# Supplementary material for: Exploring differentially expressed key genes related to development of follicle by RNA-seq in Peking ducks (Anas Platyrhynchos)
Source: PLoS One. 2019 Jun 25;14(6):e0209061. doi: 10.1371/journal.pone.0209061 (PMC6592512; doi:10.1371/journal.pone.0209061)
Supplement: S1 File — (XLSX) [file pone.0209061.s001.xlsx]

## Sheet: Sheet2
	Forward Primer	Reverse Primer	Tm	Product Size
EXOP	CACCCTCTACCAATCCTATCTC	AAATGACGCCGATGACAC	58	494
StAR	CGAGGTGGAGATGTCCTACA	TCAACTTGGTTTGCGAGG	58	512
