# Supplementary material for: Exploring differentially expressed key genes related to development of follicle by RNA-seq in Peking ducks (Anas Platyrhynchos)
Source: PLoS One. 2019 Jun 25;14(6):e0209061. doi: 10.1371/journal.pone.0209061 (PMC6592512; doi:10.1371/journal.pone.0209061)
Supplement: S2 File — The corresponding gene expression of each sample is listed in a column. (XLS) [file pone.0209061.s002.xls]

name	FL1	FL2	FL3	OD1	OD2	OD3	YD1	YD2	YD3	GeneName	Biotype	Position	NR:Seq-id	NR:Score	NR:Evalue	NR:Description	NT:Seq-id	NT:Score	NT:Evalue	NT:Description	Uniprot:UniProtKB-AC	Uniprot:Score	Uniprot:Evalue	Uniprot:Description	COG:gene	COG:Score	COG:Eval	COG:num	Pfam:pfam_ID	Pfam:pfam_Name	Pfam:pfam_Description	GO:biological_process	GO:cellular_component	GO:molecular_function	KEGG:KO	KEGG:Description
ENSAPLG00000015310	0.08986443078930455	0.6608679767310909	0.4070959925429784	0.851684164300371	1.3513186937751251	0.516333902890935	0.7910476549256661	0.8237958849340904	0.0	ENSAPLG00000015310	protein_coding	chrKB742547.1:170238-189532:-	gi|514711148|ref|XP_005011527.1|	3080	0.0	PREDICTED: sodium- and chloride-dependent GABA transporter 1 [Anas platyrhynchos]	gi|541975809|ref|XM_005440854.1|	1465	0.0	PREDICTED: Falco cherrug sodium- and chloride-dependent GABA transporter 1-like (LOC102050110), mRNA	P23978	918	0.0	Sodium- and chloride-dependent GABA transporter 1	VC2012	218	7e-62	COG0733	pfam00209	SNF	Sodium:neurotransmitter symporter family.	GO:0051939|gamma-aminobutyric acid import;GO:0007612|learning;GO:0032229|negative regulation of synaptic transmission, GABAergic;GO:0006836|neurotransmitter transport;GO:0014054|positive regulation of gamma-aminobutyric acid secretion;GO:0051260|protein homooligomerization;GO:1903146|regulation of mitophagy;GO:0051592|response to calcium ion;GO:0042220|response to cocaine;GO:0032355|response to e…	GO:0030424|axon;GO:0009986|cell surface;GO:0005887|integral component of plasma membrane;GO:0043005|neuron projection;GO:0005886|plasma membrane;	GO:0005332|gamma-aminobutyric acid:sodium symporter activity;GO:0005328|neurotransmitter:sodium symporter activity;	K05034	SLC6A1; solute carrier family 6 (neurotransmitter transporter, GABA) member 1
ENSAPLG00000014531	0.04515800542176108	0.15095202757676815	0.5046080979594707	0.8923879835500519	0.4421751013872094	0.42996936637005345	0.3596531573004943	1.9480836770537164	0.0817807260569573	CCDC67	protein_coding	chrKB742622.1:781059-814815:+	gi|874454960|ref|XP_005012879.2|	2504	0.0	PREDICTED: deuterosome protein 1 isoform X1 [Anas platyrhynchos]	gi|541957986|ref|XM_005434691.1|	963	0.0	PREDICTED: Falco cherrug coiled-coil domain containing 67 (CCDC67), mRNA	Q05D60	501	6e-169	Deuterosome protein 1	.	.	.	.	pfam01576	Myosin_tail_1	Myosin tail. The myosin molecule is a multi-subunit complex made up of two heavy chains and four light chains it is a fundamental contractile protein found in all eukaryote cell types. This family consists of the coiled-coil myosin heavy chain tail region. The coiled-coil is composed of the tail from two molecules of myosin. These can then assemble into the macromolecular thick filament. The coil…	GO:0030030|cell projection organization;GO:0007099|centriole replication;GO:0098535|de novo centriole assembly;GO:1903251|multi-ciliated epithelial cell differentiation;	GO:0005814|centriole;GO:0098536|deuterosome;	.	.	.
ENSAPLG00000011008	11.15788843257536	22.194577623403905	16.813518502425616	12.186163515141747	14.947802098083105	11.105429138121542	11.069625973070261	12.736140184745285	5.281606020705212	ZBTB7A	protein_coding	chrKB743016.1:234267-238420:-	gi|514742431|ref|XP_005018735.1|	2624	0.0	PREDICTED: zinc finger and BTB domain-containing protein 7A [Anas platyrhynchos]	gi|45382738|ref|NM_204680.1|	621	0.0	Gallus gallus zinc finger and BTB domain containing 7A (ZBTB7A), mRNA	O93567	906	0.0	Zinc finger and BTB domain-containing protein 7A	.	.	.	.	pfam00651	BTB	BTB/POZ domain. The BTB (for BR-C, ttk and bab) or POZ (for Pox virus and Zinc finger) domain is present near the N-terminus of a fraction of zinc finger (pfam00096) proteins and in proteins that contain the pfam01344 motif such as Kelch and a family of pox virus proteins. The BTB/POZ domain mediates homomeric dimerization and in some instances heteromeric dimerization. The structure of the dimer…	GO:0006351|transcription, DNA-templated;	GO:0005634|nucleus;	GO:0046872|metal ion binding;GO:0000978|RNA polymerase II core promoter proximal region sequence-specific DNA binding;GO:0001078|transcriptional repressor activity, RNA polymerase II core promoter proximal region sequence-specific binding;	K10494	ZBTB7; zinc finger and BTB domain-containing protein 7
ENSAPLG00000011009	22.714290585326278	26.389152214818647	23.331668096939705	28.74551698701608	25.57865270354457	19.235277371624136	23.542308609082067	26.366581836792573	12.235960767209452	HIPK1	protein_coding	chrKB742563.1:346767-367672:-	gi|874451833|ref|XP_012947673.1|	5799	0.0	PREDICTED: homeodomain-interacting protein kinase 1 isoform X1 [Anas platyrhynchos]	gi|513224959|ref|XM_418007.4|	3123	0.0	PREDICTED: Gallus gallus homeodomain interacting protein kinase 1 (HIPK1), transcript variant X4, mRNA	Q86Z02	1947	0.0	Homeodomain-interacting protein kinase 1	.	.	.	.	pfam00069	Pkinase	Protein kinase domain.	GO:0034333|adherens junction assembly;GO:0009952|anterior/posterior pattern specification;GO:0060216|definitive hemopoiesis;GO:0048596|embryonic camera-type eye morphogenesis;GO:0060059|embryonic retina morphogenesis in camera-type eye;GO:0072577|endothelial cell apoptotic process;GO:0097191|extrinsic apoptotic signaling pathway;GO:0001654|eye development;GO:0042771|intrinsic apoptotic signaling …	GO:0005737|cytoplasm;GO:0016607|nuclear speck;GO:0005634|nucleus;GO:0016605|PML body;	GO:0005524|ATP binding;GO:0004674|protein serine/threonine kinase activity;	K08826	HIPK; homeodomain interacting protein kinase [EC:2.7.11.1]
ENSAPLG00000005935	40.469376269804016	41.49777845828348	49.291953537360186	39.16083460194042	37.73955235843238	36.13062695382354	26.795603723788798	42.22559187459928	26.014528834709004	DNAJB4	protein_coding	chrKB742473.1:525209-530695:-	gi|483523974|gb|EOB08128.1|	1698	0.0	DnaJ-like protein subfamily B member 4, partial [Anas platyrhynchos]	gi|543733913|ref|XM_005507908.1|	1107	0.0	PREDICTED: Columba livia DnaJ (Hsp40) homolog, subfamily B, member 4 (DNAJB4), mRNA	Q2KIT4	558	0.0	DnaJ homolog subfamily B member 4	.	.	.	.	pfam00226	DnaJ	DnaJ domain. DnaJ domains (J-domains) are associated with hsp70 heat-shock system and it is thought that this domain mediates the interaction. DnaJ-domain is therefore part of a chaperone (protein folding) system. The T-antigens, although not in Prosite are confirmed as DnaJ containing domains from literature.	GO:0006457|protein folding;	GO:0005829|cytosol;GO:0070062|extracellular exosome;GO:0005654|nucleoplasm;GO:0005886|plasma membrane;	.	K09510	DNAJB4; DnaJ homolog subfamily B member 4
ENSAPLG00000005934	7.964068171437397	8.143857008903435	6.620901856742946	8.272144532711522	7.428890821147657	5.332605383629343	8.137658948999833	7.267221008582416	4.72135409244869	ARAP3	protein_coding	chrKB744029.1:123448-139597:-	gi|874493136|ref|XP_012961558.1|	6463	0.0	PREDICTED: LOW QUALITY PROTEIN: arf-GAP with Rho-GAP domain, ANK repeat and PH domain-containing protein 3 [Anas platyrhynchos]	gi|525012850|ref|XM_005053971.1|	1699	0.0	PREDICTED: Ficedula albicollis ArfGAP with RhoGAP domain, ankyrin repeat and PH domain 3 (ARAP3), mRNA	Q8WWN8	1399	0.0	Arf-GAP with Rho-GAP domain, ANK repeat and PH domain-containing protein 3	.	.	.	.	pfam00620	RhoGAP	RhoGAP domain. GTPase activator proteins towards Rho/Rac/Cdc42-like small GTPases.	GO:0007010|cytoskeleton organization;GO:0030336|negative regulation of cell migration;GO:0035021|negative regulation of Rac protein signal transduction;GO:0035024|negative regulation of Rho protein signal transduction;GO:0008360|regulation of cell shape;GO:0051056|regulation of small GTPase mediated signal transduction;GO:0007264|small GTPase mediated signal transduction;GO:0016192|vesicle-mediat…	GO:0005737|cytoplasm;GO:0005856|cytoskeleton;GO:0005829|cytosol;GO:0030027|lamellipodium;GO:0005886|plasma membrane;GO:0001726|ruffle;	GO:0005096|GTPase activator activity;GO:0046872|metal ion binding;GO:0005547|phosphatidylinositol-3,4,5-trisphosphate binding;GO:0043325|phosphatidylinositol-3,4-bisphosphate binding;	K12490	ARAP3; Arf-GAP with Rho-GAP domain, ANK repeat and PH domain-containing protein 3
ENSAPLG00000005937	2.6814386606486034	20.09494086137976	27.610300784568132	32.74921434792607	58.80973422552847	13.955291891499233	11.619651613251433	30.130295411963175	0.0	SYPL1	protein_coding	chrKB742471.1:332716-336295:-	gi|874447726|ref|XP_005010304.2|	1246	6e-172	PREDICTED: synaptophysin-like protein 1 isoform X1 [Anas platyrhynchos]	gi|313747421|ref|NM_001199458.1|	454	0.0	Gallus gallus synaptophysin-like 1 (SYPL1), mRNA	Q16563	275	1e-90	Synaptophysin-like protein 1	.	.	.	.	pfam01284	MARVEL	Membrane-associating domain. MARVEL domain-containing proteins are often found in lipid-associating proteins - such as Occludin and MAL family proteins. It may be part of the machinery of membrane apposition events, such as transport vesicle biogenesis.	GO:0007268|synaptic transmission;	GO:0030659|cytoplasmic vesicle membrane;GO:0070062|extracellular exosome;GO:0016021|integral component of membrane;GO:0005887|integral component of plasma membrane;GO:0030285|integral component of synaptic vesicle membrane;GO:0042470|melanosome;GO:0030141|secretory granule;	GO:0005215|transporter activity;	.	.
ENSAPLG00000005936	112.1124209361712	140.4271539258695	164.97268668683418	193.17273546825186	178.94522779388373	120.13893973506691	114.21367666818564	98.61086092643366	85.60631726363333	ENSAPLG00000005936	protein_coding	chrKB746795.1:106705-109774:+	gi|874503941|ref|XP_012965128.1|	434	6e-53	PREDICTED: succinate dehydrogenase [ubiquinone] cytochrome b small subunit, mitochondrial, partial [Anas platyrhynchos]	gi|529433810|ref|XM_005236631.1|	216	3e-108	PREDICTED: Falco peregrinus succinate dehydrogenase complex, subunit D, integral membrane protein (SDHD), mRNA	Q5ZIS0	160	1e-49	Succinate dehydrogenase [ubiquinone] cytochrome b small subunit, mitochondrial	.	.	.	.	pfam05328	CybS	CybS. This family consists of several eukaryotic succinate dehydrogenase [ubiquinone] cytochrome B small subunit, mitochondrial precursor (CybS) proteins. SDHD encodes the small subunit (cybS) of cytochrome b in succinate-ubiquinone oxidoreductase (mitochondrial complex II). Mitochondrial complex II is involved in the Krebs cycle and in the aerobic electron transport chain. It contains four prote…	GO:0006099|tricarboxylic acid cycle;	GO:0016021|integral component of membrane;GO:0005743|mitochondrial inner membrane;GO:0005749|mitochondrial respiratory chain complex II, succinate dehydrogenase complex (ubiquinone);	GO:0020037|heme binding;GO:0046872|metal ion binding;GO:0048039|ubiquinone binding;	K00237	SDHD, SDH4; succinate dehydrogenase (ubiquinone) membrane anchor subunit
ENSAPLG00000005931	23.341905116035463	1.1455723787711514	9.98765168145697	4.4918430951651365	2.776408628814679	2.5129083409461965	0.5506687670487386	0.08213318892662914	0.0	MMP27	protein_coding	chrKB742481.1:711540-718581:-	gi|514707051|ref|XP_005010555.1|	2518	0.0	PREDICTED: matrix metalloproteinase-27 [Anas platyrhynchos]	gi|541950382|ref|XM_005432061.1|	984	0.0	PREDICTED: Falco cherrug matrix metallopeptidase 27 (MMP27), mRNA	Q9GKE1	603	0.0	Matrix metalloproteinase-27	.	.	.	.	pfam00413	Peptidase_M10	Matrixin. The members of this family are enzymes that cleave peptides. These proteases require zinc for catalysis.	GO:0030574|collagen catabolic process;	GO:0005789|endoplasmic reticulum membrane;GO:0031012|extracellular matrix;	GO:0005509|calcium ion binding;GO:0004222|metalloendopeptidase activity;GO:0008270|zinc ion binding;	.	.
ENSAPLG00000005930	0.052145704519905925	0.5490770511789	0.3425275759307459	0.48894991942014787	0.779571870256218	0.2439709792604307	0.21311728752487552	0.2811909949712449	0.0	SLC6A19	protein_coding	chrKB743685.1:66394-90458:-	gi|683418856|gb|AIN39734.1|	3211	0.0	solute carrier family 6 [Anas platyrhynchos]	gi|513171296|ref|XM_419056.4|	1460	0.0	PREDICTED: Gallus gallus solute carrier family 6 (neutral amino acid transporter), member 19 (SLC6A19), mRNA	Q2A865	1078	0.0	Sodium-dependent neutral amino acid transporter B(0)AT1	VC2012	154	3e-39	COG0733	pfam00209	SNF	Sodium:neurotransmitter symporter family.	GO:0003333|amino acid transmembrane transport;GO:0015804|neutral amino acid transport;GO:0007584|response to nutrient;	GO:0031526|brush border membrane;GO:0070062|extracellular exosome;GO:0005887|integral component of plasma membrane;	GO:0005328|neurotransmitter:sodium symporter activity;GO:0015175|neutral amino acid transmembrane transporter activity;	K05334	SLC6A19; solute carrier family 6 (neurotransmitter transporter) member 19
ENSAPLG00000005933	11.553998244339155	27.633231958398813	19.98093596052782	24.130434963351803	18.182195049133746	10.748175121403134	9.5133282115696	26.800562403017828	23.11624016692411	MAGI1	protein_coding	chrKB742789.1:124-6440:+	gi|733908136|ref|XP_010716997.1|	884	8e-109	PREDICTED: membrane-associated guanylate kinase, WW and PDZ domain-containing protein 1 isoform X14 [Meleagris gallopavo]	gi|543739526|ref|XM_005510608.1|	507	0.0	PREDICTED: Columba livia membrane associated guanylate kinase, WW and PDZ domain containing 1 (MAGI1), transcript variant X2, mRNA	Q96QZ7	52.8	6e-07	Membrane-associated guanylate kinase, WW and PDZ domain-containing protein 1	.	.	.	.	pfam00595	PDZ	PDZ domain (Also known as DHR or GLGF). PDZ domains are found in diverse signaling proteins.	GO:0007155|cell adhesion;GO:0007166|cell surface receptor signaling pathway;GO:0070997|neuron death;GO:0006461|protein complex assembly;	GO:0005923|bicellular tight junction;GO:0030054|cell junction;GO:0042995|cell projection;GO:0005911|cell-cell junction;GO:0005737|cytoplasm;GO:0005654|nucleoplasm;GO:0005886|plasma membrane;	GO:0051393|alpha-actinin binding;GO:0005524|ATP binding;GO:0008022|protein C-terminus binding;	K05631	AIP3, WWP3, BAIAP1; atrophin-1 interacting protein 3 (BAI1-associated protein 1)
ENSAPLG00000005932	13.564656198587333	11.932443693126999	12.721108064583866	7.856215708901493	7.6682649709811646	5.391229149983532	10.17488786915737	13.895941268007725	3.287708941425709	TGFB2	protein_coding	chrKB742430.1:1098574-1099768:+	gi|483524889|gb|EOB08708.1|	513	3e-62	Transforming growth factor beta-2 [Anas platyrhynchos]	gi|529444394|ref|XM_005241855.1|	483	0.0	PREDICTED: Falco peregrinus transforming growth factor, beta 2 (TGFB2), mRNA	P30371	198	1e-58	Transforming growth factor beta-2	.	.	.	.	pfam00688	TGFb_propeptide	TGF-beta propeptide. This propeptide is known as latency associated peptide (LAP) in TGF-beta. LAP is a homodimer which is disulfide linked to TGF-beta binding protein.	GO:0032147|activation of protein kinase activity;GO:0060317|cardiac epithelial to mesenchymal transition;GO:0060038|cardiac muscle cell proliferation;GO:0010002|cardioblast differentiation;GO:0051216|cartilage development;GO:0007050|cell cycle arrest;GO:0008219|cell death;GO:0016049|cell growth;GO:0016477|cell migration;GO:0000902|cell morphogenesis;GO:0045216|cell-cell junction organization;GO:0…	GO:0030424|axon;GO:0031012|extracellular matrix;GO:0005576|extracellular region;GO:0005615|extracellular space;GO:0005622|intracellular;GO:0043025|neuronal cell body;	GO:0001540|beta-amyloid binding;GO:0042803|protein homodimerization activity;GO:0005102|receptor binding;GO:0004702|receptor signaling protein serine/threonine kinase activity;GO:0005160|transforming growth factor beta receptor binding;GO:0005114|type II transforming growth factor beta receptor binding;GO:0034714|type III transforming growth factor beta receptor binding;	.	.
ENSAPLG00000005939	97.0423988087822	77.03063176533651	104.49360206933049	83.41647496025705	83.89181526973144	53.8982811494331	52.00188792605594	72.56722842878038	75.84799248932661	VIMP	protein_coding	chrKB742523.1:71291-76381:+	gi|514709729|ref|XP_005011189.1|	569	2e-67	PREDICTED: selenoprotein S, partial [Anas platyrhynchos]	gi|514709728|ref|XM_005011132.1|	1246	0.0	PREDICTED: Anas platyrhynchos VCP-interacting membrane selenoprotein (VIMP), partial mRNA	Q2KI76	141	1e-37	Selenoprotein S	.	.	.	.	pfam06936	Selenoprotein_S	Selenoprotein S (SelS). This family consists of several mammalian selenoprotein S (SelS) sequences. SelS is a plasma membrane protein and is present in a variety of tissues and cell types. The function of this family is unknown.	GO:0045454|cell redox homeostasis;GO:0071222|cellular response to lipopolysaccharide;GO:0034599|cellular response to oxidative stress;GO:0030968|endoplasmic reticulum unfolded protein response;GO:0006983|ER overload response;GO:0030433|ER-associated ubiquitin-dependent protein catabolic process;GO:0002865|negative regulation of acute inflammatory response to antigenic stimulus;GO:1902236|negative…	GO:0005881|cytoplasmic microtubule;GO:0030176|integral component of endoplasmic reticulum membrane;GO:0034362|low-density lipoprotein particle;GO:0034361|very-low-density lipoprotein particle;	GO:0016209|antioxidant activity;GO:0008430|selenium binding;	K14025	SELS, VIMP; selenoprotein S
ENSAPLG00000014530	4.292272454515977	5.27168226681737	5.359975858884296	4.415155603764721	5.531878332049438	2.929366890922248	5.801959544177516	8.28737099860034	0.33189222742900415	KCNQ1	protein_coding	chrKB743110.1:1263503-1603118:+	gi|686620196|ref|XP_009287155.1|	2748	0.0	PREDICTED: potassium voltage-gated channel subfamily KQT member 1 [Aptenodytes forsteri]	gi|529435227|ref|XM_005237333.1|	1407	0.0	PREDICTED: Falco peregrinus potassium voltage-gated channel, KQT-like subfamily, member 1 (KCNQ1), partial mRNA	P97414	931	0.0	Potassium voltage-gated channel subfamily KQT member 1	MA2034	84.7	3e-17	COG1226	pfam03520	KCNQ_channel	KCNQ voltage-gated potassium channel. This family matches to the C-terminal tail of KCNQ type potassium channels.	GO:0086014|atrial cardiac muscle cell action potential;GO:0060048|cardiac muscle contraction;GO:0072358|cardiovascular system development;GO:0071320|cellular response to cAMP;GO:0035690|cellular response to drug;GO:0016458|gene silencing;GO:0086011|membrane repolarization during action potential;GO:0086013|membrane repolarization during cardiac muscle cell action potential;GO:0060452|positive reg…	GO:0016323|basolateral plasma membrane;GO:0030659|cytoplasmic vesicle membrane;GO:0005769|early endosome;GO:0016021|integral component of membrane;GO:0005770|late endosome;GO:0005764|lysosome;GO:0008076|voltage-gated potassium channel complex;	GO:0005516|calmodulin binding;GO:0005251|delayed rectifier potassium channel activity;GO:0044325|ion channel binding;GO:0034236|protein kinase A catalytic subunit binding;GO:0034237|protein kinase A regulatory subunit binding;GO:0008157|protein phosphatase 1 binding;GO:0097110|scaffold protein binding;GO:0005249|voltage-gated potassium channel activity;GO:0086089|voltage-gated potassium channel a…	K04926	KCNQ1; potassium voltage-gated channel KQT-like subfamily member 1
ENSAPLG00000012071	0.10719415203495573	1.0212219774174638	0.5179750203330143	0.4106932647952383	1.3495068558667855	0.7390863023488532	0.8986624878451192	5.125241618347984	0.5241445420724034	NR4A2	protein_coding	chrKB742462.1:1445380-1448648:-	gi|874447186|ref|XP_012957082.1|	1884	0.0	PREDICTED: LOW QUALITY PROTEIN: nuclear receptor subfamily 4 group A member 2 [Anas platyrhynchos]	gi|541952459|ref|XM_005432671.1|	580	0.0	PREDICTED: Falco cherrug nuclear receptor subfamily 4, group A, member 2 (NR4A2), mRNA	Q08E53	456	8e-153	Nuclear receptor subfamily 4 group A member 2	.	.	.	.	pfam00104	Hormone_recep	Ligand-binding domain of nuclear hormone receptor. This all helical domain is involved in binding the hormone in these receptors.	GO:0008344|adult locomotory behavior;GO:0031668|cellular response to extracellular stimulus;GO:0034599|cellular response to oxidative stress;GO:0021952|central nervous system projection neuron axonogenesis;GO:0016265|death;GO:0042416|dopamine biosynthetic process;GO:0071542|dopaminergic neuron differentiation;GO:0051866|general adaptation syndrome;GO:0021986|habenula development;GO:0043524|negati…	GO:0005737|cytoplasm;GO:0005654|nucleoplasm;GO:0005634|nucleus;	GO:0004879|RNA polymerase II transcription factor activity, ligand-activated sequence-specific DNA binding;GO:0000979|RNA polymerase II core promoter sequence-specific DNA binding;GO:0001228|transcriptional activator activity, RNA polymerase II transcription regulatory region sequence-specific binding;GO:0003707|steroid hormone receptor activity;GO:0008270|zinc ion binding;	K08558	NR4A2, NURR1; nuclear receptor subfamily 4 group A member 2
ENSAPLG00000004550	0.0	0.40604017230036304	0.5808378366695812	0.4898777181287251	0.28318813037171175	0.033234436803278485	0.0	0.3638942287863169	0.0	ENSAPLG00000004550	protein_coding	chrKB743284.1:238501-243000:-	gi|878283606|ref|NP_001297274.1|	1163	2e-159	somatotropin precursor [Anas platyrhynchos]	gi|62436|emb|X07079.1|	743	0.0	Duck mRNA for growth hormone	P11228	452	8e-161	Somatotropin	.	.	.	.	pfam00103	Hormone_1	Somatotropin hormone family.	GO:0006915|apoptotic process;GO:0043066|negative regulation of apoptotic process;GO:0010629|negative regulation of gene expression;GO:0035846|oviduct epithelium development;GO:0010628|positive regulation of gene expression;	GO:0005615|extracellular space;	GO:0097153|cysteine-type endopeptidase activity involved in apoptotic process;GO:0046872|metal ion binding;	K05438	GH; growth hormone
ENSAPLG00000004551	9.3344374578412	16.740665821832824	15.588345409219745	14.500879509461557	12.595461364079743	8.286881903866226	13.37290129299979	10.276751559341259	2.2576510185805723	AMER1	protein_coding	chrKB743393.1:67035-70001:+	gi|902932816|ref|XP_013054456.1|	3470	0.0	PREDICTED: APC membrane recruitment protein 1 isoform X1 [Anser cygnoides domesticus]	gi|541978712|ref|XM_005441967.1|	630	0.0	PREDICTED: Falco cherrug APC membrane recruitment protein 1 (AMER1), mRNA	F1RDM5	272	3e-76	APC membrane recruitment protein 1	.	.	.	.	pfam09422	WTX	WTX protein. The WTX protein is found to be inactivated in one third of Wilms tumors. The WTX protein is functionally uncharacterized.	GO:0090090|negative regulation of canonical Wnt signaling pathway;GO:0030178|negative regulation of Wnt signaling pathway;GO:0090263|positive regulation of canonical Wnt signaling pathway;GO:0060828|regulation of canonical Wnt signaling pathway;GO:0016055|Wnt signaling pathway;	GO:0005737|cytoplasm;GO:0005634|nucleus;GO:0005886|plasma membrane;	GO:0008013|beta-catenin binding;GO:0005546|phosphatidylinositol-4,5-bisphosphate binding;	.	.
ENSAPLG00000004552	19.158076480457748	16.74486397256877	7.027333160090813	9.184502975938358	8.451971951980925	11.348755661919524	5.697505170225403	23.08861293923101	1.287821162946336	ANOS1	protein_coding	chrKB742810.1:240634-298781:-	gi|902910395|ref|XP_013043948.1|	2973	0.0	PREDICTED: anosmin-1 isoform X1 [Anser cygnoides domesticus]	gi|45382208|ref|NM_205424.1|	1458	0.0	Gallus gallus Kallmann syndrome 1 sequence (KAL1), mRNA	P33005	1120	0.0	Anosmin-1	.	.	.	.	pfam00095	WAP	WAP-type (Whey Acidic Protein) 'four-disulfide core'.	GO:0007155|cell adhesion;	GO:0009986|cell surface;GO:0005576|extracellular region;	GO:0004867|serine-type endopeptidase inhibitor activity;	.	.
ENSAPLG00000004553	8.099888156345388	4.344270739824231	4.2717696078500875	5.655683411440304	4.6716252683956	3.6318681958632064	2.9391905179813347	6.432170454774222	1.5763509994763463	CHSY3	protein_coding	chrKB743087.1:52449-53981:-	gi|483513343|gb|EOB01476.1|	2313	0.0	Chondroitin sulfate synthase 3, partial [Anas platyrhynchos]	gi|513231239|ref|XM_413966.4|	363	0.0	PREDICTED: Gallus gallus chondroitin sulfate synthase 3 (CHSY3), mRNA	Q70JA7	778	0.0	Chondroitin sulfate synthase 3	.	.	.	.	pfam05679	CHGN	Chondroitin N-acetylgalactosaminyltransferase.	GO:0005975|carbohydrate metabolic process;GO:0030206|chondroitin sulfate biosynthetic process;GO:0030204|chondroitin sulfate metabolic process;GO:0030203|glycosaminoglycan metabolic process;GO:0044281|small molecule metabolic process;	GO:0032580|Golgi cisterna membrane;GO:0000139|Golgi membrane;GO:0016021|integral component of membrane;	GO:0047238|glucuronosyl-N-acetylgalactosaminyl-proteoglycan 4-beta-N-acetylgalactosaminyltransferase activity;GO:0046872|metal ion binding;GO:0050510|N-acetylgalactosaminyl-proteoglycan 3-beta-glucuronosyltransferase activity;	K13499	CHSY; chondroitin sulfate synthase [EC:2.4.1.175 2.4.1.226]
ENSAPLG00000004554	10.533432313020997	8.73293976636917	7.82695196494624	5.93048934522502	6.601286948134525	5.718337338455007	5.595694933986475	11.772529656129452	4.230705196961233	ARHGEF9	protein_coding	chrKB743393.1:194549-251772:+	gi|874482413|ref|XP_012957980.1|	2831	0.0	PREDICTED: rho guanine nucleotide exchange factor 9 isoform X2 [Anas platyrhynchos]	gi|543744118|ref|XM_005512831.1|	1318	0.0	PREDICTED: Columba livia uncharacterized LOC102087365 (LOC102087365), mRNA	Q58DL7	988	0.0	Rho guanine nucleotide exchange factor 9	.	.	.	.	pfam00621	RhoGEF	RhoGEF domain. Guanine nucleotide exchange factor for Rho/Rac/Cdc42-like GTPases Also called Dbl-homologous (DH) domain. It appears that pfam00169 domains invariably occur C-terminal to RhoGEF/DH domains.	GO:0035023|regulation of Rho protein signal transduction;	GO:0005737|cytoplasm;	GO:0005089|Rho guanyl-nucleotide exchange factor activity;	.	.
ENSAPLG00000004555	29.91318984391896	57.17274785885216	62.62070472034669	84.50299883611022	71.02853523582908	51.01084966778905	33.87512528976184	37.32792039619151	3.0352109707066885	ADGRG1	protein_coding	chrKB743139.1:488733-496183:-	gi|514747850|ref|XP_005020015.1|	3096	0.0	PREDICTED: G-protein coupled receptor 56 isoform X1 [Anas platyrhynchos]	gi|513202558|ref|XM_004944034.1|	967	0.0	PREDICTED: Gallus gallus G protein-coupled receptor 56 (GPR56), transcript variant X6, mRNA	Q50DM8	498	2e-163	G-protein coupled receptor 56	.	.	.	.	pfam00002	7tm_2	7 transmembrane receptor (Secretin family). This family is known as Family B, the secretin-receptor family or family 2 of the G-protein-coupled receptors (GCPRs).They have been described in many animal species, but not in plants, fungi or prokaryotes. Three distinct sub-families are recognized. Subfamily B1 contains classical hormone receptors, such as receptors for secretin and glucagon, that ar…	GO:0001525|angiogenesis;GO:0007155|cell adhesion;GO:0021801|cerebral cortex radial glia guided migration;GO:0021819|layer formation in cerebral cortex;GO:0008285|negative regulation of cell proliferation;GO:2001223|negative regulation of neuron migration;GO:0045785|positive regulation of cell adhesion;GO:0035025|positive regulation of Rho protein signal transduction;GO:0070528|protein kinase C si…	GO:0005576|extracellular region;GO:0097451|glial limiting end-foot;GO:0016021|integral component of membrane;GO:0005622|intracellular;GO:0005886|plasma membrane;	GO:0005518|collagen binding;GO:0050840|extracellular matrix binding;GO:0004930|G-protein coupled receptor activity;	K08450	GPR56; G protein-coupled receptor 56
ENSAPLG00000004556	7.245802528398367	17.910055821594867	24.285783853136994	27.140909977631527	21.31386251859613	13.528244149096588	12.472843089536088	9.480664591825331	2.4845218904831583	TMEM104	protein_coding	chrKB742575.1:309097-346256:+	gi|514713337|ref|XP_005012043.1|	2467	0.0	PREDICTED: transmembrane protein 104 isoform X2 [Anas platyrhynchos]	gi|71894824|ref|NM_001031107.1|	1094	0.0	Gallus gallus transmembrane protein 104 (TMEM104), mRNA	Q5F3I6	928	0.0	Transmembrane protein 104	.	.	.	.	pfam01490	Aa_trans	Transmembrane amino acid transporter protein. This transmembrane region is found in many amino acid transporters including UNC-47 and MTR. UNC-47 encodes a vesicular amino butyric acid (GABA) transporter, (VGAT). UNC-47 is predicted to have 10 transmembrane domains. MTR is a N system amino acid transporter system protein involved in methyltryptophan resistance. Other members of this family includ…	.	GO:0016021|integral component of membrane;	.	.	.
ENSAPLG00000004557	38.094255258730485	11.35284173193222	12.109935962083084	15.321566917567935	12.310329078817501	14.202997604645224	24.757583420169453	17.400529712874228	4.848638246665176	ENSAPLG00000004557	protein_coding	chrKB743915.1:263368-265548:-	gi|874491752|ref|XP_012961068.1|	2180	0.0	PREDICTED: LOW QUALITY PROTEIN: membrane primary amine oxidase-like [Anas platyrhynchos]	gi|541971732|ref|XM_005439500.1|	655	0.0	PREDICTED: Falco cherrug membrane primary amine oxidase-like (LOC102047909), mRNA	O08590	470	3e-157	Membrane primary amine oxidase	mll6250	104	2e-23	COG3733	pfam01179	Cu_amine_oxid	Copper amine oxidase, enzyme domain. Copper amine oxidases are a ubiquitous and novel group of quinoenzymes that catalyse the oxidative deamination of primary amines to the corresponding aldehydes, with concomitant reduction of molecular oxygen to hydrogen peroxide. The enzymes are dimers of identical 70-90 kDa subunits, each of which contains a single copper ion and a covalently bound cofactor f…	GO:0007568|aging;GO:0009308|amine metabolic process;GO:0007155|cell adhesion;GO:0042755|eating behavior;GO:0002523|leukocyte migration involved in inflammatory response;GO:0002675|positive regulation of acute inflammatory response;GO:0010828|positive regulation of glucose transport;GO:0002687|positive regulation of leukocyte migration;GO:0008217|regulation of blood pressure;GO:0035902|response to…	GO:0009986|cell surface;GO:0005615|extracellular space;GO:0016021|integral component of membrane;GO:0043231|intracellular membrane-bounded organelle;GO:0005886|plasma membrane;	GO:0052595|aliphatic-amine oxidase activity;GO:0052594|aminoacetone:oxygen oxidoreductase(deaminating) activity;GO:0005507|copper ion binding;GO:0052596|phenethylamine:oxygen oxidoreductase (deaminating) activity;GO:0008131|primary amine oxidase activity;GO:0042803|protein homodimerization activity;GO:0048038|quinone binding;GO:0052593|tryptamine:oxygen oxidoreductase (deaminating) activity;	K00276	AOC3, AOC2, tynA; primary-amine oxidase [EC:1.4.3.21]
ENSAPLG00000004558	0.5118859981669247	11.502448962091771	4.328615616912683	3.073678373720703	2.2873366173703182	1.1764569939287126	0.9536439480719303	14.230874557312655	0.04120092274768228	SYT10	protein_coding	chrKB743151.1:346073-367075:+	gi|874475596|ref|XP_012955664.1|	2456	0.0	PREDICTED: synaptotagmin-10, partial [Anas platyrhynchos]	gi|529444277|ref|XM_005241797.1|	1279	0.0	PREDICTED: Falco peregrinus synaptotagmin X (SYT10), mRNA	Q5RCK6	852	0.0	Synaptotagmin-10	SPAPYUK71.03c	63.2	1e-09	COG5038	pfam00168	C2	C2 domain.	GO:0017158|regulation of calcium ion-dependent exocytosis;	GO:0030054|cell junction;GO:0016021|integral component of membrane;GO:0030672|synaptic vesicle membrane;	GO:0046872|metal ion binding;	.	.
ENSAPLG00000004559	3.9061382594057346	5.852447212495725	6.0037442626001996	4.529062798789784	7.025117190178454	6.0231003419840725	5.906177279430219	7.134005913210523	0.5937090277961616	AMPD3	protein_coding	chrKB742745.1:489645-515974:+	gi|483518781|gb|EOB04815.1|	4022	0.0	AMP deaminase 3, partial [Anas platyrhynchos]	gi|541980824|ref|XM_005442700.1|	1911	0.0	PREDICTED: Falco cherrug adenosine monophosphate deaminase 3 (AMPD3), transcript variant X2, mRNA	Q01432	1332	0.0	AMP deaminase 3	YML035c	567	0.0	COG1816	pfam00962	A_deaminase	Adenosine/AMP deaminase.	GO:0046031|ADP metabolic process;GO:0006196|AMP catabolic process;GO:0046034|ATP metabolic process;GO:0097009|energy homeostasis;GO:0034101|erythrocyte homeostasis;GO:0046039|GTP metabolic process;GO:0032264|IMP salvage;GO:0055086|nucleobase-containing small molecule metabolic process;GO:0006144|purine nucleobase metabolic process;GO:0043101|purine-containing compound salvage;GO:0044281|small mol…	GO:0005829|cytosol;	GO:0003876|AMP deaminase activity;GO:0046872|metal ion binding;	K01490	AMPD; AMP deaminase [EC:3.5.4.6]
ENSAPLG00000011013	1.8029736678920567	3.793278480415383	2.974578490474452	1.3707389516866688	5.303939008659289	6.55758389095362	2.588994648811005	5.951668523566246	3.269580863163	IL16	protein_coding	chrKB744113.1:660365-695950:+	gi|525008564|ref|XP_005051925.1|	3610	0.0	PREDICTED: pro-interleukin-16 [Ficedula albicollis]	gi|21666070|gb|AF294320.1|	2253	0.0	Anas platyrhynchos clone 5/6a interleukin-16 precursor (IL-16) mRNA, complete cds	Q14005	1015	0.0	Pro-interleukin-16	.	.	.	.	pfam00595	PDZ	PDZ domain (Also known as DHR or GLGF). PDZ domains are found in diverse signaling proteins.	GO:0006955|immune response;GO:0050930|induction of positive chemotaxis;GO:0030595|leukocyte chemotaxis;GO:0006355|regulation of transcription, DNA-templated;GO:0006351|transcription, DNA-templated;GO:0016032|viral process;	GO:0005737|cytoplasm;GO:0005615|extracellular space;GO:0005634|nucleus;GO:0005886|plasma membrane;	.	.	.
ENSAPLG00000014444	24.666841319368388	17.477084048405136	25.22977723977118	28.999026458432674	26.016258769887195	25.680232097977846	22.339596333207954	21.69337533017538	7.731935190411284	PRKD3	protein_coding	chrKB743298.1:250297-285163:-	gi|514755744|ref|XP_005021908.1|	4703	0.0	PREDICTED: serine/threonine-protein kinase D3 [Anas platyrhynchos]	gi|513175510|ref|XM_419526.4|	2613	0.0	PREDICTED: Gallus gallus protein kinase D3 (PRKD3), transcript variant X2, mRNA	O94806	1664	0.0	Serine/threonine-protein kinase D3	.	.	.	.	pfam00069	Pkinase	Protein kinase domain.	GO:0035556|intracellular signal transduction;GO:0007205|protein kinase C-activating G-protein coupled receptor signaling pathway;GO:0006468|protein phosphorylation;	GO:0005737|cytoplasm;GO:0016020|membrane;GO:0005654|nucleoplasm;	GO:0005524|ATP binding;GO:0016301|kinase activity;GO:0046872|metal ion binding;GO:0004697|protein kinase C activity;	K06070	PKD; protein kinase D [EC:2.7.11.13]
ENSAPLG00000015978	28.243106819495715	21.27729601588766	35.697560281171306	36.938476493115836	29.728195002893425	18.231663895770453	18.051736837821323	32.75044908477469	26.681503540631525	ENSAPLG00000015978	protein_coding	chrKB743964.1:47213-57827:+	gi|483504311|gb|EOA96480.1|	453	4e-52	Activated RNA polymerase II transcriptional coactivator p15, partial [Anas platyrhynchos]	gi|56605971|ref|NM_001008479.1|	771	0.0	Gallus gallus SUB1 homolog (S. cerevisiae) (SUB1), mRNA	Q5ZK63	167	7e-49	Activated RNA polymerase II transcriptional coactivator p15	.	.	.	.	pfam02229	PC4	Transcriptional Coactivator p15 (PC4). p15 has a bipartite structure composed of an amino-terminal regulatory domain and a carboxy-terminal cryptic DNA-binding domain. The DNA-binding activity of the carboxy-terminal is disguised by the amino-terminal p15 domain. Activity is controlled by protein kinases that target the regulatory domain.	GO:0006355|regulation of transcription, DNA-templated;GO:0006351|transcription, DNA-templated;	GO:0005634|nucleus;	GO:0003677|DNA binding;GO:0003713|transcription coactivator activity;	.	.
ENSAPLG00000015979	0.8415398201005108	1.085037115946455	2.3690536020895734	2.6545055430410764	3.9729211032666822	1.7762083615932784	0.5291288661710142	1.750343410837729	0.0	PPP1R42	protein_coding	chrKB743076.1:363490-376355:-	gi|514745251|ref|XP_005019396.1|	1418	0.0	PREDICTED: LOW QUALITY PROTEIN: protein phosphatase 1 regulatory subunit 42 [Anas platyrhynchos]	gi|541982507|ref|XM_005443257.1|	643	0.0	PREDICTED: Falco cherrug protein phosphatase 1, regulatory subunit 42 (PPP1R42), mRNA	Q4R803	340	6e-114	Protein phosphatase 1 regulatory subunit 42	SPAC4A8.12c	80.5	1e-16	COG4886	pfam12799	LRR_4	Leucine Rich repeats (2 copies). Leucine rich repeats are short sequence motifs present in a number of proteins with diverse functions and cellular locations. These repeats are usually involved in protein-protein interactions. Each Leucine Rich Repeat is composed of a beta-alpha unit. These units form elongated non-globular structures. Leucine Rich Repeats are often flanked by cysteine rich domai…	.	GO:0005813|centrosome;GO:0005737|cytoplasm;GO:0002177|manchette;GO:0015630|microtubule cytoskeleton;GO:0005815|microtubule organizing center;	GO:0003779|actin binding;GO:0045502|dynein binding;GO:0015631|tubulin binding;	.	.
ENSAPLG00000011012	15.757696517774905	22.608364906447445	18.632470427928627	15.035311128439073	12.905544038371154	8.696692909831333	17.188098396237	14.554517999966755	7.903878416129238	MAP1S	protein_coding	chrKB749637.1:299-2940:+	gi|874504879|ref|XP_012965425.1|	2351	0.0	PREDICTED: LOW QUALITY PROTEIN: electromotor neuron-associated protein 1-like, partial [Anas platyrhynchos]	gi|513227527|ref|XM_003642879.2|	960	0.0	PREDICTED: Gallus gallus microtubule-associated protein 1S-like (LOC429847), partial mRNA	P14400	525	4e-177	Electromotor neuron-associated protein 1 (Fragment)	.	.	.	.	pfam15492	Nbas_N	Neuroblastoma-amplified sequence, N terminal. Nbas_N is an N-terminal family of metazoan sequences. This domain lies at the N-terminal of several WD40-containing proteins. The human protein is over-expressed in neuroblastoma cells.	GO:0000226|microtubule cytoskeleton organization;GO:0007399|nervous system development;	GO:0012505|endomembrane system;GO:0016020|membrane;GO:0005874|microtubule;	.	.	.
ENSAPLG00000015974	36.580109474234554	39.546057003320364	67.05110465413763	55.64194415078769	54.34852202050436	32.17758171293423	30.17946515430693	38.08274402325068	41.126276369998244	LYRM5	protein_coding	chrKB743435.1:804617-804960:-	gi|874483475|ref|XP_012958358.1|	424	4e-52	PREDICTED: LYR motif-containing protein 5 [Anas platyrhynchos]	gi|543732176|ref|XM_005507066.1|	176	4e-86	PREDICTED: Columba livia LYR motif containing 5 (LYRM5), mRNA	.	.	.	.	.	.	.	.	pfam13232	Complex1_LYR_1	Complex1_LYR-like. This is a family of proteins carrying the LYR motif of family Complex1_LYR, pfam05347, likely to be involved in Fe-S cluster biogenesis in mitochondria.	.	.	.	.	.
ENSAPLG00000015975	16.23832066912293	28.9691119093886	33.52885391405246	44.3100305817405	41.91940799302414	30.39845539442587	27.241408440383466	27.283788996423176	10.614447633735187	FAM53A	protein_coding	chrKB742833.1:1488645-1536985:-	gi|902867188|ref|XP_013033792.1|	1829	0.0	PREDICTED: protein FAM53A isoform X1 [Anser cygnoides domesticus]	gi|54020694|ref|NM_204388.2|	1902	0.0	Gallus gallus family with sequence similarity 53, member A (FAM53A), mRNA	Q5ZKN5	696	0.0	Protein FAM53A	.	.	.	.	pfam15242	FAM53	Family of FAM53. The FAM53 protein family refers to a family of proteins, which bind to a transcriptional regulator that modulates cell proliferation. It is known to be highly important in neural tube development. It is found in eukaryotes and is typically between 303 and 413 amino acids in length.	GO:0006606|protein import into nucleus;	GO:0005634|nucleus;	.	.	.
ENSAPLG00000015976	2.7675252763888083	37.193915477790775	24.996952502876823	9.049696384905403	2.7016658341382502	1.5471598517064877	6.033300442697879	32.63607674523808	7.872070716568461	ENSAPLG00000015976	protein_coding	chrKB743889.1:32453-62323:+	gi|874491325|ref|XP_012960926.1|	3852	0.0	PREDICTED: interferon-induced GTP-binding protein Mx [Anas platyrhynchos]	gi|62453|emb|Z21550.1|	2479	0.0	A.platyrhynchos mRNA (clone 15) for Mx protein	P33238	1454	0.0	Interferon-induced GTP-binding protein Mx	YKR001c	204	6e-55	COG0699	pfam01031	Dynamin_M	Dynamin central region. This region lies between the GTPase domain, see pfam00350, and the pleckstrin homology (PH) domain, see pfam00169.	.	GO:0005737|cytoplasm;GO:0005634|nucleus;	GO:0005525|GTP binding;GO:0003924|GTPase activity;	.	.
ENSAPLG00000015977	1.7694824627992458	2.6110242272076087	4.591996990428534	4.037070102797341	4.402294243286641	3.1496679308356006	4.943054464172839	2.4399679557078215	0.3021401001496701	CASC1	protein_coding	chrKB743435.1:809081-827733:+	gi|902902123|ref|XP_013040067.1|	3165	0.0	PREDICTED: protein CASC1 isoform X2 [Anser cygnoides domesticus]	gi|541955582|ref|XM_005433677.1|	1158	0.0	PREDICTED: Falco cherrug cancer susceptibility candidate 1 (CASC1), mRNA	.	.	.	.	.	.	.	.	pfam12366	Casc1	Cancer susceptibility candidate 1. This domain family is found in eukaryotes, and is typically between 216 and 263 amino acids in length. Casc1 has many SNPs associated with cancer susceptibility.	.	.	.	.	.
ENSAPLG00000015970	48.12190487486354	22.52034531069689	36.2427355527799	64.28509306037618	70.83039754653196	52.75994799268694	29.422576765949657	35.83986345326232	21.86521304796152	CPT1A	protein_coding	chrKB743402.1:213619-237824:-	gi|514759603|ref|XP_005022823.1|	4171	0.0	PREDICTED: carnitine O-palmitoyltransferase 1, liver isoform [Anas platyrhynchos]	gi|543736308|ref|XM_005509050.1|	1871	0.0	PREDICTED: Columba livia carnitine palmitoyltransferase 1A (liver) (CPT1A), mRNA	Q68Y62	1359	0.0	Carnitine O-palmitoyltransferase 1, liver isoform	.	.	.	.	pfam00755	Carn_acyltransf	Choline/Carnitine o-acyltransferase.	GO:0006635|fatty acid beta-oxidation;GO:0006810|transport;	GO:0016021|integral component of membrane;GO:0005741|mitochondrial outer membrane;	GO:0004095|carnitine O-palmitoyltransferase activity;	K08765	CPT1A; carnitine O-palmitoyltransferase 1, liver isoform [EC:2.3.1.21]
ENSAPLG00000015971	39.14350297337043	32.75835292754644	55.1065341730623	46.367119707329564	46.03796670186176	35.30883978267728	39.22243586205988	45.39897030111228	36.52822685576904	PPP2R5C	protein_coding	chrKB743197.1:759073-820399:-	gi|483511696|gb|EOB00445.1|	2704	0.0	Serine/threonine-protein phosphatase 2A 56 kDa regulatory subunit gamma isoform, partial [Anas platyrhynchos]	gi|543730183|ref|XM_005506095.1|	1499	0.0	PREDICTED: Columba livia protein phosphatase 2, regulatory subunit B', gamma (PPP2R5C), transcript variant X3, mRNA	Q13362	890	0.0	Serine/threonine-protein phosphatase 2A 56 kDa regulatory subunit gamma isoform	.	.	.	.	pfam01603	B56	Protein phosphatase 2A regulatory B subunit (B56 family). Protein phosphatase 2A (PP2A) is a major intracellular protein phosphatase that regulates multiple aspects of cell growth and metabolizm. The ability of this widely distributed heterotrimeric enzyme to act on a diverse array of substrates is largely controlled by the nature of its regulatory B subunit. There are multiple families of B subu…	GO:0006977|DNA damage response, signal transduction by p53 class mediator resulting in cell cycle arrest;GO:0042771|intrinsic apoptotic signaling pathway in response to DNA damage by p53 class mediator;GO:0008285|negative regulation of cell proliferation;GO:0043161|proteasome-mediated ubiquitin-dependent protein catabolic process;GO:0034047|regulation of protein phosphatase type 2A activity;GO:00…	GO:0000775|chromosome, centromeric region;GO:0005634|nucleus;GO:0000159|protein phosphatase type 2A complex;	GO:0008601|protein phosphatase type 2A regulator activity;	K11584	PPP2R5; serine/threonine-protein phosphatase 2A regulatory subunit B'
ENSAPLG00000015972	80.49720622397874	85.68881393208213	71.41429699694622	74.08085843103119	23.889098705484574	18.4529985633661	65.79294660217103	101.92728745794678	68.76608586769308	ENSAPLG00000015972	protein_coding	chrKB742823.1:435533-439497:-	.	.	.	.	gi|542159829|ref|XM_005488585.1|	80	1e-32	PREDICTED: Zonotrichia albicollis CDC42 effector protein (Rho GTPase binding) 1 (CDC42EP1), mRNA	.	.	.	.	.	.	.	.	pfam11933	DUF3451	Domain of unknown function (DUF3451). This presumed domain is functionally uncharacterized. This domain is found in eukaryotes. This domain is typically between 199 to 238 amino acids in length. This domain is found associated with pfam06512, pfam00520. This domain has a conserved ADD sequence motif.	.	.	.	.	.
ENSAPLG00000015973	25.93849405054453	61.873001701932125	84.30600657964057	73.22606221644307	84.96383157274815	49.29992160575556	40.59297899753788	38.082940271429145	49.091998617895435	RFWD2	protein_coding	chrKB743073.1:1044722-1132155:+	gi|363736531|ref|XP_426628.3|	3048	0.0	PREDICTED: E3 ubiquitin-protein ligase RFWD2 isoform X5 [Gallus gallus]	gi|513196610|ref|XM_004943263.1|	1485	0.0	PREDICTED: Gallus gallus ring finger and WD repeat domain 2, E3 ubiquitin protein ligase (RFWD2), transcript variant X9, mRNA	Q9R1A8	1156	0.0	E3 ubiquitin-protein ligase RFWD2	.	.	.	.	pfam00097	zf-C3HC4	Zinc finger, C3HC4 type (RING finger). The C3HC4 type zinc-finger (RING finger) is a cysteine-rich domain of 40 to 60 residues that coordinates two zinc ions, and has the consensus sequence: C-X2-C-X(9-39)-C-X(1-3)-H-X(2-3)-C-X2-C-X(4-48)-C-X2-C where X is any amino acid. Many proteins containing a RING finger play a key role in the ubiquitination pathway.	GO:0032436|positive regulation of proteasomal ubiquitin-dependent protein catabolic process;GO:0010212|response to ionizing radiation;	GO:0005813|centrosome;GO:0005737|cytoplasm;GO:0005925|focal adhesion;GO:0000139|Golgi membrane;GO:0016607|nuclear speck;GO:0005654|nucleoplasm;	GO:0016874|ligase activity;GO:0061630|ubiquitin protein ligase activity;GO:0008270|zinc ion binding;	K10143	RFWD2, COP1; E3 ubiquitin-protein ligase RFWD2 [EC:2.3.2.27]
ENSAPLG00000014142	79.99819608026901	93.89955041284094	75.44086575097153	68.50475512881722	88.27853623182108	78.85826880516098	93.32939864807311	111.42085025352897	173.1000586167397	ENSAPLG00000014142	protein_coding	chrKB755687.1:1-577:+	gi|12964598|dbj|BAB32665.1|	711	6e-90	branched-chain alpha-keto acid dehydrogenase E1-alpha subunit, partial [Gallus gallus]	gi|585198737|ref|XM_006750319.1|	255	8e-130	PREDICTED: Leptonychotes weddellii branched chain keto acid dehydrogenase E1, alpha polypeptide (BCKDHA), transcript variant X2, mRNA	P12694	264	1e-85	2-oxoisovalerate dehydrogenase subunit alpha, mitochondrial	AGl2716	115	6e-30	COG1071	pfam00676	E1_dh	Dehydrogenase E1 component. This family uses thiamine pyrophosphate as a cofactor. This family includes pyruvate dehydrogenase, 2-oxoglutarate dehydrogenase and 2-oxoisovalerate dehydrogenase.	GO:0009083|branched-chain amino acid catabolic process;GO:0034641|cellular nitrogen compound metabolic process;GO:0044281|small molecule metabolic process;	GO:0005947|mitochondrial alpha-ketoglutarate dehydrogenase complex;GO:0005759|mitochondrial matrix;GO:0005739|mitochondrion;	GO:0003863|3-methyl-2-oxobutanoate dehydrogenase (2-methylpropanoyl-transferring) activity;GO:0003826|alpha-ketoacid dehydrogenase activity;GO:0016831|carboxy-lyase activity;GO:0046872|metal ion binding;	K00166	BCKDHA, bkdA1; 2-oxoisovalerate dehydrogenase E1 component alpha subunit [EC:1.2.4.4]
ENSAPLG00000014443	0.07370971766723546	0.03079916625541031	0.0166956661329998	0.014863381817606568	0.02577663661050327	0.012100394169888135	0.015448640853933524	0.0	110.92152975329081	ENSAPLG00000014443	protein_coding	chrKB742597.1:360266-387189:-	gi|874453828|ref|XP_012948359.1|	7241	0.0	PREDICTED: alpha-2-macroglobulin-like protein 1 [Anas platyrhynchos]	gi|543737838|ref|XM_005509788.1|	1566	0.0	PREDICTED: Columba livia alpha-2-macroglobulin-like protein 1-like (LOC102087416), mRNA	A8K2U0	1071	0.0	Alpha-2-macroglobulin-like protein 1	TM0984	66.2	7e-10	COG2373	pfam07678	A2M_comp	A-macroglobulin complement component. This family includes the complement components region of the alpha-2-macroglobulin family.	GO:0052548|regulation of endopeptidase activity;	GO:0070062|extracellular exosome;GO:0005615|extracellular space;	GO:0030414|peptidase inhibitor activity;GO:0004867|serine-type endopeptidase inhibitor activity;	.	.
ENSAPLG00000004989	23.92432999113675	34.45422277344749	30.075693380483894	16.83956451280473	14.601903538921247	8.501117556832279	20.722884288478628	24.60008198996104	0.8244532931884497	STK32C	protein_coding	chrKB743109.1:94967-109164:-	gi|874474038|ref|XP_012955123.1|	1759	0.0	PREDICTED: serine/threonine-protein kinase 32C isoform X2 [Anas platyrhynchos]	gi|513192471|ref|XM_001232535.3|	856	0.0	PREDICTED: Gallus gallus serine/threonine kinase 32C (STK32C), transcript variant X1, mRNA	Q8QZV4	606	0.0	Serine/threonine-protein kinase 32C	.	.	.	.	pfam00069	Pkinase	Protein kinase domain.	.	.	GO:0005524|ATP binding;GO:0046872|metal ion binding;GO:0004674|protein serine/threonine kinase activity;	K08793	STK32, YANK; serine/threonine kinase 32 [EC:2.7.11.1]
ENSAPLG00000013669	14.392921028856094	18.39000689129754	15.390214352234551	26.25326380874003	21.806589244414248	21.157096508701724	19.523533875923814	19.107652041751976	7.2242300886119	HOXB4	protein_coding	chrKB743922.1:287250-288768:+	gi|902935314|ref|XP_013055681.1|	1135	5e-155	PREDICTED: homeobox protein Hox-B4 [Anser cygnoides domesticus]	gi|541973354|ref|XM_005440036.1|	657	0.0	PREDICTED: Falco cherrug homeobox B4 (HOXB4), mRNA	P14840	408	3e-143	Homeobox protein Hox-B4	.	.	.	.	pfam00046	Homeobox	Homeobox domain.	GO:0007275|multicellular organismal development;GO:0006351|transcription, DNA-templated;	GO:0005634|nucleus;	GO:0043565|sequence-specific DNA binding;GO:0003700|transcription factor activity, sequence-specific DNA binding;	K09304	HOX_4; homeobox protein HoxA/B/C/D4
ENSAPLG00000013666	2.5740063090403815	0.0	0.2454850206289317	0.0	0.0	0.0	0.0	0.14610627577902874	0.0	EPYC	protein_coding	chrKB742595.1:47317-69614:-	gi|902897668|ref|XP_013038009.1|	1587	0.0	PREDICTED: epiphycan [Anser cygnoides domesticus]	gi|52138666|ref|NM_001004382.1|	675	0.0	Gallus gallus epiphycan (EPYC), mRNA	Q90944	587	0.0	Epiphycan	alr0124_1	55.8	6e-08	COG4886	pfam13855	LRR_8	Leucine rich repeat.	.	GO:0005578|proteinaceous extracellular matrix;	.	K08127	DSPG3; dermatan sulfate proteoglycan 3 (PG-Lb)
ENSAPLG00000013667	0.0	0.03884412088936663	0.0	0.0	0.04063708982884298	0.6104440231222876	0.0	0.4177463919544069	0.04208887366896854	ENSAPLG00000013667	protein_coding	chrKB744245.1:13098-16225:-	gi|514781151|ref|XP_005027786.1|	1073	1e-145	PREDICTED: killer cell lectin-like receptor subfamily B member 1B allele A [Anas platyrhynchos]	.	.	.	.	Q99JB4	72.0	5e-14	Killer cell lectin-like receptor subfamily B member 1B allele B	.	.	.	.	pfam00059	Lectin_C	Lectin C-type domain. This family includes both long and short form C-type	GO:0045953|negative regulation of natural killer cell mediated cytotoxicity;	GO:0009897|external side of plasma membrane;GO:0005887|integral component of plasma membrane;GO:0005886|plasma membrane;	GO:0030246|carbohydrate binding;GO:0042803|protein homodimerization activity;GO:0004872|receptor activity;	K06543	KLRB; killer cell lectin-like receptor subfamily B
ENSAPLG00000013664	0.0	0.0	0.0	0.0	0.14788713474967172	0.0	0.0	0.0	0.1914631115921706	CLDN16	protein_coding	chrKB744899.1:705945-712835:+	gi|483499048|gb|EOA94270.1|	1271	3e-175	Claudin-16, partial [Anas platyrhynchos]	gi|513199507|ref|XM_426702.2|	596	0.0	PREDICTED: Gallus gallus claudin 16 (CLDN16), mRNA	Q9Y5I7	363	2e-124	Claudin-16	.	.	.	.	pfam00822	PMP22_Claudin	PMP-22/EMP/MP20/Claudin family.	GO:0016338|calcium-independent cell-cell adhesion via plasma membrane cell-adhesion molecules;GO:0006875|cellular metal ion homeostasis;GO:0007588|excretion;GO:0015693|magnesium ion transport;	GO:0005923|bicellular tight junction;GO:0016021|integral component of membrane;GO:0005886|plasma membrane;	GO:0042802|identical protein binding;GO:0015095|magnesium ion transmembrane transporter activity;GO:0005198|structural molecule activity;	K06087	CLDN; claudin
ENSAPLG00000013665	0.31879040644336226	5.331066961253592	2.006206521256864	2.355895895210834	2.449602216413246	1.3833024435757686	2.351148351169286	5.816888206742322	0.03744820207555398	AGBL1	protein_coding	chrKB742888.1:622536-759832:-	gi|874466463|ref|XP_012952602.1|	5124	0.0	PREDICTED: cytosolic carboxypeptidase 4 isoform X1 [Anas platyrhynchos]	gi|513201725|ref|XM_004943855.1|	1278	0.0	PREDICTED: Gallus gallus ATP/GTP binding protein-like 1 (AGBL1), transcript variant X1, mRNA	Q96MI9	1117	0.0	Cytosolic carboxypeptidase 4	PA2831	96.7	2e-20	COG2866	pfam00246	Peptidase_M14	Zinc carboxypeptidase.	GO:0035609|C-terminal protein deglutamylation;GO:0035610|protein side chain deglutamylation;	GO:0005829|cytosol;	GO:0004181|metallocarboxypeptidase activity;GO:0015631|tubulin binding;GO:0008270|zinc ion binding;	.	.
ENSAPLG00000013662	132.8396485672686	182.9887709833636	232.7631204422206	382.14544328358295	257.87819121974	218.18407761352327	257.1718131506059	179.32707594589695	40.54944282528652	CD151	protein_coding	chrKB742884.1:544665-555476:+	gi|514734488|ref|XP_005017089.1|	938	1e-124	PREDICTED: CD151 antigen [Anas platyrhynchos]	gi|524998321|ref|XM_005046865.1|	432	0.0	PREDICTED: Ficedula albicollis CD151 molecule (Raph blood group) (CD151), transcript variant X2, mRNA	P48509	280	2e-92	CD151 antigen	.	.	.	.	pfam00335	Tetraspannin	Tetraspanin family.	GO:0007155|cell adhesion;GO:0034329|cell junction assembly;GO:0016477|cell migration;GO:0030198|extracellular matrix organization;GO:0031581|hemidesmosome assembly;GO:0042098|T cell proliferation;	GO:0005604|basement membrane;GO:0005829|cytosol;GO:0005925|focal adhesion;GO:0005887|integral component of plasma membrane;GO:0016020|membrane;GO:0005886|plasma membrane;	GO:0005178|integrin binding;	K06537	CD151, TSPAN24; CD151 antigen
ENSAPLG00000013663	21.93049188467465	29.711207803970026	31.498266089694027	31.453631036089508	38.543696609757156	38.95219055489419	28.812994053583868	25.395291920965207	11.370499690084701	MCC	protein_coding	chrKB743601.1:23023-91319:-	gi|686611488|ref|XP_009282449.1|	3424	0.0	PREDICTED: colorectal mutant cancer protein [Aptenodytes forsteri]	gi|513231309|ref|XM_004949277.1|	2049	0.0	PREDICTED: Gallus gallus mutated in colorectal cancers (MCC), transcript variant X7, mRNA	P23508	1238	0.0	Colorectal mutant cancer protein	.	.	.	.	pfam10506	MCC-bdg_PDZ	PDZ domain of MCC-2 bdg protein for Usher syndrome. The protein has a high homology to the tumor suppressor MCC (mutated in colon cancer; or MCC1 hereafter) and was named MCC2. MCC2 protein binds the first PDZ domain of AIE-75 with its C-terminal amino acids -DTFL. A possible role of MCC2 as a tumor suppressor has been put forward. The carboxyl terminus of the predicted protein was DTFL which mat…	GO:0045184|establishment of protein localization;GO:0090090|negative regulation of canonical Wnt signaling pathway;GO:0010633|negative regulation of epithelial cell migration;GO:0050680|negative regulation of epithelial cell proliferation;GO:0007165|signal transduction;GO:0016055|Wnt signaling pathway;	GO:0005737|cytoplasm;GO:0030027|lamellipodium;GO:0005654|nucleoplasm;GO:0005634|nucleus;GO:0005886|plasma membrane;	GO:0004872|receptor activity;	.	.
ENSAPLG00000013660	0.05255229870719565	0.2108031823703639	2.142610487068308	3.051947733215215	3.1426016134305237	0.9834931483636855	1.7182321660874955	2.493774952672857	0.17130909984562634	ENSAPLG00000013660	protein_coding	chrKB742650.1:1110557-1157342:+	gi|874455940|ref|XP_012949067.1|	834	8e-100	PREDICTED: MAM and LDL-receptor class A domain-containing protein 1 isoform X1 [Anas platyrhynchos]	gi|513168092|ref|XM_418614.4|	363	0.0	PREDICTED: Gallus gallus chromosome 2 open reading frame, human C10orf112 (C10ORF112), mRNA	.	.	.	.	.	.	.	.	pfam00008	EGF	EGF-like domain. There is no clear separation between noise and signal. pfam00053 is very similar, but has 8 instead of 6 conserved cysteines. Includes some cytokine receptors. The EGF domain misses the N-terminus regions of the Ca2+ binding EGF domains (this is the main reason of discrepancy between swiss-prot domain start/end and Pfam). The family is hard to model due to many similar but differ…	.	.	.	.	.
ENSAPLG00000013661	56.31914669329703	71.3416445366558	86.66125649476555	63.31406672878245	76.9593000593116	57.31609453539216	43.57728275177593	47.595620426893056	66.51979281005627	LARP4	protein_coding	chrKB743463.1:248305-259588:-	gi|514761794|ref|XP_005023337.1|	3432	0.0	PREDICTED: la-related protein 4 isoform X2 [Anas platyrhynchos]	gi|541960569|ref|XM_005435964.1|	1609	0.0	PREDICTED: Falco cherrug La ribonucleoprotein domain family, member 4 (LARP4), mRNA	Q71RC2	952	0.0	La-related protein 4	SPAC1527.03	58.2	5e-08	COG5193	pfam05383	La	La domain. This presumed domain is found at the N-terminus of La RNA-binding proteins as well as other proteins. The function of this region is uncertain.	GO:0007010|cytoskeleton organization;GO:0022604|regulation of cell morphogenesis;	GO:0016020|membrane;	GO:0044822|poly(A) RNA binding;	.	.
ENSAPLG00000014772	0.33699161545989204	0.3379438517374897	0.30532199440723384	0.4077211424842201	0.11784756050364464	0.0	0.14125850980815466	0.36343936100033397	0.12205773364000876	LMF2	protein_coding	chrKB753571.1:3-438:-	gi|697511077|ref|XP_009682860.1|	365	2e-39	PREDICTED: lipase maturation factor 2 [Struthio camelus australis]	gi|71896068|ref|NM_001031572.1|	144	2e-68	Gallus gallus lipase maturation factor 2 (LMF2), mRNA	Q5ZKZ9	139	1e-38	Lipase maturation factor 2	.	.	.	.	pfam06762	LMF1	Lipase maturation factor. This family of transmembrane proteins includes the lipase maturation factor, LMF1. Lipoprotein lipase and hepatic lipase require LMF1 to fold into their active states. The precise role of LMF1 in lipase folding has yet to be determined.	.	GO:0005789|endoplasmic reticulum membrane;GO:0016021|integral component of membrane;	.	.	.
ENSAPLG00000008352	13.732680976928675	19.528561218849887	21.184801165343345	21.702904050422177	24.933340179567224	19.524726114311303	12.463663467344753	14.923361205088147	11.167690114790704	ENSAPLG00000008352	protein_coding	chrKB743108.1:673697-704942:-	gi|902873616|ref|XP_013027005.1|	2002	0.0	PREDICTED: LOW QUALITY PROTEIN: mitogen-activated protein kinase kinase kinase MLT [Anser cygnoides domesticus]	gi|513194091|ref|XM_421996.4|	1147	0.0	PREDICTED: Gallus gallus sterile alpha motif and leucine zipper containing kinase AZK (ZAK), transcript variant X6, mRNA	Q9NYL2	512	7e-172	Mitogen-activated protein kinase kinase kinase MLT	.	.	.	.	pfam00536	SAM_1	SAM domain (Sterile alpha motif). It has been suggested that SAM is an evolutionarily conserved protein binding domain that is involved in the regulation of numerous developmental processes in diverse eukaryotes. The SAM domain can potentially function as a protein interaction module through its ability to homo- and heterooligomerise with other SAM domains.	GO:0007257|activation of JUN kinase activity;GO:0000186|activation of MAPKK activity;GO:0007050|cell cycle arrest;GO:0000075|cell cycle checkpoint;GO:0008219|cell death;GO:0030154|cell differentiation;GO:0008283|cell proliferation;GO:0007010|cytoskeleton organization;GO:0000077|DNA damage checkpoint;GO:0035556|intracellular signal transduction;GO:0043065|positive regulation of apoptotic process;G…	GO:0005737|cytoplasm;GO:0005634|nucleus;	GO:0005524|ATP binding;GO:0000287|magnesium ion binding;GO:0004709|MAP kinase kinase kinase activity;GO:0044822|poly(A) RNA binding;GO:0004674|protein serine/threonine kinase activity;	K04424	ZAK, MLTK; sterile alpha motif and leucine zipper containing kinase AZK [EC:2.7.11.25]
ENSAPLG00000011019	0.7915519810456878	1.400803530518092	1.898375094760003	2.0843775159815054	0.635033486651764	1.6051831177956526	1.4052660043091034	2.5610234764790376	0.2023755169160767	ENSAPLG00000011019	protein_coding	chrKB746535.1:27818-29217:-	gi|514794193|ref|XP_005030862.1|	592	1e-72	PREDICTED: junctional sarcoplasmic reticulum protein 1 [Anas platyrhynchos]	gi|41629969|emb|BX929502.1|	225	6e-113	Gallus gallus finished cDNA, clone ChEST975n21	.	.	.	.	.	.	.	.	pfam15312	JSRP	Junctional sarcoplasmic reticulum protein. JSRP, junctional sarcoplasmic reticulum protein 1, or junctional-face membrane protein of 45 kDa homologue, is a family of eukaryotic proteins. The family is to the junctional face membrane of the skeletal muscle sarcoplasmic reticulum (SR); it colocalizes with its Ca2+-release channel (the ryanodine receptor), and interacts with calsequestrin and the sk…	.	.	.	.	.
ENSAPLG00000008353	0.6347301802962031	2.412089945486915	2.08844784278554	4.728958976025155	4.591235814417085	2.698207968373234	1.0922591092972553	4.323442212643378	95.83120202516673	ENSAPLG00000008353	protein_coding	chrKB742706.1:186648-189362:+	gi|483519463|gb|EOB05241.1|	1332	0.0	C-factor, partial [Anas platyrhynchos]	gi|42600129|emb|BX950475.1|	444	0.0	Gallus gallus finished cDNA, clone ChEST311c14	Q7Z9I2	94.0	3e-21	Uncharacterized oxidoreductase C663.09c	sll1704	99.0	2e-23	COG1028	pfam00106	adh_short	short chain dehydrogenase. This family contains a wide variety of dehydrogenases.	.	GO:0005829|cytosol;GO:0005634|nucleus;	GO:0016491|oxidoreductase activity;	.	.
ENSAPLG00000011018	83.51620953171147	558.485802687888	1483.3980396166987	705.9186606387342	883.5323526933798	441.4350347756418	6632.462860885929	642.8542091822421	6.987525301960135	AMH	protein_coding	chrKB746535.1:24111-25511:+	gi|677205576|gb|KFP48175.1|	518	1e-62	Muellerian-inhibiting factor, partial [Cathartes aura]	gi|62860560|gb|AY904047.1|	279	3e-143	Anas platyrhynchos anti-Mullerian hormone mRNA, complete cds	P27106	128	1e-34	Muellerian-inhibiting factor	.	.	.	.	pfam00019	TGF_beta	Transforming growth factor beta like domain.	GO:0030154|cell differentiation;GO:0007506|gonadal mesoderm development;	GO:0005576|extracellular region;	.	.	.
ENSAPLG00000004988	6.849088161140724	5.776388132807689	8.349632927044134	6.801492209463047	8.781412693388774	6.223998361714805	5.901099585926632	7.690530122753103	22.305783223375293	VPS13C	protein_coding	chrKB744306.1:1307654-1393625:+	gi|874496562|ref|XP_012962699.1|	18219	0.0	PREDICTED: vacuolar protein sorting-associated protein 13C, partial [Anas platyrhynchos]	gi|541956826|ref|XM_005434119.1|	7880	0.0	PREDICTED: Falco cherrug vacuolar protein sorting 13 homolog C (S. cerevisiae) (VPS13C), mRNA	Q709C8	4892	0.0	Vacuolar protein sorting-associated protein 13C	YLL040c	173	1e-41	COG5043	pfam06650	DUF1162	Protein of unknown function (DUF1162). This family represents a conserved region within several hypothetical eukaryotic proteins. Family members might be vacuolar protein sorting related-proteins.	GO:0045053|protein retention in Golgi apparatus;GO:0006623|protein targeting to vacuole;	GO:0005623|cell;GO:0070062|extracellular exosome;GO:0019898|extrinsic component of membrane;GO:0005622|intracellular;	.	.	.
ENSAPLG00000005341	26.655960940803467	32.28846883517381	29.782446506219998	35.70083402157402	35.150930274755524	28.46670378343292	30.875528445389303	26.414107497158557	17.097239328779022	RC3H1	protein_coding	chrKB742446.1:771011-802429:-	gi|483524497|gb|EOB08448.1|	5422	0.0	Roquin, partial [Anas platyrhynchos]	gi|513196632|ref|XM_001234604.3|	3150	0.0	PREDICTED: Gallus gallus ring finger and CCCH-type domains 1 (RC3H1), mRNA	Q5TC82	1842	0.0	Roquin-1	.	.	.	.	pfam13445	zf-RING_UBOX	RING-type zinc-finger. This zinc-finger is a typical RING-type of plant ubiquitin ligases.	GO:0001782|B cell homeostasis;GO:0033962|cytoplasmic mRNA processing body assembly;GO:0048535|lymph node development;GO:0046007|negative regulation of activated T cell proliferation;GO:0030889|negative regulation of B cell proliferation;GO:0002635|negative regulation of germinal center formation;GO:0045623|negative regulation of T-helper cell differentiation;GO:0000956|nuclear-transcribed mRNA ca…	GO:0000932|cytoplasmic mRNA processing body;GO:0010494|cytoplasmic stress granule;	GO:0003730|mRNA 3'-UTR binding;GO:0044822|poly(A) RNA binding;GO:0061630|ubiquitin protein ligase activity;GO:0008270|zinc ion binding;	K15690	RC3H; RING finger and CCCH-type zinc finger domain-containing protein
ENSAPLG00000009259	23.21669161581804	28.33469731730348	42.08832252423745	45.654815954754774	38.487880629474056	25.90615476158898	22.21346634786359	31.182043726405468	8.356904783773599	PKNOX1	protein_coding	chrKB743101.1:35651-62017:+	gi|719735254|ref|XP_010225480.1|	1941	0.0	PREDICTED: homeobox protein PKNOX1 [Tinamus guttatus]	gi|541968574|ref|XM_005438511.1|	1227	0.0	PREDICTED: Falco cherrug PBX/knotted 1 homeobox 1 (PKNOX1), mRNA	P55347	709	0.0	Homeobox protein PKNOX1	.	.	.	.	pfam05920	Homeobox_KN	Homeobox KN domain. This is a homeobox transcription factor KN domain conserved from fungi to human and plants.	GO:0001525|angiogenesis;GO:0043010|camera-type eye development;GO:0030218|erythrocyte differentiation;GO:0030217|T cell differentiation;GO:0006366|transcription from RNA polymerase II promoter;	GO:0005737|cytoplasm;GO:0005634|nucleus;GO:0005667|transcription factor complex;	GO:0003705|transcription factor activity, RNA polymerase II distal enhancer sequence-specific binding;GO:0001228|transcriptional activator activity, RNA polymerase II transcription regulatory region sequence-specific binding;GO:0043565|sequence-specific DNA binding;GO:0003700|transcription factor activity, sequence-specific DNA binding;	.	.
ENSAPLG00000013513	316.1120101901001	98.24194317509057	153.10669493718706	253.8808082233619	127.76057675960936	195.70347940034415	147.21903732120745	125.17005765506201	36.00055924204376	FHL2	protein_coding	chrKB747347.1:360001-373931:+	gi|513164308|ref|XP_004938567.1|	1510	0.0	PREDICTED: four and a half LIM domains protein 2 isoform X7 [Gallus gallus]	gi|541986911|ref|XM_005444757.1|	1020	0.0	PREDICTED: Falco cherrug four and a half LIM domains 2 (FHL2), transcript variant X2, mRNA	Q14192	134	5e-34	Four and a half LIM domains protein 2	.	.	.	.	pfam00412	LIM	LIM domain. This family represents two copies of the LIM structural domain.	GO:0030521|androgen receptor signaling pathway;GO:0055014|atrial cardiac muscle cell development;GO:0044255|cellular lipid metabolic process;GO:0060347|heart trabecula formation;GO:0043066|negative regulation of apoptotic process;GO:0000122|negative regulation of transcription from RNA polymerase II promoter;GO:0001649|osteoblast differentiation;GO:0045893|positive regulation of transcription, DN…	GO:0015629|actin cytoskeleton;GO:0005925|focal adhesion;GO:0031430|M band;GO:0005654|nucleoplasm;GO:0005634|nucleus;GO:0030018|Z disc;	GO:0050681|androgen receptor binding;GO:0042802|identical protein binding;GO:0003713|transcription coactivator activity;GO:0008134|transcription factor binding;GO:0008270|zinc ion binding;	K14380	FHL2; four and a half LIM domains protein 2
ENSAPLG00000016071	8.812511922564058	11.511893788219004	27.314827886754685	13.818677861400666	19.281381512080184	13.134392368469866	15.310599772754829	9.066444274416934	7.874692492903791	PEX11G	protein_coding	chrKB744667.1:463123-463841:-	gi|483500107|gb|EOA94641.1|	629	3e-81	Peroxisomal membrane protein 11C, partial [Anas platyrhynchos]	gi|514786983|ref|XM_005029096.1|	454	0.0	PREDICTED: Anas platyrhynchos peroxisomal biogenesis factor 11 gamma (PEX11G), partial mRNA	Q96HA9	150	1e-43	Peroxisomal membrane protein 11C	.	.	.	.	pfam05648	PEX11	Peroxisomal biogenesis factor 11 (PEX11). This family consists of several peroxisomal biogenesis factor 11 (PEX11) proteins from several eukaryotic species. The PEX11 peroxisomal membrane proteins promote peroxisome division in multiple eukaryotes.	GO:0016559|peroxisome fission;GO:0044375|regulation of peroxisome size;	GO:0005779|integral component of peroxisomal membrane;GO:0031231|intrinsic component of peroxisomal membrane;GO:0005777|peroxisome;GO:0043234|protein complex;	.	K13353	PEX11C; peroxin-11C
ENSAPLG00000011489	19.27000553992362	18.044484647045635	26.259101782275724	19.020709187485558	25.115410815880665	17.723318791413025	18.438639663641805	14.403278140336562	4.12684808427189	PCGF6	protein_coding	chrKB744008.1:57022-75032:+	gi|514775174|ref|XP_005026525.1|	1176	1e-160	PREDICTED: polycomb group RING finger protein 6 [Anas platyrhynchos]	gi|513191843|ref|XM_001234042.3|	606	0.0	PREDICTED: Gallus gallus polycomb group ring finger 6 (PCGF6), transcript variant X1, mRNA	Q9BYE7	428	1e-148	Polycomb group RING finger protein 6	.	.	.	.	pfam00097	zf-C3HC4	Zinc finger, C3HC4 type (RING finger). The C3HC4 type zinc-finger (RING finger) is a cysteine-rich domain of 40 to 60 residues that coordinates two zinc ions, and has the consensus sequence: C-X2-C-X(9-39)-C-X(1-3)-H-X(2-3)-C-X2-C-X(4-48)-C-X2-C where X is any amino acid. Many proteins containing a RING finger play a key role in the ubiquitination pathway.	GO:0045892|negative regulation of transcription, DNA-templated;GO:0006351|transcription, DNA-templated;	GO:0005634|nucleus;GO:0031519|PcG protein complex;GO:0035102|PRC1 complex;	GO:0003677|DNA binding;GO:0000977|RNA polymerase II regulatory region sequence-specific DNA binding;GO:0001227|transcriptional repressor activity, RNA polymerase II transcription regulatory region sequence-specific binding;GO:0003700|transcription factor activity, sequence-specific DNA binding;GO:0008270|zinc ion binding;	K11470	PCGF6, MBLR; polycomb group RING finger protein 6
ENSAPLG00000014140	8.771456402401018	14.617284304817735	12.242097192022104	14.813217903972143	13.205693143518458	10.94783162520629	11.625102242584978	12.740665318640097	3.6909324239466765	OCRL	protein_coding	chrKB743186.1:253272-270820:-	gi|829975446|ref|XP_012605849.1|	3161	0.0	PREDICTED: inositol polyphosphate 5-phosphatase OCRL-1 isoform X2 [Microcebus murinus]	gi|513180140|ref|XM_004940577.1|	1034	0.0	PREDICTED: Gallus gallus oculocerebrorenal syndrome of Lowe (OCRL), transcript variant X7, mRNA	Q01968	1202	0.0	Inositol polyphosphate 5-phosphatase OCRL-1	SPBC2G2.02_2	210	1e-57	COG5411	pfam00620	RhoGAP	RhoGAP domain. GTPase activator proteins towards Rho/Rac/Cdc42-like small GTPases.	GO:0042384|cilium assembly;GO:0001701|in utero embryonic development;GO:0043647|inositol phosphate metabolic process;GO:0006629|lipid metabolic process;GO:0006661|phosphatidylinositol biosynthetic process;GO:0046856|phosphatidylinositol dephosphorylation;GO:0006644|phospholipid metabolic process;GO:0043547|positive regulation of GTPase activity;GO:0043087|regulation of GTPase activity;GO:0051056|…	GO:0030136|clathrin-coated vesicle;GO:0005905|coated pit;GO:0005737|cytoplasm;GO:0005829|cytosol;GO:0005769|early endosome;GO:0031901|early endosome membrane;GO:0070062|extracellular exosome;GO:0005795|Golgi stack;GO:0005798|Golgi-associated vesicle;GO:0005634|nucleus;GO:0030670|phagocytic vesicle membrane;GO:0001750|photoreceptor outer segment;GO:0005886|plasma membrane;GO:0005802|trans-Golgi ne…	GO:0005096|GTPase activator activity;GO:0052745|inositol phosphate phosphatase activity;GO:0004439|phosphatidylinositol-4,5-bisphosphate 5-phosphatase activity;GO:0048365|Rac GTPase binding;	K01099	E3.1.3.36; phosphatidylinositol-bisphosphatase [EC:3.1.3.36]
ENSAPLG00000014441	69.56110510164638	68.71524985328955	83.19644593872735	73.41009028111407	64.55232045498147	42.40763739735355	43.87447147921939	60.80828711662305	100.28773487884301	ENSAPLG00000014441	protein_coding	chrKB742573.1:510282-522588:-	gi|514713163|ref|XP_005012005.1|	1954	0.0	PREDICTED: ubiquilin-1 isoform X1 [Anas platyrhynchos]	gi|513230897|ref|XM_004949194.1|	1219	0.0	PREDICTED: Gallus gallus ubiquilin 1 (UBQLN1), transcript variant X5, mRNA	Q9UMX0	718	0.0	Ubiquilin-1	ECU10g1730	73.9	8e-14	COG5272	pfam00240	ubiquitin	Ubiquitin family. This family contains a number of ubiquitin-like proteins: SUMO (smt3 homologue) Nedd8, Elongin B, Rub1, and Parkin. A number of them are thought to carry a distinctive five-residue motif termed the proteasome-interacting motif (PIM), which may have a biologically significant role in protein delivery to proteasomes and recruitment of proteasomes to transcription sites.	GO:0035973|aggrephagy;GO:0071456|cellular response to hypoxia;GO:0030433|ER-associated ubiquitin-dependent protein catabolic process;GO:1901340|negative regulation of store-operated calcium channel activity;GO:0034140|negative regulation of toll-like receptor 3 signaling pathway;GO:1903071|positive regulation of ER-associated ubiquitin-dependent protein catabolic process;GO:0031398|positive regul…	GO:0016235|aggresome;GO:0005776|autophagosome;GO:0005737|cytoplasm;GO:0031410|cytoplasmic vesicle;GO:0005783|endoplasmic reticulum;GO:0005654|nucleoplasm;GO:0048471|perinuclear region of cytoplasm;GO:0005886|plasma membrane;GO:0000502|proteasome complex;GO:0043234|protein complex;	GO:0042802|identical protein binding;GO:0019900|kinase binding;GO:0031593|polyubiquitin binding;	K04523	UBQLN, DSK2; ubiquilin
ENSAPLG00000003508	20.16405430788065	17.614993596576344	24.29180685307079	23.26100287262853	22.03135410790768	18.085611295885087	19.04978714004256	22.212653289064917	13.0991299042473	LETM1	protein_coding	chrKB742833.1:2218057-2243748:-	gi|874463853|ref|XP_005016203.2|	3066	0.0	PREDICTED: LETM1 and EF-hand domain-containing protein 1, mitochondrial [Anas platyrhynchos]	gi|524995595|ref|XM_005045542.1|	2273	0.0	PREDICTED: Ficedula albicollis leucine zipper-EF-hand containing transmembrane protein 1 (LETM1), transcript variant X1, mRNA	Q5ZK33	1123	0.0	LETM1 and EF-hand domain-containing protein 1, mitochondrial	.	.	.	.	pfam07766	LETM1	LETM1-like protein. Members of this family are inner mitochondrial membrane proteins which play a role in potassium and hydrogen ion exchange. Deletion of LETM1 is thought to be involved in the development of Wolf-Hirschhorn syndrome in humans.	.	GO:0016021|integral component of membrane;GO:0005743|mitochondrial inner membrane;	GO:0005509|calcium ion binding;	K17800	LETM1, MDM38; LETM1 and EF-hand domain-containing protein 1, mitochondrial
ENSAPLG00000003509	36.97173486806189	22.665945269215946	38.553726391449885	45.6288750378489	51.33420283396725	50.7161848494916	51.01627831530824	43.59272665643621	19.099432983338925	CALCRL	protein_coding	chrKB743901.1:146808-170948:+	gi|514773468|ref|XP_005026117.1|	2339	0.0	PREDICTED: calcitonin gene-related peptide type 1 receptor isoform X1 [Anas platyrhynchos]	gi|541957676|ref|XM_005434538.1|	1162	0.0	PREDICTED: Falco cherrug calcitonin receptor-like (CALCRL), mRNA	Q8WN93	731	0.0	Calcitonin gene-related peptide type 1 receptor	.	.	.	.	pfam00002	7tm_2	7 transmembrane receptor (Secretin family). This family is known as Family B, the secretin-receptor family or family 2 of the G-protein-coupled receptors (GCPRs).They have been described in many animal species, but not in plants, fungi or prokaryotes. Three distinct sub-families are recognized. Subfamily B1 contains classical hormone receptors, such as receptors for secretin and glucagon, that ar…	GO:0007189|adenylate cyclase-activating G-protein coupled receptor signaling pathway;GO:0001525|angiogenesis;GO:0006816|calcium ion transport;GO:0006171|cAMP biosynthetic process;GO:0071329|cellular response to sucrose stimulus;GO:0007507|heart development;GO:0030819|positive regulation of cAMP biosynthetic process;GO:0048661|positive regulation of smooth muscle cell proliferation;GO:0031623|rece…	GO:0005783|endoplasmic reticulum;GO:0005768|endosome;GO:0016021|integral component of membrane;GO:0005764|lysosome;GO:0005886|plasma membrane;	GO:0001605|adrenomedullin receptor activity;GO:0001635|calcitonin gene-related peptide receptor activity;GO:0004948|calcitonin receptor activity;GO:0008565|protein transporter activity;	K04577	CALCRL; calcitonin receptor-like
ENSAPLG00000003858	1.528884455772667	2.827910744217935	4.09404665468553	1.4181604955972875	5.8455954397270995	4.417352968831979	5.340586382160858	5.514568250086984	0.9413904598322036	ARHGAP20	protein_coding	chrKB742725.1:222999-269729:-	gi|514724259|ref|XP_005014644.1|	1851	0.0	PREDICTED: rho GTPase-activating protein 20 [Anas platyrhynchos]	gi|513165981|ref|XM_004938820.1|	846	0.0	PREDICTED: Gallus gallus Rho GTPase activating protein 20 (ARHGAP20), transcript variant X4, mRNA	Q6IFT4	438	6e-142	Rho GTPase-activating protein 20	.	.	.	.	pfam00620	RhoGAP	RhoGAP domain. GTPase activator proteins towards Rho/Rac/Cdc42-like small GTPases.	GO:0007165|signal transduction;	.	GO:0005096|GTPase activator activity;	.	.
ENSAPLG00000003865	4.917534517863757	14.20815426692035	10.015732549493917	13.048436479920259	10.412447372079372	6.2995227176615805	6.742244820862017	10.025077391612298	5.166271052380108	ARHGAP32	protein_coding	chrKB743106.1:1143785-1158976:-	gi|874473900|ref|XP_012955080.1|	7895	0.0	PREDICTED: LOW QUALITY PROTEIN: rho GTPase-activating protein 32 [Anas platyrhynchos]	gi|541965457|ref|XM_005437608.1|	3291	0.0	PREDICTED: Falco cherrug Rho GTPase activating protein 32 (ARHGAP32), mRNA	Q811P8	1571	0.0	Rho GTPase-activating protein 32	.	.	.	.	pfam00620	RhoGAP	RhoGAP domain. GTPase activator proteins towards Rho/Rac/Cdc42-like small GTPases.	GO:0043547|positive regulation of GTPase activity;GO:0007266|Rho protein signal transduction;	GO:0015629|actin cytoskeleton;GO:0005938|cell cortex;GO:0030054|cell junction;GO:0043197|dendritic spine;GO:0005789|endoplasmic reticulum membrane;GO:0010008|endosome membrane;GO:0000139|Golgi membrane;GO:0014069|postsynaptic density;GO:0045211|postsynaptic membrane;	GO:0005096|GTPase activator activity;GO:0035091|phosphatidylinositol binding;	.	.
ENSAPLG00000003502	71.66369364059855	107.04525737794398	160.00606587231835	179.2318985784588	168.66782696018592	98.91886309977187	79.08184321916976	72.15708854911296	3.476045801837166	EMCN	protein_coding	chrKB744145.1:177176-256997:-	gi|874494738|ref|XP_005027323.2|	848	1e-109	PREDICTED: endomucin isoform X3 [Anas platyrhynchos]	gi|543749124|ref|XM_005515238.1|	158	2e-75	PREDICTED: Columba livia endomucin (EMCN), mRNA	.	.	.	.	.	.	.	.	pfam07010	Endomucin	Endomucin. This family consists of several mammalian endomucin proteins. Endomucin is an early endothelial-specific antigen that is also expressed on putative hematopoietic progenitor cells.	.	.	.	.	.
ENSAPLG00000003503	61.55713509067361	159.89571956493796	267.7237716673716	329.16686903226037	317.8517060441158	165.93285650660312	84.06899312296748	146.69104875423002	1.4995664418629648	ENSAPLG00000003503	protein_coding	chrKB743003.1:12645-15314:-	gi|874470365|ref|XP_005018496.2|	1180	8e-161	PREDICTED: folate receptor gamma [Anas platyrhynchos]	gi|541974822|ref|XM_005440516.1|	541	0.0	PREDICTED: Falco cherrug folate receptor alpha-like (LOC102051087), mRNA	P35846	290	4e-96	Folate receptor alpha	.	.	.	.	pfam03024	Folate_rec	Folate receptor family. This family includes the folate receptor which binds to folate and reduced folic acid derivatives and mediates delivery of 5-methyltetrahydrofolate to the interior of cells. These proteins are attached to the membrane by a GPI-anchor. The proteins contain 16 conserved cysteines that form eight disulphide bridges.	GO:0003253|cardiac neural crest cell migration involved in outflow tract morphogenesis;GO:0046655|folic acid metabolic process;GO:0015884|folic acid transport;GO:0001947|heart looping;GO:0003147|neural crest cell migration involved in heart formation;GO:0061626|pharyngeal arch artery morphogenesis;GO:0006620|posttranslational protein targeting to membrane;GO:0060828|regulation of canonical Wnt si…	GO:0031362|anchored component of external side of plasma membrane;GO:0016324|apical plasma membrane;GO:0009986|cell surface;GO:0030136|clathrin-coated vesicle;GO:0005768|endosome;GO:0070062|extracellular exosome;GO:0016020|membrane;GO:0005634|nucleus;	GO:0005542|folic acid binding;GO:0008517|folic acid transporter activity;GO:0004872|receptor activity;	K13649	FOLR; folate receptor
ENSAPLG00000003500	29.895970457227566	43.280951868951355	56.26648182647595	54.34340370539677	34.54617059335412	24.752415058996043	14.559716403797657	25.959954357166712	13.522253205403826	WSB2	protein_coding	chrKB745822.1:40487-43618:-	gi|514792968|ref|XP_005030578.1|	1450	0.0	PREDICTED: LOW QUALITY PROTEIN: WD repeat and SOCS box-containing protein 2, partial [Anas platyrhynchos]	gi|514792967|ref|XM_005030521.1|	904	0.0	PREDICTED: Anas platyrhynchos WD repeat and SOCS box containing 2 (WSB2), partial mRNA	Q9NYS7	465	4e-161	WD repeat and SOCS box-containing protein 2	all0438_2	117	5e-29	COG2319	pfam00400	WD40	WD domain, G-beta repeat.	GO:0035556|intracellular signal transduction;GO:0016567|protein ubiquitination;	GO:0005622|intracellular;	.	K10342	WSB2; WD repeat and SOCS box-containing protein 2
ENSAPLG00000003501	32.10703773130281	66.74862515518537	21.25641110957526	16.307799657055973	19.62115396432435	19.49632761667731	20.244244391978757	66.51982301010538	31.14644680470156	DST	protein_coding	chrKB743086.1:335233-457051:-	gi|483513364|gb|EOB01491.1|	25649	0.0	Bullous pemphigoid antigen 1, isoforms 6/9/10, partial [Anas platyrhynchos]	gi|513178512|ref|XM_419901.4|	5011	0.0	PREDICTED: Gallus gallus dystonin (DST), transcript variant X3, mRNA	Q03001	65.5	2e-08	Dystonin	SPAC15A10.08	169	1e-41	COG5069	pfam00307	CH	Calponin homology (CH) domain. The CH domain is found in both cytoskeletal proteins and signal transduction proteins. The CH domain is involved in actin binding in some members of the family. However in calponins there is evidence that the CH domain is not involved in its actin binding activity. Most member proteins have from two to four copies of the CH domain, however some proteins such as calp…	GO:0007155|cell adhesion;GO:0007050|cell cycle arrest;GO:0048870|cell motility;GO:0007010|cytoskeleton organization;GO:0030198|extracellular matrix organization;GO:0031581|hemidesmosome assembly;GO:0007229|integrin-mediated signaling pathway;GO:0045104|intermediate filament cytoskeleton organization;GO:0030011|maintenance of cell polarity;GO:0000226|microtubule cytoskeleton organization;GO:000961…	GO:0015629|actin cytoskeleton;GO:0030424|axon;GO:0009925|basal plasma membrane;GO:0005604|basement membrane;GO:0005938|cell cortex;GO:0031252|cell leading edge;GO:0005737|cytoplasm;GO:0016023|cytoplasmic membrane-bounded vesicle;GO:0005829|cytosol;GO:0005789|endoplasmic reticulum membrane;GO:0070062|extracellular exosome;GO:0005925|focal adhesion;GO:0031673|H zone;GO:0030056|hemidesmosome;GO:0016…	GO:0005509|calcium ion binding;GO:0005178|integrin binding;GO:0051010|microtubule plus-end binding;GO:0008022|protein C-terminus binding;GO:0042803|protein homodimerization activity;	K10382	DST; dystonin
ENSAPLG00000003506	18.201388436939368	15.4793396008474	19.446374111127984	19.833729929876835	19.913706146657077	14.551904321470579	10.062114280416033	16.137281228458495	8.142176567586029	CDC73	protein_coding	chrKB742477.1:645634-738388:+	gi|525005865|ref|XP_005050610.1|	2316	0.0	PREDICTED: parafibromin [Ficedula albicollis]	gi|529428586|ref|XM_005234056.1|	1829	0.0	PREDICTED: Falco peregrinus cell division cycle 73 (CDC73), mRNA	Q5ZLM0	890	0.0	Parafibromin	YLR418c	68.9	2e-11	COG5157	pfam05179	CDC73	RNA pol II accessory factor, Cdc73 family.	GO:0007049|cell cycle;GO:0071222|cellular response to lipopolysaccharide;GO:0001711|endodermal cell fate commitment;GO:0033523|histone H2B ubiquitination;GO:0010390|histone monoubiquitination;GO:0006378|mRNA polyadenylation;GO:0008285|negative regulation of cell proliferation;GO:0050680|negative regulation of epithelial cell proliferation;GO:0048147|negative regulation of fibroblast proliferation…	GO:0016593|Cdc73/Paf1 complex;GO:0005634|nucleus;	GO:0000993|RNA polymerase II core binding;	K15175	CDC73; parafibromin
ENSAPLG00000003507	14.267830915423316	19.84090140035996	19.701737090385823	19.340775034783693	18.5305129619524	9.594587580813347	16.34108938050557	15.714529492128385	11.792204431427534	PEX16	protein_coding	chrKB742689.1:792943-798550:+	gi|874457795|ref|XP_012949700.1|	1182	5e-158	PREDICTED: peroxisomal biogenesis factor 16, partial [Anas platyrhynchos]	gi|513187369|ref|XM_421125.3|	864	0.0	PREDICTED: Gallus gallus peroxisomal biogenesis factor 16 (PEX16), mRNA	Q9Y5Y5	323	1e-105	Peroxisomal membrane protein PEX16	.	.	.	.	pfam08610	Pex16	Peroxisomal membrane protein (Pex16). Pex16 is a peripheral protein located at the matrix face of the peroxisomal membrane.	GO:0032581|ER-dependent peroxisome organization;GO:0016557|peroxisome membrane biogenesis;GO:0007031|peroxisome organization;GO:0016558|protein import into peroxisome matrix;GO:0045046|protein import into peroxisome membrane;GO:0070972|protein localization to endoplasmic reticulum;GO:0006625|protein targeting to peroxisome;GO:0022615|protein to membrane docking;	GO:0005783|endoplasmic reticulum;GO:0005789|endoplasmic reticulum membrane;GO:0005779|integral component of peroxisomal membrane;GO:0016020|membrane;GO:0005778|peroxisomal membrane;GO:0005777|peroxisome;	GO:0008022|protein C-terminus binding;	K13335	PEX16; peroxin-16
ENSAPLG00000003852	3.8067571376024842	14.519069185758815	12.043256446063113	15.629310461895106	21.86726956012073	8.113818474000407	18.7559910245272	47.98745636911817	0.13561970404445417	ENSAPLG00000003852	protein_coding	chrKB744195.1:1334902-1378914:-	gi|483502786|gb|EOA95755.1|	766	3e-102	Putative polypeptide N-acetylgalactosaminyltransferase 17, partial [Anas platyrhynchos]	gi|541959418|ref|XM_005435395.1|	385	0.0	PREDICTED: Falco cherrug UDP-N-acetyl-alpha-D-galactosamine:polypeptide N-acetylgalactosaminyltransferase-like 6 (GALNTL6), mRNA	Q49A17	274	6e-88	Polypeptide N-acetylgalactosaminyltransferase-like 6	.	.	.	.	pfam00535	Glycos_transf_2	Glycosyl transferase family 2. Diverse family, transferring sugar from UDP-glucose, UDP-N-acetyl- galactosamine, GDP-mannose or CDP-abequose, to a range of substrates including cellulose, dolichol phosphate and teichoic acids.	GO:0006486|protein glycosylation;	GO:0000139|Golgi membrane;GO:0016021|integral component of membrane;	GO:0030246|carbohydrate binding;GO:0046872|metal ion binding;GO:0004653|polypeptide N-acetylgalactosaminyltransferase activity;	K00710	GALNT; polypeptide N-acetylgalactosaminyltransferase [EC:2.4.1.41]
ENSAPLG00000003505	23.195744335052055	18.535114320647732	33.532297911038036	34.99578323228269	33.45035147352829	23.49627872925869	24.88584053488485	21.848517012580142	6.334462663802941	ANAPC5	protein_coding	chrKB744353.1:101426-116183:-	gi|483501735|gb|EOA95230.1|	3845	0.0	Anaphase-promoting complex subunit 5, partial [Anas platyrhynchos]	gi|57525172|ref|NM_001006187.1|	1714	0.0	Gallus gallus anaphase promoting complex subunit 5 (ANAPC5), mRNA	Q5ZKK3	1420	0.0	Anaphase-promoting complex subunit 5	.	.	.	.	pfam12862	Apc5	Anaphase-promoting complex subunit 5. Apc5 is a subunit of the anaphase-promoting complex/cyclosome (APC/C) which is a multi-subunit ubiquitin ligase that mediates the proteolysis of cell cycle proteins in mitosis and G1. Apc5, although it does not harbour a classical RNA binding domain, Apc5 binds the poly(A) binding protein (PABP), which directly binds the internal ribosome entry site (IRES) of…	GO:0051301|cell division;GO:0007067|mitotic nuclear division;GO:0070979|protein K11-linked ubiquitination;	GO:0005680|anaphase-promoting complex;	.	K03352	APC5; anaphase-promoting complex subunit 5
ENSAPLG00000013584	0.09839171254303418	0.7564679892907311	0.3565804314245067	0.3571280080153753	1.20428164018323	1.3567898178155953	0.989840652670281	1.5563340033104325	0.7483831843620975	RASAL3	protein_coding	chrKB744005.1:98-1936:+	gi|704265960|ref|XP_010152530.1|	1229	3e-168	PREDICTED: RAS protein activator like-3-like, partial [Eurypyga helias]	gi|541959873|ref|XM_005435621.1|	566	0.0	PREDICTED: Falco cherrug RAS protein activator like 3 (RASAL3), mRNA	Q8C2K5	310	5e-96	RAS protein activator like-3	.	.	.	.	pfam00616	RasGAP	GTPase-activator protein for Ras-like GTPase. All alpha-helical domain that accelerates the GTPase activity of Ras, thereby "switching" it into an "off" position.	GO:0046580|negative regulation of Ras protein signal transduction;GO:0043547|positive regulation of GTPase activity;GO:0007165|signal transduction;	GO:0005737|cytoplasm;GO:0070062|extracellular exosome;GO:0031235|intrinsic component of the cytoplasmic side of the plasma membrane;GO:0016020|membrane;	GO:0005096|GTPase activator activity;	K17634	RASAL3; RAS protein activator-like 3
ENSAPLG00000008358	3.3411134524228614	5.407101627799835	8.225426721124794	8.976834726832061	11.216670374090485	6.354878804811507	6.171910274694758	7.057557505921016	2.8793106397130273	GATAD1	protein_coding	chrKB742513.1:201953-206189:+	gi|449280431|gb|EMC87749.1|	830	3e-107	GATA zinc finger domain-containing protein 1, partial [Columba livia]	gi|529417982|ref|XM_005228815.1|	460	0.0	PREDICTED: Falco peregrinus GATA zinc finger domain containing 1 (GATAD1), mRNA	Q920S3	305	2e-100	GATA zinc finger domain-containing protein 1	.	.	.	.	pfam08733	PalH	PalH/RIM21. PalH (also known as RIM21) is a transmembrane protein required for proteolytic cleavage of Rim101/PacC transcription factors which are activated by C terminal proteolytic processing. Rim101/PacC family proteins play a key role in pH-dependent responses and PalH has been implicated as a pH sensor.	.	GO:0005654|nucleoplasm;GO:0005634|nucleus;	GO:0043565|sequence-specific DNA binding;GO:0003700|transcription factor activity, sequence-specific DNA binding;GO:0008270|zinc ion binding;	.	.
ENSAPLG00000014141	0.0	0.5574331575051376	0.41968659025049326	0.7285738628584002	1.8952803544916048	0.09125194160075432	1.0485167738337253	1.8484201178023858	0.0	ENSAPLG00000014141	protein_coding	chrKB743366.1:289261-293542:+	gi|874482056|ref|XP_005022572.2|	947	2e-128	PREDICTED: anterior gradient protein 3 homolog [Anas platyrhynchos]	gi|543736694|ref|XM_005509235.1|	345	1e-179	PREDICTED: Columba livia anterior gradient protein 3 homolog (LOC102094317), mRNA	Q8R3W7	214	3e-69	Anterior gradient protein 3 homolog	.	.	.	.	pfam13899	Thioredoxin_7	Thioredoxin-like. Thioredoxins are small enzymes that participate in redox reactions, via the reversible oxidation of an active centre disulfide bond.	.	GO:0005576|extracellular region;	GO:0002162|dystroglycan binding;	.	.
ENSAPLG00000014440	9.464594979843811	21.39429621641197	23.419168522503735	18.240044433722858	20.16871551905881	11.344801246617726	11.795859285388314	15.91018840644133	1.3600173137979068	CDKL2	protein_coding	chrKB743713.1:1379936-1392503:+	gi|37654268|gb|AAQ96239.1|	1916	0.0	LRRGT00026 [Rattus norvegicus]	gi|513182357|ref|XM_426294.4|	654	0.0	PREDICTED: Gallus gallus cyclin-dependent kinase-like 2 (CDC2-related kinase) (CDKL2), mRNA	Q5R754	144	9e-36	Cyclin-dependent kinase-like 2	.	.	.	.	pfam00069	Pkinase	Protein kinase domain.	.	GO:0005737|cytoplasm;GO:0005634|nucleus;	GO:0005524|ATP binding;GO:0004693|cyclin-dependent protein serine/threonine kinase activity;	K08824	CDKL; cyclin-dependent kinase-like [EC:2.7.11.22]
ENSAPLG00000008359	4.014776653318467	6.696294839983592	17.41466190322741	10.646052053754637	13.683411191812073	8.503117845227697	5.074842759774445	4.150387764509987	0.3842558281259535	GCNT1	protein_coding	chrKB742918.1:105507-106861:-	gi|483515760|gb|EOB02901.1|	2276	0.0	Beta-1,3-galactosyl-O-glycosyl-glycoprotein beta-1,6-N-acetylglucosaminyltransferase, partial [Anas platyrhynchos]	gi|513230795|ref|XM_004949175.1|	1018	0.0	PREDICTED: Gallus gallus glucosaminyl (N-acetyl) transferase 1, core 2 (GCNT1), transcript variant X2, mRNA	Q09324	643	0.0	Beta-1,3-galactosyl-O-glycosyl-glycoprotein beta-1,6-N-acetylglucosaminyltransferase	.	.	.	.	pfam02485	Branch	Core-2/I-Branching enzyme. This is a family of two different beta-1,6-N-acetylglucosaminyltransferase enzymes, I-branching enzyme and core-2 branching enzyme. I-branching enzyme is responsible for the production of the blood group I-antigen during embryonic development. Core-2 branching enzyme forms crucial side-chain branches in O-glycans.	GO:0060352|cell adhesion molecule production;GO:0009101|glycoprotein biosynthetic process;GO:0060993|kidney morphogenesis;GO:0050901|leukocyte tethering or rolling;GO:0006486|protein glycosylation;GO:0032868|response to insulin;GO:0048729|tissue morphogenesis;	GO:0005615|extracellular space;GO:0031985|Golgi cisterna;GO:0000139|Golgi membrane;GO:0016021|integral component of membrane;GO:0005802|trans-Golgi network;	GO:0003829|beta-1,3-galactosyl-O-glycosyl-glycoprotein beta-1,6-N-acetylglucosaminyltransferase activity;	K00727	GCNT1; beta-1,3-galactosyl-O-glycosyl-glycoprotein beta-1,6-N-acetylglucosaminyltransferase [EC:2.4.1.102]
ENSAPLG00000009599	36.328295623401836	15.6132635948858	35.69719751637985	37.24578399449241	50.67295358886067	35.596953406784735	33.68665453722296	43.68661188136162	33.56820313728526	SLC38A2	protein_coding	chrKB742451.1:827830-842428:+	gi|483524361|gb|EOB08368.1|	2187	0.0	Sodium-coupled neutral amino acid transporter 2, partial [Anas platyrhynchos]	gi|543717442|ref|XM_005499916.1|	2872	0.0	PREDICTED: Columba livia solute carrier family 38, member 2 (SLC38A2), mRNA	Q5F468	790	0.0	Sodium-coupled neutral amino acid transporter 2	YEL064c	59.7	5e-08	COG0814	pfam01490	Aa_trans	Transmembrane amino acid transporter protein. This transmembrane region is found in many amino acid transporters including UNC-47 and MTR. UNC-47 encodes a vesicular amino butyric acid (GABA) transporter, (VGAT). UNC-47 is predicted to have 10 transmembrane domains. MTR is a N system amino acid transporter system protein involved in methyltryptophan resistance. Other members of this family includ…	GO:0006865|amino acid transport;GO:0006814|sodium ion transport;	GO:0016021|integral component of membrane;GO:0005886|plasma membrane;	GO:0015293|symporter activity;	.	.
ENSAPLG00000009598	0.2307503215702542	0.43709333177649634	0.2903680403302272	0.7910139140920676	0.25553251350290995	0.3661793319870498	0.49974479932128896	0.3594645130198263	0.013929555907561626	AMPD1	protein_coding	chrKB742563.1:216792-225389:+	gi|483522220|gb|EOB07025.1|	3473	0.0	AMP deaminase 1, partial [Anas platyrhynchos]	gi|529420999|ref|XM_005230301.1|	1535	0.0	PREDICTED: Falco peregrinus adenosine monophosphate deaminase 1 (AMPD1), transcript variant X2, mRNA	P23109	1102	0.0	AMP deaminase 1	SPBC106.04	498	1e-163	COG1816	pfam00962	A_deaminase	Adenosine/AMP deaminase.	GO:0032264|IMP salvage;GO:0055086|nucleobase-containing small molecule metabolic process;GO:0006144|purine nucleobase metabolic process;GO:0043101|purine-containing compound salvage;GO:0010033|response to organic substance;GO:0044281|small molecule metabolic process;	GO:0005829|cytosol;	GO:0003876|AMP deaminase activity;GO:0046872|metal ion binding;	K01490	AMPD; AMP deaminase [EC:3.5.4.6]
ENSAPLG00000012069	0.0	0.0	0.0	0.0	0.036875377471805366	0.0	0.0	0.07581525131688845	0.0	CCDC152	protein_coding	chrKB742602.1:689409-707038:+	gi|902895745|ref|XP_013037174.1|	1007	2e-135	PREDICTED: coiled-coil domain-containing protein 152 [Anser cygnoides domesticus]	gi|513229018|ref|XM_004937214.1|	437	0.0	PREDICTED: Gallus gallus coiled-coil domain containing 152 (CCDC152), mRNA	.	.	.	.	.	.	.	.	pfam13166	AAA_13	AAA domain. This family of domains contain a P-loop motif that is characteristic of the AAA superfamily. Many of the proteins in this family are conjugative transfer proteins. This family includes the PrrC protein that is thought to be the active component of the anticodon nuclease.	.	.	.	.	.
ENSAPLG00000010049	1.580677284241839	2.9941605105080518	4.031178558080308	2.3020086220607436	2.8866894299264096	2.4795560157442758	2.0613619672330064	1.7678700730526562	1.9720076835649625	ANKRD16	protein_coding	chrKB742427.1:390357-404365:+	gi|874445529|ref|XP_012951380.1|	1137	7e-154	PREDICTED: ankyrin repeat domain-containing protein 16, partial [Anas platyrhynchos]	gi|313151247|ref|NM_001199314.1|	227	7e-114	Gallus gallus ankyrin repeat domain 16 (ANKRD16), mRNA	.	.	.	.	FN0178	73.9	3e-14	COG0666	pfam12796	Ank_2	Ankyrin repeats (3 copies).	.	.	.	.	.
ENSAPLG00000010048	29.16188881496059	34.58553120811956	40.949067485205475	36.639183356692484	42.7780342619647	27.074987849070876	39.209937874021115	26.526970353702332	9.372989599307624	BTBD7	protein_coding	chrKB743257.1:852257-885010:-	gi|514754047|ref|XP_005021511.1|	5807	0.0	PREDICTED: BTB/POZ domain-containing protein 7 isoform X2 [Anas platyrhynchos]	gi|541969745|ref|XM_005438874.1|	2812	0.0	PREDICTED: Falco cherrug BTB (POZ) domain containing 7 (BTBD7), mRNA	Q9P203	2027	0.0	BTB/POZ domain-containing protein 7	.	.	.	.	pfam00651	BTB	BTB/POZ domain. The BTB (for BR-C, ttk and bab) or POZ (for Pox virus and Zinc finger) domain is present near the N-terminus of a fraction of zinc finger (pfam00096) proteins and in proteins that contain the pfam01344 motif such as Kelch and a family of pox virus proteins. The BTB/POZ domain mediates homomeric dimerization and in some instances heteromeric dimerization. The structure of the dimer…	GO:0007275|multicellular organismal development;GO:0060693|regulation of branching involved in salivary gland morphogenesis;	GO:0005634|nucleus;	.	K10479	BTBD7; BTB/POZ domain-containing protein 7
ENSAPLG00000009593	6.084990605015689	4.580006361365081	6.024290472609098	5.75319519439617	8.38496843045364	6.2846535265392465	3.8513530925272663	7.53317260469053	10.085727228131066	TEC	protein_coding	chrKB744333.1:13255-43623:+	gi|514782738|ref|XP_005028154.1|	3053	0.0	PREDICTED: tyrosine-protein kinase Tec [Anas platyrhynchos]	gi|71896326|ref|NM_001030372.1|	1114	0.0	Gallus gallus tec protein tyrosine kinase (TEC), mRNA	P42680	1018	0.0	Tyrosine-protein kinase Tec	.	.	.	.	pfam07714	Pkinase_Tyr	Protein tyrosine kinase.	GO:0002250|adaptive immune response;GO:0050853|B cell receptor signaling pathway;GO:0030154|cell differentiation;GO:0038095|Fc-epsilon receptor signaling pathway;GO:0045087|innate immune response;GO:0007229|integrin-mediated signaling pathway;GO:0035556|intracellular signal transduction;GO:0038083|peptidyl-tyrosine autophosphorylation;GO:0018108|peptidyl-tyrosine phosphorylation;GO:0050731|positi…	GO:0005911|cell-cell junction;GO:0005856|cytoskeleton;GO:0005829|cytosol;GO:0031234|extrinsic component of cytoplasmic side of plasma membrane;	GO:0005524|ATP binding;GO:0046872|metal ion binding;GO:0004715|non-membrane spanning protein tyrosine kinase activity;GO:0005543|phospholipid binding;	K07364	TEC; tyrosine-protein kinase Tec [EC:2.7.10.2]
ENSAPLG00000009592	0.11357274033403418	0.5694683125644902	0.1157618936141171	0.53246362999519	0.13404461858234462	0.02796662981128964	0.2856412204651469	1.4851445188849879	0.061703751603163985	ENSAPLG00000009592	protein_coding	chrKB742639.1:36626-53474:-	gi|874455550|ref|XP_012948940.1|	3073	0.0	PREDICTED: UPF0704 protein C6orf165 homolog isoform X1 [Anas platyrhynchos]	gi|513178104|ref|XM_419848.4|	849	0.0	PREDICTED: Gallus gallus chromosome 3 open reading frame, human C6orf165 (C6ORF165), transcript variant X3, mRNA	.	.	.	.	.	.	.	.	pfam12018	DUF3508	Domain of unknown function (DUF3508). This presumed domain is functionally uncharacterized. This domain is found in eukaryotes. This domain is about 280 amino acids in length. This domain has two conserved sequence motifs: GFC and GLL. This family is also known as UPF0704.	.	.	.	.	.
ENSAPLG00000009591	5.990962052620303	5.34702272082428	3.9081215284125927	1.1597401386217816	1.822708935789704	0.8261342446254959	4.746285929553997	2.778292004091442	3.0595805232428863	ENSAPLG00000009591	protein_coding	chrKB743742.1:19694-20238:-	gi|874489491|ref|XP_012960305.1|	763	5e-101	PREDICTED: sialoadhesin-like, partial [Anas platyrhynchos]	gi|525030509|ref|XM_005062585.1|	148	3e-70	PREDICTED: Ficedula albicollis sialoadhesin-like (LOC101814923), mRNA	A7LCJ3	131	7e-34	Sialoadhesin	.	.	.	.	pfam11805	DUF3326	Protein of unknown function (DUF3326). This protein is functionally uncharacterized. It is about 300-500 amino acids in length. This family is found in plants and bacteria.	GO:0007155|cell adhesion;GO:0006897|endocytosis;	GO:0016021|integral component of membrane;GO:0005886|plasma membrane;	GO:0030246|carbohydrate binding;GO:0001618|virus receptor activity;	K06548	SN, SIGLEC1; sialoadhesin
ENSAPLG00000009590	0.18232562041482017	0.1495970324322118	0.6607644760611516	0.06016174251227349	0.5912303066152722	0.07346721028354615	0.18759199581039906	0.1876969340548912	0.0	ATP12A	protein_coding	chrKB744031.1:297365-314215:-	gi|514775827|ref|XP_005026681.1|	5185	0.0	PREDICTED: potassium-transporting ATPase alpha chain 2 [Anas platyrhynchos]	gi|71897248|ref|NM_001030909.1|	2484	0.0	Gallus gallus ATPase, H+/K+ transporting, nongastric, alpha polypeptide (ATP12A), mRNA	Q64392	1700	0.0	Potassium-transporting ATPase alpha chain 2	MA4378	622	0.0	COG0474	pfam00122	E1-E2_ATPase	E1-E2 ATPase.	GO:0055075|potassium ion homeostasis;GO:0006885|regulation of pH;	GO:0016323|basolateral plasma membrane;GO:0016021|integral component of membrane;	GO:0005524|ATP binding;GO:0008900|hydrogen:potassium-exchanging ATPase activity;GO:0046872|metal ion binding;GO:0005391|sodium:potassium-exchanging ATPase activity;	.	.
ENSAPLG00000009597	130.07203718796822	99.35684148807441	234.85782218898632	176.17459665665464	191.6046085505964	110.21365793034151	147.03065394546513	124.64591769365546	64.04888212180387	RAB1A	protein_coding	chrKB742970.1:725751-733168:+	gi|874469537|ref|XP_005018207.2|	1091	1e-139	PREDICTED: ras-related protein Rab-1A [Anas platyrhynchos]	gi|543728673|ref|XM_005505360.1|	2067	0.0	PREDICTED: Columba livia RAB1A, member RAS oncogene family (RAB1A), transcript variant X1, mRNA	Q6NYB7	406	1e-134	Ras-related protein Rab-1A	.	.	.	.	pfam00071	Ras	Ras family. Includes sub-families Ras, Rab, Rac, Ral, Ran, Rap Ypt1 and more. Shares P-loop motif with GTP_EFTU, arf and myosin_head. See pfam00009 pfam00025, pfam00063. As regards Rab GTPases, these are important regulators of vesicle formation, motility and fusion. They share a fold in common with all Ras GTPases: this is a six-stranded beta-sheet surrounded by five alpha-helices.	GO:0000045|autophagosome assembly;GO:0006914|autophagy;GO:0016477|cell migration;GO:0042742|defense response to bacterium;GO:0006897|endocytosis;GO:0006888|ER to Golgi vesicle-mediated transport;GO:0030252|growth hormone secretion;GO:0072606|interleukin-8 secretion;GO:0006886|intracellular protein transport;GO:0032482|Rab protein signal transduction;GO:0047496|vesicle transport along microtubule;	GO:0005829|cytosol;GO:0005769|early endosome;GO:0005789|endoplasmic reticulum membrane;GO:0000139|Golgi membrane;GO:0042470|melanosome;GO:0043025|neuronal cell body;	GO:0005525|GTP binding;GO:0003924|GTPase activity;	K07874	RAB1A; Ras-related protein Rab-1A
ENSAPLG00000010042	1.8305717383006483	2.7369279844418912	5.910430706549909	7.651063414518698	6.459792205384966	2.5570821857455828	4.60398106041393	4.881753392202017	2.2422457735349757	FAM169B	protein_coding	chrKB742523.1:1111056-1132500:+	gi|874450241|ref|XP_012947201.1|	1434	0.0	PREDICTED: protein FAM169B isoform X2 [Anas platyrhynchos]	gi|541962610|ref|XM_005436661.1|	633	0.0	PREDICTED: Falco cherrug family with sequence similarity 169, member B (FAM169B), mRNA	.	.	.	.	.	.	.	.	pfam11009	DUF2847	Protein of unknown function (DUF2847). Some members in this bacterial family of proteins with unknown function are annotated as YtxJ, a putative general stress protein. This cannot be confirmed.	.	.	.	.	.
ENSAPLG00000009595	40.886425453086105	24.5076438903784	41.71449258792427	36.30795849480798	49.18854699282559	35.889913362236655	39.49690955870086	42.26023275736468	34.3473543864395	GPR107	protein_coding	chrKB742651.1:524388-552688:+	gi|874456072|ref|XP_012949113.1|	2515	0.0	PREDICTED: protein GPR107 isoform X2 [Anas platyrhynchos]	gi|71897322|ref|NM_001030686.1|	1505	0.0	Gallus gallus G protein-coupled receptor 107 (GPR107), mRNA	Q8BUV8	717	0.0	Protein GPR107	.	.	.	.	pfam06814	Lung_7-TM_R	Lung seven transmembrane receptor. This family represents a conserved region with eukaryotic lung seven transmembrane receptors and related proteins.	GO:0072583|clathrin-mediated endocytosis;	GO:0030136|clathrin-coated vesicle;GO:0005769|early endosome;GO:0005794|Golgi apparatus;GO:0016021|integral component of membrane;	GO:0032050|clathrin heavy chain binding;	.	.
ENSAPLG00000009594	4.236466022924358	20.05777222883843	9.14221286110803	15.28371825540848	20.22937552873992	12.164405255046843	7.84590123048722	16.254392754833987	5.886670125266709	DRAXIN	protein_coding	chrKB743246.1:540412-546067:+	gi|514753377|ref|XP_005021350.1|	1665	0.0	PREDICTED: draxin [Anas platyrhynchos]	gi|541963885|ref|XM_005437087.1|	768	0.0	PREDICTED: Falco cherrug dorsal inhibitory axon guidance protein (DRAXIN), mRNA	B6ZI38	537	0.0	Draxin	.	.	.	.	pfam15550	Draxin	Draxin. This family of proteins inhibit Wnt signaling and act as chemorepulsive axon guidance molecules.	GO:0007411|axon guidance;GO:0021528|commissural neuron differentiation in spinal cord;GO:0021516|dorsal spinal cord development;GO:0030900|forebrain development;GO:0030517|negative regulation of axon extension;GO:0090090|negative regulation of canonical Wnt signaling pathway;GO:0043524|negative regulation of neuron apoptotic process;GO:0016055|Wnt signaling pathway;	GO:0005576|extracellular region;	.	.	.
ENSAPLG00000001238	0.0	0.0	0.11077441973958597	0.0	0.0	0.0	0.0	0.0	0.0	ENSAPLG00000001238	protein_coding	chrKB746841.1:9050-9490:-	gi|874503988|ref|XP_005030961.2|	778	5e-103	PREDICTED: E3 ubiquitin-protein ligase TRIM39, partial [Anas platyrhynchos]	gi|513233638|ref|XM_003643129.2|	234	4e-118	PREDICTED: Gallus gallus butyrophilin subfamily 1 member A1-like (LOC770090), mRNA	O15553	140	2e-37	Pyrin	.	.	.	.	pfam13765	PRY	SPRY-associated domain. SPRY and PRY domains occur on PYRIN proteins. Their function is not known.	GO:0006954|inflammatory response;GO:0045087|innate immune response;GO:0050728|negative regulation of inflammatory response;GO:0032691|negative regulation of interleukin-1 beta production;GO:0032695|negative regulation of interleukin-12 production;GO:0071641|negative regulation of macrophage inflammatory protein 1 alpha production;GO:0035872|nucleotide-binding domain, leucine rich repeat containin…	GO:0005829|cytosol;GO:0030027|lamellipodium;GO:0005874|microtubule;GO:0005875|microtubule associated complex;GO:0005634|nucleus;GO:0001726|ruffle;	GO:0003779|actin binding;GO:0008270|zinc ion binding;	K12803	MEFV; pyrin
ENSAPLG00000001239	8.545003769790013	15.067157459921761	15.619630450727962	11.578326712885222	15.655118037431533	9.356125608775587	8.79272268069005	11.893606223145431	5.730289389836201	PRDM15	protein_coding	chrKB743889.1:194433-224588:-	gi|874491313|ref|XP_012960921.1|	5676	0.0	PREDICTED: PR domain zinc finger protein 15 isoform X5 [Anas platyrhynchos]	gi|529419343|ref|XM_005229480.1|	2761	0.0	PREDICTED: Falco peregrinus PR domain containing 15 (PRDM15), mRNA	P57071	94.7	3e-18	PR domain zinc finger protein 15	.	.	.	.	pfam13465	zf-H2C2_2	Zinc-finger double domain.	GO:0006355|regulation of transcription, DNA-templated;GO:0006351|transcription, DNA-templated;	GO:0005654|nucleoplasm;GO:0005634|nucleus;	GO:0046872|metal ion binding;GO:0008168|methyltransferase activity;GO:0000977|RNA polymerase II regulatory region sequence-specific DNA binding;GO:0003700|transcription factor activity, sequence-specific DNA binding;	.	.
ENSAPLG00000001236	94.05388523877777	30.938521637939196	57.64135229626144	73.96406077741909	48.2212299683364	39.40136740652233	60.259686550273074	56.86034397171422	13.388529994202651	CRTAP	protein_coding	chrKB742718.1:93081-110661:+	gi|483519204|gb|EOB05069.1|	1204	6e-162	Cartilage-associated protein, partial [Anas platyrhynchos]	gi|529445254|ref|XM_005242281.1|	828	0.0	PREDICTED: Falco peregrinus cartilage associated protein (CRTAP), mRNA	O75718	393	2e-131	Cartilage-associated protein	.	.	.	.	pfam14093	DUF4271	Domain of unknown function (DUF4271). This family of integral membrane proteins is functionally uncharacterized. This family of proteins is found in bacteria. Proteins in this family are typically between 221 and 326 amino acids in length.	GO:0061077|chaperone-mediated protein folding;GO:0030198|extracellular matrix organization;GO:1901874|negative regulation of post-translational protein modification;GO:0018400|peptidyl-proline hydroxylation to 3-hydroxy-L-proline;GO:0050821|protein stabilization;GO:0007283|spermatogenesis;	GO:0005783|endoplasmic reticulum;GO:0005788|endoplasmic reticulum lumen;GO:0005615|extracellular space;GO:0032991|macromolecular complex;GO:0005578|proteinaceous extracellular matrix;	GO:0032403|protein complex binding;	.	.
ENSAPLG00000001237	5.235798768676568	10.02156557533396	5.199881585422918	12.6085193642179	9.982381595602842	9.62005062769185	5.856095084483723	9.718863958029473	0.6017412078611076	A4GALT	protein_coding	chrKB743948.1:443875-444945:-	gi|874492341|ref|XP_012961295.1|	1729	0.0	PREDICTED: lactosylceramide 4-alpha-galactosyltransferase isoform X2 [Anas platyrhynchos]	gi|620597320|ref|NM_001291811.1|	777	0.0	Gallus gallus alpha 1,4-galactosyltransferase (A4GALT), mRNA	Q9N291	434	4e-150	Lactosylceramide 4-alpha-galactosyltransferase	.	.	.	.	pfam04572	Gb3_synth	Alpha 1,4-glycosyltransferase conserved region. The glycosphingolipids (GSL) form part of eukaryotic cell membranes. They consist of a hydrophilic carbohydrate moiety linked to a hydrophobic ceramide tail embedded within the lipid bilayer of the membrane. Lactosylceramide, Gal1,4Glc1Cer (LacCer), is the common synthetic precursor to the majority of GSL found in vertebrates. Alpha 1.4-glycosyltran…	GO:0006629|lipid metabolic process;GO:0006486|protein glycosylation;	GO:0000139|Golgi membrane;GO:0016021|integral component of membrane;	GO:0008378|galactosyltransferase activity;GO:0050512|lactosylceramide 4-alpha-galactosyltransferase activity;	K01988	A4GALT; lactosylceramide 4-alpha-galactosyltransferase [EC:2.4.1.228]
ENSAPLG00000001234	0.6966234944907329	3.108734140014117	0.06311565775860131	0.25285032092044657	0.3288769130334269	0.17153950262157305	0.35040870650084877	17.31736903577819	0.03784735926821977	KCTD4	protein_coding	chrKB745334.1:49354-50127:-	gi|874502223|ref|XP_012964534.1|	1361	0.0	PREDICTED: BTB/POZ domain-containing protein KCTD4 [Anas platyrhynchos]	gi|313482860|ref|NM_001199326.1|	549	0.0	Gallus gallus potassium channel tetramerization domain containing 4 (KCTD4), mRNA	Q8WVF5	463	1e-164	BTB/POZ domain-containing protein KCTD4	.	.	.	.	pfam02214	BTB_2	BTB/POZ domain. In voltage-gated K+ channels this domain is responsible for subfamily-specific assembly of alpha-subunits into functional tetrameric channels. In KCTD1 this domain functions as a transcriptional repressor. It also mediates homomultimerization of KCTD1 and interaction of KCTD1 with the transcription factor AP-2-alpha.	GO:0051260|protein homooligomerization;	.	.	.	.
ENSAPLG00000001235	2.1240683641108347	17.85982052818733	24.129689739820176	25.303421206293418	36.85414619386705	20.59971103481756	21.163093105803537	9.339290246311613	0.7101540866327782	TPBG	protein_coding	chrKB744050.1:234196-234360:+	gi|675616939|ref|XP_008937304.1|	303	2e-33	PREDICTED: trophoblast glycoprotein-like, partial [Merops nubicus]	gi|543731755|ref|XM_005506861.1|	141	7e-67	PREDICTED: Columba livia trophoblast glycoprotein (TPBG), mRNA	Q9Z0L0	123	7e-34	Trophoblast glycoprotein	.	.	.	.	pfam13303	PTS_EIIC_2	Phosphotransferase system, EIIC. The bacterial phosphoenolpyruvate: sugar phosphotransferase system (PTS) is a multi-protein system involved in the regulation of a variety of metabolic and transcriptional processes. The sugar-specific permease of the PTS consists of three domains (IIA, IIB and IIC). The IIC domain catalyses the transfer of a phosphoryl group from IIB to the sugar substrate.	GO:0051965|positive regulation of synapse assembly;	GO:0009986|cell surface;GO:0005737|cytoplasm;GO:0005783|endoplasmic reticulum;GO:0016021|integral component of membrane;GO:0005886|plasma membrane;	.	.	.
ENSAPLG00000001232	0.7830510566702886	0.9722312747081306	0.506758496941467	0.4060293535112566	1.4474223198787892	0.6978312380505819	0.7502526662009875	0.8042918085761194	0.2836196300348751	REP15	protein_coding	chrKB743948.1:387911-388633:+	gi|514774442|ref|XP_005026353.1|	1276	2e-176	PREDICTED: rab15 effector protein [Anas platyrhynchos]	gi|543732246|ref|XM_005507101.1|	313	8e-162	PREDICTED: Columba livia RAB15 effector protein (REP15), mRNA	Q6BDI9	246	6e-80	Rab15 effector protein	.	.	.	.	pfam15208	Rab15_effector	Rab15 effector. This family of proteins has a role in receptor recycling from the endocytic recycling compartment.	GO:0098779|mitophagy in response to mitochondrial depolarization;GO:0002230|positive regulation of defense response to virus by host;GO:0001881|receptor recycling;GO:0033572|transferrin transport;	GO:0031901|early endosome membrane;GO:0010008|endosome membrane;GO:0048471|perinuclear region of cytoplasm;GO:0055037|recycling endosome;	.	.	.
ENSAPLG00000001233	0.6575446155314967	0.4396017583577101	0.39716682199314973	0.0	2.989303973750986	0.43177747976942293	0.27562636060127743	0.23638332422785951	0.0	ENSAPLG00000001233	protein_coding	chrKB742617.1:1865297-1865419:+	gi|902929042|ref|XP_013052658.1|	208	1e-19	PREDICTED: C-type lectin domain family 1 member A-like [Anser cygnoides domesticus]	.	.	.	.	Q8HZR8	47.0	7e-07	C-type lectin domain family 7 member A	.	.	.	.	pfam00059	Lectin_C	Lectin C-type domain. This family includes both long and short form C-type	GO:0006954|inflammatory response;GO:0045087|innate immune response;	GO:0016021|integral component of membrane;GO:0005886|plasma membrane;	GO:0030246|carbohydrate binding;GO:0046872|metal ion binding;	K10074	CLEC7A; C-type lectin domain family 7 member A
ENSAPLG00000001230	61.17087569517573	92.25274268483051	112.6656014450085	82.92714231345717	73.02413749103033	54.89444651787834	65.22673645878301	69.58482268509319	56.48917567409528	COPS7A	protein_coding	chrKB742870.1:255548-257672:+	gi|874465449|ref|XP_012952268.1|	1140	3e-156	PREDICTED: COP9 signalosome complex subunit 7a, partial [Anas platyrhynchos]	gi|71896826|ref|NM_001030775.1|	546	0.0	Gallus gallus COP9 signalosome subunit 7A (COPS7A), mRNA	Q5R762	395	3e-138	COP9 signalosome complex subunit 7a	.	.	.	.	pfam01399	PCI	PCI domain. This domain has also been called the PINT motif (Proteasome, Int-6, Nip-1 and TRIP-15).	GO:0010388|cullin deneddylation;	GO:0008180|COP9 signalosome;GO:0005737|cytoplasm;GO:0005654|nucleoplasm;	.	K12180	COPS7, CSN7; COP9 signalosome complex subunit 7
ENSAPLG00000001231	6.183332393759487	4.354342799145637	4.3074988813416075	3.9234328084108445	10.465728308947524	7.28145844705958	4.319832104224913	4.475379695090759	0.17916731543487527	ALX1	protein_coding	chrKB742993.1:647019-667335:+	gi|874470260|ref|XP_005018449.2|	1781	0.0	PREDICTED: ALX homeobox protein 1 [Anas platyrhynchos]	gi|513158318|ref|XM_425445.4|	855	0.0	PREDICTED: Gallus gallus ALX homeobox 1 (ALX1), mRNA	Q15699	645	0.0	ALX homeobox protein 1	ECU03g1170	52.0	4e-07	COG5576	pfam00046	Homeobox	Homeobox domain.	GO:0009952|anterior/posterior pattern specification;GO:0001502|cartilage condensation;GO:0030326|embryonic limb morphogenesis;GO:0048704|embryonic skeletal system morphogenesis;GO:0014031|mesenchymal cell development;GO:0007275|multicellular organismal development;GO:0000122|negative regulation of transcription from RNA polymerase II promoter;GO:0001843|neural tube closure;GO:0060021|palate devel…	GO:0005794|Golgi apparatus;GO:0005654|nucleoplasm;GO:0005634|nucleus;GO:0005667|transcription factor complex;	GO:0000977|RNA polymerase II regulatory region sequence-specific DNA binding;GO:0001228|transcriptional activator activity, RNA polymerase II transcription regulatory region sequence-specific binding;GO:0003700|transcription factor activity, sequence-specific DNA binding;GO:0003714|transcription corepressor activity;	K09334	CART1; cartilage homeoprotein 1
ENSAPLG00000003741	12.442767340057552	43.56876119323328	51.74033489839508	70.53575764977009	59.53114844826418	38.55482274883409	37.031461648168545	23.31603285186758	9.99934510204687	DOK1	protein_coding	chrKB742930.1:46071-48778:-	gi|514737754|ref|XP_005017636.1|	841	1e-108	PREDICTED: docking protein 1 [Anas platyrhynchos]	gi|541959208|ref|XM_005435293.1|	341	2e-177	PREDICTED: Falco cherrug docking protein 1, 62kDa (downstream of tyrosine kinase 1) (DOK1), mRNA	Q5EA84	166	3e-47	Docking protein 1	.	.	.	.	pfam02174	IRS	PTB domain (IRS-1 type).	.	GO:0005737|cytoplasm;GO:0005634|nucleus;	.	K14752	DOK1; docking protein 1
ENSAPLG00000012061	20.80326193075239	32.854173932694536	47.44110779241009	33.04574509163443	32.29208744509318	32.33911328792717	56.592385661723696	29.151461606745947	16.838200735220106	ENSAPLG00000012061	protein_coding	chrKB815841.1:198-687:-	gi|677232913|gb|KFP53237.1|	385	9e-42	Pre-mRNA-splicing factor CWC22, partial [Cathartes aura]	gi|53131706|emb|AJ720181.1|	264	7e-135	Gallus gallus mRNA for hypothetical protein, clone 12b15	Q5ZKA3	125	3e-32	Pre-mRNA-splicing factor CWC22 homolog	.	.	.	.	pfam08648	DUF1777	Protein of unknown function (DUF1777). This is a family of eukaryotic proteins of unknown function. Some of the proteins in this family are putative nucleic acid binding proteins.	GO:0006397|mRNA processing;GO:0008380|RNA splicing;	GO:0016607|nuclear speck;GO:0005681|spliceosomal complex;	GO:0003723|RNA binding;	.	.
ENSAPLG00000012060	17.422920241157698	12.111378187115909	23.469059056027277	28.984631524459616	27.729516562081574	20.638910683837683	20.16694318729885	19.181768967361567	13.158929227676833	CAV2	protein_coding	chrKB742515.1:371831-380720:-	gi|677384365|gb|KFQ06001.1|	437	6e-51	Caveolin-2, partial [Leptosomus discolor]	gi|55742796|ref|NM_001007086.1|	568	0.0	Gallus gallus caveolin 2 (CAV2), mRNA	Q2IBF3	140	4e-39	Caveolin-2	.	.	.	.	pfam01146	Caveolin	Caveolin. All three known Caveolin forms have the FEDVIAEP caveolin 'signature motif' within their hydrophilic N-terminal domain. Caveolin 2 (Cav-2) is co-localized and co-expressed with Cav-1/VIP21, forms heterodimers with it and needs Cav-1 for proper membrane localisation. Cav-3 has greater protein sequence similarity to Cav-1 than to Cav-2. Cellular processes caveolins are involved in include…	GO:0070836|caveola assembly;GO:0007029|endoplasmic reticulum organization;GO:0008286|insulin receptor signaling pathway;GO:0007005|mitochondrion organization;GO:0001937|negative regulation of endothelial cell proliferation;GO:0030512|negative regulation of transforming growth factor beta receptor signaling pathway;GO:0060161|positive regulation of dopamine receptor signaling pathway;GO:0001938|po…	GO:0002080|acrosomal membrane;GO:0005901|caveola;GO:0031234|extrinsic component of cytoplasmic side of plasma membrane;GO:0005925|focal adhesion;GO:0000139|Golgi membrane;GO:0005887|integral component of plasma membrane;GO:0005634|nucleus;GO:0048471|perinuclear region of cytoplasm;GO:0043234|protein complex;GO:0030133|transport vesicle;	GO:0031748|D1 dopamine receptor binding;	K12958	CAV2; caveolin 2
ENSAPLG00000004984	44.36164758011701	24.746787873263795	43.14355942135375	25.829529873074407	26.51258345298926	20.559690101507524	19.13342778353841	19.050119592469006	21.079176857195165	GLT8D1	protein_coding	chrKB743740.1:933204-938185:+	gi|729728297|ref|XP_010559898.1|	1730	0.0	PREDICTED: glycosyltransferase 8 domain-containing protein 1 [Haliaeetus leucocephalus]	gi|529429591|ref|XM_005234553.1|	815	0.0	PREDICTED: Falco peregrinus glycosyltransferase 8 domain containing 1 (GLT8D1), mRNA	Q5E9E7	552	0.0	Glycosyltransferase 8 domain-containing protein 1	HI0258	53.9	3e-07	COG1442	pfam01501	Glyco_transf_8	Glycosyl transferase family 8. This family includes enzymes that transfer sugar residues to donor molecules. Members of this family are involved in lipopolysaccharide biosynthesis and glycogen synthesis. This family includes Lipopolysaccharide galactosyltransferase, lipopolysaccharide glucosyltransferase 1, and glycogenin glucosyltransferase.	.	GO:0016021|integral component of membrane;	GO:0016757|transferase activity, transferring glycosyl groups;	.	.
ENSAPLG00000014132	0.02843811100927359	2.2244405430822107	1.1336850425247502	1.59991840721656	2.2674467337410107	1.3025059575639315	2.3066262993989812	3.0363288387369676	0.4171593428202831	ABCG4	protein_coding	chrKB744100.1:82129-87502:-	gi|399531705|gb|AFP44847.1|	2778	0.0	ATP-binding cassette sub-family G member 4, partial [Anas platyrhynchos]	gi|399531704|gb|JQ868805.1|	1893	0.0	Anas platyrhynchos ATP-binding cassette sub-family G member 4 mRNA, partial cds	Q64343	518	6e-174	ATP-binding cassette sub-family G member 1	.	.	.	.	pfam01061	ABC2_membrane	ABC-2 type transporter.	GO:0042987|amyloid precursor protein catabolic process;GO:0033344|cholesterol efflux;GO:0042632|cholesterol homeostasis;GO:0008203|cholesterol metabolic process;GO:0030301|cholesterol transport;GO:0034436|glycoprotein transport;GO:0034375|high-density lipoprotein particle remodeling;GO:0032367|intracellular cholesterol transport;GO:0034374|low-density lipoprotein particle remodeling;GO:0010888|ne…	GO:0005768|endosome;GO:0009897|external side of plasma membrane;GO:0005794|Golgi apparatus;GO:0016021|integral component of membrane;GO:0043231|intracellular membrane-bounded organelle;GO:0005739|mitochondrion;GO:0005654|nucleoplasm;GO:0005886|plasma membrane;GO:0055037|recycling endosome;	GO:0043531|ADP binding;GO:0005524|ATP binding;GO:0017127|cholesterol transporter activity;GO:0034437|glycoprotein transporter activity;GO:0005548|phospholipid transporter activity;GO:0046982|protein heterodimerization activity;GO:0042803|protein homodimerization activity;GO:0034041|sterol-transporting ATPase activity;GO:0019534|toxin transporter activity;	K05679	ABCG1; ATP-binding cassette, subfamily G (WHITE), member 1
ENSAPLG00000008509	74.81570468093689	182.99033749637402	107.28271771737776	77.07871122201686	85.28048068827238	61.29269799623684	90.53997819132199	147.54868872780756	15.964376590375748	MICU1	protein_coding	chrKB744430.1:382786-450963:-	gi|723124823|ref|XP_010294693.1|	2435	0.0	PREDICTED: calcium uptake protein 1, mitochondrial isoform X3 [Phaethon lepturus]	gi|513190746|ref|XM_004942034.1|	1017	0.0	PREDICTED: Gallus gallus mitochondrial calcium uptake 1 (MICU1), transcript variant X5, mRNA	B1H2N3	272	2e-87	Calcium uptake protein 1, mitochondrial	.	.	.	.	pfam13202	EF-hand_5	EF hand.	GO:0070509|calcium ion import;GO:0051560|mitochondrial calcium ion homeostasis;GO:0006851|mitochondrial calcium ion transport;GO:0051561|positive regulation of mitochondrial calcium ion concentration;	GO:0032592|integral component of mitochondrial membrane;GO:0005743|mitochondrial inner membrane;GO:0005758|mitochondrial intermembrane space;GO:1990246|uniplex complex;	GO:0005509|calcium ion binding;	.	.
ENSAPLG00000008508	16.651177510512763	27.365640815794627	22.982370795764744	26.85660765844597	27.92262521658532	24.831700807339068	19.3461938160283	26.149248049644616	10.082937595329463	TRIO	protein_coding	chrKB743413.1:285075-462043:+	gi|874483185|ref|XP_012958260.1|	15175	0.0	PREDICTED: triple functional domain protein isoform X2 [Anas platyrhynchos]	gi|513170969|ref|XM_419004.4|	8139	0.0	PREDICTED: Gallus gallus triple functional domain (PTPRF interacting) (TRIO), mRNA	O75962	5540	0.0	Triple functional domain protein	.	.	.	.	pfam00069	Pkinase	Protein kinase domain.	GO:0097190|apoptotic signaling pathway;GO:0007411|axon guidance;GO:0048011|neurotrophin TRK receptor signaling pathway;GO:0043065|positive regulation of apoptotic process;GO:0043547|positive regulation of GTPase activity;GO:0035023|regulation of Rho protein signal transduction;GO:0051056|regulation of small GTPase mediated signal transduction;GO:0007264|small GTPase mediated signal transduction;G…	GO:0005829|cytosol;	GO:0005524|ATP binding;GO:0005085|guanyl-nucleotide exchange factor activity;GO:0004674|protein serine/threonine kinase activity;GO:0005089|Rho guanyl-nucleotide exchange factor activity;	K08810	TRIO; triple functional domain protein [EC:2.7.11.1]
ENSAPLG00000008507	6.386686134691377	7.27879065280747	8.931604384889427	7.218073291693886	13.574147102827832	13.321562711949587	6.179469258497201	4.246203459624861	5.50280350992414	ENSAPLG00000008507	protein_coding	chrKB743627.1:221625-237927:-	gi|483506845|gb|EOA97695.1|	3082	0.0	Protein aidB, partial [Anas platyrhynchos]	gi|513211200|ref|XM_415303.4|	1190	0.0	PREDICTED: Gallus gallus putative acyl-CoA dehydrogenase AidB-like (LOC417013), transcript variant X2, mRNA	P33224	218	2e-61	Putative acyl-CoA dehydrogenase AidB	.	.	.	.	pfam00441	Acyl-CoA_dh_1	Acyl-CoA dehydrogenase, C-terminal domain. C-terminal domain of Acyl-CoA dehydrogenase is an all-alpha, four helical up-and-down bundle.	GO:0006974|cellular response to DNA damage stimulus;GO:0033539|fatty acid beta-oxidation using acyl-CoA dehydrogenase;GO:0055088|lipid homeostasis;GO:0045892|negative regulation of transcription, DNA-templated;	GO:0005737|cytoplasm;	GO:0003677|DNA binding;GO:0009055|electron carrier activity;GO:0000062|fatty-acyl-CoA binding;GO:0050660|flavin adenine dinucleotide binding;GO:0008470|isovaleryl-CoA dehydrogenase activity;GO:0052890|oxidoreductase activity, acting on the CH-CH group of donors, with a flavin as acceptor;GO:0043565|sequence-specific DNA binding;	K09456	aidB; putative acyl-CoA dehydrogenase
ENSAPLG00000008506	11.116785177775405	24.071682260655916	30.39287610437729	28.007288719116378	27.984368958327906	20.274079125199982	15.866231285296573	16.34162513568558	9.226668078830711	CDK5RAP1	protein_coding	chrKB745027.1:17797-23134:-	gi|514790271|ref|XP_005029944.1|	2384	0.0	PREDICTED: CDK5 regulatory subunit-associated protein 1 [Anas platyrhynchos]	gi|514790270|ref|XM_005029887.1|	1783	0.0	PREDICTED: Anas platyrhynchos CDK5 regulatory subunit associated protein 1 (CDK5RAP1), mRNA	Q96SZ6	766	0.0	CDK5 regulatory subunit-associated protein 1	FN0475	281	8e-87	COG0621	pfam04055	Radical_SAM	Radical SAM superfamily. Radical SAM proteins catalyse diverse reactions, including unusual methylations, isomerization, sulphur insertion, ring formation, anaerobic oxidation and protein radical formation.	GO:0007420|brain development;GO:0045736|negative regulation of cyclin-dependent protein serine/threonine kinase activity;GO:0045664|regulation of neuron differentiation;GO:0006400|tRNA modification;	GO:0005737|cytoplasm;	GO:0051536|iron-sulfur cluster binding;GO:0046872|metal ion binding;GO:0019901|protein kinase binding;GO:0019887|protein kinase regulator activity;GO:0016740|transferase activity;	.	.
ENSAPLG00000008505	0.25922431958453235	1.559740854173029	2.4269184170831406	10.454388268826158	5.348466207473104	0.9362098239231238	0.4346415686404759	2.2365499138482092	0.0	ENSAPLG00000008505	protein_coding	chrKB743191.1:138224-138571:-	gi|483511791|gb|EOB00510.1|	366	1e-42	Scale keratin, partial [Anas platyrhynchos]	gi|541958162|ref|XM_005434778.1|	186	1e-91	PREDICTED: Falco cherrug scale keratin-like (LOC102056990), mRNA	P04459	113	5e-31	Scale keratin	.	.	.	.	pfam02422	Keratin	Keratin. This family represents avian keratin proteins, found in feathers, scale and claw.	.	GO:0005882|intermediate filament;	GO:0005200|structural constituent of cytoskeleton;	.	.
ENSAPLG00000008504	38.50461011411351	55.44788122396367	38.23090251382566	39.417350470316904	40.42774167028607	32.85330145355579	34.492910905621834	49.59491216837514	10.675216903236619	IGF1R	protein_coding	chrKB742523.1:932722-1074839:+	gi|483522977|gb|EOB07472.1|	6762	0.0	Insulin-like growth factor 1 receptor, partial [Anas platyrhynchos]	gi|541962528|ref|XM_005436632.1|	3711	0.0	PREDICTED: Falco cherrug insulin-like growth factor 1 receptor (IGF1R), transcript variant X1, mRNA	P08069	2211	0.0	Insulin-like growth factor 1 receptor	YAR019c	92.4	7e-18	COG0515	pfam07714	Pkinase_Tyr	Protein tyrosine kinase.	GO:0007409|axonogenesis;GO:0007420|brain development;GO:0008544|epidermis development;GO:0030010|establishment of cell polarity;GO:0031017|exocrine pancreas development;GO:0006955|immune response;GO:0051389|inactivation of MAPKK activity;GO:0008286|insulin receptor signaling pathway;GO:0048009|insulin-like growth factor receptor signaling pathway;GO:0030238|male sex determination;GO:0030879|mamma…	GO:0005901|caveola;GO:0005887|integral component of plasma membrane;GO:0043231|intracellular membrane-bounded organelle;GO:0016020|membrane;GO:0043005|neuron projection;GO:0005886|plasma membrane;GO:0043235|receptor complex;	GO:0005524|ATP binding;GO:0042802|identical protein binding;GO:0043559|insulin binding;GO:0005158|insulin receptor binding;GO:0043560|insulin receptor substrate binding;GO:0005520|insulin-like growth factor binding;GO:0031994|insulin-like growth factor I binding;GO:0005010|insulin-like growth factor-activated receptor activity;GO:0043548|phosphatidylinositol 3-kinase binding;GO:0004713|protein ty…	K05087	IGF1R; insulin-like growth factor 1 receptor [EC:2.7.10.1]
ENSAPLG00000008503	5.195410682595	3.4892183462975224	6.122523575295189	5.426736189693395	6.940486706395507	4.348006802972202	4.762358890810482	4.620370454157012	3.253444067875914	UTP15	protein_coding	chrKB742554.1:1521404-1531008:-	gi|483522430|gb|EOB07125.1|	2498	0.0	U3 small nucleolar RNA-associated protein 15-like protein, partial [Anas platyrhynchos]	gi|60302853|ref|NM_001012606.1|	1093	0.0	Gallus gallus UTP15, U3 small nucleolar ribonucleoprotein, homolog (S. cerevisiae) (UTP15), mRNA	Q5F3D7	946	0.0	U3 small nucleolar RNA-associated protein 15 homolog	.	.	.	.	pfam09384	UTP15_C	UTP15 C terminal. U3 snoRNA is ubiquitous in eukaryotes and is required for nucleolar processing of pre-18S ribosomal RNA. It is a component of the ribosomal small subunit (SSU) processome. UTP15 is needed for optimal pre-ribosomal RNA transcription by RNA polymerase I, together with a subset of U3 proteins required for transcription (t-UTPs). This entry represents the C terminal of UTP15, and is…	GO:0000462|maturation of SSU-rRNA from tricistronic rRNA transcript (SSU-rRNA, 5.8S rRNA, LSU-rRNA);GO:0045943|positive regulation of transcription from RNA polymerase I promoter;	GO:0030054|cell junction;GO:0005737|cytoplasm;GO:0032040|small-subunit processome;GO:0034455|t-UTP complex;	GO:0044822|poly(A) RNA binding;GO:0030515|snoRNA binding;	K14549	UTP15; U3 small nucleolar RNA-associated protein 15
ENSAPLG00000008502	4.8713204165630835	5.978497885923496	8.619919059324907	10.659793470820317	7.0108920534457875	5.421722502818987	4.2460483574427705	3.413911805873979	0.6497006565573852	SPATA7	protein_coding	chrKB744486.1:17407-49101:+	gi|902868153|ref|XP_013038000.1|	1658	0.0	PREDICTED: spermatogenesis-associated protein 7 isoform X1 [Anser cygnoides domesticus]	gi|513188607|ref|XM_004941853.1|	288	1e-147	PREDICTED: Gallus gallus spermatogenesis associated 7 (SPATA7), transcript variant X5, mRNA	Q9P0W8	278	7e-84	Spermatogenesis-associated protein 7	.	.	.	.	pfam15244	HSD3	Hydroxy-steroid dehydrogenase. This family also goes by the name of Spermatogenesis-associated protein 7 or SPAT7. It is an aldo-keto reductase (AKR) human type 3 3-alpha-hydroxy-steroid dehydrogenase (H3-alpha-HSD3, AKR1C2), and it plays a crucial role in the regulation of the intracellular concentrations of testosterone and 5-alpha-dihydrotestosterone (5-alpha-DHT), two steroids directly linked…	GO:0045494|photoreceptor cell maintenance;GO:1903621|protein localization to photoreceptor connecting cilium;GO:1903546|protein localization to photoreceptor outer segment;GO:0050896|response to stimulus;GO:0007283|spermatogenesis;GO:0007601|visual perception;	GO:0005930|axoneme;GO:0036064|ciliary basal body;GO:0015630|microtubule cytoskeleton;GO:0032391|photoreceptor connecting cilium;	.	.	.
ENSAPLG00000008501	19.423554826316828	17.830561320244694	20.657213793037993	15.501169531400064	13.225863361666176	7.5237225849821945	13.157221199273835	12.308479692544644	7.365312384219957	ATXN1	protein_coding	chrKB744348.1:21495-29396:-	gi|874497120|ref|XP_005028224.2|	3451	0.0	PREDICTED: LOW QUALITY PROTEIN: ataxin-1 [Anas platyrhynchos]	gi|543743512|ref|XM_005512536.1|	1289	0.0	PREDICTED: Columba livia ataxin 1 (ATXN1), mRNA	P54254	957	0.0	Ataxin-1	.	.	.	.	pfam08517	AXH	Ataxin-1 and HBP1 module (AXH). AXH is a protein-protein and RNA binding motif found in Ataxin-1 (ATX1). ATX1 is responsible for the autosomal-dominant neurodegenerative disorder Spinocerebellar ataxia type-1 (SCA1) in humans. The AXH module has also been identified in the apparently unrelated transcription factor HBP1 which is thought to be involved in the architectural regulation of chromatin a…	GO:0008344|adult locomotory behavior;GO:0048286|lung alveolus development;GO:0043569|negative regulation of insulin-like growth factor receptor signaling pathway;GO:0042326|negative regulation of phosphorylation;GO:0000122|negative regulation of transcription from RNA polymerase II promoter;GO:0045892|negative regulation of transcription, DNA-templated;GO:0051168|nuclear export;GO:0060252|positiv…	GO:0005737|cytoplasm;GO:0043231|intracellular membrane-bounded organelle;GO:0042405|nuclear inclusion body;GO:0016363|nuclear matrix;GO:0005654|nucleoplasm;GO:0005634|nucleus;	GO:0003682|chromatin binding;GO:0003677|DNA binding;GO:0042802|identical protein binding;GO:0034046|poly(G) binding;GO:0008266|poly(U) RNA binding;GO:0008022|protein C-terminus binding;GO:0043621|protein self-association;GO:0003723|RNA binding;	.	.
ENSAPLG00000008500	9.47282273010968	7.502121244756643	8.01601387378442	12.273667381999203	4.592410089729658	2.9656881020245156	9.64052922608231	6.494449062548924	1.8119910973362123	CERCAM	protein_coding	chrKB742770.1:58590-62017:-	gi|675403503|ref|XP_008918516.1|	967	4e-124	PREDICTED: LOW QUALITY PROTEIN: probable inactive glycosyltransferase 25 family member 3 [Manacus vitellinus]	gi|513212388|ref|XM_003642278.2|	281	8e-144	PREDICTED: Gallus gallus cerebral endothelial cell adhesion molecule (CERCAM), partial mRNA	A3KGW5	74.7	3e-13	Probable inactive glycosyltransferase 25 family member 3	.	.	.	.	pfam09770	PAT1	Topoisomerase II-associated protein PAT1. Members of this family are necessary for accurate chromosome transmission during cell division.	GO:0007155|cell adhesion;	GO:0005788|endoplasmic reticulum lumen;	.	.	.
ENSAPLG00000006848	8.166430147978051	7.344646377761442	4.72231351349855	7.665157478703339	6.269490218793895	4.1048545279829325	4.958173694266229	6.081551974072255	7.897135366508566	GAREM1	protein_coding	chrKB742981.1:852913-871723:+	gi|514740601|ref|XP_005018304.1|	3977	0.0	PREDICTED: GRB2-associated and regulator of MAPK protein [Anas platyrhynchos]	gi|513172101|ref|XM_004939825.1|	1896	0.0	PREDICTED: Gallus gallus family with sequence similarity 59, member A (FAM59A), transcript variant X4, mRNA	Q9H706	1259	0.0	GRB2-associated and regulator of MAPK protein	.	.	.	.	pfam12736	CABIT	Cell-cycle sustaining, positive selection,. The 'CABIT' domain (for 'cysteine-containing, all- in Themis') is found in a newly identified gene family that has three mammalian homologues (Themis, Icb1 and 9130404H23Rik) that encode proteins with two CABIT domains and a highly conserved proline-rich region. In contrast, Fam59A, Fam59B and related proteins from mammals to cnidarians, including the i…	GO:0071364|cellular response to epidermal growth factor stimulus;GO:0007173|epidermal growth factor receptor signaling pathway;GO:0051781|positive regulation of cell division;GO:0008284|positive regulation of cell proliferation;GO:0070374|positive regulation of ERK1 and ERK2 cascade;	GO:0005886|plasma membrane;	GO:0070064|proline-rich region binding;	.	.
ENSAPLG00000006849	25.76058185062556	11.057134639525831	20.08139101705753	26.665227104572434	24.929753512378223	22.66771771918729	10.693511275148124	16.25461079119604	7.394697341414148	SPON1	protein_coding	chrKB742690.1:743076-750220:-	gi|902887158|ref|XP_013033168.1|	2499	0.0	PREDICTED: spondin-1 isoform X1 [Anser cygnoides domesticus]	gi|45382336|ref|NM_204851.1|	1692	0.0	Gallus gallus spondin 1, extracellular matrix protein (SPON1), mRNA	Q9W770	962	0.0	Spondin-1	.	.	.	.	pfam06468	Spond_N	Spondin_N. This conserved region is found at the in the N-terminal half of several Spondin proteins. Spondins are involved in patterning axonal growth trajectory through either inhibiting or promoting adhesion of embryonic nerve cells.	GO:0007155|cell adhesion;	GO:0005578|proteinaceous extracellular matrix;	.	.	.
ENSAPLG00000006841	12.65130534017025	26.456535432111853	13.281791041625667	14.85107178210679	9.691151344210331	7.590479242818054	16.13030134345632	25.095589396447643	4.473177277533282	P4HTM	protein_coding	chrKB744074.1:1093005-1101132:+	gi|874493806|ref|XP_012961782.1|	1838	0.0	PREDICTED: LOW QUALITY PROTEIN: WD repeat-containing protein 6, partial [Anas platyrhynchos]	gi|541952327|ref|XM_005432626.1|	833	0.0	PREDICTED: Falco cherrug WD repeat domain 6 (WDR6), mRNA	Q8BG58	574	0.0	Transmembrane prolyl 4-hydroxylase	.	.	.	.	pfam13499	EF-hand_7	EF-hand domain pair.	GO:0045646|regulation of erythrocyte differentiation;	GO:0005789|endoplasmic reticulum membrane;GO:0016021|integral component of membrane;	GO:0005506|iron ion binding;GO:0031418|L-ascorbic acid binding;GO:0016706|oxidoreductase activity, acting on paired donors, with incorporation or reduction of molecular oxygen, 2-oxoglutarate as one donor, and incorporation of one atom each of oxygen into both donors;	K06711	PH-4; hypoxia-inducible factor prolyl 4-hydroxylase [EC:1.14.11.-]
ENSAPLG00000006842	12.929244979811191	17.629404265639042	20.50746062435254	19.285210039503614	18.41957370671966	14.461037380252543	19.11227637704333	15.543090005447617	4.760251611960342	MED16	protein_coding	chrKB742885.1:107247-114846:-	gi|874466251|ref|XP_012952533.1|	2755	0.0	PREDICTED: mediator of RNA polymerase II transcription subunit 16 [Anas platyrhynchos]	gi|541985508|ref|XM_005444304.1|	1218	0.0	PREDICTED: Falco cherrug mediator complex subunit 16 (MED16), mRNA	Q08D69	218	1e-58	Mediator of RNA polymerase II transcription subunit 16	.	.	.	.	pfam11635	Med16	Mediator complex subunit 16. Mediator is a large complex of up to 33 proteins that is conserved from plants through fungi to humans - the number and representation of individual subunits varying with species. It is arranged into four different sections, a core, a head, a tail and a kinase-activity part, and the number of subunits within each of these is what varies with species. Overall, Mediator…	GO:0006355|regulation of transcription, DNA-templated;GO:0006351|transcription, DNA-templated;	GO:0005634|nucleus;	.	K15159	MED16; mediator of RNA polymerase II transcription subunit 16
ENSAPLG00000006843	32.95989834850824	32.18595452596694	34.17099524321627	25.022937083316346	27.648443700970535	23.931246044372298	34.72839104507346	35.45340476005824	24.52115598207232	PSEN1	protein_coding	chrKB743275.1:2091305-2108456:+	gi|483510582|gb|EOA99753.1|	1983	0.0	Presenilin-1, partial [Anas platyrhynchos]	gi|15421096|gb|AY043492.1|	1255	0.0	Gallus gallus presenilin 1 mRNA, complete cds	Q4JIM4	748	0.0	Presenilin-1	.	.	.	.	pfam01080	Presenilin	Presenilin. Mutations in presenilin-1 are a major cause of early onset Alzheimer's disease. It has been found that presenilin-1 binds to beta-catenin in-vivo. This family also contains SPE proteins from C.elegans.	GO:0000186|activation of MAPKK activity;GO:0042987|amyloid precursor protein catabolic process;GO:0000045|autophagosome assembly;GO:0034205|beta-amyloid formation;GO:0050435|beta-amyloid metabolic process;GO:0001568|blood vessel development;GO:0048854|brain morphogenesis;GO:0021870|Cajal-Retzius cell differentiation;GO:0006816|calcium ion transport;GO:0060070|canonical Wnt signaling pathway;GO:00…	GO:0016324|apical plasma membrane;GO:0030424|axon;GO:0005938|cell cortex;GO:0009986|cell surface;GO:0005813|centrosome;GO:0035253|ciliary rootlet;GO:0031410|cytoplasmic vesicle;GO:0043198|dendritic shaft;GO:0005783|endoplasmic reticulum;GO:0005789|endoplasmic reticulum membrane;GO:0070765|gamma-secretase complex;GO:0005794|Golgi apparatus;GO:0000139|Golgi membrane;GO:0030426|growth cone;GO:000588…	GO:0004190|aspartic-type endopeptidase activity;GO:0008013|beta-catenin binding;GO:0045296|cadherin binding;GO:0005262|calcium channel activity;GO:0004175|endopeptidase activity;	K04505	PSEN1, PS1; presenilin 1 [EC:3.4.23.-]
ENSAPLG00000006844	1.2352747319108583	1.7060188013757518	0.9719253198172395	1.101240384844839	0.397877615848318	0.3735534667217375	0.9129569283420929	1.145243002509091	199.84108486223815	GPD1	protein_coding	chrKB743269.1:50164-55294:-	gi|514754496|ref|XP_005021619.1|	1844	0.0	PREDICTED: glycerol-3-phosphate dehydrogenase [NAD(+)], cytoplasmic [Anas platyrhynchos]	gi|513233421|ref|XM_003643117.2|	1379	0.0	PREDICTED: Gallus gallus glycerol-3-phosphate dehydrogenase [NAD+], cytoplasmic-like (LOC426881), transcript variant X1, mRNA	P13707	599	0.0	Glycerol-3-phosphate dehydrogenase [NAD(+)], cytoplasmic	SPBC215.05	347	4e-110	COG0240	pfam07479	NAD_Gly3P_dh_C	NAD-dependent glycerol-3-phosphate dehydrogenase C-terminus. NAD-dependent glycerol-3-phosphate dehydrogenase (GPDH) catalyses the interconversion of dihydroxyacetone phosphate and L-glycerol-3-phosphate. This family represents the C-terminal substrate-binding domain.	GO:0071320|cellular response to cAMP;GO:0071356|cellular response to tumor necrosis factor;GO:0006094|gluconeogenesis;GO:0046168|glycerol-3-phosphate catabolic process;GO:0006072|glycerol-3-phosphate metabolic process;GO:0046486|glycerolipid metabolic process;GO:0006127|glycerophosphate shuttle;GO:0006116|NADH oxidation;GO:0045821|positive regulation of glycolytic process;	GO:0005829|cytosol;GO:0070062|extracellular exosome;GO:0009331|glycerol-3-phosphate dehydrogenase complex;GO:0005739|mitochondrion;	GO:0004367|glycerol-3-phosphate dehydrogenase [NAD+] activity;GO:0004368|glycerol-3-phosphate dehydrogenase activity;GO:0051287|NAD binding;	K00006	GPD1; glycerol-3-phosphate dehydrogenase (NAD+) [EC:1.1.1.8]
ENSAPLG00000006845	24.346348095379277	30.737293099569825	48.32542582248649	46.06621646775558	35.245485787551566	31.41579729150031	14.186700800425134	28.98568688347279	5.408096505895773	C18orf21	protein_coding	chrKB743821.1:647320-651509:-	gi|483505349|gb|EOA96968.1|	936	4e-126	Uncharacterized protein C18orf21-like protein, partial [Anas platyrhynchos]	gi|541992310|ref|XM_005446539.1|	343	2e-178	PREDICTED: Falco cherrug chromosome unknown open reading frame, human C18orf21 (LOC102056065), mRNA	.	.	.	.	.	.	.	.	pfam00613	PI3Ka	Phosphoinositide 3-kinase family, accessory domain (PIK domain). PIK domain is conserved in all PI3 and PI4-kinases. Its role is unclear but it has been suggested to be involved in substrate presentation.	.	.	.	.	.
ENSAPLG00000006846	0.0	0.0	0.0	0.0	0.0	0.0	0.0	0.16567036398875623	0.0	EMX1	protein_coding	chrKB742644.1:11668-16898:-	gi|483520689|gb|EOB06049.1|	467	1e-57	Homeobox protein EMX1, partial [Anas platyrhynchos]	gi|541959482|ref|XM_005435427.1|	203	6e-101	PREDICTED: Falco cherrug empty spiracles homeobox 1 (EMX1), mRNA	Q6GLB9	169	5e-52	Homeobox protein EMX1	.	.	.	.	pfam00046	Homeobox	Homeobox domain.	GO:0007275|multicellular organismal development;GO:0006355|regulation of transcription, DNA-templated;	GO:0005634|nucleus;	GO:0043565|sequence-specific DNA binding;	K09317	EMX; homeobox protein EMX
ENSAPLG00000006847	37.61971759513043	44.08731556000191	50.76726495241849	64.06285140732453	59.43214227752432	42.6083943394032	47.307751912221214	28.885115227216087	7.179866684706398	CCDC90B	protein_coding	chrKB749699.1:3-3839:-	gi|483486050|gb|EOA93063.1|	525	5e-67	Coiled-coil domain-containing protein 90B, mitochondrial, partial [Anas platyrhynchos]	gi|529424874|ref|XM_005232222.1|	231	1e-116	PREDICTED: Falco peregrinus coiled-coil domain containing 90B (CCDC90B), partial mRNA	Q8C3X2	166	9e-51	Coiled-coil domain-containing protein 90B, mitochondrial	.	.	.	.	pfam07798	DUF1640	Protein of unknown function (DUF1640). This family consists of sequences derived from hypothetical eukaryotic proteins. A region approximately 100 residues in length is featured.	.	GO:0016021|integral component of membrane;GO:0005739|mitochondrion;	.	.	.
ENSAPLG00000001758	20.865518050220498	24.985605519017835	24.775198172787274	25.991493718307368	19.826714041814895	15.955382406930177	31.47700355896734	31.154916324949948	4.316548176796877	HS6ST2	protein_coding	chrKB743294.1:24342-25040:+	gi|483510356|gb|EOA99635.1|	1160	3e-159	Heparan-sulfate 6-O-sulfotransferase 2, partial [Anas platyrhynchos]	gi|541960845|ref|XM_005436068.1|	588	0.0	PREDICTED: Falco cherrug heparan sulfate 6-O-sulfotransferase 2 (HS6ST2), partial mRNA	Q76LW2	447	3e-156	Heparan-sulfate 6-O-sulfotransferase 2	.	.	.	.	pfam03567	Sulfotransfer_2	Sulfotransferase family. This family includes a variety of sulfotransferase enzymes. Chondroitin 6-sulfotransferase catalyses the transfer of sulfate to position 6 of the N-acetylgalactosamine residue of chondroitin. This family also includes Heparan sulfate 2-O-sulfotransferase (HS2ST) and Heparan sulfate 6-sulfotransferase (HS6ST). Heparan sulfate (HS) is a co-receptor for a number of growth fa…	GO:0060173|limb development;	GO:0016021|integral component of membrane;	GO:0008146|sulfotransferase activity;	K08102	HS6ST2; heparan sulfate 6-O-sulfotransferase HS6ST2 [EC:2.8.2.-]
ENSAPLG00000014517	23.92768929084977	22.896018010982147	31.95212129527291	32.90781063608343	25.87555076877992	20.970148381342852	20.569536498112484	20.504075766727865	9.826655658743272	AGK	protein_coding	chrKB743260.1:930466-955654:-	gi|874479136|ref|XP_012956842.1|	1854	0.0	PREDICTED: acylglycerol kinase, mitochondrial isoform X2 [Anas platyrhynchos]	gi|541969105|ref|XM_005438687.1|	1078	0.0	PREDICTED: Falco cherrug acylglycerol kinase (AGK), mRNA	Q9ESW4	557	0.0	Acylglycerol kinase, mitochondrial	YLR260w	70.5	5e-12	COG1597	pfam00781	DAGK_cat	Diacylglycerol kinase catalytic domain. Diacylglycerol (DAG) is a second messenger that acts as a protein kinase C activator. The catalytic domain is assumed from the finding of bacterial homologues. YegS is the Escherichia coli protein in this family whose crystal structure reveals an active site in the inter-domain cleft formed by four conserved sequence motifs, revealing a novel metal-binding …	GO:0046513|ceramide biosynthetic process;GO:0046486|glycerolipid metabolic process;GO:0046834|lipid phosphorylation;	GO:0043231|intracellular membrane-bounded organelle;GO:0016020|membrane;GO:0031966|mitochondrial membrane;GO:0005739|mitochondrion;	GO:0047620|acylglycerol kinase activity;GO:0005524|ATP binding;GO:0001729|ceramide kinase activity;GO:0004143|diacylglycerol kinase activity;GO:0001727|lipid kinase activity;	K09881	AGK; acylglycerol kinase [EC:2.7.1.94]
ENSAPLG00000014516	19.825804139692973	40.95907795785073	33.02621899010526	47.74616683687679	31.69954022167387	36.49750626585293	39.37749438878287	77.17736749489987	13.334601461476776	SLIT3	protein_coding	chrKB743509.1:545176-747465:+	gi|874484686|ref|XP_005023516.2|	6814	0.0	PREDICTED: slit homolog 3 protein [Anas platyrhynchos]	gi|529425176|ref|XM_005232372.1|	3474	0.0	PREDICTED: Falco peregrinus slit homolog 3 (Drosophila) (SLIT3), mRNA	O88280	239	2e-62	Slit homolog 3 protein	alr0124_1	78.6	4e-14	COG4886	pfam02210	Laminin_G_2	Laminin G domain. This family includes the Thrombospondin N-terminal-like domain, a Laminin G subfamily.	GO:0007420|brain development;GO:0030154|cell differentiation;GO:0021510|spinal cord development;	GO:0005576|extracellular region;GO:0016020|membrane;	GO:0005509|calcium ion binding;	K06850	SLIT3; slit 3
ENSAPLG00000007793	5.198207149627068	9.93175881854853	14.236816374376373	12.557913953767285	16.98430626237782	8.717579154399473	8.587662902514658	9.710037118093359	1.2551872797762718	SPATA6	protein_coding	chrKB744212.1:727478-759126:-	gi|483502625|gb|EOA95656.1|	2251	0.0	Spermatogenesis-associated protein 6, partial [Anas platyrhynchos]	gi|513197980|ref|XM_003641689.2|	1037	0.0	PREDICTED: Gallus gallus spermatogenesis associated 6 (SPATA6), transcript variant X1, mRNA	Q9NWH7	461	7e-156	Spermatogenesis-associated protein 6	.	.	.	.	pfam14909	SPATA6	Spermatogenesis-assoc protein 6. This domain family is found in eukaryotes, and is approximately 140 amino acids in length. The family has similarity to the motor domain of kinesin related proteins and with the Caenorhabditis elegans neural calcium sensor protein (NCS###2).	GO:0030154|cell differentiation;GO:0044458|motile cilium assembly;GO:0007275|multicellular organismal development;GO:0007283|spermatogenesis;	GO:0005576|extracellular region;GO:0097224|sperm connecting piece;	.	.	.
ENSAPLG00000007792	20.265978529725924	43.87831895662854	26.306823793984194	29.95578784780615	33.74503939387121	32.41457762779347	25.79672648082714	49.26065453926366	15.791745400596996	ENSAPLG00000007792	protein_coding	chrKB742858.1:4779-78753:-	gi|768362570|ref|XP_011578497.1|	1537	0.0	PREDICTED: dystrophin isoform X3 [Aquila chrysaetos canadensis]	gi|63369|emb|X13369.1|	716	0.0	Chicken mRNA for dystrophin (Duchenne muscular dystrophy gene homolog)	P11533	579	0.0	Dystrophin	ECU09g0290	147	4e-39	COG5069	pfam00307	CH	Calponin homology (CH) domain. The CH domain is found in both cytoskeletal proteins and signal transduction proteins. The CH domain is involved in actin binding in some members of the family. However in calponins there is evidence that the CH domain is not involved in its actin binding activity. Most member proteins have from two to four copies of the CH domain, however some proteins such as calp…	GO:0016203|muscle attachment;	GO:0030054|cell junction;GO:0005737|cytoplasm;GO:0005856|cytoskeleton;GO:0045211|postsynaptic membrane;GO:0042383|sarcolemma;	GO:0005200|structural constituent of cytoskeleton;GO:0008270|zinc ion binding;	.	.
ENSAPLG00000007791	19.162170074626427	16.54291687613109	24.79804808107526	24.60271221116677	25.63381583713478	21.549468274239402	18.602012830647105	20.125623499854928	11.739322248082924	HBS1L	protein_coding	chrKB742694.1:588711-658927:+	gi|902881731|ref|XP_013030811.1|	3470	0.0	PREDICTED: HBS1-like protein, partial [Anser cygnoides domesticus]	gi|543737093|ref|XM_005509429.1|	1946	0.0	PREDICTED: Columba livia HBS1-like (S. cerevisiae) (HBS1L), mRNA	Q9Y450	1106	0.0	HBS1-like protein	PAE3000	359	3e-113	COG5256	pfam00009	GTP_EFTU	Elongation factor Tu GTP binding domain. This domain contains a P-loop motif, also found in several other families such as pfam00071, pfam00025 and pfam00063. Elongation factor Tu consists of three structural domains, this plus two C-terminal beta barrel domains.	GO:0007165|signal transduction;GO:0006412|translation;	GO:0070062|extracellular exosome;GO:0016020|membrane;	GO:0005525|GTP binding;GO:0003924|GTPase activity;GO:0003746|translation elongation factor activity;	K14416	HBS1; elongation factor 1 alpha-like protein
ENSAPLG00000007790	98.47249731754319	128.34751758619606	238.0011729035476	234.0462417909418	175.35717002942326	124.6655209746895	87.66949198198736	99.46761458956509	68.14675991859015	POLR2E	protein_coding	chrKB744754.1:99328-100404:+	gi|530425285|ref|XP_005259636.1|	431	1e-52	PREDICTED: DNA-directed RNA polymerases I, II, and III subunit RPABC1 isoform X2 [Homo sapiens]	gi|541956421|ref|XM_005433939.1|	216	3e-108	PREDICTED: Falco cherrug polymerase (RNA) II (DNA directed) polypeptide E, 25kDa (POLR2E), partial mRNA	P19388	170	8e-53	DNA-directed RNA polymerases I, II, and III subunit RPABC1	SPAC23C4.15	108	3e-29	COG2012	pfam01191	RNA_pol_Rpb5_C	RNA polymerase Rpb5, C-terminal domain. The assembly domain of Rpb5. The archaeal equivalent to this domain is subunit H. Subunit H lacks the N-terminal domain.	GO:0006370|7-methylguanosine mRNA capping;GO:0006281|DNA repair;GO:0010467|gene expression;GO:0045087|innate immune response;GO:0000398|mRNA splicing, via spliceosome;GO:0045814|negative regulation of gene expression, epigenetic;GO:0006289|nucleotide-excision repair;GO:0034587|piRNA metabolic process;GO:0032481|positive regulation of type I interferon production;GO:0050434|positive regulation of …	GO:0005829|cytosol;GO:0005736|DNA-directed RNA polymerase I complex;GO:0005665|DNA-directed RNA polymerase II, core complex;GO:0005666|DNA-directed RNA polymerase III complex;GO:0005654|nucleoplasm;GO:0005634|nucleus;	GO:0003677|DNA binding;GO:0003899|DNA-directed RNA polymerase activity;	K03013	RPB5, POLR2E; DNA-directed RNA polymerases I, II, and III subunit RPABC1
ENSAPLG00000007797	3.8664138357219136	4.525767882299421	4.614950165098081	6.482027757164694	4.970017529610388	3.9513028691968337	4.961679228503758	8.225861993468156	24.590779817047288	ENSAPLG00000007797	protein_coding	chrKB742870.1:500534-508352:-	gi|514733358|ref|XP_005016828.1|	1583	0.0	PREDICTED: solute carrier family 25 member 33-like isoform X1 [Anas platyrhynchos]	gi|513161277|ref|XM_416521.4|	1069	0.0	PREDICTED: Gallus gallus solute carrier family 25 member 33-like (LOC418298), mRNA	Q9BSK2	403	2e-133	Solute carrier family 25 member 33	.	.	.	.	pfam00153	Mito_carr	Mitochondrial carrier protein.	GO:0032869|cellular response to insulin stimulus;GO:1990314|cellular response to insulin-like growth factor stimulus;GO:0031930|mitochondria-nucleus signaling pathway;GO:0006264|mitochondrial DNA replication;GO:0000002|mitochondrial genome maintenance;GO:1990519|mitochondrial pyrimidine nucleotide import;GO:0034551|mitochondrial respiratory chain complex III assembly;GO:0007005|mitochondrion orga…	GO:0016021|integral component of membrane;GO:0005743|mitochondrial inner membrane;GO:0031966|mitochondrial membrane;	GO:0015218|pyrimidine nucleotide transmembrane transporter activity;	K15116	SLC25A33_36, RIM2; solute carrier family 25, member 33/36
ENSAPLG00000007796	9.426043304804757	6.265048765983189	8.279788672416927	14.667221532075803	23.71585149853214	37.828865811049866	7.1971410077231015	14.21390940858001	609.3195550561852	CP	protein_coding	chrKB743525.1:51157-69122:-	gi|483507938|gb|EOA98283.1|	5626	0.0	Ceruloplasmin, partial [Anas platyrhynchos]	gi|541957209|ref|XM_005434308.1|	2254	0.0	PREDICTED: Falco cherrug ceruloplasmin (ferroxidase) (CP), mRNA	P00450	1391	0.0	Ceruloplasmin	SPAC1F7.08	53.9	2e-06	COG2132	pfam07731	Cu-oxidase_2	Multicopper oxidase. This entry contains many divergent copper oxidase-like domains that are not recognized by the pfam00394 model.	GO:0006879|cellular iron ion homeostasis;GO:0006825|copper ion transport;GO:0055085|transmembrane transport;	GO:0072562|blood microparticle;GO:0070062|extracellular exosome;GO:0005576|extracellular region;GO:0005615|extracellular space;GO:0005765|lysosomal membrane;	GO:0051087|chaperone binding;GO:0005507|copper ion binding;GO:0004322|ferroxidase activity;	K13624	CP; ceruloplasmin [EC:1.16.3.1]
ENSAPLG00000007795	9.10553276156671	14.202033883905965	11.88626981092536	15.899956301461994	9.94444314278606	6.993650776365549	45.92318201384879	59.51102583562297	7.938998720997705	MXRA5	protein_coding	chrKB742570.1:584093-600906:+	gi|874452207|ref|XP_012947806.1|	14065	0.0	PREDICTED: matrix-remodeling-associated protein 5 isoform X1 [Anas platyrhynchos]	gi|513163915|ref|XM_416853.4|	2371	0.0	PREDICTED: Gallus gallus matrix-remodelling associated 5 (MXRA5), mRNA	Q9NR99	87.8	2e-15	Matrix-remodeling-associated protein 5	.	.	.	.	pfam07679	I-set	Immunoglobulin I-set domain.	.	GO:0070062|extracellular exosome;	.	.	.
ENSAPLG00000007794	1.618967552078855	4.447094028086026	5.654701515218395	4.428511625938266	4.504669153455242	2.103083259816863	3.0980978652441236	3.3402259809952364	1.4022298381619804	ENSAPLG00000007794	protein_coding	chrKB746783.1:962-2865:-	gi|874503895|ref|XP_012965108.1|	1425	0.0	PREDICTED: B-cadherin-like, partial [Anas platyrhynchos]	gi|63113|emb|X58518.1|	427	0.0	Chicken mRNA for B-cadherin	P33145	490	3e-166	B-cadherin (Fragment)	.	.	.	.	pfam00028	Cadherin	Cadherin domain.	GO:0007156|homophilic cell adhesion via plasma membrane adhesion molecules;GO:0050678|regulation of epithelial cell proliferation;	GO:0005912|adherens junction;GO:0016021|integral component of membrane;GO:0005886|plasma membrane;	GO:0005509|calcium ion binding;	.	.
ENSAPLG00000007799	19.593229323641513	23.137689672056446	37.746444795301386	27.818849633215372	28.00183185418459	17.57558828740635	22.16383521149188	31.637449979704588	5.443990951731364	EXOC1	protein_coding	chrKB742619.1:991346-1012129:+	gi|483521160|gb|EOB06308.1|	4569	0.0	Exocyst complex component 1, partial [Anas platyrhynchos]	gi|513184082|ref|XM_420700.4|	2284	0.0	PREDICTED: Gallus gallus exocyst complex component 1 (EXOC1), transcript variant X3, mRNA	Q9NV70	1638	0.0	Exocyst complex component 1	.	.	.	.	pfam09763	Sec3_C	Exocyst complex component Sec3. This entry is the conserved middle and C-terminus of the Sec3 protein. Sec3 binds to the C-terminal cytoplasmic domain of GLYT1 (glycine transporter protein 1). Sec3 is the exocyst component that is closest to the plasma membrane docking site and it serves as a spatial landmark in the plasma membrane for incoming secretory vesicles. Sec3 is recruited to the sites o…	GO:0044267|cellular protein metabolic process;GO:0051601|exocyst localization;GO:0006887|exocytosis;GO:0006893|Golgi to plasma membrane transport;GO:0061024|membrane organization;GO:0006996|organelle organization;GO:0048015|phosphatidylinositol-mediated signaling;GO:0050714|positive regulation of protein secretion;GO:0015031|protein transport;	GO:0005737|cytoplasm;GO:0098592|cytoplasmic side of apical plasma membrane;GO:0005829|cytosol;GO:0000145|exocyst;GO:0016020|membrane;GO:0005886|plasma membrane;	GO:0017049|GTP-Rho binding;GO:0005546|phosphatidylinositol-4,5-bisphosphate binding;	.	.
ENSAPLG00000007798	7.512104761293427	6.946623619048398	8.31154318108581	7.956225072087906	4.910315020985194	3.457593099716082	4.267184150454672	4.5177531679902625	1.5765790595167797	NCAPH2	protein_coding	chrKB742830.1:106-4844:+	gi|514730476|ref|XP_005016131.1|	803	8e-104	PREDICTED: condensin-2 complex subunit H2 [Anas platyrhynchos]	gi|514730475|ref|XM_005016074.1|	465	0.0	PREDICTED: Anas platyrhynchos non-SMC condensin II complex, subunit H2 (NCAPH2), mRNA	Q28GV1	256	3e-77	Condensin-2 complex subunit H2	.	.	.	.	pfam06278	DUF1032	Protein of unknown function (DUF1032). This family consists of several conserved eukaryotic proteins of unknown function.	GO:0030261|chromosome condensation;	GO:0005634|nucleus;	.	K11490	NCAPH2; condensin-2 complex subunit H2
ENSAPLG00000000418	5.170282319384645	2.5924459859314273	0.3345994459257357	0.0	3.486996310792773	9.821458974755162	0.0	4.381186817538273	0.40128569963838495	ENSAPLG00000000418	miRNA	chrKB742424.1:544756-544828:-	.	.	.	.	gi|301171159|ref|NR_035083.1|	70	7e-28	Gallus gallus microRNA mir-1597 (MIR1597), microRNA	.	.	.	.	.	.	.	.	pfam07245	Phlebovirus_G2	Phlebovirus glycoprotein G2. This family consists of several Phlebovirus glycoprotein G2 sequences. Members of the Bunyaviridae family acquire an envelope by budding through the lipid bilayer of the Golgi complex. The budding compartment is thought to be determined by the accumulation of the two heterodimeric membrane glycoproteins G1 and G2 in the Golgi.	.	.	.	.	.
ENSAPLG00000000415	0.0	0.0	0.0	0.0	0.6017747770398876	0.0	0.0	0.0	0.0	ENSAPLG00000000415	miRNA	chrKB742897.1:39836-39929:-	gi|533175825|ref|XP_005401249.1|	123	2e-07	PREDICTED: LOW QUALITY PROTEIN: interferon epsilon [Chinchilla lanigera]	gi|387762788|ref|NR_049153.1|	88	9e-38	Taeniopygia guttata microRNA mir-31 (MIR31), microRNA	.	.	.	.	.	.	.	.	pfam08811	DUF1800	Protein of unknown function (DUF1800). This is a family of large bacterial proteins of unknown function.	.	.	.	.	.
ENSAPLG00000000417	11.443168524968998	1.750500526985558	5.798921332626599	2.3465965035063028	5.4939006623281825	3.4386882741349005	2.6828954380829377	10.249512914541793	0.6322414979914123	SNORA8	snoRNA	chrKB742622.1:916959-917097:-	.	.	.	.	gi|524980371|ref|XR_218279.1|	77	2e-31	PREDICTED: Ficedula albicollis TATA box binding protein (TBP)-associated factor, RNA polymerase I, D, 41kDa (TAF1D), transcript variant X4, misc_RNA	.	.	.	.	.	.	.	.	pfam02873	MurB_C	UDP-N-acetylenolpyruvoylglucosamine reductase, C-terminal domain. Members of this family are UDP-N-acetylenolpyruvoylglucosamine reductase enzymes EC:1.1.1.158. This enzyme is involved in the biosynthesis of peptidoglycan.	.	.	.	.	.
ENSAPLG00000000416	0.4256736195282847	1.2806293328999607	0.0	0.0	0.44658022927696917	1.8168741846087033	0.8921590093146611	0.7651354968428085	0.0	U2	snRNA	chrKB743111.1:1729233-1729422:+	.	.	.	.	.	.	.	.	.	.	.	.	.	.	.	.	pfam13347	MFS_2	MFS/sugar transport protein. This family is part of the major facilitator superfamily of membrane transport proteins.	.	.	.	.	.
ENSAPLG00000000410	0.30291381164934117	0.0	1.646680419274969	0.7329818291851148	0.6355823487837015	0.5967261799060565	0.0	0.0	0.3291444502651922	SNORD70	snoRNA	chrKB742873.1:2962029-2962117:-	.	.	.	.	.	.	.	.	.	.	.	.	.	.	.	.	pfam14325	DUF4383	Domain of unknown function (DUF4383). This family of proteins is functionally uncharacterized. This family of proteins is found in bacteria. Proteins in this family are typically between 137 and 164 amino acids in length.	.	.	.	.	.
ENSAPLG00000000413	6.810777912452555	7.1146074049997825	1.7997928091373783	16.823861879348875	8.931604585539384	8.10605405440806	1.4274544149034578	15.914818334330414	20.351521061660407	ENSAPLG00000000413	miRNA	chrKB744498.1:273014-273108:-	.	.	.	.	gi|269846826|ref|NR_031545.1|	80	3e-33	Gallus gallus microRNA 193b (MIR193B), microRNA	.	.	.	.	.	.	.	.	pfam01790	LGT	Prolipoprotein diacylglyceryl transferase.	.	.	.	.	.
ENSAPLG00000000412	0.0	0.2845842961999913	0.0	0.0	0.0	0.0	0.0	0.30605419873712336	0.0	ENSAPLG00000000412	miRNA	chrKB744239.1:97821-97915:+	.	.	.	.	gi|269847717|ref|NR_031493.1|	81	7e-34	Gallus gallus microRNA 7-3 (MIR7-3), microRNA	.	.	.	.	.	.	.	.	pfam05424	Duffy_binding	Duffy binding domain. This domain is found in Plasmodium Duffy binding proteins. Plasmodium vivax and Plasmodium knowlesi merozoites invade human erythrocytes that express Duffy blood group surface determinants. The Duffy receptor family is localized in micronemes, an organelle found in all organisms of the phylum Apicomplexa. This family is closely associated on PfEMP1 proteins with PFEMP, pfam0…	.	.	.	.	.
ENSAPLG00000006158	11.199839614929587	22.756085108126644	13.01214571079124	16.29277153644808	15.580130470842576	13.784898199847365	16.389662699207538	22.44684025007385	6.525144364906441	PKD1	protein_coding	chrKB744706.1:82-32482:+	gi|874499773|ref|XP_012963732.1|	16249	0.0	PREDICTED: polycystin-1 [Anas platyrhynchos]	gi|513208387|ref|XM_414854.4|	6986	0.0	PREDICTED: Gallus gallus polycystic kidney disease 1 (autosomal dominant) (PKD1), transcript variant X2, mRNA	P98161	3526	0.0	Polycystin-1	.	.	.	.	pfam02010	REJ	REJ domain. The REJ (Receptor for Egg Jelly) domain is found in PKD1, and the sperm receptor for egg jelly. The function of this domain is unknown. The domain is 600 amino acids long so is probably composed of multiple structural domains. There are six completely conserved cysteine residues that may form disulphide bridges. This region contains tandem PKD-like domains.	GO:0009653|anatomical structure morphogenesis;GO:0048754|branching morphogenesis of an epithelial tube;GO:0070588|calcium ion transmembrane transport;GO:0007161|calcium-independent cell-matrix adhesion;GO:0001502|cartilage condensation;GO:0051216|cartilage development;GO:0007050|cell cycle arrest;GO:0007160|cell-matrix adhesion;GO:0042994|cytoplasmic sequestering of transcription factor;GO:005098…	GO:0016323|basolateral plasma membrane;GO:0009986|cell surface;GO:0060170|ciliary membrane;GO:0005929|cilium;GO:0005737|cytoplasm;GO:0005829|cytosol;GO:0070062|extracellular exosome;GO:0000139|Golgi membrane;GO:0030660|Golgi-associated vesicle membrane;GO:0016021|integral component of membrane;GO:0005887|integral component of plasma membrane;GO:0016328|lateral plasma membrane;GO:0031512|motile pr…	GO:0005262|calcium channel activity;GO:0030246|carbohydrate binding;GO:0044325|ion channel binding;GO:0019904|protein domain specific binding;GO:0019901|protein kinase binding;	K04985	PKD1; polycystin 1
ENSAPLG00000006159	6.596789675918985	3.084106811736641	3.3238549203883636	5.12578265270424	10.345868232979141	11.391668531678812	3.3753906088989765	3.003706079678166	156.87390215694907	F5	protein_coding	chrKB743866.1:75041-104795:+	gi|483505054|gb|EOA96830.1|	6532	0.0	Coagulation factor V, partial [Anas platyrhynchos]	gi|513161718|ref|XM_001231900.3|	2229	0.0	PREDICTED: Gallus gallus coagulation factor V (proaccelerin, labile factor) (F5), mRNA	Q593B6	163	8e-39	Coagulation factor V	.	.	.	.	pfam00754	F5_F8_type_C	F5/8 type C domain. This domain is also known as the discoidin (DS) domain family.	GO:0007596|blood coagulation;	GO:0005576|extracellular region;	GO:0005507|copper ion binding;GO:0016504|peptidase activator activity;	.	.
ENSAPLG00000006152	68.95828427927049	35.25401737215355	34.79039936272338	33.69311808514505	31.25816204219322	27.193439633391165	37.445381432824384	40.789567584739096	5.9688767073808435	SEMA5A	protein_coding	chrKB743365.1:343730-485384:+	gi|514758488|ref|XP_005022563.1|	4809	0.0	PREDICTED: LOW QUALITY PROTEIN: semaphorin-5A [Anas platyrhynchos]	gi|513171048|ref|XM_419016.4|	2507	0.0	PREDICTED: Gallus gallus sema domain, seven thrombospondin repeats (type 1 and type 1-like), transmembrane domain (TM) and short cytoplasmic domain, (semaphorin) 5A (SEMA5A), mRNA	Q13591	1711	0.0	Semaphorin-5A	.	.	.	.	pfam01403	Sema	Sema domain. The Sema domain occurs in semaphorins, which are a large family of secreted and transmembrane proteins, some of which function as repellent signals during axon guidance. Sema domains also occur in the hepatocyte growth factor receptor and human plexin A-3.	GO:0007411|axon guidance;GO:0007413|axonal fasciculation;GO:0002043|blood vessel endothelial cell proliferation involved in sprouting angiogenesis;GO:0007155|cell adhesion;GO:0060326|cell chemotaxis;GO:0007267|cell-cell signaling;GO:0021536|diencephalon development;GO:0048843|negative regulation of axon extension involved in axon guidance;GO:0007162|negative regulation of cell adhesion;GO:2000352…	GO:0070062|extracellular exosome;GO:0016021|integral component of membrane;GO:0016020|membrane;GO:0005886|plasma membrane;	GO:0008046|axon guidance receptor activity;GO:0035373|chondroitin sulfate proteoglycan binding;GO:0043395|heparan sulfate proteoglycan binding;GO:0030215|semaphorin receptor binding;GO:0045545|syndecan binding;	K06841	SEMA5; semaphorin 5
ENSAPLG00000006153	1.4839997745022768	245.19359420252357	0.5228755867524494	0.033249430579752916	0.1441560373133268	0.297754806385336	39.949807299872	241.5815887065217	0.35833463086975054	CYP21A2	protein_coding	chrKB745001.1:10984-13919:+	gi|874501312|ref|XP_012964238.1|	1390	0.0	PREDICTED: steroid 21-hydroxylase [Anas platyrhynchos]	.	.	.	.	P08686	206	5e-60	Steroid 21-hydroxylase	alr4766	88.6	9e-19	COG2124	pfam00067	p450	Cytochrome P450. Cytochrome P450s are haem-thiolate proteins involved in the oxidative degradation of various compounds. They are particularly well known for their role in the degradation of environmental toxins and mutagens. They can be divided into 4 classes, according to the method by which electrons from NAD(P)H are delivered to the catalytic site. Sequence conservation is relatively low with…	GO:0006704|glucocorticoid biosynthetic process;GO:0006705|mineralocorticoid biosynthetic process;GO:0044281|small molecule metabolic process;GO:0008202|steroid metabolic process;GO:0016125|sterol metabolic process;GO:0006805|xenobiotic metabolic process;	GO:0005789|endoplasmic reticulum membrane;	GO:0020037|heme binding;GO:0005506|iron ion binding;GO:0004509|steroid 21-monooxygenase activity;GO:0005496|steroid binding;GO:0008395|steroid hydroxylase activity;	K00513	CYP21A; steroid 21-monooxygenase [EC:1.14.99.10]
ENSAPLG00000006150	13.166184045874852	15.403952311755342	23.19500422628598	14.412468292465455	23.13100955001769	12.247920487180318	24.441007278434203	19.04534946017254	7.493777135107515	ENSAPLG00000006150	protein_coding	chrKB742808.1:486361-489225:-	gi|677620856|ref|XP_009071187.1|	450	2e-54	PREDICTED: inactive ubiquitin carboxyl-terminal hydrolase 54-like, partial [Acanthisitta chloris]	gi|543351163|ref|XM_005520530.1|	194	4e-96	PREDICTED: Pseudopodoces humilis ubiquitin specific peptidase 54 (USP54), mRNA	Q70EL1	167	1e-47	Inactive ubiquitin carboxyl-terminal hydrolase 54	.	.	.	.	pfam00443	UCH	Ubiquitin carboxyl-terminal hydrolase.	GO:0006511|ubiquitin-dependent protein catabolic process;	.	GO:0036459|ubiquitinyl hydrolase activity;	.	.
ENSAPLG00000006151	19.397566158179153	16.3751654988247	37.23438956185778	24.662156911240633	48.63367618833335	25.258982566511243	43.27333861440055	24.58386571969739	10.83634513291785	BRI3	protein_coding	chrKB743145.1:358099-370390:+	gi|514748270|ref|XP_005020113.1|	418	4e-51	PREDICTED: brain protein I3 isoform X2 [Anas platyrhynchos]	gi|543358036|ref|XM_005522972.1|	204	1e-101	PREDICTED: Pseudopodoces humilis brain protein I3 (BRI3), mRNA	P28662	86.7	2e-21	Brain protein I3	.	.	.	.	pfam10164	DUF2367	Uncharacterized conserved protein (DUF2367). This is a highly conserved family of proteins which contains three pairs of cysteine residues within a length of 42 amino acids and is rich in proline residues towards the N-terminus. The function is unknown. Several members are putatively assigned as brain protein i3 but this was not validated.	.	GO:0016021|integral component of membrane;	GO:0042802|identical protein binding;	.	.
ENSAPLG00000006156	14.246326608930787	18.880088477198846	26.16668841917719	22.82533912136282	24.048029193054745	15.867589240338514	30.045654526797133	17.2064595963873	9.237371461654227	B3GALNT2	protein_coding	chrKB743543.1:284405-302301:-	gi|483507744|gb|EOA98164.1|	2485	0.0	UDP-GalNAc:beta-1,3-N-acetylgalactosaminyltransferase 2, partial [Anas platyrhynchos]	gi|529438941|ref|XM_005239165.1|	1131	0.0	PREDICTED: Falco peregrinus beta-1,3-N-acetylgalactosaminyltransferase 2 (B3GALNT2), mRNA	Q8NCR0	805	0.0	UDP-GalNAc:beta-1,3-N-acetylgalactosaminyltransferase 2	.	.	.	.	pfam01762	Galactosyl_T	Galactosyltransferase. This family includes the galactosyltransferases UDP-galactose:2-acetamido-2-deoxy-D-glucose3beta-galactosyltransferase and UDP-Gal:beta-GlcNAc beta 1,3-galactosyltranferase. Specific galactosyltransferases transfer galactose to GlcNAc terminal chains in the synthesis of the lacto-series oligosaccharides types 1 and 2.	GO:0006486|protein glycosylation;GO:0006493|protein O-linked glycosylation;	GO:0005783|endoplasmic reticulum;GO:0000139|Golgi membrane;GO:0016021|integral component of membrane;	GO:0008376|acetylgalactosaminyltransferase activity;GO:0008375|acetylglucosaminyltransferase activity;GO:0008378|galactosyltransferase activity;	K09654	B3GALNT2; beta-1,3-N-acetylgalactosaminyltransferase 2 [EC:2.4.1.-]
ENSAPLG00000006157	31.071769289861233	30.32493739804205	37.46663117810802	32.14382663265425	28.505983763472397	20.18899494389183	28.771588002571356	24.516756894598803	32.414751151661406	GPAT4	protein_coding	chrKB744812.1:256168-263535:+	gi|514788551|ref|XP_005029537.1|	2284	0.0	PREDICTED: glycerol-3-phosphate acyltransferase 6 [Anas platyrhynchos]	gi|513220725|ref|XM_424400.4|	1326	0.0	PREDICTED: Gallus gallus 1-acylglycerol-3-phosphate O-acyltransferase 6 (lysophosphatidic acid acyltransferase, zeta) (AGPAT6), transcript variant X4, mRNA	Q5R6J7	847	0.0	Glycerol-3-phosphate acyltransferase 4	ECU10g0310	145	6e-37	COG0204	pfam01553	Acyltransferase	Acyltransferase. This family contains acyltransferases involved in phospholipid biosynthesis and other proteins of unknown function. This family also includes tafazzin, the Barth syndrome gene.	GO:0006637|acyl-CoA metabolic process;GO:0016024|CDP-diacylglycerol biosynthetic process;GO:0046339|diacylglycerol metabolic process;GO:0006631|fatty acid metabolic process;GO:0002071|glandular epithelial cell maturation;GO:0007595|lactation;GO:0008610|lipid biosynthetic process;GO:0006656|phosphatidylcholine biosynthetic process;GO:0040014|regulation of multicellular organism growth;GO:0019432|t…	GO:0005783|endoplasmic reticulum;GO:0005789|endoplasmic reticulum membrane;GO:0016021|integral component of membrane;	GO:0004366|glycerol-3-phosphate O-acyltransferase activity;	K13506	GPAT3_4, AGPAT9, AGPAT6; glycerol-3-phosphate O-acyltransferase 3/4 [EC:2.3.1.15]
ENSAPLG00000006154	17.97288615786091	36.66459322960162	68.40168673138969	68.10778223572021	67.89495462284341	34.08929675893855	30.120405535609653	25.49054148385904	26.828815347252025	BAIAP2L1	protein_coding	chrKB743145.1:372636-411291:-	gi|514748238|ref|XP_005020105.1|	2737	0.0	PREDICTED: brain-specific angiogenesis inhibitor 1-associated protein 2-like protein 1 [Anas platyrhynchos]	gi|541980414|ref|XM_005442562.1|	1106	0.0	PREDICTED: Falco cherrug BAI1-associated protein 2-like 1 (BAIAP2L1), mRNA	Q9DBJ3	776	0.0	Brain-specific angiogenesis inhibitor 1-associated protein 2-like protein 1	.	.	.	.	pfam08397	IMD	IRSp53/MIM homology domain. The N-terminal predicted helical stretch of the insulin receptor tyrosine kinase substrate p53 (IRSp53) is an evolutionary conserved F-actin bundling domain involved in filopodium formation. The domain has been named IMD after the IRSp53 and missing in metastasis (MIM) proteins in which it occurs. Filopodium-inducing IMD activity is regulated by Cdc42 and Rac1 and is S…	GO:0051764|actin crosslink formation;GO:0051017|actin filament bundle assembly;GO:0008286|insulin receptor signaling pathway;GO:0007009|plasma membrane organization;GO:2000251|positive regulation of actin cytoskeleton reorganization;GO:0030838|positive regulation of actin filament polymerization;GO:0046626|regulation of insulin receptor signaling pathway;GO:0009617|response to bacterium;	GO:0015629|actin cytoskeleton;GO:0005737|cytoplasm;GO:0005829|cytosol;GO:0070062|extracellular exosome;GO:0005654|nucleoplasm;GO:0005886|plasma membrane;	GO:0008093|cytoskeletal adaptor activity;GO:0070064|proline-rich region binding;	.	.
ENSAPLG00000006155	48.68451282021084	29.702618778464533	40.256621780519026	35.17135636915785	33.07707611589535	24.132671136633792	28.65194115776072	28.13293728741329	25.169025751795782	MAN1B1	protein_coding	chrKB742736.1:942343-958789:+	gi|483518929|gb|EOB04896.1|	3271	0.0	Endoplasmic reticulum mannosyl-oligosaccharide 1,2-alpha-mannosidase, partial [Anas platyrhynchos]	gi|513212363|ref|XM_415569.4|	2056	0.0	PREDICTED: Gallus gallus mannosidase, alpha, class 1B, member 1 (MAN1B1), mRNA	Q9UKM7	902	0.0	Endoplasmic reticulum mannosyl-oligosaccharide 1,2-alpha-mannosidase	.	.	.	.	pfam01532	Glyco_hydro_47	Glycosyl hydrolase family 47. Members of this family are alpha-mannosidases that catalyse the hydrolysis of the terminal 1,2-linked alpha-D-mannose residues in the oligo-mannose oligosaccharide Man(9)(GlcNAc)(2).	GO:0044267|cellular protein metabolic process;GO:1904380|endoplasmic reticulum mannose trimming;GO:0030433|ER-associated ubiquitin-dependent protein catabolic process;GO:0097466|glycoprotein ERAD pathway;GO:1904382|mannose trimming involved in glycoprotein ERAD pathway;GO:0006491|N-glycan processing;GO:0009311|oligosaccharide metabolic process;GO:0043687|post-translational protein modification;GO…	GO:0005783|endoplasmic reticulum;GO:0005789|endoplasmic reticulum membrane;GO:0044322|endoplasmic reticulum quality control compartment;GO:1903561|extracellular vesicle;GO:0005794|Golgi apparatus;GO:0016021|integral component of membrane;GO:0016020|membrane;	GO:0005509|calcium ion binding;GO:0004571|mannosyl-oligosaccharide 1,2-alpha-mannosidase activity;	K01230	MAN1; mannosyl-oligosaccharide alpha-1,2-mannosidase [EC:3.2.1.113]
ENSAPLG00000015866	17.8695937086778	19.11130747756838	20.682348126896144	24.119595555388347	14.737717911260388	11.19147375724194	20.65296833057158	12.922288391122986	9.035078214271913	ENSAPLG00000015866	protein_coding	chrKB756354.1:48-1011:+	gi|698466576|ref|XP_009704963.1|	749	6e-97	PREDICTED: suppressor of SWI4 1 homolog, partial [Cariama cristata]	gi|641783764|ref|XM_008176021.1|	293	8e-151	PREDICTED: Chrysemys picta bellii uncharacterized LOC101932811 (LOC101932811), mRNA	Q91YU8	228	3e-71	Suppressor of SWI4 1 homolog	.	.	.	.	pfam04427	Brix	Brix domain.	GO:0001560|regulation of cell growth by extracellular stimulus;	GO:0005730|nucleolus;GO:0005634|nucleus;	GO:0044822|poly(A) RNA binding;	K14859	SSF1_2; ribosome biogenesis protein SSF1/2
ENSAPLG00000011567	5.762493160783088	6.007890697555371	11.89088294602937	8.046925749971049	7.044221413155708	4.300698852166625	9.592809536124403	7.66576429981872	4.965060351457984	GYG2	protein_coding	chrKB742481.1:2088915-2100496:+	gi|483523764|gb|EOB07961.1|	1783	0.0	Glycogenin-1, partial [Anas platyrhynchos]	gi|41635844|emb|BX935316.1|	669	0.0	Gallus gallus finished cDNA, clone ChEST955p2	P13280	431	7e-144	Glycogenin-1	.	.	.	.	pfam01501	Glyco_transf_8	Glycosyl transferase family 8. This family includes enzymes that transfer sugar residues to donor molecules. Members of this family are involved in lipopolysaccharide biosynthesis and glycogen synthesis. This family includes Lipopolysaccharide galactosyltransferase, lipopolysaccharide glucosyltransferase 1, and glycogenin glucosyltransferase.	GO:0005978|glycogen biosynthetic process;	.	GO:0008466|glycogenin glucosyltransferase activity;GO:0046872|metal ion binding;	K00750	GYG1, GYG2; glycogenin glucosyltransferase [EC:2.4.1.186]
ENSAPLG00000015867	83.7373105082156	126.2476304309022	138.1905851050438	169.11778782800016	100.87751179111983	61.79913310445268	66.4685497060917	97.533908515726	66.48817636099386	STIP1	protein_coding	chrKB754815.1:50-551:+	gi|483473841|gb|EOA92904.1|	567	4e-73	Stress-induced-phosphoprotein 1, partial [Anas platyrhynchos]	gi|46016443|emb|BX929953.2|	248	5e-126	Gallus gallus finished cDNA, clone ChEST296k13	P31948	221	7e-69	Stress-induced-phosphoprotein 1	.	.	.	.	pfam13424	TPR_12	Tetratricopeptide repeat.	GO:0006950|response to stress;	GO:0005794|Golgi apparatus;GO:0043209|myelin sheath;GO:0005634|nucleus;GO:0043234|protein complex;	GO:0044822|poly(A) RNA binding;	K09553	STIP1; stress-induced-phosphoprotein 1
ENSAPLG00000011480	44.50428953375082	44.630045181839904	50.983926685144446	30.805597432141077	35.01756083536869	20.23185905205296	35.51642532319317	31.151945228600056	12.322018824610408	WDYHV1	protein_coding	chrKB815386.1:249-374:-	gi|483285254|gb|EOA92762.1|	224	4e-23	Uncharacterized protein C8orf32-like protein, partial [Anas platyrhynchos]	gi|543340753|ref|XM_005516925.1|	78	5e-32	PREDICTED: Pseudopodoces humilis WDYHV motif containing 1 (WDYHV1), mRNA	Q3T0D3	72.4	2e-16	Protein N-terminal glutamine amidohydrolase	.	.	.	.	pfam09764	Nt_Gln_amidase	N-terminal glutamine amidase. This protein is conserved from plants to humans. It represents a family of N terminal glutamine amidases. The enzyme removes the NH2 group from a Gln, at the N-terminal, rendering it a Glu.	GO:0006464|cellular protein modification process;	GO:0005829|cytosol;GO:0005634|nucleus;	GO:0070773|protein-N-terminal glutamine amidohydrolase activity;	.	.
ENSAPLG00000013339	42.64340991967045	36.91839201207354	47.945203702610975	39.65522353286744	38.05239965543245	27.80722130247522	28.715014343777696	37.15971844950735	13.902168984082353	URI1	protein_coding	chrKB743157.1:1539503-1571387:-	gi|874475794|ref|XP_012955726.1|	2118	0.0	PREDICTED: unconventional prefoldin RPB5 interactor 1 isoform X1 [Anas platyrhynchos]	gi|541986627|ref|XM_005444670.1|	1628	0.0	PREDICTED: Falco cherrug URI1, prefoldin-like chaperone (URI1), mRNA	Q3B7M7	554	0.0	Unconventional prefoldin RPB5 interactor	.	.	.	.	pfam02996	Prefoldin	Prefoldin subunit. This family comprises of several prefoldin subunits. The biogenesis of the cytoskeletal proteins actin and tubulin involves interaction of nascent chains of each of the two proteins with the oligomeric protein prefoldin (PFD) and their subsequent transfer to the cytosolic chaperonin CCT (chaperonin containing TCP-1). Electron microscopy shows that eukaryotic PFD, which has a si…	GO:0071363|cellular response to growth factor stimulus;GO:0071383|cellular response to steroid hormone stimulus;GO:2001243|negative regulation of intrinsic apoptotic signaling pathway;GO:0010923|negative regulation of phosphatase activity;GO:0000122|negative regulation of transcription from RNA polymerase II promoter;GO:0001558|regulation of cell growth;GO:0006357|regulation of transcription from…	GO:0005737|cytoplasm;GO:0030425|dendrite;GO:0005665|DNA-directed RNA polymerase II, core complex;GO:0005739|mitochondrion;GO:0005634|nucleus;	GO:0003682|chromatin binding;GO:0004864|protein phosphatase inhibitor activity;GO:0001106|RNA polymerase II transcription corepressor activity;	K17560	URI1; unconventional prefoldin RPB5 interactor 1
ENSAPLG00000008648	0.0	0.0	0.1565753817472994	0.0	0.12086929282425092	0.0	0.0	0.0	0.0	ENSAPLG00000008648	protein_coding	chrKB743191.1:144768-152683:-	gi|874476940|ref|XP_012956101.1|	352	3e-39	PREDICTED: scale keratin-like [Anas platyrhynchos]	gi|485836913|ref|NM_001277979.1|	306	4e-158	Gallus gallus keratin (LOC396480), mRNA	P04459	107	3e-28	Scale keratin	.	.	.	.	pfam02422	Keratin	Keratin. This family represents avian keratin proteins, found in feathers, scale and claw.	.	GO:0005882|intermediate filament;	GO:0005200|structural constituent of cytoskeleton;	.	.
ENSAPLG00000008649	1.0237719963338494	4.106659464151773	10.958955411072585	7.569506442745015	12.769305290015167	5.041958545408768	10.299354639176848	7.074543960962901	0.0	UPK3A	protein_coding	chrKB743149.1:525304-530377:+	gi|874475548|ref|XP_012955652.1|	1150	5e-157	PREDICTED: uroplakin-3a isoform X1 [Anas platyrhynchos]	gi|513160701|ref|XM_004938042.1|	415	0.0	PREDICTED: Gallus gallus uroplakin 3A (UPK3A), transcript variant X3, mRNA	P38574	256	3e-83	Uroplakin-3a	.	.	.	.	pfam07353	Uroplakin_II	Uroplakin II. This family contains uroplakin II, which is approximately 180 residues long and seems to be restricted to mammals. Uroplakin II is an integral membrane protein, and is one of the components of the apical plaques of mammalian urothelium formed by the asymmetric unit membrane - this is believed to play a role in strengthening the urothelial apical surface to prevent the cells from rup…	GO:0000902|cell morphogenesis;GO:0030855|epithelial cell differentiation;GO:0001822|kidney development;GO:0055075|potassium ion homeostasis;GO:0055078|sodium ion homeostasis;GO:0015840|urea transport;GO:0060157|urinary bladder development;GO:0006833|water transport;	GO:0016324|apical plasma membrane;GO:0005783|endoplasmic reticulum;GO:0005789|endoplasmic reticulum membrane;GO:0070062|extracellular exosome;GO:0016021|integral component of membrane;GO:0005886|plasma membrane;	.	.	.
ENSAPLG00000011248	7.036554486332337	14.594640137929323	13.313831202663447	11.96665826997711	13.341233264563545	6.401983701612671	7.000736209360118	10.971754294349704	27.021586315272376	ENSAPLG00000011248	protein_coding	chrKB743600.1:84810-89640:+	gi|514766213|ref|XP_005024396.1|	1557	0.0	PREDICTED: protein Shroom1 [Anas platyrhynchos]	gi|513234604|ref|XR_140366.2|	325	2e-168	PREDICTED: Gallus gallus shroom family member 1 (SHROOM1), transcript variant X1, misc_RNA	Q01613	273	4e-81	Protein Shroom1	.	.	.	.	pfam08687	ASD2	Apx/Shroom domain ASD2. This region is found in the actin binding protein Shroom which mediates apical contriction in epithelial cells and is required for neural tube closure.	.	GO:0016324|apical plasma membrane;GO:0016327|apicolateral plasma membrane;GO:0005737|cytoplasm;GO:0005874|microtubule;	.	K18625	SHROOM; protein Shroom
ENSAPLG00000011249	13.296906248706916	12.294271015206292	21.05144245792053	11.617587409150955	18.043761334130775	14.157760473971194	12.43530391949838	13.093938429297486	6.891409160590894	CD58	protein_coding	chrKB743424.1:72518-89074:+	gi|514760372|ref|XP_005023002.1|	1795	0.0	PREDICTED: lymphocyte function-associated antigen 3 [Anas platyrhynchos]	gi|541954634|ref|XM_005433381.1|	111	6e-49	PREDICTED: Falco cherrug CD58 molecule (CD58), mRNA	P19256	81.3	2e-15	Lymphocyte function-associated antigen 3	.	.	.	.	pfam13895	Ig_2	Immunoglobulin domain. This domain contains immunoglobulin-like domains.	GO:0007596|blood coagulation;GO:0007155|cell adhesion;GO:0071346|cellular response to interferon-gamma;GO:0071356|cellular response to tumor necrosis factor;GO:0034113|heterotypic cell-cell adhesion;GO:0050900|leukocyte migration;GO:2000484|positive regulation of interleukin-8 secretion;GO:0016337|single organismal cell-cell adhesion;	GO:0031225|anchored component of membrane;GO:0009986|cell surface;GO:0070062|extracellular exosome;GO:0005887|integral component of plasma membrane;GO:0016020|membrane;GO:0005886|plasma membrane;	GO:0005102|receptor binding;	K06492	CD58, LFA3; CD58 antigen
ENSAPLG00000011718	0.0	0.015457694762149326	0.0	0.0	0.0	0.15182570043350208	0.03876734402968224	0.0	0.0	KLHL34	protein_coding	chrKB742504.1:822027-823775:+	gi|514708468|ref|XP_005010902.1|	2922	0.0	PREDICTED: kelch-like protein 34 [Anas platyrhynchos]	gi|513163466|ref|XM_004934669.1|	1201	0.0	PREDICTED: Gallus gallus kelch-like 34 (Drosophila) (KLHL34), mRNA	Q8N239	573	0.0	Kelch-like protein 34	.	.	.	.	pfam00651	BTB	BTB/POZ domain. The BTB (for BR-C, ttk and bab) or POZ (for Pox virus and Zinc finger) domain is present near the N-terminus of a fraction of zinc finger (pfam00096) proteins and in proteins that contain the pfam01344 motif such as Kelch and a family of pox virus proteins. The BTB/POZ domain mediates homomeric dimerization and in some instances heteromeric dimerization. The structure of the dimer…	.	GO:0005615|extracellular space;	.	K10469	KLHL34; kelch-like protein 34
ENSAPLG00000011719	0.05687622201854718	2.0533297320758863	0.1030622765931591	0.0	0.05966965088792134	0.0	0.2860931844215791	2.310472449678635	0.7004156867105987	ENSAPLG00000011719	protein_coding	chrKB744676.1:385118-386560:-	gi|902869442|ref|XP_013044282.1|	2519	0.0	PREDICTED: transmembrane protein 151B-like [Anser cygnoides domesticus]	gi|541969449|ref|XM_005438780.1|	1111	0.0	PREDICTED: Falco cherrug transmembrane protein 151B-like (LOC102055027), mRNA	A3KN95	773	0.0	Transmembrane protein 151B	.	.	.	.	pfam14857	TMEM151	TMEM151 family. This family of proteins is found in eukaryotes. Proteins in this family are typically between 338 and 558 amino acids in length.	.	GO:0016021|integral component of membrane;	.	.	.
ENSAPLG00000015298	5.605523933028302	17.911325071607642	12.038876146351127	7.798619893642964	6.057133742003891	4.469069934194023	5.0566269762135505	7.314095777923018	8.569039822064372	ENSAPLG00000015298	protein_coding	chrKB745587.1:4521-7708:-	gi|514792335|ref|XP_005030429.1|	2988	0.0	PREDICTED: antigen peptide transporter 2 [Anas platyrhynchos]	gi|514792334|ref|XM_005030372.1|	2246	0.0	PREDICTED: Anas platyrhynchos transporter 2, ATP-binding cassette, sub-family B (MDR/TAP) (TAP2), mRNA	Q03519	517	5e-172	Antigen peptide transporter 2	BMEI0323	254	4e-73	COG1132	pfam00005	ABC_tran	ABC transporter. ABC transporters for a large family of proteins responsible for translocation of a variety of compounds across biological membranes. ABC transporters are the largest family of proteins in many completely sequenced bacteria. ABC transporters are composed of two copies of this domain and two copies of a transmembrane domain pfam00664. These four domains may belong to a single polyp…	GO:0019885|antigen processing and presentation of endogenous peptide antigen via MHC class I;GO:0002485|antigen processing and presentation of endogenous peptide antigen via MHC class I via ER pathway, TAP-dependent;GO:0002489|antigen processing and presentation of endogenous peptide antigen via MHC class Ib via ER pathway, TAP-dependent;GO:0042590|antigen processing and presentation of exogenous…	GO:0005789|endoplasmic reticulum membrane;GO:0043657|host cell;GO:0030176|integral component of endoplasmic reticulum membrane;GO:0016021|integral component of membrane;GO:0016020|membrane;GO:0042825|TAP complex;	GO:0005524|ATP binding;GO:0023029|MHC class Ib protein binding;GO:0015433|peptide antigen-transporting ATPase activity;GO:0046978|TAP1 binding;GO:0046980|tapasin binding;GO:0005215|transporter activity;	K05654	ABCB3, TAP2; ATP-binding cassette, subfamily B (MDR/TAP), member 3
ENSAPLG00000008640	25.776470184354448	11.911439600546252	22.260038641609665	15.175872871990352	16.882147789882257	10.437253612890668	12.860463964252473	12.01276717895071	26.72328003789296	SLC35D1	protein_coding	chrKB744328.1:153539-158653:-	gi|514782526|ref|XP_005028104.1|	1187	5e-161	PREDICTED: UDP-glucuronic acid/UDP-N-acetylgalactosamine transporter, partial [Anas platyrhynchos]	gi|513198452|ref|XM_422532.4|	571	0.0	PREDICTED: Gallus gallus solute carrier family 35 (UDP-glucuronic acid/UDP-N-acetylgalactosamine dual transporter), member D1 (SLC35D1), transcript variant X2, mRNA	Q5RDC9	415	2e-142	UDP-N-acetylglucosamine/UDP-glucose/GDP-mannose transporter	.	.	.	.	pfam03151	TPT	Triose-phosphate Transporter family. This family includes transporters with a specificity for triose phosphate.	GO:0008643|carbohydrate transport;GO:0030206|chondroitin sulfate biosynthetic process;GO:0048706|embryonic skeletal system development;	GO:0005783|endoplasmic reticulum;GO:0000139|Golgi membrane;GO:0016021|integral component of membrane;	GO:0015165|pyrimidine nucleotide-sugar transmembrane transporter activity;	K15281	SLC35D; solute carrier family 35
ENSAPLG00000008641	1.397891145611404	2.0598482391618416	1.1372840426597493	2.139996684361621	2.095067742287016	1.2925909949922725	2.009009917271533	1.9075759053562504	2.7588922651328964	ENSAPLG00000008641	protein_coding	chrKB745522.1:97582-102074:-	gi|874502500|ref|XP_005030380.2|	1682	0.0	PREDICTED: acyl-CoA dehydrogenase family member 10 isoform X3 [Anas platyrhynchos]	gi|513210265|ref|XM_004945602.1|	498	0.0	PREDICTED: Gallus gallus acyl-Coenzyme A dehydrogenase family, member 10 (ACAD10), transcript variant X8, mRNA	Q6JQN1	377	2e-120	Acyl-CoA dehydrogenase family member 10	RSc2016	255	4e-81	COG3173	pfam01636	APH	Phosphotransferase enzyme family. This family consists of bacterial antibiotic resistance proteins, which confer resistance to various aminoglycosides they include: aminoglycoside 3'-phosphotransferase or kanamycin kinase / neomycin-kanamycin phosphotransferase and streptomycin 3''-kinase or streptomycin 3''-phosphotransferase. The aminoglycoside phosphotransferases inactivate aminoglycoside anti…	GO:0033539|fatty acid beta-oxidation using acyl-CoA dehydrogenase;GO:0055088|lipid homeostasis;	GO:0005739|mitochondrion;	GO:0003995|acyl-CoA dehydrogenase activity;GO:0009055|electron carrier activity;GO:0000062|fatty-acyl-CoA binding;GO:0050660|flavin adenine dinucleotide binding;GO:0016787|hydrolase activity;GO:0052890|oxidoreductase activity, acting on the CH-CH group of donors, with a flavin as acceptor;	K11729	ACAD10; acyl-CoA dehydrogenase family member 10
ENSAPLG00000008642	0.04461354720036396	0.17895844631016	0.25599889838400064	0.20562768415279817	0.2763706383442447	0.07533139008743124	0.10151911815999769	0.15350945429170923	0.0	NTN3	protein_coding	chrKB742734.1:4082-314544:+	gi|874459857|ref|XP_012950408.1|	21991	0.0	PREDICTED: usherin [Anas platyrhynchos]	gi|513174909|ref|XM_419417.4|	9411	0.0	PREDICTED: Gallus gallus Usher syndrome 2A (autosomal recessive, mild) (USH2A), mRNA	O75445	5604	0.0	Usherin	Cj1279c	80.9	2e-14	COG3401	pfam02210	Laminin_G_2	Laminin G domain. This family includes the Thrombospondin N-terminal-like domain, a Laminin G subfamily.	GO:0045184|establishment of protein localization;GO:0035315|hair cell differentiation;GO:0060113|inner ear receptor cell differentiation;GO:0048496|maintenance of organ identity;GO:0045494|photoreceptor cell maintenance;GO:0050896|response to stimulus;GO:0050953|sensory perception of light stimulus;GO:0007605|sensory perception of sound;GO:0007601|visual perception;	GO:0016324|apical plasma membrane;GO:0005604|basement membrane;GO:0005737|cytoplasm;GO:0016021|integral component of membrane;GO:1990075|periciliary membrane compartment;GO:0032391|photoreceptor connecting cilium;GO:0001917|photoreceptor inner segment;GO:0002142|stereocilia ankle link complex;GO:0032421|stereocilium bundle;GO:0060171|stereocilium membrane;	GO:0005518|collagen binding;GO:0017022|myosin binding;	.	.
ENSAPLG00000008643	1.3782888157868796	3.234309255892539	2.022992355581672	1.7009225576028815	1.4459823374680325	0.7602462373854256	1.8372272441306006	0.8918757325161569	1.168159904775544	KIAA1324	protein_coding	chrKB742807.1:604519-606348:-	gi|363743154|ref|XP_427052.2|	1060	1e-132	PREDICTED: LOW QUALITY PROTEIN: UPF0577 protein KIAA1324 [Gallus gallus]	gi|514728790|ref|XM_005015668.1|	547	0.0	PREDICTED: Anas platyrhynchos chromosome unknown open reading frame, human C12orf49 (LOC101799664), mRNA	Q6UXG2	332	1e-103	UPF0577 protein KIAA1324	.	.	.	.	pfam15042	LELP1	Late cornified envelope-like proline-rich protein 1. This family of uncharacterized proteins is found in mammals.	GO:0009267|cellular response to starvation;GO:0016236|macroautophagy;GO:2001240|negative regulation of extrinsic apoptotic signaling pathway in absence of ligand;GO:2000786|positive regulation of autophagosome assembly;GO:0044090|positive regulation of vacuole organization;	GO:0070062|extracellular exosome;GO:0005794|Golgi apparatus;GO:0005887|integral component of plasma membrane;GO:0031902|late endosome membrane;GO:0005765|lysosomal membrane;	GO:0044822|poly(A) RNA binding;	.	.
ENSAPLG00000008644	4.613089211900435	4.2327217000157695	4.159816771013134	5.194571710227413	2.903794376840007	1.9820924970660212	4.083592813855788	10.287165313790107	1.973447593209519	ADCY2	protein_coding	chrKB743678.1:239119-426842:-	gi|514768470|ref|XP_005024930.1|	5242	0.0	PREDICTED: adenylate cyclase type 2 [Anas platyrhynchos]	gi|513171076|ref|XM_419020.4|	3043	0.0	PREDICTED: Gallus gallus adenylate cyclase 2 (brain) (ADCY2), mRNA	Q08462	1842	0.0	Adenylate cyclase type 2	all0661	155	7e-39	COG2114	pfam00211	Guanylate_cyc	Adenylate and Guanylate cyclase catalytic domain.	GO:0007202|activation of phospholipase C activity;GO:0034199|activation of protein kinase A activity;GO:0007189|adenylate cyclase-activating G-protein coupled receptor signaling pathway;GO:0007193|adenylate cyclase-inhibiting G-protein coupled receptor signaling pathway;GO:0007188|adenylate cyclase-modulating G-protein coupled receptor signaling pathway;GO:0006171|cAMP biosynthetic process;GO:007…	GO:0005737|cytoplasm;GO:0030425|dendrite;GO:0016021|integral component of membrane;GO:0005622|intracellular;GO:0016020|membrane;GO:0045121|membrane raft;GO:0005886|plasma membrane;	GO:0004016|adenylate cyclase activity;GO:0008179|adenylate cyclase binding;GO:0005524|ATP binding;GO:0046872|metal ion binding;GO:0046982|protein heterodimerization activity;	K08042	ADCY2; adenylate cyclase 2 [EC:4.6.1.1]
ENSAPLG00000008645	16.733376767663604	31.804890634284884	30.248391889700166	38.56744520210554	37.00448736414293	25.559025837685347	23.160465716071656	29.220451972880426	6.822057436431074	GAB1	protein_coding	chrKB742733.1:447709-487856:+	gi|874459649|ref|XP_012950334.1|	3169	0.0	PREDICTED: GRB2-associated-binding protein 1 isoform X2 [Anas platyrhynchos]	gi|541976000|ref|XM_005440912.1|	1727	0.0	PREDICTED: Falco cherrug GRB2-associated binding protein 1 (GAB1), transcript variant X2, mRNA	Q13480	1062	0.0	GRB2-associated-binding protein 1	.	.	.	.	pfam00169	PH	PH domain. PH stands for pleckstrin homology.	GO:0007257|activation of JUN kinase activity;GO:0008283|cell proliferation;GO:0007173|epidermal growth factor receptor signaling pathway;GO:0008544|epidermis development;GO:0038095|Fc-epsilon receptor signaling pathway;GO:0008543|fibroblast growth factor receptor signaling pathway;GO:0007507|heart development;GO:0045087|innate immune response;GO:0008286|insulin receptor signaling pathway;GO:00701…	GO:0005829|cytosol;	GO:0005070|SH3/SH2 adaptor activity;GO:0004871|signal transducer activity;	K09593	GAB1; GRB2-associated-binding protein 1
ENSAPLG00000008646	109.41907893017844	78.53237670432904	128.32637854489113	149.59148124248628	141.6790908552103	105.19226073072197	162.9845484448345	163.25778398409238	26.56498939870659	SERPINE2	protein_coding	chrKB743977.1:438067-448753:+	gi|874492587|ref|XP_012961375.1|	2136	0.0	PREDICTED: glia-derived nexin isoform X3 [Anas platyrhynchos]	gi|543744669|ref|XM_005513093.1|	1362	0.0	PREDICTED: Columba livia serpin peptidase inhibitor, clade E (nexin, plasminogen activator inhibitor type 1), member 2 (SERPINE2), transcript variant X1, mRNA	P07093	644	0.0	Glia-derived nexin	all0778	183	1e-50	COG4826	pfam00079	Serpin	Serpin (serine protease inhibitor). Structure is a multi-domain fold containing a bundle of helices and a beta sandwich.	GO:0007596|blood coagulation;GO:0021683|cerebellar granular layer morphogenesis;GO:0061110|dense core granule biogenesis;GO:0050974|detection of mechanical stimulus involved in sensory perception;GO:0007566|embryo implantation;GO:0060384|innervation;GO:0060291|long-term synaptic potentiation;GO:0042628|mating plug formation;GO:0030195|negative regulation of blood coagulation;GO:0030308|negative r…	GO:0005829|cytosol;GO:0031012|extracellular matrix;GO:0005576|extracellular region;GO:0005615|extracellular space;GO:1903561|extracellular vesicle;GO:0031232|extrinsic component of external side of plasma membrane;GO:0031594|neuromuscular junction;GO:0043025|neuronal cell body;GO:0031091|platelet alpha granule;	GO:0005539|glycosaminoglycan binding;GO:0008201|heparin binding;GO:0005102|receptor binding;GO:0004867|serine-type endopeptidase inhibitor activity;	K16643	SERPINE2; glia-derived nexin
ENSAPLG00000008647	19.860917358483107	36.898625114790406	44.608173254546564	37.912311229477325	35.07020562740383	23.137717472497457	23.705662623179574	28.7910269040004	9.621489101264533	BRAP	protein_coding	chrKB745522.1:109222-120986:+	gi|483496894|gb|EOA93783.1|	2639	0.0	BRCA1-associated protein, partial [Anas platyrhynchos]	gi|119331155|ref|NM_001079761.1|	1353	0.0	Gallus gallus BRCA1 associated protein (BRAP), mRNA	Q7Z569	926	0.0	BRCA1-associated protein	.	.	.	.	pfam07576	BRAP2	BRCA1-associated protein 2. These proteins include BRCA1-associated protein 2 (BRAP2), which binds nuclear localisation signals (NLSs) in vitro and in yeast two-hybrid screening. These proteins share a region of sequence similarity at their N terminus. They also have pfam02148 at the C terminus.	GO:0000165|MAPK cascade;GO:0009968|negative regulation of signal transduction;GO:0016567|protein ubiquitination;GO:0007265|Ras protein signal transduction;	GO:0005737|cytoplasm;GO:0031965|nuclear membrane;GO:0000151|ubiquitin ligase complex;	GO:0016874|ligase activity;GO:0008139|nuclear localization sequence binding;GO:0000166|nucleotide binding;GO:0043130|ubiquitin binding;GO:0061630|ubiquitin protein ligase activity;GO:0004842|ubiquitin-protein transferase activity;GO:0008270|zinc ion binding;	K10632	BRAP; BRCA1-associated protein [EC:2.3.2.27]
ENSAPLG00000013815	1.696741000916939	2.0796544722307058	2.3343966005961	3.1933404166596264	2.9008630277820218	0.6189817017673546	0.39512869876406903	2.0332271944074627	0.9559766550825861	IQCK	protein_coding	chrKB743005.1:2069683-2092208:+	gi|874470560|ref|XP_012953930.1|	685	8e-89	PREDICTED: IQ domain-containing protein K [Anas platyrhynchos]	gi|529418476|ref|XM_005244579.1|	302	6e-156	PREDICTED: Falco peregrinus IQ motif containing K (IQCK), mRNA	.	.	.	.	.	.	.	.	pfam00612	IQ	IQ calmodulin-binding motif. Calmodulin-binding motif.	.	.	.	.	.
ENSAPLG00000013814	13.111367770898534	14.854084451929003	21.780545651703317	17.12712360082745	18.110939551618237	10.698236199562654	12.951152791948845	11.424959147591224	10.317607529152454	YTHDC2	protein_coding	chrKB743601.1:249628-261058:+	gi|874486890|ref|XP_012959479.1|	3065	0.0	PREDICTED: LOW QUALITY PROTEIN: probable ATP-dependent RNA helicase YTHDC2 [Anas platyrhynchos]	gi|529445729|ref|XM_005242517.1|	1402	0.0	PREDICTED: Falco peregrinus YTH domain containing 2 (YTHDC2), mRNA	B2RR83	1033	0.0	Probable ATP-dependent RNA helicase YTHDC2	SPBC15C4.05	93.2	1e-18	COG1643	pfam04146	YTH	YT521-B-like domain. A protein of the YTH family has been shown to selectively remove transcripts of meiosis-specific genes expressed in mitotic cells. It has been speculated that in higher eukaryotic YTH-family members may be involved in similar mechanisms to suppress gene regulation during gametogenesis or general silencing. The rat protein YT521-B is a tyrosine-phosphorylated nuclear protein, …	GO:0044829|positive regulation by host of viral genome replication;GO:0070555|response to interleukin-1;GO:0034612|response to tumor necrosis factor;GO:0006396|RNA processing;	GO:0005737|cytoplasm;GO:0005783|endoplasmic reticulum;	GO:0005524|ATP binding;GO:0004004|ATP-dependent RNA helicase activity;GO:0044822|poly(A) RNA binding;GO:0070063|RNA polymerase binding;GO:0008186|RNA-dependent ATPase activity;	.	.
ENSAPLG00000013817	0.0	0.0	0.24304238360774832	0.0	0.0	0.0	0.0	0.0	0.0	ENSAPLG00000013817	pseudogene	chrKB742957.1:347740-348142:-	.	.	.	.	gi|543253368|ref|XM_005418647.1|	352	0.0	PREDICTED: Geospiza fortis family with sequence similarity 171, member A1 (FAM171A1), mRNA	.	.	.	.	.	.	.	.	pfam07168	Ureide_permease	Ureide permease. Heterocyclic nitrogen compounds may serve as nitrogen sources or nitrogen transport compounds in plants that are not able to fix nitrogen. This family represents ureide permease, a transporter of a wide spectrum of oxo derivatives of heterocyclic nitrogen compounds, including allantoin, uric acid and xanthine; it has 10 putative transmembrane domains with a large cytosolic centra…	.	.	.	.	.
ENSAPLG00000013816	5.122010559565317	2.6930413841082754	6.5633843695704694	6.117798289559143	5.95078643709366	3.1999368908859274	6.671684719802057	4.761090948770168	0.7259410397248335	ENSAPLG00000013816	protein_coding	chrKB742911.1:677191-745999:-	gi|874467135|ref|XP_005017399.2|	2958	0.0	PREDICTED: serine/threonine-protein kinase ULK4 [Anas platyrhynchos]	gi|513169415|ref|XM_004939467.1|	1340	0.0	PREDICTED: Gallus gallus unc-51-like kinase 4 (C. elegans) (ULK4), transcript variant X12, mRNA	Q5R4M2	129	2e-29	Serine/threonine-protein kinase ULK4	.	.	.	.	pfam00069	Pkinase	Protein kinase domain.	.	.	GO:0005524|ATP binding;GO:0004674|protein serine/threonine kinase activity;	K17545	ULK4; serine/threonine-protein kinase ULK4 [EC:2.7.11.1]
ENSAPLG00000013811	0.0	0.448350052056371	0.0	0.649108286542042	0.09380900338598579	0.3522960531452008	0.0	0.04821749399672756	0.3886415399482866	ENSAPLG00000013811	protein_coding	chrKB744245.1:19177-22154:+	gi|514781162|ref|XP_005027789.1|	1079	7e-148	PREDICTED: C-type lectin domain family 2 member B-like isoform X2 [Anas platyrhynchos]	gi|514781161|ref|XM_005027732.1|	603	0.0	PREDICTED: Anas platyrhynchos C-type lectin domain family 2 member E-like (LOC101797622), transcript variant X2, mRNA	Q80XD9	136	5e-38	C-type lectin domain family 2 member E	.	.	.	.	pfam00059	Lectin_C	Lectin C-type domain. This family includes both long and short form C-type	.	GO:0016021|integral component of membrane;GO:0005886|plasma membrane;	GO:0030246|carbohydrate binding;	.	.
ENSAPLG00000013810	6.492597631188989	13.510567597373324	9.349573034479887	16.109428659982584	18.705245967021874	11.703097894643475	11.625102242584978	8.300560844537133	2.8188133701871245	GAB3	protein_coding	chrKB743323.1:2408841-2426701:+	gi|874481016|ref|XP_012957523.1|	1434	0.0	PREDICTED: GRB2-associated-binding protein 3 [Anas platyrhynchos]	gi|513181313|ref|XM_004940822.1|	533	0.0	PREDICTED: Gallus gallus GRB2-associated binding protein 3 (GAB3), transcript variant X5, mRNA	Q8WWW8	299	9e-91	GRB2-associated-binding protein 3	.	.	.	.	pfam00169	PH	PH domain. PH stands for pleckstrin homology.	GO:0030225|macrophage differentiation;	.	.	.	.
ENSAPLG00000013813	13.61761440250207	16.640276208360604	17.640826343529064	21.435164157503735	17.22228384202386	9.880223931258868	20.84182574537861	10.37183673498029	2.184191023031736	PKNOX2	protein_coding	chrKB743106.1:19687-46715:+	gi|514746416|ref|XP_005019689.1|	1886	0.0	PREDICTED: homeobox protein PKNOX2 [Anas platyrhynchos]	gi|45383671|ref|NM_204226.1|	961	0.0	Gallus gallus PBX/knotted 1 homeobox 2 (PKNOX2), mRNA	Q96KN3	642	0.0	Homeobox protein PKNOX2	.	.	.	.	pfam05920	Homeobox_KN	Homeobox KN domain. This is a homeobox transcription factor KN domain conserved from fungi to human and plants.	GO:0006357|regulation of transcription from RNA polymerase II promoter;	GO:0015629|actin cytoskeleton;GO:0005737|cytoplasm;GO:0015630|microtubule cytoskeleton;GO:0005634|nucleus;	GO:0000977|RNA polymerase II regulatory region sequence-specific DNA binding;	.	.
ENSAPLG00000013812	0.015493867377466301	0.4661294506723995	0.08422675707785762	0.05623739896334071	0.7639772887822481	0.38152751445142974	0.07793572954932672	1.7879545575648614	0.1010132968055245	TMEM163	protein_coding	chrKB743158.1:1926797-2018385:-	gi|677277515|gb|KFP68833.1|	1044	2e-136	Transmembrane protein 163, partial [Cariama cristata]	gi|513195273|ref|XM_422132.4|	1205	0.0	PREDICTED: Gallus gallus transmembrane protein 163 (TMEM163), transcript variant X3, mRNA	A6QQX9	387	3e-129	Transmembrane protein 163	.	.	.	.	pfam01545	Cation_efflux	Cation efflux family. Members of this family are integral membrane proteins, that are found to increase tolerance to divalent metal ions such as cadmium, zinc, and cobalt. These proteins are thought to be efflux pumps that remove these ions from cells.	.	GO:0030054|cell junction;GO:0031901|early endosome membrane;GO:0030285|integral component of synaptic vesicle membrane;GO:0030672|synaptic vesicle membrane;	GO:0008270|zinc ion binding;	.	.
ENSAPLG00000011481	1.523125945581433	3.156688332613839	5.059950189799732	6.142691412191641	4.687270203082815	2.900471318903073	3.5753566324323893	3.3400830163495856	1.655020117152661	SRD5A1	protein_coding	chrKB744749.1:270333-277411:-	gi|514787964|ref|XP_005029390.1|	852	3e-114	PREDICTED: 3-oxo-5-alpha-steroid 4-dehydrogenase 1, partial [Anas platyrhynchos]	gi|513171083|ref|XM_004935131.1|	368	0.0	PREDICTED: Gallus gallus steroid-5-alpha-reductase, alpha polypeptide 1 (3-oxo-5 alpha-steroid delta 4-dehydrogenase alpha 1) (SRD5A1), transcript variant X2, mRNA	P24008	238	2e-77	3-oxo-5-alpha-steroid 4-dehydrogenase 1	.	.	.	.	pfam02544	Steroid_dh	3-oxo-5-alpha-steroid 4-dehydrogenase. This family consists of 3-oxo-5-alpha-steroid 4-dehydrogenases, EC:1.3.99.5 Also known as Steroid 5-alpha-reductase, the reaction catalysed by this enzyme is: 3-oxo-5-alpha-steroid + acceptor <=> 3-oxo-delta(4)-steroid + reduced acceptor. The Steroid 5-alpha-reductase enzyme is responsible for the formation of dihydrotestosterone, this hormone promotes the d…	GO:0006702|androgen biosynthetic process;GO:0008209|androgen metabolic process;GO:0060348|bone development;GO:0030154|cell differentiation;GO:0071320|cellular response to cAMP;GO:0071549|cellular response to dexamethasone stimulus;GO:0071872|cellular response to epinephrine stimulus;GO:0071392|cellular response to estradiol stimulus;GO:0071363|cellular response to growth factor stimulus;GO:003286…	GO:0070852|cell body fiber;GO:0005737|cytoplasm;GO:0005789|endoplasmic reticulum membrane;GO:0016021|integral component of membrane;GO:0043231|intracellular membrane-bounded organelle;GO:0043209|myelin sheath;GO:0043025|neuronal cell body;GO:0048471|perinuclear region of cytoplasm;	GO:0003865|3-oxo-5-alpha-steroid 4-dehydrogenase activity;GO:0033218|amide binding;GO:0047751|cholestenone 5-alpha-reductase activity;GO:0070402|NADPH binding;	K12343	SRD5A1; 3-oxo-5-alpha-steroid 4-dehydrogenase 1 [EC:1.3.1.22]
ENSAPLG00000015861	67.22713521685746	75.08140502837993	82.26974728449458	84.36592827850458	87.81260583730814	69.24138263500254	79.73438146418182	62.78771055424587	20.961328120398065	NOTCH2	protein_coding	chrKB744174.1:506118-580003:+	gi|483502904|gb|EOA95794.1|	12141	0.0	Neurogenic locus notch-like protein 2, partial [Anas platyrhynchos]	gi|541957027|ref|XM_005434219.1|	3835	0.0	PREDICTED: Falco cherrug notch 2 (NOTCH2), mRNA	Q04721	3642	0.0	Neurogenic locus notch homolog protein 2	FN0178	80.1	8e-15	COG0666	pfam06816	NOD	NOTCH protein. NOTCH signalling plays a fundamental role during a great number of developmental processes in multicellular animals. NOD and NODP represent a region present in many NOTCH proteins and NOTCH homologs in multiple species such as NOTCH2 and NOTCH3, LIN12, SC1 and TAN1. Role of NOD domain remains to be elucidated.	GO:0006915|apoptotic process;GO:0060413|atrial septum morphogenesis;GO:0046849|bone remodeling;GO:0007050|cell cycle arrest;GO:0001709|cell fate determination;GO:0016049|cell growth;GO:0010467|gene expression;GO:0030097|hemopoiesis;GO:0030522|intracellular receptor signaling pathway;GO:0007275|multicellular organismal development;GO:0043066|negative regulation of apoptotic process;GO:0008285|nega…	GO:0009986|cell surface;GO:0005789|endoplasmic reticulum membrane;GO:0005576|extracellular region;GO:0000139|Golgi membrane;GO:0005887|integral component of plasma membrane;GO:0016020|membrane;GO:0005654|nucleoplasm;GO:0005634|nucleus;GO:0005886|plasma membrane;GO:0043235|receptor complex;	GO:0005509|calcium ion binding;GO:0038049|transcription factor activity, ligand-activated RNA polymerase II transcription factor binding;GO:0004872|receptor activity;	K02599	NOTCH; Notch
ENSAPLG00000013819	0.14977405131550756	0.30039453487776857	0.0	0.0	0.0	0.14752397225455285	0.0	0.0	0.0	ENSAPLG00000013819	pseudogene	chrKB742677.1:76523-76704:-	.	.	.	.	gi|541993984|ref|XM_005447104.1|	151	2e-72	PREDICTED: Falco cherrug RAP1A, member of RAS oncogene family (RAP1A), mRNA	.	.	.	.	.	.	.	.	pfam00858	ASC	Amiloride-sensitive sodium channel.	.	.	.	.	.
ENSAPLG00000013818	15.24946529064622	20.534263593573957	26.379820316785004	25.74111457679199	29.22841331192512	23.080385795646418	14.246834739804099	17.88292686409173	11.235055388228572	NMT2	protein_coding	chrKB742957.1:368868-388435:+	gi|483515115|gb|EOB02495.1|	2454	0.0	Glycylpeptide N-tetradecanoyltransferase 2, partial [Anas platyrhynchos]	gi|541950957|ref|XM_005432190.1|	1691	0.0	PREDICTED: Falco cherrug N-myristoyltransferase 2 (NMT2), partial mRNA	O70311	902	0.0	Glycylpeptide N-tetradecanoyltransferase 2	SPBC2G2.11	377	7e-122	COG5092	pfam02799	NMT_C	Myristoyl-CoA:protein N-myristoyltransferase, C-terminal domain. The N and C-terminal domains of NMT are structurally similar, each adopting an acyl-CoA N-acyltransferase-like fold.	GO:0018008|N-terminal peptidyl-glycine N-myristoylation;GO:0006499|N-terminal protein myristoylation;	GO:0005737|cytoplasm;GO:0019898|extrinsic component of membrane;GO:0005794|Golgi apparatus;GO:0005886|plasma membrane;	GO:0004379|glycylpeptide N-tetradecanoyltransferase activity;	.	.
ENSAPLG00000015860	0.053402434935869325	0.03570222269923958	0.056447777110614376	0.032305405809248205	0.028012625804762017	0.035066774520725666	0.044769946984426705	0.019197853337752868	256.5267521796949	AGT	protein_coding	chrKB743153.1:1104250-1112689:+	gi|483512348|gb|EOB00835.1|	2260	0.0	Angiotensinogen, partial [Anas platyrhynchos]	gi|513175893|ref|XM_419584.4|	956	0.0	PREDICTED: Gallus gallus angiotensinogen (serpin peptidase inhibitor, clade A, member 8) (AGT), transcript variant X5, mRNA	Q9GLN8	323	2e-97	Angiotensinogen	MA3388	89.0	1e-17	COG4826	pfam00079	Serpin	Serpin (serine protease inhibitor). Structure is a multi-domain fold containing a bundle of helices and a beta sandwich.	GO:0003081|regulation of systemic arterial blood pressure by renin-angiotensin;GO:0042310|vasoconstriction;	GO:0005615|extracellular space;	.	K09821	AGT; angiotensinogen
ENSAPLG00000011918	44.89218669496884	54.35200893868579	70.97433028121236	63.66140362827111	50.51959564753123	36.016877145977915	36.89710029020129	47.83261315377818	30.424725053429356	PSMC2	protein_coding	chrKB742675.1:200446-207133:-	gi|704534729|ref|XP_010189706.1|	2012	0.0	PREDICTED: 26S protease regulatory subunit 7, partial [Mesitornis unicolor]	gi|57525332|ref|NM_001006225.1|	1082	0.0	Gallus gallus proteasome (prosome, macropain) 26S subunit, ATPase, 2 (PSMC2), mRNA	P46471	776	0.0	26S protease regulatory subunit 7	SPBC16C6.07c	606	0.0	COG1222	pfam00004	AAA	ATPase family associated with various cellular activities (AAA). AAA family proteins often perform chaperone-like functions that assist in the assembly, operation, or disassembly of protein complexes.	GO:0030433|ER-associated ubiquitin-dependent protein catabolic process;GO:0001649|osteoblast differentiation;GO:1901800|positive regulation of proteasomal protein catabolic process;GO:0045899|positive regulation of RNA polymerase II transcriptional preinitiation complex assembly;GO:0006511|ubiquitin-dependent protein catabolic process;	GO:0005737|cytoplasm;GO:0000932|cytoplasmic mRNA processing body;GO:0031597|cytosolic proteasome complex;GO:0016020|membrane;GO:0031595|nuclear proteasome complex;GO:0005634|nucleus;GO:0022624|proteasome accessory complex;GO:0000502|proteasome complex;GO:0008540|proteasome regulatory particle, base subcomplex;	GO:0005524|ATP binding;GO:0016887|ATPase activity;GO:0036402|proteasome-activating ATPase activity;GO:0017025|TBP-class protein binding;	.	.
ENSAPLG00000005750	36.53539664422081	30.725730330303932	50.19026956284816	50.54667802792513	42.331961654431716	28.618484419974124	39.74444965289993	30.93687778064503	18.132086407613002	IARS	protein_coding	chrKB743814.1:305275-402676:+	gi|514771687|ref|XP_005025691.1|	6745	0.0	PREDICTED: isoleucine--tRNA ligase, cytoplasmic isoform X1 [Anas platyrhynchos]	gi|513204802|ref|XM_414300.3|	3006	0.0	PREDICTED: Gallus gallus isoleucyl-tRNA synthetase (IARS), transcript variant X5, mRNA	P41252	2183	0.0	Isoleucine--tRNA ligase, cytoplasmic	SPBPI058	1181	0.0	COG0060	pfam00133	tRNA-synt_1	tRNA synthetases class I (I, L, M and V). Other tRNA synthetase sub-families are too dissimilar to be included.	GO:0010467|gene expression;GO:0006428|isoleucyl-tRNA aminoacylation;GO:0001649|osteoblast differentiation;GO:0006418|tRNA aminoacylation for protein translation;	GO:0005737|cytoplasm;GO:0005829|cytosol;GO:0070062|extracellular exosome;GO:0016020|membrane;GO:0005654|nucleoplasm;	GO:0002161|aminoacyl-tRNA editing activity;GO:0005524|ATP binding;GO:0051020|GTPase binding;GO:0004822|isoleucine-tRNA ligase activity;	K01870	IARS, ileS; isoleucyl-tRNA synthetase [EC:6.1.1.5]
ENSAPLG00000015868	17.52407790649229	43.495937608302135	30.040983727266074	65.85714588170582	72.288223769708	85.7675016123915	23.04511685745541	41.21288735643894	24.793122563246918	BCL6	protein_coding	chrKB746984.1:78878-94944:-	gi|874504177|ref|XP_012965223.1|	3691	0.0	PREDICTED: B-cell lymphoma 6 protein [Anas platyrhynchos]	gi|541983601|ref|XM_005443633.1|	1922	0.0	PREDICTED: Falco cherrug B-cell CLL/lymphoma 6 (BCL6), mRNA	P33094	143	2e-43	Somatostatin	.	.	.	.	pfam00651	BTB	BTB/POZ domain. The BTB (for BR-C, ttk and bab) or POZ (for Pox virus and Zinc finger) domain is present near the N-terminus of a fraction of zinc finger (pfam00096) proteins and in proteins that contain the pfam01344 motif such as Kelch and a family of pox virus proteins. The BTB/POZ domain mediates homomeric dimerization and in some instances heteromeric dimerization. The structure of the dimer…	GO:0030334|regulation of cell migration;	GO:0005576|extracellular region;	.	K05237	SST; somatostatin
ENSAPLG00000002019	8.986443078930455	16.766206597828944	14.201022995685296	18.458073427192602	11.620317593847751	8.439743528981396	2.102452239005093	18.93265508466856	15.895890892652302	MEA1	protein_coding	chrKB743457.1:87642-87770:-	gi|902924216|ref|XP_013050358.1|	213	4e-21	PREDICTED: male-enhanced antigen 1 [Anser cygnoides domesticus]	gi|527245983|ref|XM_005141269.1|	83	9e-35	PREDICTED: Melopsittacus undulatus male-enhanced antigen 1 (LOC101879850), mRNA	Q4R992	65.5	8e-14	Male-enhanced antigen 1	.	.	.	.	pfam06910	MEA1	Male enhanced antigen 1 (MEA1). This family consists of several mammalian male enhanced antigen 1 (MEA1) proteins. The Mea-1 gene is found to be localized in primary and secondary spermatocytes and spermatids, but the protein products are detected only in spermatids. Intensive transcription of Mea-1 gene and specific localisation of the gene product suggest that Mea-1 may play a important role in…	GO:0030154|cell differentiation;GO:0007275|multicellular organismal development;GO:0007283|spermatogenesis;	.	.	.	.
ENSAPLG00000002018	16.32020697093117	13.673130553057051	15.853347387765643	30.84308903144997	23.732060460044302	18.435409498293087	19.14621089261793	26.98084696836196	12.211385213823405	EGR1	protein_coding	chrKB743364.1:1297689-1298993:+	gi|483509551|gb|EOA99173.1|	1941	0.0	Early growth response protein 1, partial [Anas platyrhynchos]	gi|193881232|gb|EU738907.1|	1139	0.0	Biziura lobata early growth response 1 (EGR1) gene, exon 2 and partial cds	Q6NTY6	588	0.0	Early growth response protein 1-B	.	.	.	.	pfam11914	DUF3432	Domain of unknown function (DUF3432). This presumed domain is functionally uncharacterized. This domain is found in eukaryotes. This domain is about 100 amino acids in length. This domain is found associated with pfam00096. This domain has two conserved sequence motifs: YPSPV and PSP.	GO:0006355|regulation of transcription, DNA-templated;GO:0006351|transcription, DNA-templated;	GO:0005634|nucleus;	GO:0003677|DNA binding;GO:0046872|metal ion binding;GO:0003700|transcription factor activity, sequence-specific DNA binding;	K09203	EGR1; early growth response protein 1
ENSAPLG00000002017	2.3578156150002774	21.058632971920098	6.037828204008219	5.259639882395891	4.414720638848953	3.2739301221872825	13.208721633807162	21.384758757189406	1.1386618819985026	UNC5C	protein_coding	chrKB743609.1:1200645-1415242:+	gi|874487055|ref|XP_012959541.1|	4797	0.0	PREDICTED: netrin receptor UNC5C isoform X2 [Anas platyrhynchos]	gi|529425565|ref|XM_005232562.1|	2509	0.0	PREDICTED: Falco peregrinus unc-5 homolog C (C. elegans) (UNC5C), mRNA	Q7T2Z5	1835	0.0	Netrin receptor UNC5C	.	.	.	.	pfam00791	ZU5	ZU5 domain. Domain present in ZO-1 and Unc5-like netrin receptors Domain of unknown function.	GO:0007275|multicellular organismal development;GO:0007165|signal transduction;	GO:0016021|integral component of membrane;	.	K07521	UNC5; netrin receptor unc-5
ENSAPLG00000002016	22.5950997032438	27.488255882953702	42.30681798102149	45.23298671643118	44.18437722997892	37.58684939021502	22.81764254125982	28.82010371441245	8.316278119778588	ING3	protein_coding	chrKB742646.1:992261-1003819:-	gi|557288104|ref|XP_006026748.1|	1485	0.0	PREDICTED: inhibitor of growth protein 3 [Alligator sinensis]	gi|542145973|ref|XM_005481956.1|	1033	0.0	PREDICTED: Zonotrichia albicollis inhibitor of growth family, member 3 (ING3), transcript variant X3, mRNA	Q5ZK36	563	0.0	Inhibitor of growth protein 3	YNL097c	90.1	3e-19	COG5034	pfam12998	ING	Inhibitor of growth proteins N-terminal histone-binding. Histones undergo numerous post-translational modifications, including acetylation and methylation, at residues which are then probable docking sites for various chromatin remodelling complexes. Inhibitor of growth proteins (INGs) specifically bind to residues that have been thus modified. INGs carry a well-characterized C-terminal PHD-type …	GO:0043968|histone H2A acetylation;GO:0043967|histone H4 acetylation;GO:0043065|positive regulation of apoptotic process;GO:0040008|regulation of growth;GO:0006355|regulation of transcription, DNA-templated;GO:0006351|transcription, DNA-templated;	GO:0000812|Swr1 complex;	GO:0008270|zinc ion binding;	.	.
ENSAPLG00000002015	0.0	0.1325270006813685	0.0	0.0	0.0	0.0	0.0	0.4988383386279094	74.88600952148774	ENSAPLG00000002015	protein_coding	chrKB743201.1:10692-120100:+	gi|874477273|ref|XP_005020858.2|	604	3e-76	PREDICTED: type I iodothyronine deiodinase [Anas platyrhynchos]	gi|525005878|ref|XM_005050560.1|	183	8e-90	PREDICTED: Ficedula albicollis deiodinase, iodothyronine, type I (DIO1), mRNA	O42411	196	7e-62	Type I iodothyronine deiodinase (Fragment)	.	.	.	.	pfam00837	T4_deiodinase	Iodothyronine deiodinase. Iodothyronine deiodinase converts thyroxine (T4) to 3,5,3'-triiodothyronine (T3).	GO:0042446|hormone biosynthetic process;	GO:0005789|endoplasmic reticulum membrane;GO:0016021|integral component of membrane;	GO:0004800|thyroxine 5'-deiodinase activity;	K01562	DIO1; type I thyroxine 5'-deiodinase [EC:1.97.1.10]
ENSAPLG00000002014	0.7627750093521871	0.40636926468875856	1.5981487240414007	3.5761217802329477	1.6254835931537193	2.2304685460237432	4.316440405808864	4.7301745304375915	0.0	HTR1D	protein_coding	chrKB744656.1:18762-19892:+	gi|514786694|ref|XP_005029084.1|	1841	0.0	PREDICTED: 5-hydroxytryptamine receptor 1D [Anas platyrhynchos]	gi|541963524|ref|XM_005436972.1|	921	0.0	PREDICTED: Falco cherrug 5-hydroxytryptamine (serotonin) receptor 1D, G protein-coupled (HTR1D), mRNA	Q60484	558	0.0	5-hydroxytryptamine receptor 1D	.	.	.	.	pfam00001	7tm_1	7 transmembrane receptor (rhodopsin family). This family contains, amongst other G-protein-coupled receptors (GCPRs), members of the opsin family, which have been considered to be typical members of the rhodopsin superfamily. They share several motifs, mainly the seven transmembrane helices, GCPRs of the rhodopsin superfamily. All opsins bind a chromophore, such as 11-cis-retinal. The function of…	GO:0007193|adenylate cyclase-inhibiting G-protein coupled receptor signaling pathway;GO:0014827|intestine smooth muscle contraction;GO:0050795|regulation of behavior;GO:0040012|regulation of locomotion;GO:0009636|response to toxic substance;GO:0007210|serotonin receptor signaling pathway;GO:0007268|synaptic transmission;GO:0042310|vasoconstriction;	GO:0005887|integral component of plasma membrane;	GO:0051378|serotonin binding;GO:0004993|serotonin receptor activity;	.	.
ENSAPLG00000002012	49.36031778137163	37.48401369996503	60.966066516098216	57.46176230309009	75.24025891865544	66.44992837205076	52.43625069400292	62.551366994711266	41.95955712957982	IFNGR1	protein_coding	chrKB742937.1:243681-253980:-	gi|874468273|ref|XP_012953196.1|	1889	0.0	PREDICTED: interferon gamma receptor 1 [Anas platyrhynchos]	gi|543737103|ref|XM_005509434.1|	373	0.0	PREDICTED: Columba livia interferon gamma receptor 1 (IFNGR1), mRNA	P15260	152	2e-39	Interferon gamma receptor 1	.	.	.	.	pfam01108	Tissue_fac	Tissue factor. This family is found in metazoa, and is very similar to the fibronectin type III domain. The family is found in cytokine receptors, interleukin and interferon receptors and coagulation factor III proteins. It occurs multiple times, as does fn3, family pfam00041.	GO:0019221|cytokine-mediated signaling pathway;GO:0060333|interferon-gamma-mediated signaling pathway;GO:0060334|regulation of interferon-gamma-mediated signaling pathway;GO:0009615|response to virus;GO:0007165|signal transduction;	GO:0005887|integral component of plasma membrane;GO:0005886|plasma membrane;	GO:0004906|interferon-gamma receptor activity;	K05132	IFNGR1, CD119; interferon gamma receptor 1
ENSAPLG00000002011	11.391265874700577	11.04267233846445	14.34318708287937	12.686621031578333	17.221320650846796	13.032616140450962	7.456245501466193	15.340842366817999	23.517602763314365	RGS18	protein_coding	chrKB742477.1:426426-436177:+	gi|514706660|ref|XP_005010411.1|	1158	1e-157	PREDICTED: regulator of G-protein signaling 18 [Anas platyrhynchos]	gi|529428570|ref|XM_005234048.1|	589	0.0	PREDICTED: Falco peregrinus regulator of G-protein signaling 18 (RGS18), mRNA	Q9NS28	280	3e-92	Regulator of G-protein signaling 18	.	.	.	.	pfam00615	RGS	Regulator of G protein signaling domain. RGS family members are GTPase-activating proteins for heterotrimeric G-protein alpha-subunits.	GO:0007186|G-protein coupled receptor signaling pathway;GO:0038032|termination of G-protein coupled receptor signaling pathway;	GO:0005737|cytoplasm;GO:0005886|plasma membrane;	GO:0005096|GTPase activator activity;	K16449	RGS; regulator of G-protein signaling
ENSAPLG00000002010	19.625032909485583	15.793939462645564	21.27811012570001	23.762716757843208	25.756374048219243	21.003155225106955	14.659817856378938	25.095217275028787	7.382185952110496	NUAK1	protein_coding	chrKB743107.1:302652-324424:-	gi|874473980|ref|XP_005019748.2|	2839	0.0	PREDICTED: NUAK family SNF1-like kinase 1, partial [Anas platyrhynchos]	gi|529435237|ref|XM_005237338.1|	1578	0.0	PREDICTED: Falco peregrinus NUAK family, SNF1-like kinase, 1 (NUAK1), mRNA	O60285	895	0.0	NUAK family SNF1-like kinase 1	.	.	.	.	pfam00069	Pkinase	Protein kinase domain.	GO:0007155|cell adhesion;GO:0006974|cellular response to DNA damage stimulus;GO:0042149|cellular response to glucose starvation;GO:0035556|intracellular signal transduction;GO:0032007|negative regulation of TOR signaling;GO:0006468|protein phosphorylation;GO:0030155|regulation of cell adhesion;GO:0042127|regulation of cell proliferation;GO:2000772|regulation of cellular senescence;GO:0035507|regu…	GO:0031588|nucleotide-activated protein kinase complex;GO:0005737|cytoplasm;GO:0015630|microtubule cytoskeleton;GO:0005730|nucleolus;GO:0005634|nucleus;	GO:0005524|ATP binding;GO:0046872|metal ion binding;GO:0002039|p53 binding;GO:0004674|protein serine/threonine kinase activity;	K08800	NUAK; NUAK family, SNF1-like kinase [EC:2.7.11.1]
ENSAPLG00000002880	0.0	0.809446351467041	0.0	0.0	0.0	0.0	0.06766874721348727	3.772224904594285	0.0	MAL	protein_coding	chrKB743318.1:222775-226745:-	gi|514756596|ref|XP_005022111.1|	710	4e-93	PREDICTED: myelin and lymphocyte protein [Anas platyrhynchos]	gi|527258440|ref|XM_005147422.1|	199	1e-98	PREDICTED: Melopsittacus undulatus mal, T-cell differentiation protein (LOC101874287), mRNA	P21145	168	2e-51	Myelin and lymphocyte protein	.	.	.	.	pfam01284	MARVEL	Membrane-associating domain. MARVEL domain-containing proteins are often found in lipid-associating proteins - such as Occludin and MAL family proteins. It may be part of the machinery of membrane apposition events, such as transport vesicle biogenesis.	GO:0045176|apical protein localization;GO:0006915|apoptotic process;GO:0030154|cell differentiation;GO:0007417|central nervous system development;GO:0001766|membrane raft polarization;GO:0042552|myelination;GO:1902043|positive regulation of extrinsic apoptotic signaling pathway via death domain receptors;GO:0055085|transmembrane transport;	GO:0016324|apical plasma membrane;GO:0005783|endoplasmic reticulum;GO:0005768|endosome;GO:0019898|extrinsic component of membrane;GO:0005887|integral component of plasma membrane;GO:0045121|membrane raft;	GO:0015267|channel activity;GO:0008289|lipid binding;GO:0016505|peptidase activator activity involved in apoptotic process;GO:0019911|structural constituent of myelin sheath;	.	.
ENSAPLG00000011483	6.221383670028776	18.149711757649793	14.120252608483728	0.45619148809423227	0.7911444621223697	1.1141670631812381	3.872261247887876	8.40400573688418	0.7511245147077462	ENSAPLG00000011483	protein_coding	chrKB744403.1:90763-91191:+	gi|483501540|gb|EOA95169.1|	551	1e-69	hypothetical protein Anapl_14007, partial [Anas platyrhynchos]	.	.	.	.	.	.	.	.	.	.	.	.	pfam14261	DUF4351	Domain of unknown function (DUF4351). This domain is found in bacteria, and is approximately 60 amino acids in length.	.	.	.	.	.
ENSAPLG00000001989	0.0	2.7205542781382817	0.9217267755690077	0.0	2.1345973223301673	6.513322548597238	1.0661019608162616	3.840114003022397	0.9211904425661039	ENSAPLG00000001989	protein_coding	chrKB742597.1:460760-460918:+	gi|514715155|ref|XP_005012486.1|	258	1e-26	PREDICTED: killer cell lectin-like receptor subfamily G member 1 [Anas platyrhynchos]	gi|543737780|ref|XM_005509759.1|	98	5e-43	PREDICTED: Columba livia killer cell lectin-like receptor subfamily G, member 1 (KLRG1), mRNA	Q96E93	58.5	3e-11	Killer cell lectin-like receptor subfamily G member 1	.	.	.	.	pfam00059	Lectin_C	Lectin C-type domain. This family includes both long and short form C-type	GO:0007166|cell surface receptor signaling pathway;GO:0006968|cellular defense response;GO:0006954|inflammatory response;GO:0045087|innate immune response;GO:0050776|regulation of immune response;	GO:0016021|integral component of membrane;GO:0005886|plasma membrane;	GO:0030246|carbohydrate binding;GO:0004872|receptor activity;	K10076	KLRG1; killer cell lectin-like receptor subfamily G member 1
ENSAPLG00000002882	0.05788369132966477	1.538252207586641	0.49821731776596395	0.01750815426663318	0.07590825153213826	0.11402819111463021	0.2729633039771105	3.683164324039885	0.42454863874785653	GRHL2	protein_coding	chrKB744088.1:2424661-2469336:+	gi|874494130|ref|XP_012961905.1|	3294	0.0	PREDICTED: grainyhead-like protein 2 homolog isoform X1 [Anas platyrhynchos]	gi|529422483|ref|XM_005231036.1|	1551	0.0	PREDICTED: Falco peregrinus grainyhead-like 2 (Drosophila) (GRHL2), mRNA	Q6ISB3	1124	0.0	Grainyhead-like protein 2 homolog	.	.	.	.	pfam04516	CP2	CP2 transcription factor. This family represents a conserved region in the CP2 transcription factor family.	GO:0070830|bicellular tight junction assembly;GO:0007420|brain development;GO:0043010|camera-type eye development;GO:0003208|cardiac ventricle morphogenesis;GO:0007155|cell adhesion;GO:0034329|cell junction assembly;GO:0008283|cell proliferation;GO:0048701|embryonic cranial skeleton morphogenesis;GO:0042733|embryonic digit morphogenesis;GO:0008544|epidermis development;GO:0003382|epithelial cell …	GO:0005911|cell-cell junction;GO:0016020|membrane;GO:0005634|nucleus;	GO:0031490|chromatin DNA binding;GO:0001161|intronic transcription regulatory region sequence-specific DNA binding;GO:0043565|sequence-specific DNA binding;GO:0003700|transcription factor activity, sequence-specific DNA binding;	K09275	TFCP2; transcription factor CP2 and related proteins
ENSAPLG00000016289	39.374237971842525	49.74184839759977	51.39778313159496	34.08995688906215	32.812408356028214	21.931210190190537	66.82036074922875	38.52730636117458	22.80859615832856	ENSAPLG00000016289	protein_coding	chrKB742899.1:811891-827782:+	gi|874466656|ref|XP_012952657.1|	2398	0.0	PREDICTED: beta-hexosaminidase subunit alpha, partial [Anas platyrhynchos]	gi|71896276|ref|NM_001030390.1|	954	0.0	Gallus gallus hexosaminidase A (alpha polypeptide) (HEXA), mRNA	Q0V8R6	677	0.0	Beta-hexosaminidase subunit alpha	VC0613	180	1e-47	COG3525	pfam00728	Glyco_hydro_20	Glycosyl hydrolase family 20, catalytic domain. This domain has a TIM barrel fold.	GO:0007628|adult walking behavior;GO:0005975|carbohydrate metabolic process;GO:0048667|cell morphogenesis involved in neuron differentiation;GO:0006689|ganglioside catabolic process;GO:0030203|glycosaminoglycan metabolic process;GO:0019915|lipid storage;GO:0007040|lysosome organization;GO:0042552|myelination;GO:0050885|neuromuscular process controlling balance;GO:0050884|neuromuscular process con…	GO:0005764|lysosome;	GO:0004563|beta-N-acetylhexosaminidase activity;	K12373	HEXA_B; hexosaminidase [EC:3.2.1.52]
ENSAPLG00000004125	6.1621323969808826	1.737996951792804	2.558889095984436	2.4074962699068236	3.2997316941020505	1.26449119075331	3.63236168078112	6.299615590672456	0.06974727636571929	CYTL1	protein_coding	chrKB743090.1:791575-793840:-	gi|483513296|gb|EOB01466.1|	584	7e-75	Cytokine-like protein 1, partial [Anas platyrhynchos]	gi|543720358|ref|XM_005501332.1|	282	8e-145	PREDICTED: Columba livia cytokine-like 1 (CYTL1), mRNA	Q9NRR1	144	5e-43	Cytokine-like protein 1	.	.	.	.	pfam15153	CYTL1	Cytokine-like protein 1. The function of this family of proteins, CYTL1, has not, as yet, been determined. However it is thought to be a secretory protein expressed in CD34+ haemopoietic cells. This family of proteins is found in eukaryotes. Proteins in this family are typically between 134 and 145 amino acids in length. There are two conserved sequence motifs: PPTCYSR and DDC.	GO:1990079|cartilage homeostasis;GO:0002062|chondrocyte differentiation;GO:0050650|chondroitin sulfate proteoglycan biosynthetic process;GO:0048839|inner ear development;GO:0051091|positive regulation of sequence-specific DNA binding transcription factor activity;GO:0045944|positive regulation of transcription from RNA polymerase II promoter;GO:0007165|signal transduction;	GO:0005615|extracellular space;	GO:0005102|receptor binding;	.	.
ENSAPLG00000002883	0.39373590809746833	2.508449208773119	1.930558315152269	3.614847242643601	4.203634632398047	1.3915921094115036	0.9611403760142483	4.021562688732218	0.0	ZNF385C	protein_coding	chrKB744132.1:142109-154116:-	gi|675306020|gb|KFM01282.1|	1276	1e-170	Zinc finger protein 385C, partial [Aptenodytes forsteri]	gi|541971302|ref|XM_005439352.1|	434	0.0	PREDICTED: Falco cherrug uncharacterized LOC102051759 (LOC102051759), mRNA	Q66K41	340	7e-112	Zinc finger protein 385C	.	.	.	.	pfam12874	zf-met	Zinc-finger of C2H2 type. This is a zinc-finger domain with the CxxCx(12)Hx(6)H motif, found in multiple copies in a wide range of proteins from plants to metazoans. Some member proteins, particularly those from plants, are annotated as being RNA-binding.	.	GO:0005634|nucleus;	GO:0003676|nucleic acid binding;GO:0008270|zinc ion binding;	.	.
ENSAPLG00000002884	89.3230787965979	59.67750354450128	91.55869781903088	77.37025959021477	65.68484839988466	43.21983800509068	60.872670425980694	66.621261179645	46.96214750609231	COPB2	protein_coding	chrKB744477.1:432245-445588:+	gi|698387044|ref|XP_009819612.1|	4720	0.0	PREDICTED: coatomer subunit beta', partial [Gavia stellata]	gi|543728068|ref|XM_005505065.1|	2226	0.0	PREDICTED: Columba livia coatomer protein complex, subunit beta 2 (beta prime) (COPB2), mRNA	P35605	1731	0.0	Coatomer subunit beta'	.	.	.	.	pfam04053	Coatomer_WDAD	Coatomer WD associated region. This region is composed of WD40 repeats.	GO:0006891|intra-Golgi vesicle-mediated transport;GO:0006886|intracellular protein transport;GO:0006890|retrograde vesicle-mediated transport, Golgi to ER;	GO:0030126|COPI vesicle coat;GO:0005829|cytosol;GO:0005794|Golgi apparatus;GO:0000139|Golgi membrane;	GO:0005080|protein kinase C binding;GO:0005198|structural molecule activity;	K17302	COPB2, SEC27; coatomer, subunit beta'
ENSAPLG00000002885	16.558466351679183	13.682828406847614	26.778851721144633	24.19403613474884	22.731627138667736	17.01830138545737	20.838026033029276	18.05525979750189	13.288890837549937	PNPT1	protein_coding	chrKB743040.1:1818244-1833095:+	gi|514743345|ref|XP_005018944.1|	3667	0.0	PREDICTED: polyribonucleotide nucleotidyltransferase 1, mitochondrial [Anas platyrhynchos]	gi|541989790|ref|XM_005445617.1|	1702	0.0	PREDICTED: Falco cherrug polyribonucleotide nucleotidyltransferase 1 (PNPT1), mRNA	Q8TCS8	1187	0.0	Polyribonucleotide nucleotidyltransferase 1, mitochondrial	AGc124	395	4e-125	COG1185	pfam01138	RNase_PH	3' exoribonuclease family, domain 1. This family includes 3'-5' exoribonucleases. Ribonuclease PH contains a single copy of this domain, and removes nucleotide residues following the -CCA terminus of tRNA. Polyribonucleotide nucleotidyltransferase (PNPase) contains two tandem copies of the domain. PNPase is involved in mRNA degradation in a 3'-5' direction. The exosome is a 3'-5' exoribonuclease …	GO:0035458|cellular response to interferon-beta;GO:0034599|cellular response to oxidative stress;GO:0000958|mitochondrial mRNA catabolic process;GO:0097222|mitochondrial mRNA polyadenylation;GO:0000965|mitochondrial RNA 3'-end processing;GO:0000964|mitochondrial RNA 5'-end processing;GO:0000957|mitochondrial RNA catabolic process;GO:0070584|mitochondrion morphogenesis;GO:0071850|mitotic cell cycl…	GO:0005737|cytoplasm;GO:0016020|membrane;GO:0045025|mitochondrial degradosome;GO:0005758|mitochondrial intermembrane space;GO:0005739|mitochondrion;	GO:0000175|3'-5'-exoribonuclease activity;GO:0035198|miRNA binding;GO:0044822|poly(A) RNA binding;GO:0034046|poly(G) binding;GO:0008266|poly(U) RNA binding;GO:0004654|polyribonucleotide nucleotidyltransferase activity;	K00962	pnp, PNPT1; polyribonucleotide nucleotidyltransferase [EC:2.7.7.8]
ENSAPLG00000003300	5.926988211606142	4.936131301760318	8.817003657589131	7.321223865043283	9.877875925632125	6.416180803332437	6.81448087516726	4.371012750389276	1.778730791738821	BRAT1	protein_coding	chrKB743145.1:2964319-2972787:+	gi|874475384|ref|XP_005020207.2|	3958	0.0	PREDICTED: BRCA1-associated ATM activator 1, partial [Anas platyrhynchos]	gi|513207953|ref|XM_001233205.3|	1333	0.0	PREDICTED: Gallus gallus BRCA1-associated ATM activator 1 (BRAT1), transcript variant X1, mRNA	Q6PJG6	632	0.0	BRCA1-associated ATM activator 1	.	.	.	.	pfam12074	DUF3554	Domain of unknown function (DUF3554). This presumed domain is functionally uncharacterized. This domain is found in eukaryotes. This domain is typically between 287 to 356 amino acids in length. This domain is found associated with pfam02985.	GO:0010212|response to ionizing radiation;	GO:0016020|membrane;GO:0005634|nucleus;	.	.	.
ENSAPLG00000015419	3.4835088339674236	5.407101627799835	11.060203482796874	7.586361932065939	7.881221124917898	6.623660596957227	11.275285996372256	5.749692362791801	0.592460010477346	POLR2K	protein_coding	chrKB744088.1:2023634-2027452:+	gi|683889633|ref|XP_009085450.1|	316	4e-33	PREDICTED: DNA-directed RNA polymerases I, II, and III subunit RPABC4 isoform X1 [Serinus canaria]	gi|543267165|ref|XM_005423454.1|	196	1e-96	PREDICTED: Geospiza fortis polymerase (RNA) II (DNA directed) polypeptide K, 7.0kDa (POLR2K), mRNA	P53803	119	2e-32	DNA-directed RNA polymerases I, II, and III subunit RPABC4	SPBC19C2.03	68.6	5e-14	COG1996	pfam03604	DNA_RNApol_7kD	DNA directed RNA polymerase, 7 kDa subunit.	GO:0006370|7-methylguanosine mRNA capping;GO:0006281|DNA repair;GO:0010467|gene expression;GO:0045087|innate immune response;GO:0000398|mRNA splicing, via spliceosome;GO:0045814|negative regulation of gene expression, epigenetic;GO:0006289|nucleotide-excision repair;GO:0034587|piRNA metabolic process;GO:0032481|positive regulation of type I interferon production;GO:0050434|positive regulation of …	GO:0005829|cytosol;GO:0005736|DNA-directed RNA polymerase I complex;GO:0005665|DNA-directed RNA polymerase II, core complex;GO:0005666|DNA-directed RNA polymerase III complex;GO:0005654|nucleoplasm;GO:0005634|nucleus;	GO:0003677|DNA binding;GO:0003899|DNA-directed RNA polymerase activity;GO:0008270|zinc ion binding;	K03009	RPB12, POLR2K; DNA-directed RNA polymerases I, II, and III subunit RPABC4
ENSAPLG00000015418	3.9493149517991455	10.705484347203202	14.132261374286408	12.527763294714159	11.81473778508431	7.6383154776690505	4.3681745174979625	7.337388822821679	2.1877233505931812	KIAA0226L	protein_coding	chrKB743653.1:209518-230015:+	gi|514768153|ref|XP_005024861.1|	3691	0.0	PREDICTED: uncharacterized protein KIAA0226-like homolog [Anas platyrhynchos]	gi|513165328|ref|XM_417049.4|	1417	0.0	PREDICTED: Gallus gallus KIAA0226-like ortholog (KIAA0226L), transcript variant X1, mRNA	.	.	.	.	.	.	.	.	pfam13901	DUF4206	Domain of unknown function (DUF4206). This is a family of cysteine-rich proteins. Many members also carry a pleckstrin-homology domain, pfam00169	.	.	.	.	.
ENSAPLG00000015149	17.408024021470997	15.960145553077197	13.695041512405014	22.52173929912835	18.455408985321785	18.663889975518856	11.079279691728573	19.81461506667399	10.904488464949027	HIVEP2	protein_coding	chrKB742456.1:139145-164147:+	gi|514705946|ref|XP_005010065.1|	11998	0.0	PREDICTED: transcription factor HIVEP2 [Anas platyrhynchos]	gi|541967598|ref|XM_005438190.1|	4821	0.0	PREDICTED: Falco cherrug human immunodeficiency virus type I enhancer binding protein 2 (HIVEP2), transcript variant X2, mRNA	P31629	3246	0.0	Transcription factor HIVEP2	.	.	.	.	pfam13465	zf-H2C2_2	Zinc-finger double domain.	GO:0006355|regulation of transcription, DNA-templated;GO:0006351|transcription, DNA-templated;	GO:0005654|nucleoplasm;	GO:0003677|DNA binding;GO:0046872|metal ion binding;	K09239	HIVEP; human immunodeficiency virus type I enhancer-binding protein
ENSAPLG00000002886	320.7307270550324	406.38794077439195	458.57935644174245	391.0982337314935	400.44179596060997	310.03167231003573	379.6842212461057	907.5285809980279	229.15290163765494	ENSAPLG00000002886	protein_coding	chrKB742890.1:162268-164510:+	gi|514734907|ref|XP_005017189.1|	618	4e-78	PREDICTED: LOW QUALITY PROTEIN: cystatin-like [Anas platyrhynchos]	gi|514734906|ref|XM_005017132.1|	676	0.0	PREDICTED: Anas platyrhynchos cystatin-like (LOC101796096), mRNA	P01038	189	1e-58	Cystatin	.	.	.	.	pfam00031	Cystatin	Cystatin domain. Very diverse family. Attempts to define separate sub-families failed. Typically, either the N-terminal or C-terminal end is very divergent. But splitting into two domains would make very short families. pfam00666 are related to this family but have not been included.	.	GO:0005576|extracellular region;	GO:0004869|cysteine-type endopeptidase inhibitor activity;	K13899	CST3; cystatin-C
ENSAPLG00000012743	20.566612754676672	17.94148260082724	30.95152578497366	32.2327186461774	31.378809672300918	23.035583350005442	29.355094613351284	30.26061632363296	5.500455807811553	CTPS2	protein_coding	chrKB742701.1:1282693-1440015:+	gi|514722654|ref|XP_005014267.1|	2884	0.0	PREDICTED: CTP synthase 2 isoform X2 [Anas platyrhynchos]	gi|71895218|ref|NM_001030807.1|	1533	0.0	Gallus gallus CTP synthase 2 (CTPS2), mRNA	Q5F3Z1	1097	0.0	CTP synthase 2	YBL039c	618	0.0	COG0504	pfam06418	CTP_synth_N	CTP synthase N-terminus. This family consists of the N-terminal region of the CTP synthase protein (EC:6.3.4.2). This family is found in conjunction with pfam00117 located in the C-terminal region of the protein. CTP synthase catalyses the synthesis of CTP from UTP by amination of the pyrimidine ring at the 4-position.	GO:0044210|'de novo' CTP biosynthetic process;GO:0006541|glutamine metabolic process;	GO:0005739|mitochondrion;	GO:0005524|ATP binding;GO:0003883|CTP synthase activity;	K01937	pyrG, CTPS; CTP synthase [EC:6.3.4.2]
ENSAPLG00000015145	303.71972344679676	428.7533039221648	453.9994449353535	462.3174214410028	328.527187072737	254.19375980008414	203.6202421136443	306.0917513995451	464.6880195560972	ENSAPLG00000015145	protein_coding	chrKB743484.1:97001-97941:+	gi|514762165|ref|XP_005031819.1|	851	2e-114	PREDICTED: LOW QUALITY PROTEIN: phosphoglycerate mutase 1 [Anas platyrhynchos]	gi|514762164|ref|XM_005031762.1|	478	0.0	PREDICTED: Anas platyrhynchos phosphoglycerate mutase 1 (brain) (PGAM1), mRNA	Q5ZLN1	322	7e-111	Phosphoglycerate mutase 1	BB0658	184	4e-57	COG0588	pfam00300	His_Phos_1	Histidine phosphatase superfamily (branch 1). The histidine phosphatase superfamily is so named because catalysis centres on a conserved His residue that is transiently phosphorylated during the catalytic cycle. Other conserved residues contribute to a 'phosphate pocket' and interact with the phospho group of substrate before, during and after its transfer to the His residue. Structure and sequen…	GO:0005975|carbohydrate metabolic process;GO:0006094|gluconeogenesis;GO:0006096|glycolytic process;GO:0044281|small molecule metabolic process;	GO:0005829|cytosol;GO:0043209|myelin sheath;	GO:0004083|bisphosphoglycerate 2-phosphatase activity;GO:0004082|bisphosphoglycerate mutase activity;GO:0004619|phosphoglycerate mutase activity;	K01834	PGAM, gpmA; 2,3-bisphosphoglycerate-dependent phosphoglycerate mutase [EC:5.4.2.11]
ENSAPLG00000015144	1.694413509832005	33.25579901273074	1.0965548620686287	6.150137098751873	3.396549218556223	2.0861975874381207	4.489832769659865	26.79090598260599	19.792257414487615	GATA5	protein_coding	chrKB744800.1:110459-124004:-	gi|514788479|ref|XP_005031773.1|	1082	2e-145	PREDICTED: LOW QUALITY PROTEIN: transcription factor GATA-5, partial [Anas platyrhynchos]	gi|529448323|ref|XM_005243800.1|	688	0.0	PREDICTED: Falco peregrinus GATA binding protein 5 (GATA5), mRNA	P43692	413	4e-142	Transcription factor GATA-5	SPCC1393.08	103	1e-23	COG5641	pfam05349	GATA-N	GATA-type transcription activator, N-terminal. GATA transcription factors mediate cell differentiation in a diverse range of tissues. Mutation are often associated with certain congenital human disorders. The six classical vertebrate GATA proteins, GATA-1 to GATA-6, are highly homologous and have two tandem zinc fingers. The classical GATA transcription factors function transcription activators. …	GO:0045944|positive regulation of transcription from RNA polymerase II promoter;GO:0006351|transcription, DNA-templated;	GO:0005634|nucleus;	GO:0001158|enhancer sequence-specific DNA binding;GO:0003700|transcription factor activity, sequence-specific DNA binding;GO:0008270|zinc ion binding;	.	.
ENSAPLG00000015147	123.1815156737746	86.0569037417689	187.05645453275835	131.0254882377861	137.48882058758542	99.50341393904023	123.15435793886465	158.14969019492992	52.974717049201075	ENSAPLG00000015147	protein_coding	chrKB742531.1:308500-315343:+	gi|426349968|ref|XP_004042556.1|	677	4e-82	PREDICTED: S-phase kinase-associated protein 1 [Gorilla gorilla gorilla]	gi|529446219|ref|XM_005242760.1|	1183	0.0	PREDICTED: Falco peregrinus S-phase kinase-associated protein 1 (SKP1), mRNA	Q71U00	263	4e-83	S-phase kinase-associated protein 1	SPBC409.05	164	4e-46	COG5201	pfam01466	Skp1	Skp1 family, dimerization domain.	GO:0016567|protein ubiquitination;GO:0006511|ubiquitin-dependent protein catabolic process;	GO:0031467|Cul7-RING ubiquitin ligase complex;GO:0019005|SCF ubiquitin ligase complex;	.	K03094	SKP1, CBF3D; S-phase kinase-associated protein 1
ENSAPLG00000002887	0.07223828841583967	0.1014193767272209	0.02617980659440376	0.1922800671951306	0.0303144850170147	0.028461216512132383	0.1271780795700428	0.5297722732695115	0.0	BEGAIN	protein_coding	chrKB743197.1:1484056-1558726:+	gi|874477103|ref|XP_012956153.1|	3189	0.0	PREDICTED: brain-enriched guanylate kinase-associated protein [Anas platyrhynchos]	gi|513189122|ref|XM_426464.4|	1444	0.0	PREDICTED: Gallus gallus brain-enriched guanylate kinase-associated homolog (rat) (BEGAIN), transcript variant X2, mRNA	Q9BUH8	669	0.0	Brain-enriched guanylate kinase-associated protein	.	.	.	.	pfam04156	IncA	IncA protein. Chlamydia trachomatis is an obligate intracellular bacterium that develops within a parasitophorous vacuole termed an inclusion. The inclusion is non-fusogenic with lysosomes but intercepts lipids from a host cell exocytic pathway. Initiation of chlamydial development is concurrent with modification of the inclusion membrane by a set of C. trachomatis-encoded proteins collectively d…	.	GO:0005737|cytoplasm;GO:0016020|membrane;	.	.	.
ENSAPLG00000015141	18.711710989101405	14.611574931029843	14.606836738063077	24.67145156425502	14.949455143768267	14.098721121653197	13.738322226084312	11.983591219483102	1.1598389574792698	ENSAPLG00000015141	protein_coding	chrKB742929.1:2462037-2597969:+	gi|874467697|ref|XP_012952996.1|	7386	0.0	PREDICTED: zinc finger protein GLI2 [Anas platyrhynchos]	gi|429484485|ref|NM_001271901.1|	3726	0.0	Gallus gallus GLI family zinc finger 2 (GLI2), transcript variant 1, mRNA	P10070	1711	0.0	Zinc finger protein GLI2	.	.	.	.	pfam13465	zf-H2C2_2	Zinc-finger double domain.	GO:0007411|axon guidance;GO:0048754|branching morphogenesis of an epithelial tube;GO:0008283|cell proliferation;GO:0071407|cellular response to organic cyclic compound;GO:0098586|cellular response to virus;GO:0021696|cerebellar cortex morphogenesis;GO:0002062|chondrocyte differentiation;GO:0090103|cochlea morphogenesis;GO:0048589|developmental growth;GO:0048566|embryonic digestive tract developme…	GO:0005930|axoneme;GO:0097546|ciliary base;GO:0097542|ciliary tip;GO:0005829|cytosol;GO:0016020|membrane;GO:0031512|motile primary cilium;GO:0016607|nuclear speck;GO:0005654|nucleoplasm;GO:0005634|nucleus;	GO:0003682|chromatin binding;GO:0000978|RNA polymerase II core promoter proximal region sequence-specific DNA binding;GO:0001077|transcriptional activator activity, RNA polymerase II core promoter proximal region sequence-specific binding;GO:0043565|sequence-specific DNA binding;GO:0003700|transcription factor activity, sequence-specific DNA binding;GO:0008270|zinc ion binding;	K16798	GLI2; zinc finger protein GLI2
ENSAPLG00000015140	17.767790159663097	31.830995668759584	28.288892695028593	20.393403451102614	18.963194240322206	14.949095855128022	68.63890977488857	28.656047634909218	3.0144228271934894	LTBP2	protein_coding	chrKB743256.1:1047775-1102375:-	gi|679133938|gb|KFW63883.1|	6854	0.0	Latent-transforming growth factor beta-binding protein 2, partial [Pygoscelis adeliae]	gi|541985218|ref|XM_005444203.1|	1286	0.0	PREDICTED: Falco cherrug latent transforming growth factor beta binding protein 2 (LTBP2), mRNA	Q14767	58.2	9e-07	Latent-transforming growth factor beta-binding protein 2	.	.	.	.	pfam00683	TB	TB domain. This domain is also known as the 8 cysteine domain. This family includes the hybrid domains. This cysteine rich repeat is found in TGF binding protein and fibrillin.	GO:0009306|protein secretion;GO:0006605|protein targeting;GO:0007179|transforming growth factor beta receptor signaling pathway;	GO:0005623|cell;GO:0070062|extracellular exosome;GO:0005615|extracellular space;GO:0005622|intracellular;GO:0005578|proteinaceous extracellular matrix;	GO:0005509|calcium ion binding;GO:0008201|heparin binding;	K08023	LTBP2_3_4; latent transforming growth factor beta binding protein 2/3/4
ENSAPLG00000015143	0.02117779201633257	0.2548516085373056	0.1854797138059132	0.059786289549924924	0.24439714040033136	0.013906423150468453	0.14203526516452317	0.6319029476413243	0.0690350103855509	MUC6	protein_coding	chrKB743402.1:1040-28087:-	gi|874482732|ref|XP_012958097.1|	6301	0.0	PREDICTED: mucin-6, partial [Anas platyrhynchos]	gi|513188926|ref|XM_426405.4|	2657	0.0	PREDICTED: Gallus gallus mucin 6 oligomeric mucus/gel-forming (ovomucin, beta subunint) (MUC6), mRNA	F1NBL0	2262	0.0	Mucin-6 (Fragment)	.	.	.	.	pfam00094	VWD	von Willebrand factor type D domain. Luciferin-2-monooxygenase from Vargula hilgendorfii contains a vwd domain. Its function is unrelated but the similarity is very strong by several methods.	GO:0030277|maintenance of gastrointestinal epithelium;	GO:0005576|extracellular region;	.	.	.
ENSAPLG00000015142	1.5097224372603164	8.525196899831073	1.530680931961599	5.892929579371928	4.770469249187536	5.4347831378577265	2.305338880069084	10.64150449008978	6.40558986142766	PLD5	protein_coding	chrKB743520.1:2335163-2448320:-	gi|902872169|ref|XP_013056899.1|	2509	0.0	PREDICTED: inactive phospholipase D5 isoform X1 [Anser cygnoides domesticus]	gi|543735521|ref|XM_005508670.1|	1203	0.0	PREDICTED: Columba livia phospholipase D family, member 5 (PLD5), mRNA	Q8N7P1	789	0.0	Inactive phospholipase D5	.	.	.	.	pfam13918	PLDc_3	PLD-like domain.	.	GO:0016021|integral component of membrane;	GO:0003824|catalytic activity;	K16861	PLD5; inactive phospholipase D5
ENSAPLG00000005603	13.893715750018758	14.012064920407665	20.328996370673746	24.22074305230492	24.353247217876525	17.95750117653421	15.32286360902889	13.098701884517157	4.327663769040194	TFDP2	protein_coding	chrKB742505.1:820078-850431:+	gi|483523332|gb|EOB07705.1|	1985	0.0	Transcription factor Dp-2, partial [Anas platyrhynchos]	gi|543729773|ref|XM_005505895.1|	1291	0.0	PREDICTED: Columba livia transcription factor Dp-2 (E2F dimerization partner 2) (TFDP2), transcript variant X2, mRNA	Q14188	662	0.0	Transcription factor Dp-2	.	.	.	.	pfam08781	DP	Transcription factor DP. DP forms a heterodimer with E2F and regulates genes involved in cell cycle progression. The transcriptional activity of E2F is inhibited by the retinoblastoma protein which binds to the E2F-DP heterodimer and negatively regulates the G1-S transition.	GO:0010467|gene expression;GO:0000278|mitotic cell cycle;GO:0045892|negative regulation of transcription, DNA-templated;GO:0007219|Notch signaling pathway;GO:0045944|positive regulation of transcription from RNA polymerase II promoter;GO:0006357|regulation of transcription from RNA polymerase II promoter;GO:0006367|transcription initiation from RNA polymerase II promoter;GO:0006351|transcription,…	GO:0005654|nucleoplasm;GO:0005634|nucleus;GO:0005667|transcription factor complex;	GO:0003677|DNA binding;GO:0019904|protein domain specific binding;GO:0000981|RNA polymerase II transcription factor activity, sequence-specific DNA binding;GO:0003700|transcription factor activity, sequence-specific DNA binding;GO:0003712|transcription cofactor activity;GO:0008134|transcription factor binding;	K09392	TFDP2; transcription factor Dp-2
ENSAPLG00000005602	4.401723209934299	4.207708175815144	5.7733613487913304	5.81187955832052	6.170926804554483	3.7272602153623025	4.068245082474855	6.956890168384575	3.8667890017154773	GNE	protein_coding	chrKB744240.1:267221-284348:-	gi|676588793|gb|KFO76736.1|	3747	0.0	Bifunctional UDP-N-acetylglucosamine 2-epimerase/N-acetylmannosamine kinase, partial [Cuculus canorus]	gi|347800737|ref|NM_001031432.2|	1984	0.0	Gallus gallus glucosamine (UDP-N-acetyl)-2-epimerase/N-acetylmannosamine kinase (GNE), mRNA	Q9Y223	1301	0.0	Bifunctional UDP-N-acetylglucosamine 2-epimerase/N-acetylmannosamine kinase	Cj1142	184	3e-50	COG0381	pfam02350	Epimerase_2	UDP-N-acetylglucosamine 2-epimerase. This family consists of UDP-N-acetylglucosamine 2-epimerases EC:5.1.3.14 this enzyme catalyses the production of UDP-ManNAc from UDP-GlcNAc. Note that some of the enzymes is this family are bifunctional; in this instance Pfam matches only the N-terminal half of the protein suggesting that the additional C-terminal part (when compared to mono-functional members…	GO:0046835|carbohydrate phosphorylation;GO:0007155|cell adhesion;GO:0044267|cellular protein metabolic process;GO:0006488|dolichol-linked oligosaccharide biosynthetic process;GO:0006045|N-acetylglucosamine biosynthetic process;GO:0006054|N-acetylneuraminate metabolic process;GO:0043687|post-translational protein modification;GO:0018279|protein N-linked glycosylation via asparagine;GO:0006047|UDP-…	GO:0005737|cytoplasm;GO:0005829|cytosol;	GO:0005524|ATP binding;GO:0004553|hydrolase activity, hydrolyzing O-glycosyl compounds;GO:0046872|metal ion binding;GO:0009384|N-acylmannosamine kinase activity;GO:0008761|UDP-N-acetylglucosamine 2-epimerase activity;	K12409	GNE; bifunctional UDP-N-acetylglucosamine 2-epimerase / N-acetylmannosamine kinase [EC:3.2.1.183 2.7.1.60]
ENSAPLG00000001982	10.46093706527381	15.286152051984011	19.750022875477537	16.730730104008796	19.461832164770406	14.032768092506245	12.979495890132881	15.816193330154961	6.21384825803681	BAG5	protein_coding	chrKB745110.1:45287-46639:-	gi|514790616|ref|XP_005030028.1|	2232	0.0	PREDICTED: BAG family molecular chaperone regulator 5 [Anas platyrhynchos]	gi|541966646|ref|XM_005437886.1|	945	0.0	PREDICTED: Falco cherrug BCL2-associated athanogene 5 (BAG5), mRNA	Q5F486	830	0.0	BAG family molecular chaperone regulator 5	.	.	.	.	pfam02179	BAG	BAG domain. Domain present in Hsp70 regulators.	.	.	.	K09559	BAG5; BCL2-associated athanogene 5
ENSAPLG00000005600	3.9985549479644686	5.74607894697383	9.337064049150882	9.592460722258718	9.355726821634908	5.5355325368910195	4.112480163222117	4.934772975050406	1.7618119351096067	DCLRE1C	protein_coding	chrKB745568.1:9840-21340:+	gi|483496744|gb|EOA93750.1|	3244	0.0	Artemis protein, partial [Anas platyrhynchos]	gi|541971171|ref|XM_005439310.1|	1019	0.0	PREDICTED: Falco cherrug DNA cross-link repair 1C (DCLRE1C), mRNA	Q5QJC2	1021	0.0	Protein artemis	SPAC22A12.01c	67.0	9e-11	COG1236	pfam07522	DRMBL	DNA repair metallo-beta-lactamase. The metallo-beta-lactamase fold contains five sequence motifs. The first four motifs are found in pfam00753 and are common to all metallo-beta-lactamases. The fifth motif appears to be specific to function. This entry represents the fifth motif from metallo-beta-lactamases involved in DNA repair.	GO:0006310|DNA recombination;GO:0006281|DNA repair;GO:0002376|immune system process;	GO:0005634|nucleus;	GO:0004519|endonuclease activity;GO:0004527|exonuclease activity;	K10887	DCLRE1C, ARTEMIS, SCIDA; DNA cross-link repair 1C protein [EC:3.1.-.-]
ENSAPLG00000005607	18.035640648635564	25.449626376655644	34.63727355547241	24.888452608254628	24.859909969930847	15.638365215252179	22.569795421861585	17.150006345900305	6.218807434619441	WDR3	protein_coding	chrKB743297.1:181-14894:-	gi|874480164|ref|XP_005021903.2|	3188	0.0	PREDICTED: LOW QUALITY PROTEIN: WD repeat-containing protein 3, partial [Anas platyrhynchos]	gi|71895582|ref|NM_001031485.1|	1395	0.0	Gallus gallus WD repeat domain 3 (WDR3), mRNA	Q9UNX4	1075	0.0	WD repeat-containing protein 3	.	.	.	.	pfam00400	WD40	WD domain, G-beta repeat.	GO:0000462|maturation of SSU-rRNA from tricistronic rRNA transcript (SSU-rRNA, 5.8S rRNA, LSU-rRNA);	GO:0031965|nuclear membrane;GO:0005730|nucleolus;GO:0005634|nucleus;GO:0034388|Pwp2p-containing subcomplex of 90S preribosome;GO:0032040|small-subunit processome;	GO:0044822|poly(A) RNA binding;GO:0030515|snoRNA binding;	K14556	DIP2, UTP12, WDR3; U3 small nucleolar RNA-associated protein 12
ENSAPLG00000012846	0.3659637452958104	0.8563283120949964	1.4368093854458062	1.279125152891671	2.0050082692022797	0.8210610220502262	0.38350726644747873	0.548173998492208	0.0662756924742129	CHRNB3	protein_coding	chrKB743048.1:683088-691714:-	gi|874472065|ref|XP_012954448.1|	2101	0.0	PREDICTED: neuronal acetylcholine receptor subunit beta-3 [Anas platyrhynchos]	gi|527274379|ref|XM_005154878.1|	760	0.0	PREDICTED: Melopsittacus undulatus cholinergic receptor, nicotinic, beta 3 (neuronal) (LOC101877973), mRNA	P43679	769	0.0	Neuronal acetylcholine receptor subunit beta-3	.	.	.	.	pfam02931	Neur_chan_LBD	Neurotransmitter-gated ion-channel ligand binding domain. This family is the extracellular ligand binding domain of these ion channels. This domain forms a pentameric arrangement in the known structure.	.	GO:0030054|cell junction;GO:0016021|integral component of membrane;GO:0045211|postsynaptic membrane;	GO:0004889|acetylcholine-activated cation-selective channel activity;	.	.
ENSAPLG00000005606	42.67464554799413	47.345109375125375	39.27979869512251	44.97528830264958	34.85988326312688	26.57590387980798	29.023455771314513	37.75041687918916	25.673802314913065	DAZAP1	protein_coding	chrKB743437.1:6919-26702:-	gi|874483632|ref|XP_012958411.1|	1456	0.0	PREDICTED: DAZ-associated protein 1 [Anas platyrhynchos]	gi|71894832|ref|NM_001031428.1|	1055	0.0	Gallus gallus DAZ associated protein 1 (DAZAP1), mRNA	Q96EP5	76.3	8e-14	DAZ-associated protein 1	.	.	.	.	pfam00076	RRM_1	RNA recognition motif. (a.k.a. RRM, RBD, or RNP domain). The RRM motif is probably diagnostic of an RNA binding protein. RRMs are found in a variety of RNA binding proteins, including various hnRNP proteins, proteins implicated in regulation of alternative splicing, and protein components of snRNPs. The motif also appears in a few single stranded DNA binding proteins. The RRM structure consists o…	GO:0030154|cell differentiation;GO:0008283|cell proliferation;GO:0001893|maternal placenta development;GO:0048026|positive regulation of mRNA splicing, via spliceosome;GO:0007283|spermatogenesis;	GO:0005737|cytoplasm;GO:0005654|nucleoplasm;	GO:0000166|nucleotide binding;GO:0044822|poly(A) RNA binding;GO:0003723|RNA binding;GO:0035613|RNA stem-loop binding;	K14411	MSI; RNA-binding protein Musashi
ENSAPLG00000015623	0.0	0.0	0.0	0.0	0.0893630790548964	0.0	0.0	0.0	0.0	ENSAPLG00000015623	protein_coding	chrKB742404.1:2661209-2662095:-	gi|483525302|gb|EOB08968.1|	724	5e-91	Coiled-coil domain-containing protein 70 [Anas platyrhynchos]	gi|513208840|ref|XM_004945321.1|	135	6e-63	PREDICTED: Gallus gallus coiled-coil domain-containing protein 70-like (LOC101751365), transcript variant X2, mRNA	Q0II65	59.7	4e-10	Coiled-coil domain-containing protein 70	.	.	.	.	pfam02463	SMC_N	RecF/RecN/SMC N terminal domain. This domain is found at the N terminus of SMC proteins. The SMC (structural maintenance of chromosomes) superfamily proteins have ATP-binding domains at the N- and C-termini, and two extended coiled-coil domains separated by a hinge in the middle. The eukaryotic SMC proteins form two kind of heterodimers: the SMC1/SMC3 and the SMC2/SMC4 types. These heterodimers c…	.	GO:0005576|extracellular region;GO:0005886|plasma membrane;	.	.	.
ENSAPLG00000005605	26.020785484350093	24.28012335389431	27.962688408073202	31.28467777447033	21.36239734497954	14.201601365372696	31.165247814788028	30.86484018343906	7.286514149488314	ANXA4	protein_coding	chrKB743244.1:72103-78307:-	gi|514753274|ref|XP_005021324.1|	1651	0.0	PREDICTED: annexin A4 [Anas platyrhynchos]	gi|529428918|ref|XM_005234222.1|	739	0.0	PREDICTED: Falco peregrinus annexin A4 (ANXA4), mRNA	P08132	81.6	2e-15	Annexin A4	.	.	.	.	pfam00191	Annexin	Annexin. This family of annexins also includes giardin that has been shown to function as an annexin.	.	.	GO:0005509|calcium ion binding;GO:0005544|calcium-dependent phospholipid binding;	K17093	ANXA4; annexin A4
ENSAPLG00000005604	0.13280457752113972	2.907759906575445	5.575009158962956	2.7315308067908344	5.456980634158914	2.245561942199844	0.9185282411170649	1.8858265693941796	0.0	ENSAPLG00000005604	protein_coding	chrKB743578.1:16083-28003:-	gi|874486504|ref|XP_012959360.1|	2049	0.0	PREDICTED: astacin-like metalloendopeptidase isoform X1 [Anas platyrhynchos]	gi|529444474|ref|XM_005241894.1|	872	0.0	PREDICTED: Falco peregrinus astacin-like metalloendopeptidase-like (LOC101924905), mRNA	P0DJJ2	714	0.0	Astacin-like metalloendopeptidase	.	.	.	.	pfam01400	Astacin	Astacin (Peptidase family M12A). The members of this family are enzymes that cleave peptides. These proteases require zinc for catalysis. Members of this family contain two conserved disulphide bridges, these are joined 1-4 and 2-3. Members of this family have an amino terminal propeptide which is cleaved to give the active protease domain. All other linked domains are found to the carboxyl termi…	GO:0007155|cell adhesion;GO:0009566|fertilization;GO:2000360|negative regulation of binding of sperm to zona pellucida;GO:0010954|positive regulation of protein processing;GO:0060468|prevention of polyspermy;	GO:0060473|cortical granule;GO:0005737|cytoplasm;GO:0005886|plasma membrane;GO:0030133|transport vesicle;	GO:0070001|aspartic-type peptidase activity;GO:0070002|glutamic-type peptidase activity;GO:0004222|metalloendopeptidase activity;GO:0008233|peptidase activity;GO:0008270|zinc ion binding;	.	.
ENSAPLG00000013086	11.218937879592733	22.239939513086803	29.18341112323565	25.097807978149	26.943745780881617	14.913539892103563	29.019099569288574	20.0251750382011	4.912986011377443	SUPT7L	protein_coding	chrKB742871.1:1203398-1217678:-	gi|483516502|gb|EOB03356.1|	1984	0.0	STAGA complex 65 subunit gamma, partial [Anas platyrhynchos]	gi|514733473|ref|XM_005016798.1|	2069	0.0	PREDICTED: Anas platyrhynchos suppressor of Ty 7 (S. cerevisiae)-like (SUPT7L), transcript variant X2, mRNA	O94864	683	0.0	STAGA complex 65 subunit gamma	.	.	.	.	pfam07524	Bromo_TP	Bromodomain associated. This domain is predicted to bind DNA and is often found associated with pfam00439 and in transcription factors. It has a histone-like fold.	GO:0006325|chromatin organization;GO:0043966|histone H3 acetylation;GO:0051457|maintenance of protein location in nucleus;GO:0006355|regulation of transcription, DNA-templated;GO:0006351|transcription, DNA-templated;	GO:0005634|nucleus;GO:0030914|STAGA complex;	GO:0003713|transcription coactivator activity;	K11316	SUPT7L; STAGA complex 65 subunit gamma
ENSAPLG00000005238	26.180090643665814	16.480229939778184	25.216066699448167	21.430864538514832	22.695060832108272	17.859437918064113	16.395249990848114	17.924239753907756	6.988568769931822	CPSF3L	protein_coding	chrKB742382.1:464858-473762:-	gi|514703475|ref|XP_005008884.1|	3240	0.0	PREDICTED: integrator complex subunit 11 [Anas platyrhynchos]	gi|61098196|ref|NM_001012836.1|	1433	0.0	Gallus gallus cleavage and polyadenylation specific factor 3-like (CPSF3L), mRNA	Q5ZIH0	1246	0.0	Integrator complex subunit 11	ECU10g1350	582	0.0	COG1236	pfam10996	Beta-Casp	Beta-Casp domain. The beta-CASP domain is found C terminal to the beta-lactamase domain in pre-mRNA 3'-end-processing endonuclease. The active site of this enzyme is located at the interface of these two domains.	GO:0016180|snRNA processing;	GO:0032039|integrator complex;	GO:0016787|hydrolase activity;	K13148	CPSF3L, INTS11; integrator complex subunit 11 [EC:3.1.27.-]
ENSAPLG00000005239	18.140075796538685	26.82593055652631	26.281359890681586	33.275102233130774	25.082345900682693	21.984502655980805	21.602696755777327	25.288617863093005	20.25590668035122	VPS52	protein_coding	chrKB745280.1:12458-13452:+	gi|564265902|ref|XP_006271779.1|	809	2e-103	PREDICTED: vacuolar protein sorting-associated protein 52 homolog [Alligator mississippiensis]	gi|557318319|ref|XM_006032290.1|	198	6e-98	PREDICTED: Alligator sinensis vacuolar protein sorting 52 homolog (S. cerevisiae) (VPS52), mRNA	O55166	284	2e-89	Vacuolar protein sorting-associated protein 52 homolog	.	.	.	.	pfam04129	Vps52	Vps52 / Sac2 family. Vps52 complexes with Vps53 and Vps54 to form a multi- subunit complex involved in regulating membrane trafficking events.	GO:0010668|ectodermal cell differentiation;GO:0048611|embryonic ectodermal digestive tract development;GO:0032456|endocytic recycling;GO:0015031|protein transport;	GO:1990745|EARP complex;GO:0010008|endosome membrane;GO:0005794|Golgi apparatus;GO:0048471|perinuclear region of cytoplasm;GO:0055037|recycling endosome;	.	.	.
ENSAPLG00000005548	30.167181996746706	36.71306732410448	41.56133206963318	39.89481640093489	46.3724600002641	33.54506427110963	33.6835363794398	35.66282515081116	18.590052441353837	STAMBP	protein_coding	chrKB742995.1:19807-34238:+	gi|514741254|ref|XP_005018458.1|	2122	0.0	PREDICTED: STAM-binding protein [Anas platyrhynchos]	gi|513220785|ref|XM_004947633.1|	1207	0.0	PREDICTED: Gallus gallus STAM-binding protein-like (LOC771090), mRNA	O95630	630	0.0	STAM-binding protein	SPAC19B12.10	181	3e-49	COG1310	pfam01398	JAB	JAB1/Mov34/MPN/PAD-1 ubiquitin protease. Members of this family are found in proteasome regulatory subunits, eukaryotic initiation factor 3 (eIF3) subunits and regulators of transcription factors. This family is also known as the MPN domain and PAD-1-like domain, JABP1 domain or JAMM domain. These are metalloenzymes that function as the ubiquitin isopeptidase/ deubiquitinase in the ubiquitin-base…	GO:0007259|JAK-STAT cascade;GO:0000281|mitotic cytokinesis;GO:0043524|negative regulation of neuron apoptotic process;GO:0014067|negative regulation of phosphatidylinositol 3-kinase signaling;GO:0046580|negative regulation of Ras protein signal transduction;GO:0008284|positive regulation of cell proliferation;GO:0016579|protein deubiquitination;	GO:0032154|cleavage furrow;GO:0005737|cytoplasm;GO:0005769|early endosome;GO:0070062|extracellular exosome;GO:0005654|nucleoplasm;GO:0005634|nucleus;GO:0005886|plasma membrane;	GO:0046872|metal ion binding;GO:0008237|metallopeptidase activity;GO:0019904|protein domain specific binding;GO:0004843|ubiquitin-specific protease activity;	K11866	STAMBP, AMSH; STAM-binding protein [EC:3.4.19.12]
ENSAPLG00000010622	38.725891961055424	31.82611379325901	49.75617686636404	36.97619191970182	39.374949627100094	26.997851131552153	29.29806129354319	34.33274660778754	23.847794232758137	SMYD2	protein_coding	chrKB742734.1:775031-794917:-	gi|874459880|ref|XP_012950417.1|	1889	0.0	PREDICTED: N-lysine methyltransferase SMYD2 [Anas platyrhynchos]	gi|478431024|ref|NM_001277571.1|	971	0.0	Gallus gallus SET and MYND domain containing 2 (SMYD2), mRNA	E1C5V0	704	0.0	N-lysine methyltransferase SMYD2	SPBP8B7.07c	93.2	2e-19	COG2940	pfam00856	SET	SET domain. SET domains are protein lysine methyltransferase enzymes. SET domains appear to be protein-protein interaction domains. It has been demonstrated that SET domains mediate interactions with a family of proteins that display similarity with dual-specificity phosphatases (dsPTPases). A subset of SET domains have been called PR domains. These domains are divergent in sequence from other SE…	GO:0010452|histone H3-K36 methylation;GO:0008285|negative regulation of cell proliferation;GO:0000122|negative regulation of transcription from RNA polymerase II promoter;GO:0018027|peptidyl-lysine dimethylation;GO:0018026|peptidyl-lysine monomethylation;GO:0043516|regulation of DNA damage response, signal transduction by p53 class mediator;GO:0006351|transcription, DNA-templated;	GO:0005737|cytoplasm;GO:0005829|cytosol;GO:0005634|nucleus;	GO:0046975|histone methyltransferase activity (H3-K36 specific);GO:0046872|metal ion binding;GO:0016279|protein-lysine N-methyltransferase activity;GO:0000993|RNA polymerase II core binding;	.	.
ENSAPLG00000005232	13.079022621108754	32.64306479678456	31.63873552783685	25.852308938596764	29.910456583437018	19.07769259606336	15.992142701962516	17.36703523706294	7.002813788128595	SSH1	protein_coding	chrKB743965.1:47112-62210:+	gi|902877192|ref|XP_013028676.1|	5139	0.0	PREDICTED: protein phosphatase Slingshot homolog 1 [Anser cygnoides domesticus]	gi|541956449|ref|XM_005433948.1|	2029	0.0	PREDICTED: Falco cherrug slingshot protein phosphatase 1 (SSH1), mRNA	Q8WYL5	1300	0.0	Protein phosphatase Slingshot homolog 1	SPBC17A3.06	79.3	7e-15	COG2453	pfam00782	DSPc	Dual specificity phosphatase, catalytic domain. Ser/Thr and Tyr protein phosphatases. The enzyme's tertiary fold is highly similar to that of tyrosine-specific phosphatases, except for a "recognition" region.	GO:0030036|actin cytoskeleton organization;GO:0000902|cell morphogenesis;GO:0071318|cellular response to ATP;GO:0006470|protein dephosphorylation;GO:0008064|regulation of actin polymerization or depolymerization;GO:0050770|regulation of axonogenesis;GO:0032268|regulation of cellular protein metabolic process;GO:0010591|regulation of lamellipodium assembly;	GO:0032154|cleavage furrow;GO:0005737|cytoplasm;GO:0005856|cytoskeleton;GO:0030027|lamellipodium;GO:0030496|midbody;GO:0005654|nucleoplasm;GO:0005886|plasma membrane;	GO:0003779|actin binding;GO:0003677|DNA binding;GO:0004721|phosphoprotein phosphatase activity;GO:0004725|protein tyrosine phosphatase activity;GO:0008138|protein tyrosine/serine/threonine phosphatase activity;	K05766	SSH; protein phosphatase slingshot [EC:3.1.3.16 3.1.3.48]
ENSAPLG00000005233	1.029623641935134	3.7086901266281016	3.0841567011050275	8.237047555098195	7.8038415747386205	11.404074488079932	6.1832251838082355	6.730568368953964	1.9407465052659225	C1QTNF7	protein_coding	chrKB742878.1:410210-459776:+	gi|514734219|ref|XP_005017015.1|	1007	5e-132	PREDICTED: complement C1q tumor necrosis factor-related protein 7 [Anas platyrhynchos]	gi|46018958|emb|BX950284.2|	885	0.0	Gallus gallus finished cDNA, clone ChEST333k4	Q9BXJ2	347	1e-115	Complement C1q tumor necrosis factor-related protein 7	.	.	.	.	pfam00386	C1q	C1q domain. C1q is a subunit of the C1 enzyme complex that activates the serum complement system.	GO:0051260|protein homooligomerization;	GO:0005581|collagen trimer;GO:0005615|extracellular space;	.	.	.
ENSAPLG00000005230	12.92432263037189	29.769435928336165	35.51798182130593	25.62382311192964	36.41357206573289	24.54036414863657	9.173867266192516	16.416025069902727	3.9497334031823055	KIAA0513	protein_coding	chrKB742958.1:49587-65095:-	gi|326927473|ref|XP_003209917.1|	1430	0.0	PREDICTED: uncharacterized protein KIAA0513 homolog isoform X1 [Meleagris gallopavo]	gi|513203766|ref|XM_001235239.3|	527	0.0	PREDICTED: Gallus gallus KIAA0513 (KIAA0513), transcript variant X1, mRNA	O60268	471	1e-163	Uncharacterized protein KIAA0513	.	.	.	.	pfam12335	SBF2	Myotubularin protein. This domain family is found in eukaryotes, and is approximately 220 amino acids in length. The family is found in association with pfam02141, pfam03456, pfam03455. This family is the middle region of SBF2, a member of the myotubularin family. Myotubularin-related proteins have been suggested to work in phosphoinositide-mediated signalling events that may also convey control …	.	GO:0005737|cytoplasm;	.	.	.
ENSAPLG00000005231	2.9111012790901474	7.488708827234513	7.10984550356751	8.192706525035033	6.9380676465526	5.267229150215372	3.3822460094910274	5.5966249017891805	2.922509115324153	SFXN5	protein_coding	chrKB743693.1:9709-57945:+	gi|483506266|gb|EOA97405.1|	1376	0.0	Sideroflexin-5, partial [Anas platyrhynchos]	gi|543736504|ref|XM_005509145.1|	627	0.0	PREDICTED: Columba livia sideroflexin 5 (SFXN5), mRNA	Q8TD22	456	4e-160	Sideroflexin-5	.	.	.	.	pfam03820	Mtc	Tricarboxylate carrier.	GO:0055072|iron ion homeostasis;	GO:0016021|integral component of membrane;GO:0005743|mitochondrial inner membrane;	GO:0015137|citrate transmembrane transporter activity;	.	.
ENSAPLG00000005236	38.11068814837325	46.048141460126516	60.366520037087376	46.660242955466856	53.22424368928242	37.503659180297035	32.074854356958134	32.001543734834605	17.899687380038685	POLD3	protein_coding	chrKB744216.1:150197-175676:+	gi|874495822|ref|XP_012962445.1|	1775	0.0	PREDICTED: LOW QUALITY PROTEIN: DNA polymerase delta subunit 3 [Anas platyrhynchos]	gi|53132553|emb|AJ720256.1|	904	0.0	Gallus gallus mRNA for hypothetical protein, clone 13j10	Q15054	457	7e-155	DNA polymerase delta subunit 3	.	.	.	.	pfam09507	CDC27	DNA polymerase subunit Cdc27. This protein forms the C subunit of DNA polymerase delta. It carries the essential residues for binding to the Pol1 subunit of polymerase alpha, from residues 293-332, which are characterized by the motif D--G--VT, referred to as the DPIM motif. The first 160 residues of the protein form the minimal domain for binding to the B subunit, Cdc1, of polymerase delta, the …	GO:0006284|base-excision repair;GO:0042769|DNA damage response, detection of DNA damage;GO:0006281|DNA repair;GO:0006271|DNA strand elongation involved in DNA replication;GO:0000731|DNA synthesis involved in DNA repair;GO:0006298|mismatch repair;GO:0000278|mitotic cell cycle;GO:0006289|nucleotide-excision repair;GO:0006297|nucleotide-excision repair, DNA gap filling;GO:0000723|telomere maintenanc…	GO:0043625|delta DNA polymerase complex;GO:0005739|mitochondrion;GO:0005654|nucleoplasm;GO:0005634|nucleus;	GO:0003887|DNA-directed DNA polymerase activity;	K03504	POLD3; DNA polymerase delta subunit 3
ENSAPLG00000005237	17.227413238805113	27.123115099916213	32.27746191037458	46.865471050551704	33.14090308084348	25.74546678464419	14.545140659960865	16.88356020512245	11.44795541956064	BCS1L	protein_coding	chrKB743225.1:97535-100244:-	gi|514752656|ref|XP_005021168.1|	1847	0.0	PREDICTED: LOW QUALITY PROTEIN: mitochondrial chaperone BCS1, partial [Anas platyrhynchos]	gi|543245082|ref|XM_005415787.1|	433	0.0	PREDICTED: Geospiza fortis mitochondrial chaperone BCS1-like (LOC102035159), mRNA	Q7ZTL7	593	0.0	Mitochondrial chaperone BCS1	YDR375c	332	7e-107	COG0465	pfam08740	BCS1_N	BCS1 N terminal. This domain is found at the N terminal of the mitochondrial ATPase BSC1. It encodes the import and intramitochondrial sorting for the protein.	GO:0034551|mitochondrial respiratory chain complex III assembly;	GO:0016021|integral component of membrane;GO:0005743|mitochondrial inner membrane;	GO:0005524|ATP binding;	K08900	BCS1; mitochondrial chaperone BCS1
ENSAPLG00000005234	10.967900336041378	17.248637702588066	13.95225606647756	12.16573241252092	6.6072264479994	4.632225734470497	10.370158121689233	8.68086939723884	3.1536234199394757	MAN2A2	protein_coding	chrKB743161.1:37108-44471:-	gi|483512254|gb|EOB00788.1|	4899	0.0	Alpha-mannosidase IIx, partial [Anas platyrhynchos]	gi|543740686|ref|XM_005511169.1|	1173	0.0	PREDICTED: Columba livia mannosidase, alpha, class 2A, member 2 (MAN2A2), mRNA	P49641	1524	0.0	Alpha-mannosidase 2x	MT0676	64.3	2e-09	COG0383	pfam01074	Glyco_hydro_38	Glycosyl hydrolases family 38 N-terminal domain. Glycosyl hydrolases are key enzymes of carbohydrate metabolizm.	GO:0044267|cellular protein metabolic process;GO:0006013|mannose metabolic process;GO:0006491|N-glycan processing;GO:0043687|post-translational protein modification;GO:0006517|protein deglycosylation;GO:0018279|protein N-linked glycosylation via asparagine;	GO:0000139|Golgi membrane;GO:0016021|integral component of membrane;	GO:0004559|alpha-mannosidase activity;GO:0030246|carbohydrate binding;GO:0016799|hydrolase activity, hydrolyzing N-glycosyl compounds;GO:0004572|mannosyl-oligosaccharide 1,3-1,6-alpha-mannosidase activity;GO:0008270|zinc ion binding;	K01231	MAN2; alpha-mannosidase II [EC:3.2.1.114]
ENSAPLG00000005235	40.76651310032196	31.595093599316325	33.50250678983997	36.455980953519976	30.412418567705686	26.95914496303067	27.97443418630478	34.96220856273818	22.608883677577612	ENSAPLG00000005235	protein_coding	chrKB742810.1:742315-883217:+	gi|514729444|ref|XP_005015884.1|	2637	0.0	PREDICTED: F-box-like/WD repeat-containing protein TBL1X [Anas platyrhynchos]	gi|529419287|ref|XM_005229452.1|	1934	0.0	PREDICTED: Falco peregrinus transducin (beta)-like 1X-linked (TBL1X), transcript variant X2, mRNA	Q9QXE7	998	0.0	F-box-like/WD repeat-containing protein TBL1X	.	.	.	.	pfam00400	WD40	WD domain, G-beta repeat.	GO:0060070|canonical Wnt signaling pathway;GO:0045444|fat cell differentiation;GO:0016575|histone deacetylation;GO:0000122|negative regulation of transcription from RNA polymerase II promoter;GO:0045892|negative regulation of transcription, DNA-templated;GO:0045944|positive regulation of transcription from RNA polymerase II promoter;GO:0045893|positive regulation of transcription, DNA-templated;G…	GO:0000118|histone deacetylase complex;GO:0005654|nucleoplasm;GO:0005634|nucleus;GO:0005876|spindle microtubule;GO:0005667|transcription factor complex;GO:0017053|transcriptional repressor complex;	GO:0008013|beta-catenin binding;GO:0003682|chromatin binding;GO:0003677|DNA binding;GO:0042393|histone binding;GO:0008022|protein C-terminus binding;GO:0019904|protein domain specific binding;GO:0003714|transcription corepressor activity;GO:0008134|transcription factor binding;GO:0044212|transcription regulatory region DNA binding;	K04508	TBL1; transducin (beta)-like 1
ENSAPLG00000013085	352.55541774995993	322.53833151364597	467.80507073267944	561.4960691408621	519.7518244496903	774.4456708056339	519.7749535963301	266.38926928982085	160.6413703387806	RPLP2	protein_coding	chrKB742884.1:449894-454023:+	gi|902879570|ref|XP_013029814.1|	300	2e-32	PREDICTED: 60S acidic ribosomal protein P2 [Anser cygnoides domesticus]	gi|46018766|emb|BX935793.2|	288	4e-148	Gallus gallus finished cDNA, clone ChEST164n8	P99027	102	1e-26	60S acidic ribosomal protein P2	SPBC23G7.15c	70.9	2e-15	COG2058	pfam00428	Ribosomal_60s	60s Acidic ribosomal protein. This family includes archaebacterial L12, eukaryotic P0, P1 and P2.	GO:0006414|translational elongation;	GO:0022625|cytosolic large ribosomal subunit;GO:0070062|extracellular exosome;GO:0005925|focal adhesion;GO:0016020|membrane;	GO:0003735|structural constituent of ribosome;	K02943	RP-LP2, RPLP2; large subunit ribosomal protein LP2
ENSAPLG00000013082	16.215207208538423	13.629471045280575	23.102417207673156	18.824810876130936	21.84237980905017	15.069390884845232	18.881165002456378	20.985369164096422	5.178206881697341	HNRNPLL	protein_coding	chrKB743061.1:845255-864224:+	gi|543364110|ref|XP_005525419.1|	2401	0.0	PREDICTED: heterogeneous nuclear ribonucleoprotein L-like [Pseudopodoces humilis]	gi|529425084|ref|XM_005232326.1|	1466	0.0	PREDICTED: Falco peregrinus heterogeneous nuclear ribonucleoprotein L-like (HNRNPLL), mRNA	Q8WVV9	913	0.0	Heterogeneous nuclear ribonucleoprotein L-like	.	.	.	.	pfam13893	RRM_5	RNA recognition motif. (a.k.a. RRM, RBD, or RNP domain). The RRM motif is probably diagnostic of an RNA binding protein. RRMs are found in a variety of RNA binding proteins, including various hnRNP proteins, proteins implicated in regulation of alternative splicing, and protein components of snRNPs. The motif also appears in a few single stranded DNA binding proteins.	GO:0006397|mRNA processing;GO:0033120|positive regulation of RNA splicing;	GO:0016020|membrane;GO:0005634|nucleus;GO:0030529|ribonucleoprotein complex;	GO:0003729|mRNA binding;GO:0000166|nucleotide binding;GO:0044822|poly(A) RNA binding;	K13159	HNRNPL; heterogeneous nuclear ribonucleoprotein L
ENSAPLG00000013083	1.4572610398265602	25.81769245706227	1.9804669907496248	0.0734632689160757	0.5733124565042172	0.777491205125346	3.206949952401349	82.51055763250825	0.26390861327569465	FKBP1B	protein_coding	chrKB742629.1:2742754-2783720:+	gi|686592487|ref|XP_009272156.1|	521	2e-64	PREDICTED: peptidyl-prolyl cis-trans isomerase FKBP1B [Aptenodytes forsteri]	gi|45383044|ref|NM_204567.1|	276	2e-141	Gallus gallus FK506 binding protein 1B, 12.6 kDa (FKBP1B), mRNA	P68106	188	2e-60	Peptidyl-prolyl cis-trans isomerase FKBP1B	SPBC839.17c	121	9e-35	COG0545	pfam00254	FKBP_C	FKBP-type peptidyl-prolyl cis-trans isomerase.	GO:0006458|'de novo' protein folding;GO:0070588|calcium ion transmembrane transport;GO:0035584|calcium-mediated signaling using intracellular calcium source;GO:0086064|cell communication by electrical coupling involved in cardiac conduction;GO:0061077|chaperone-mediated protein folding;GO:0051480|cytosolic calcium ion homeostasis;GO:0030073|insulin secretion;GO:0034220|ion transmembrane transport…	GO:0034704|calcium channel complex;GO:0005737|cytoplasm;GO:0005829|cytosol;GO:0016020|membrane;GO:0033017|sarcoplasmic reticulum membrane;GO:0030018|Z disc;	GO:0019855|calcium channel inhibitor activity;GO:0030551|cyclic nucleotide binding;GO:0005528|FK506 binding;GO:0044325|ion channel binding;GO:0003755|peptidyl-prolyl cis-trans isomerase activity;GO:0005102|receptor binding;	K09568	FKBP1; FK506-binding protein 1 [EC:5.2.1.8]
ENSAPLG00000010621	4.444115293132274	3.0655016059247697	5.483560773871266	5.71849325524316	7.34132344121065	4.921496451442869	4.029341099445723	5.799141716508061	6.309651148822311	HECTD2	protein_coding	chrKB742671.1:308574-338018:+	gi|874456930|ref|XP_012949404.1|	3850	0.0	PREDICTED: probable E3 ubiquitin-protein ligase HECTD2 isoform X1 [Anas platyrhynchos]	gi|513191349|ref|XM_004942150.1|	1787	0.0	PREDICTED: Gallus gallus HECT domain containing E3 ubiquitin protein ligase 2 (HECTD2), transcript variant X4, mRNA	Q5U5R9	1285	0.0	Probable E3 ubiquitin-protein ligase HECTD2	SPBP8B7.27	293	4e-86	COG5021	pfam00632	HECT	HECT-domain (ubiquitin-transferase). The name HECT comes from Homologous to the E6-AP Carboxyl Terminus.	GO:0042787|protein ubiquitination involved in ubiquitin-dependent protein catabolic process;	GO:0005737|cytoplasm;	GO:0016874|ligase activity;GO:0004842|ubiquitin-protein transferase activity;	K12232	HECTD2; E3 ubiquitin-protein ligase HECTD2 [EC:2.3.2.26]
ENSAPLG00000013081	23.43055043498467	19.971566443704003	34.61745059959249	28.282842742435975	31.035160968743167	24.370309157798246	29.872561893632227	25.925584106663745	10.254318725864728	ENSAPLG00000013081	protein_coding	chrKB743944.1:1355770-1374376:-	gi|902866465|ref|XP_013030320.1|	1449	0.0	PREDICTED: poly(ADP-ribose) glycohydrolase isoform X2 [Anser cygnoides domesticus]	gi|525001878|ref|XM_005048605.1|	833	0.0	PREDICTED: Ficedula albicollis poly (ADP-ribose) glycohydrolase (PARG), mRNA	O02776	451	5e-144	Poly(ADP-ribose) glycohydrolase	.	.	.	.	pfam05028	PARG_cat	Poly (ADP-ribose) glycohydrolase (PARG). Poly(ADP-ribose) glycohydrolase (PARG), is a ubiquitously expressed exo- and endoglycohydrolase which mediates oxidative and excitotoxic neuronal death.	GO:0005975|carbohydrate metabolic process;	GO:0005634|nucleus;	GO:0004649|poly(ADP-ribose) glycohydrolase activity;	K07759	PARG; poly(ADP-ribose) glycohydrolase [EC:3.2.1.143]
ENSAPLG00000013668	8.749437986738883	22.182981037127526	26.465713097629237	21.48227440839935	26.501455803808618	16.477292901046976	11.946433972346794	21.215273468503014	28.156438951330372	ENPP4	protein_coding	chrKB745661.1:190364-194929:-	gi|514792535|ref|XP_005030478.1|	2308	0.0	PREDICTED: bis(5'-adenosyl)-triphosphatase ENPP4 [Anas platyrhynchos]	gi|541977820|ref|XM_005441549.1|	877	0.0	PREDICTED: Falco cherrug ectonucleotide pyrophosphatase/phosphodiesterase 4 (putative) (ENPP4), mRNA	Q9Y6X5	647	0.0	Bis(5'-adenosyl)-triphosphatase ENPP4	CC1277	233	1e-69	COG1524	pfam01663	Phosphodiest	Type I phosphodiesterase / nucleotide pyrophosphatase. This family consists of phosphodiesterases, including human plasma-cell membrane glycoprotein PC-1 / alkaline phosphodiesterase i / nucleotide pyrophosphatase (nppase). These enzymes catalyse the cleavage of phosphodiester and phosphosulfate bonds in NAD, deoxynucleotides and nucleotide sugars. Also in this family is ATX an autotaxin, tumor c…	GO:0007596|blood coagulation;GO:0030194|positive regulation of blood coagulation;GO:0046130|purine ribonucleoside catabolic process;	GO:0070062|extracellular exosome;GO:0016021|integral component of membrane;GO:0016020|membrane;GO:0005886|plasma membrane;	GO:0047710|bis(5'-adenosyl)-triphosphatase activity;GO:0046872|metal ion binding;	K18424	ENPP4; ectonucleotide pyrophosphatase/phosphodiesterase family member 4 [EC:3.6.1.29]
ENSAPLG00000014066	13.058849308053018	11.843349486872748	12.077591077861173	12.416402163869906	11.393117631772292	9.51997597388897	10.276449897825874	14.874295700960296	1.0030121918453891	RIMKLB	protein_coding	chrKB742597.1:264107-271911:+	gi|675313115|gb|KFM08377.1|	1500	0.0	Beta-citryl-glutamate synthase B, partial [Aptenodytes forsteri]	gi|541990842|ref|XM_005446041.1|	882	0.0	PREDICTED: Falco cherrug ribosomal modification protein rimK-like family member B (RIMKLB), mRNA	Q0VCE9	561	0.0	Beta-citrylglutamate synthase B	MA1361	122	7e-31	COG0189	pfam08443	RimK	RimK-like ATP-grasp domain. This ATP-grasp domain is found in the ribosomal S6 modification enzyme RimK.	GO:0006464|cellular protein modification process;	GO:0005737|cytoplasm;	GO:0005524|ATP binding;GO:0072591|citrate-L-glutamate ligase activity;GO:0046872|metal ion binding;GO:0072590|N-acetyl-L-aspartate-L-glutamate ligase activity;	K18310	RIMKLB, NAAGS-I; beta-citrylglutamate/N-acetylaspartylglutamate synthase [EC:6.3.1.17 6.3.2.41]
ENSAPLG00000016408	73.39461518201209	80.51001142603027	91.91387242312003	120.81314308827795	94.49277420710742	77.07366305603698	63.291855583223864	71.95323320701274	39.072374577886364	RBM22	protein_coding	chrKB742482.1:229463-237535:-	gi|326928574|ref|XP_003210452.1|	1855	0.0	PREDICTED: pre-mRNA-splicing factor RBM22 [Meleagris gallopavo]	gi|57525002|ref|NM_001006151.1|	1078	0.0	Gallus gallus RNA binding motif protein 22 (RBM22), mRNA	Q5ZM16	717	0.0	Pre-mRNA-splicing factor RBM22	.	.	.	.	pfam14259	RRM_6	RNA recognition motif (a.k.a. RRM, RBD, or RNP domain).	GO:0035690|cellular response to drug;GO:0045292|mRNA cis splicing, via spliceosome;GO:0006913|nucleocytoplasmic transport;GO:0090316|positive regulation of intracellular protein transport;GO:0033120|positive regulation of RNA splicing;	GO:0005737|cytoplasm;GO:0005634|nucleus;GO:0005681|spliceosomal complex;	GO:0046872|metal ion binding;GO:0005487|nucleocytoplasmic transporter activity;GO:0000166|nucleotide binding;GO:0036002|pre-mRNA binding;GO:0017069|snRNA binding;	K12872	RBM22, SLT11; pre-mRNA-splicing factor RBM22/SLT11
ENSAPLG00000005898	0.503688535562828	3.5838885344402818	0.7750760000373432	2.282851473933	1.1742817416733276	1.1024923193400746	2.835224182626307	5.48392487772746	0.29537102802564397	PRDM16	protein_coding	chrKB742522.1:602989-648486:-	gi|874450005|ref|XP_012947110.1|	5226	0.0	PREDICTED: PR domain zinc finger protein 16 isoform X3 [Anas platyrhynchos]	gi|529436453|ref|XM_005237936.1|	2864	0.0	PREDICTED: Falco peregrinus PR domain containing 16 (PRDM16), mRNA	Q9HAZ2	1695	0.0	PR domain zinc finger protein 16	.	.	.	.	pfam13465	zf-H2C2_2	Zinc-finger double domain.	GO:0050873|brown fat cell differentiation;GO:0006325|chromatin organization;GO:0030853|negative regulation of granulocyte differentiation;GO:0000122|negative regulation of transcription from RNA polymerase II promoter;GO:0045892|negative regulation of transcription, DNA-templated;GO:0030512|negative regulation of transforming growth factor beta receptor signaling pathway;GO:0022008|neurogenesis;G…	GO:0005829|cytosol;GO:0005634|nucleus;GO:0017053|transcriptional repressor complex;	GO:0033613|activating transcription factor binding;GO:0046872|metal ion binding;GO:0043565|sequence-specific DNA binding;GO:0003713|transcription coactivator activity;	.	.
ENSAPLG00000005899	5.56322774313376	9.899304233527898	7.05220004987165	7.7675075309437815	8.090018746123071	5.158716523064309	7.86090328529534	14.251247996253024	11.394969081450416	CPEB3	protein_coding	chrKB742671.1:1342352-1423337:+	gi|525001512|ref|XP_005048482.1|	3264	0.0	PREDICTED: cytoplasmic polyadenylation element-binding protein 3 isoform X5 [Ficedula albicollis]	gi|525001515|ref|XM_005048427.1|	1548	0.0	PREDICTED: Ficedula albicollis cytoplasmic polyadenylation element binding protein 3 (CPEB3), transcript variant X7, mRNA	Q7TN99	1132	0.0	Cytoplasmic polyadenylation element-binding protein 3	.	.	.	.	pfam00076	RRM_1	RNA recognition motif. (a.k.a. RRM, RBD, or RNP domain). The RRM motif is probably diagnostic of an RNA binding protein. RRMs are found in a variety of RNA binding proteins, including various hnRNP proteins, proteins implicated in regulation of alternative splicing, and protein components of snRNPs. The motif also appears in a few single stranded DNA binding proteins. The RRM structure consists o…	GO:0061158|3'-UTR-mediated mRNA destabilization;GO:0071230|cellular response to amino acid stimulus;GO:0007616|long-term memory;GO:1900248|negative regulation of cytoplasmic translational elongation;GO:0000122|negative regulation of transcription from RNA polymerase II promoter;GO:0017148|negative regulation of translation;GO:0060999|positive regulation of dendritic spine development;GO:1900365|p…	GO:0097440|apical dendrite;GO:0030014|CCR4-NOT complex;GO:0005737|cytoplasm;GO:0030425|dendrite;GO:0043005|neuron projection;GO:0005634|nucleus;GO:0045202|synapse;	GO:0035925|mRNA 3'-UTR AU-rich region binding;GO:0003730|mRNA 3'-UTR binding;GO:0000166|nucleotide binding;GO:0044822|poly(A) RNA binding;GO:0003723|RNA binding;GO:0035613|RNA stem-loop binding;GO:0008135|translation factor activity, RNA binding;GO:0000900|translation repressor activity, nucleic acid binding;	K02602	CPEB, ORB; cytoplasmic polyadenylation element-binding protein
ENSAPLG00000005896	14.448948228740347	7.921077864753665	19.691154976509406	20.39516210729462	21.449413960002353	16.591999416320455	18.79072557448003	16.46596193830901	6.659478669702309	CDC42SE2	protein_coding	chrKB743655.1:85199-118125:+	gi|119582776|gb|EAW62372.1|	400	7e-42	CDC42 small effector 2, isoform CRA_a [Homo sapiens]	gi|543723348|ref|XM_005502785.1|	1109	0.0	PREDICTED: Columba livia CDC42 small effector 2 (CDC42SE2), transcript variant X2, mRNA	A6QLJ4	154	1e-42	CDC42 small effector protein 2	.	.	.	.	pfam00786	PBD	P21-Rho-binding domain. Small domains that bind Cdc42p- and/or Rho-like small GTPases. Also known as the Cdc42/Rac interactive binding (CRIB).	GO:0006909|phagocytosis;GO:0008360|regulation of cell shape;GO:0009966|regulation of signal transduction;GO:0007165|signal transduction;	GO:0042995|cell projection;GO:0005737|cytoplasm;GO:0005856|cytoskeleton;GO:0070062|extracellular exosome;GO:0001891|phagocytic cup;GO:0005886|plasma membrane;	GO:0005198|structural molecule activity;	.	.
ENSAPLG00000005897	0.7488702565775379	0.6410858976049939	1.191500465979449	0.773454741839984	1.2838677323161287	0.6476662196541344	0.7579724916535129	0.8864374658544731	1.0320328698017	ENSAPLG00000005897	protein_coding	chrKB742572.1:345759-348716:-	gi|483522074|gb|EOB06932.1|	2124	0.0	E3 ubiquitin-protein ligase NEDD4, partial [Anas platyrhynchos]	gi|513201329|ref|XM_004943786.1|	807	0.0	PREDICTED: Gallus gallus neural precursor cell expressed, developmentally down-regulated 4 (NEDD4), transcript variant X4, mRNA	P46934	298	6e-88	E3 ubiquitin-protein ligase NEDD4	.	.	.	.	pfam03638	TCR	Tesmin/TSO1-like CXC domain, cysteine-rich domain. This family includes proteins that have two copies of a cysteine rich motif as follows: C-X-C-X4-C-X3-YC-X-C-X6-C-X3-C-X-C-X2-C. The family includes Tesmin and TSO1. This family is called a CXC domain in.	GO:0002250|adaptive immune response;GO:0048514|blood vessel morphogenesis;GO:0034644|cellular response to UV;GO:0019221|cytokine-mediated signaling pathway;GO:0044111|development involved in symbiotic interaction;GO:0003197|endocardial cushion development;GO:0042921|glucocorticoid receptor signaling pathway;GO:0007041|lysosomal transport;GO:2000650|negative regulation of sodium ion transmembrane …	GO:0016327|apicolateral plasma membrane;GO:0005938|cell cortex;GO:0000785|chromatin;GO:0005737|cytoplasm;GO:0005829|cytosol;GO:0070062|extracellular exosome;GO:0005794|Golgi apparatus;GO:0048471|perinuclear region of cytoplasm;GO:0005886|plasma membrane;GO:0000151|ubiquitin ligase complex;	GO:0031698|beta-2 adrenergic receptor binding;GO:0016874|ligase activity;GO:0050815|phosphoserine binding;GO:0050816|phosphothreonine binding;GO:0070064|proline-rich region binding;GO:0019904|protein domain specific binding;GO:0070063|RNA polymerase binding;GO:0019871|sodium channel inhibitor activity;GO:0043130|ubiquitin binding;GO:0061630|ubiquitin protein ligase activity;	K10591	NEDD4, RSP5; E3 ubiquitin-protein ligase NEDD4 [EC:2.3.2.26]
ENSAPLG00000005894	24.692898859853013	23.577151752770167	53.421050147557324	44.32248309683157	42.46181536527792	24.976489853683375	30.92879629385398	24.69199851695056	12.237443767124907	SETD3	protein_coding	chrKB743197.1:2277126-2316431:+	gi|514751193|ref|XP_005020802.1|	3104	0.0	PREDICTED: histone-lysine N-methyltransferase setd3 isoform X1 [Anas platyrhynchos]	gi|513189068|ref|XM_003641411.2|	2975	0.0	PREDICTED: Gallus gallus histone-lysine N-methyltransferase setd3-like (LOC100859337), transcript variant X1, mRNA	Q5ZML9	1179	0.0	Histone-lysine N-methyltransferase setd3	.	.	.	.	pfam09273	Rubis-subs-bind	Rubisco LSMT substrate-binding. Members of this family adopt a multihelical structure, with an irregular array of long and short alpha-helices. They allow binding of the protein to substrate, such as the N-terminal tails of histones H3 and H4 and the large subunit of the Rubisco holoenzyme complex.	GO:0010452|histone H3-K36 methylation;GO:0018027|peptidyl-lysine dimethylation;GO:0018026|peptidyl-lysine monomethylation;GO:0018023|peptidyl-lysine trimethylation;GO:0045893|positive regulation of transcription, DNA-templated;GO:0006351|transcription, DNA-templated;	GO:0005634|nucleus;	GO:0046975|histone methyltransferase activity (H3-K36 specific);GO:0003713|transcription coactivator activity;	K19199	SETD3; histone-lysine N-methyltransferase SETD3 [EC:2.1.1.43]
ENSAPLG00000005895	0.03530028145483344	0.20228588207257145	0.35181135158035176	0.15863448865828242	0.671903038561745	0.17384979895317673	0.19024715125677397	0.6580795013997818	0.021918336007184513	MYO3A	protein_coding	chrKB742631.1:215778-324130:+	gi|874455386|ref|XP_005013020.2|	7925	0.0	PREDICTED: myosin-IIIa [Anas platyrhynchos]	gi|591367452|ref|XM_007058513.1|	2288	0.0	PREDICTED: Chelonia mydas myosin IIIA (MYO3A), mRNA	Q8NEV4	92.8	3e-17	Myosin-IIIa	SPCC1919.10c	433	1e-124	COG5022	pfam00063	Myosin_head	Myosin head (motor domain).	GO:0048839|inner ear development;GO:0018105|peptidyl-serine phosphorylation;GO:0018107|peptidyl-threonine phosphorylation;GO:0051491|positive regulation of filopodium assembly;GO:0046777|protein autophosphorylation;GO:0050896|response to stimulus;GO:0007605|sensory perception of sound;GO:0007601|visual perception;	GO:0005737|cytoplasm;GO:0031941|filamentous actin;GO:0030175|filopodium;GO:0032433|filopodium tip;GO:0016459|myosin complex;GO:0001917|photoreceptor inner segment;GO:0032426|stereocilium bundle tip;	GO:0030898|actin-dependent ATPase activity;GO:0043531|ADP binding;GO:0005524|ATP binding;GO:0005516|calmodulin binding;GO:0000146|microfilament motor activity;GO:0060002|plus-end directed microfilament motor activity;GO:0004672|protein kinase activity;GO:0004674|protein serine/threonine kinase activity;	K08834	MYO3, DFNB30; myosin III [EC:2.7.11.1]
ENSAPLG00000005892	6.603674080729198	10.5138087207219	19.491262673269876	13.425968934328864	22.56959340554649	16.227636948000814	6.249618918785025	11.674112807889516	3.9946167373093777	NDUFAF4	protein_coding	chrKB743252.1:837922-840624:-	gi|514753684|ref|XP_005021426.1|	602	1e-77	PREDICTED: NADH dehydrogenase [ubiquinone] 1 alpha subcomplex assembly factor 4 [Anas platyrhynchos]	gi|513177971|ref|XM_003641013.2|	210	8e-105	PREDICTED: Gallus gallus NADH dehydrogenase (ubiquinone) 1 alpha subcomplex, assembly factor 4 (NDUFAF4), transcript variant X1, mRNA	A4FUH5	135	8e-39	NADH dehydrogenase [ubiquinone] 1 alpha subcomplex assembly factor 4	.	.	.	.	pfam06784	UPF0240	Uncharacterized protein family (UPF0240).	GO:0032981|mitochondrial respiratory chain complex I assembly;	GO:0031966|mitochondrial membrane;	.	K18161	NDUFAF4; NADH dehydrogenase [ubiquinone] 1 alpha subcomplex assembly factor 4
ENSAPLG00000005893	18.123737720336962	35.29095506873353	23.625235058849107	26.542613784104624	24.304293053509447	14.964661933735217	18.915767836180713	29.168114983559978	7.984975956113763	ENSAPLG00000005893	protein_coding	chrKB744196.1:12055-119023:+	gi|874495417|ref|XP_012962313.1|	2075	0.0	PREDICTED: arf-GAP with GTPase, ANK repeat and PH domain-containing protein 1 [Anas platyrhynchos]	gi|541965346|ref|XM_005437572.1|	1047	0.0	PREDICTED: Falco cherrug ArfGAP with GTPase domain, ankyrin repeat and PH domain 1 (AGAP1), transcript variant X1, mRNA	Q9UPQ3	748	0.0	Arf-GAP with GTPase, ANK repeat and PH domain-containing protein 1	YIL044c	101	1e-23	COG5347	pfam01412	ArfGap	Putative GTPase activating protein for Arf. Putative zinc fingers with GTPase activating proteins (GAPs) towards the small GTPase, Arf. The GAP of ARD1 stimulates GTPase hydrolysis for ARD1 but not ARFs.	GO:0015031|protein transport;GO:0007264|small GTPase mediated signal transduction;	GO:0005737|cytoplasm;	GO:0005525|GTP binding;GO:0005096|GTPase activator activity;GO:0046872|metal ion binding;GO:0005543|phospholipid binding;	K12491	AGAP1_3; Arf-GAP with GTPase, ANK repeat and PH domain-containing protein 1/3
ENSAPLG00000005890	15.535884644930617	19.500187603082267	20.515798042278913	23.956496507547396	27.59097687723748	16.752722272974644	13.599124334073196	32.031943681385364	15.612356438473437	LYRM7	protein_coding	chrKB743655.1:1896-11424:+	gi|902925336|ref|XP_013050903.1|	507	1e-62	PREDICTED: complex III assembly factor LYRM7, partial [Anser cygnoides domesticus]	gi|513231213|ref|XM_004949257.1|	317	4e-164	PREDICTED: Gallus gallus Lyrm7 homolog (mouse) (LYRM7), transcript variant X4, mRNA	B4F7A1	147	9e-44	Complex III assembly factor LYRM7	.	.	.	.	pfam05347	Complex1_LYR	Complex 1 protein (LYR family). Proteins in this family include an accessory subunit of the higher eukaryotic NADH dehydrogenase complex. In Saccharomyces cerevisiae, the Isd11 protein has been shown to play a role in Fe/S cluster biogenesis in mitochondria. We have named this family LYR after a highly conserved tripeptide motif close to the N-terminus of these proteins.	.	GO:0005759|mitochondrial matrix;	.	K18170	LYRM7, MZM1; complex III assembly factor LYRM7
ENSAPLG00000005891	1.4381795422148642	0.4457843243093947	2.2506761954364474	4.334261611665425	0.822989753274725	0.5923853008087767	1.3153071718315081	3.299507680856572	0.028413051477790593	CALB1	protein_coding	chrKB744834.1:163352-179857:+	gi|483499267|gb|EOA94324.1|	1214	1e-165	Calbindin, partial [Anas platyrhynchos]	gi|63170|emb|X03343.1|	844	0.0	Chicken mRNA for calcium-binding protein	P04354	472	1e-166	Calbindin	.	.	.	.	pfam13499	EF-hand_7	EF-hand domain pair.	GO:0006816|calcium ion transport;GO:0006874|cellular calcium ion homeostasis;GO:0071310|cellular response to organic substance;GO:0007626|locomotory behavior;GO:0007616|long-term memory;GO:0072205|metanephric collecting duct development;GO:0072286|metanephric connecting tubule development;GO:0072221|metanephric distal convoluted tubule development;GO:0035502|metanephric part of ureteric bud devel…	GO:0005829|cytosol;GO:0030425|dendrite;GO:0070062|extracellular exosome;GO:0043025|neuronal cell body;GO:0005634|nucleus;GO:0045211|postsynaptic membrane;GO:0012506|vesicle membrane;	GO:0005509|calcium ion binding;GO:0005499|vitamin D binding;GO:0008270|zinc ion binding;	K14757	CALB1, CALB; calbindin D28
ENSAPLG00000014137	1.0312311729920194	0.5909400686120038	1.0677927673258452	0.0	3.8638544427424475	1.7412665577586566	0.0	2.065447734646707	0.0	ENSAPLG00000014137	pseudogene	chrKB742823.1:70315-70503:+	gi|677483126|gb|KFQ72531.1|	153	5e-12	hypothetical protein N335_03595, partial [Phaethon lepturus]	gi|53127329|emb|AJ719389.1|	125	6e-58	Gallus gallus mRNA for hypothetical protein, clone 1n16	.	.	.	.	.	.	.	.	pfam06139	BphX	BphX-like. Family of bacterial proteins located in the phenyl dioxygenase (bph) operon. The function of this family is unknown.	.	.	.	.	.
ENSAPLG00000014389	23.731894097755056	23.683361999199274	39.754229086524774	34.0587580496082	37.27230018095319	24.863921556517937	23.079157573976513	25.42866940053643	10.298077669579836	KCTD20	protein_coding	chrKB743553.1:155400-162404:-	gi|514764607|ref|XP_005024016.1|	2350	0.0	PREDICTED: BTB/POZ domain-containing protein KCTD20 isoform X1 [Anas platyrhynchos]	gi|543739003|ref|XM_005510355.1|	1087	0.0	PREDICTED: Columba livia potassium channel tetramerization domain containing 20 (KCTD20), transcript variant X2, mRNA	Q7Z5Y7	647	0.0	BTB/POZ domain-containing protein KCTD20	.	.	.	.	pfam02214	BTB_2	BTB/POZ domain. In voltage-gated K+ channels this domain is responsible for subfamily-specific assembly of alpha-subunits into functional tetrameric channels. In KCTD1 this domain functions as a transcriptional repressor. It also mediates homomultimerization of KCTD1 and interaction of KCTD1 with the transcription factor AP-2-alpha.	GO:0042327|positive regulation of phosphorylation;GO:0051260|protein homooligomerization;	GO:0005737|cytoplasm;	.	.	.
ENSAPLG00000014384	0.0	0.0	0.0	0.0	0.0	0.0	0.0	0.0	1.2205773364000876	ENSAPLG00000014384	protein_coding	chrKB743305.1:10365-10567:-	gi|676814184|gb|KFP10361.1|	211	3e-20	Acyl-coenzyme A amino acid N-acyltransferase 1, partial [Egretta garzetta]	.	.	.	.	A2AKK5	51.2	7e-08	Acyl-coenzyme A amino acid N-acyltransferase 1	.	.	.	.	pfam04775	Bile_Hydr_Trans	Acyl-CoA thioester hydrolase/BAAT N-terminal region. This family consists of the amino termini of acyl-CoA thioester hydrolase and bile acid-CoA:amino acid N-acetyltransferase (BAAT). This region is not thought to contain the active site of either enzyme. Thioesterase isoforms have been identified in peroxisomes, cytoplasm and mitochondria, where they are thought to have distinct functions in lip…	GO:0006637|acyl-CoA metabolic process;GO:0006631|fatty acid metabolic process;	GO:0005777|peroxisome;	GO:0016410|N-acyltransferase activity;GO:0016790|thiolester hydrolase activity;	.	.
ENSAPLG00000014385	0.08064756609296563	0.13864363148204703	0.19832881687991258	0.5575673743373951	1.97016947303529	0.5106599039580675	0.1593685751681745	0.6833902514536195	0.3630435154420773	TRDN	protein_coding	chrKB742912.1:14657-200151:+	gi|483515808|gb|EOB02924.1|	561	1e-62	Triadin, partial [Anas platyrhynchos]	gi|543733014|ref|XM_005507470.1|	421	0.0	PREDICTED: Columba livia triadin-like (LOC102093032), mRNA	Q28820	63.9	4e-09	Triadin	.	.	.	.	pfam05279	Asp-B-Hydro_N	Aspartyl beta-hydroxylase N-terminal region. This family includes the N-terminal regions of the junctin, junctate and aspartyl beta-hydroxylase proteins. Junctate is an integral ER/SR membrane calcium binding protein, which comes from an alternatively spliced form of the same gene that generates aspartyl beta-hydroxylase and junctin. Aspartyl beta-hydroxylase catalyses the post-translational hydr…	.	GO:0016021|integral component of membrane;GO:0033017|sarcoplasmic reticulum membrane;	.	.	.
ENSAPLG00000014386	45.24478732783246	72.95669007944413	97.20744308895816	47.46110458598922	59.02625639139071	36.329381689121185	23.190962305895304	31.603422695681214	45.85125298476851	CCDC86	protein_coding	chrKB743305.1:12569-13073:-	gi|483510248|gb|EOA99578.1|	203	9e-19	hypothetical protein Anapl_15307, partial [Anas platyrhynchos]	gi|46428655|emb|CR390010.1|	95	6e-41	Gallus gallus finished cDNA, clone ChEST915n24	Q9H6F5	62.4	4e-11	Coiled-coil domain-containing protein 86	.	.	.	.	pfam12190	amfpi-1	Fungal protease inhibitor. This protein family is found in eukaryotes, and is approximately 50 amino acids in length. These proteins are fungal protease inhibitors.	GO:0016032|viral process;	GO:0005730|nucleolus;GO:0005654|nucleoplasm;GO:0005634|nucleus;	GO:0044822|poly(A) RNA binding;	K14822	CGR1; rRNA-processing protein CGR1
ENSAPLG00000014387	8.066865292983328	15.234651286313454	12.700582130084602	17.403338394667543	11.443566773698338	7.091460163783746	10.050272677864715	11.642960339090012	13.94829475273844	RRP12	protein_coding	chrKB743484.1:86537-95060:-	gi|874484457|ref|XP_005023424.2|	5478	0.0	PREDICTED: LOW QUALITY PROTEIN: RRP12-like protein, partial [Anas platyrhynchos]	gi|61098351|ref|NM_001012908.1|	2038	0.0	Gallus gallus ribosomal RNA processing 12 homolog (S. cerevisiae) (RRP12), mRNA	Q5ZKD5	1895	0.0	RRP12-like protein	.	.	.	.	pfam08161	NUC173	NUC173 domain. This is the central domain of of novel family of hypothetical nucleolar proteins.	.	GO:0016021|integral component of membrane;GO:0031965|nuclear membrane;GO:0005730|nucleolus;	.	K14794	RRP12; ribosomal RNA-processing protein 12
ENSAPLG00000014380	2.2363522730671677	43.68065736613032	39.51991233545078	34.03261408498422	54.844855554938185	22.654023684569005	31.760589145906557	35.890328373975144	0.20064284981919248	PLIN3	protein_coding	chrKB744239.1:115179-119431:-	gi|483502482|gb|EOA95602.1|	1682	0.0	Mannose-6-phosphate receptor-binding protein 1, partial [Anas platyrhynchos]	gi|541962030|ref|XM_005436457.1|	530	0.0	PREDICTED: Falco cherrug perilipin-2-like (LOC102046255), mRNA	O60664	338	5e-110	Perilipin-3	.	.	.	.	pfam03036	Perilipin	Perilipin family. The perilipin family includes lipid droplet-associated protein (perilipin) and adipose differentiation-related protein (adipophilin).	GO:0016192|vesicle-mediated transport;	GO:0005737|cytoplasm;GO:0005768|endosome;GO:0010008|endosome membrane;GO:0005794|Golgi apparatus;GO:0043231|intracellular membrane-bounded organelle;GO:0005811|lipid particle;GO:0016020|membrane;	.	.	.
ENSAPLG00000014381	0.7448656027990483	3.3734145627984704	2.4164521482497654	1.8605456769333395	3.3022524975352834	2.5323633739952656	2.9913566782903342	5.104994945958345	0.0	QRFPR	protein_coding	chrKB742664.1:1264760-1280851:-	gi|874456737|ref|XP_012949344.1|	1892	0.0	PREDICTED: pyroglutamylated RFamide peptide receptor, partial [Anas platyrhynchos]	gi|490341928|gb|JX291112.1|	1041	0.0	Anser cygnoides breed Tianfu G protein-coupled receptor 103 (GPR103) mRNA, complete cds, alternatively spliced	Q96P65	592	0.0	Pyroglutamylated RFamide peptide receptor	.	.	.	.	pfam00001	7tm_1	7 transmembrane receptor (rhodopsin family). This family contains, amongst other G-protein-coupled receptors (GCPRs), members of the opsin family, which have been considered to be typical members of the rhodopsin superfamily. They share several motifs, mainly the seven transmembrane helices, GCPRs of the rhodopsin superfamily. All opsins bind a chromophore, such as 11-cis-retinal. The function of…	GO:0032870|cellular response to hormone stimulus;GO:0007186|G-protein coupled receptor signaling pathway;GO:1901652|response to peptide;	GO:0016021|integral component of membrane;GO:0005887|integral component of plasma membrane;GO:0005886|plasma membrane;	GO:0004930|G-protein coupled receptor activity;GO:0004983|neuropeptide Y receptor activity;GO:0042277|peptide binding;	K08378	GPR103; G protein-coupled receptor 103
ENSAPLG00000014382	0.13304289888053164	0.3032246314378552	0.043832677528180715	0.02926665894906919	2.1317243784239355	1.0721796099254175	0.21293341989923717	0.3652329154960737	0.0	PKP3	protein_coding	chrKB745312.1:27181-32979:-	gi|483497527|gb|EOA93872.1|	3749	0.0	Plakophilin-3, partial [Anas platyrhynchos]	gi|543371872|ref|XM_005529101.1|	1339	0.0	PREDICTED: Pseudopodoces humilis plakophilin 3 (PKP3), mRNA	Q9QY23	982	0.0	Plakophilin-3	.	.	.	.	pfam00514	Arm	Armadillo/beta-catenin-like repeat. Approx. 40 amino acid repeat. Tandem repeats form super-helix of helices that is proposed to mediate interaction of beta-catenin with its ligands. CAUTION: This family does not contain all known armadillo repeats.	GO:0002159|desmosome assembly;GO:0090002|establishment of protein localization to plasma membrane;GO:0016337|single organismal cell-cell adhesion;	GO:0030057|desmosome;GO:0005634|nucleus;GO:0005886|plasma membrane;GO:0005914|spot adherens junction;	GO:0045294|alpha-catenin binding;GO:0050839|cell adhesion molecule binding;	.	.
ENSAPLG00000014383	148.79979292345524	149.4827367491265	223.62612871924	143.45450683134115	147.45819026902643	147.85339471686885	70.76639908835709	143.1174804094519	141.0655593447247	NDUFA2	protein_coding	chrKB742452.1:32205-33110:+	gi|874446901|ref|XP_005010047.2|	352	1e-41	PREDICTED: NADH dehydrogenase [ubiquinone] 1 alpha subcomplex subunit 2, partial [Anas platyrhynchos]	gi|529438344|ref|XM_005238871.1|	131	3e-61	PREDICTED: Falco peregrinus NADH dehydrogenase (ubiquinone) 1 alpha subcomplex, 2, 8kDa (NDUFA2), mRNA	Q9CQ75	96.7	7e-26	NADH dehydrogenase [ubiquinone] 1 alpha subcomplex subunit 2	.	.	.	.	pfam05047	L51_S25_CI-B8	Mitochondrial ribosomal protein L51 / S25 / CI-B8 domain. The proteins in this family are located in the mitochondrion. The family includes ribosomal protein L51, and S25. This family also includes mitochondrial NADH-ubiquinone oxidoreductase B8 subunit (CI-B8) EC:1.6.5.3. It is not known whether all members of this family form part of the NADH-ubiquinone oxidoreductase and whether they are also …	.	GO:0031966|mitochondrial membrane;GO:0005747|mitochondrial respiratory chain complex I;GO:0005739|mitochondrion;	GO:0008137|NADH dehydrogenase (ubiquinone) activity;	K03946	NDUFA2; NADH dehydrogenase (ubiquinone) 1 alpha subcomplex subunit 2
ENSAPLG00000008345	9.119727460021265	6.80128869897241	10.12979303749271	13.917874025245712	13.617342758481609	10.482365079308101	19.049350666655883	14.330250218107864	5.380845211465989	GPR137B	protein_coding	chrKB743543.1:532590-557459:+	gi|514764140|ref|XP_005023904.1|	1866	0.0	PREDICTED: integral membrane protein GPR137B [Anas platyrhynchos]	gi|529438899|ref|XM_005239144.1|	1416	0.0	PREDICTED: Falco peregrinus G protein-coupled receptor 137B (GPR137B), transcript variant X1, mRNA	O60478	638	0.0	Integral membrane protein GPR137B	.	.	.	.	pfam08395	7tm_7	7tm Chemosensory receptor. This family includes a number of gustatory and odorant receptors mainly from insect species such as A. gambiae and D. melanogaster. They are classified as G-protein-coupled receptors (GPCRs), or seven-transmembrane receptors. They show high sequence divergence, consistent with an ancient origin for the family.	.	GO:0005887|integral component of plasma membrane;GO:0005765|lysosomal membrane;GO:0016020|membrane;	.	.	.
ENSAPLG00000008344	0.0	0.8721131657741669	0.0	0.0	0.0	0.0	0.36453808982749597	0.0	0.0	ENSAPLG00000008344	protein_coding	chrKB747497.1:1036-1265:+	gi|698402114|ref|XP_009809069.1|	303	3e-33	PREDICTED: homer protein homolog 1, partial [Gavia stellata]	gi|543729942|ref|XM_005505977.1|	119	1e-54	PREDICTED: Columba livia homer homolog 1 (Drosophila) (HOMER1), partial mRNA	Q86YM7	89.4	1e-21	Homer protein homolog 1	.	.	.	.	pfam10463	Peptidase_U49	Peptidase U49. This family contains Lit peptidase from Escherichia coli. Lit protease functions in bacterial cell death in response to infection by bacteriophage T4. Following binding of Gol peptide to domains II and III of elongation factor Tu, the Lit peptidase cleaves domain I of the elongation factor. This prevents binding of guanine nucleotides, shuts down translation and leads to cell death.	GO:0048148|behavioral response to cocaine;GO:0048875|chemical homeostasis within a tissue;GO:0007623|circadian rhythm;GO:0007206|phospholipase C-activating G-protein coupled glutamate receptor signaling pathway;GO:0051928|positive regulation of calcium ion transport;GO:0009967|positive regulation of signal transduction;GO:0035418|protein localization to synapse;GO:0090279|regulation of calcium io…	GO:0045177|apical part of cell;GO:0030424|axon;GO:0030054|cell junction;GO:0043034|costamere;GO:0043198|dendritic shaft;GO:0060076|excitatory synapse;GO:0043025|neuronal cell body;GO:0097481|neuronal postsynaptic density;GO:0005886|plasma membrane;GO:0045211|postsynaptic membrane;GO:0030018|Z disc;	GO:0035256|G-protein coupled glutamate receptor binding;GO:0044325|ion channel binding;GO:0035591|signaling adaptor activity;	K15010	HOMER; homer
ENSAPLG00000004149	18.207001909416213	7.72056094149776	14.611401255400288	21.342036556488637	18.676122414084606	25.915734284236677	19.7025897447847	12.818702913037832	10.126633612617962	ALOX5AP	protein_coding	chrKB742973.1:287750-294721:+	gi|874469687|ref|XP_005018242.2|	832	1e-108	PREDICTED: arachidonate 5-lipoxygenase-activating protein [Anas platyrhynchos]	gi|46017100|emb|BX931442.2|	573	0.0	Gallus gallus finished cDNA, clone ChEST647o3	P20292	254	1e-82	Arachidonate 5-lipoxygenase-activating protein	.	.	.	.	pfam01124	MAPEG	MAPEG family. This family is has been called MAPEG (Membrane Associated Proteins in Eicosanoid and Glutathione metabolizm). It includes proteins such as Prostaglandin E synthase. This enzyme catalyses the synthesis of PGE2 from PGH2 (produced by cyclooxygenase from arachidonic acid). Because of structural similarities in the active sites of FLAP, LTC4 synthase and PGE synthase, substrates for eac…	GO:0019369|arachidonic acid metabolic process;GO:0071277|cellular response to calcium ion;GO:0019370|leukotriene biosynthetic process;GO:0006691|leukotriene metabolic process;GO:2001300|lipoxin metabolic process;GO:0019372|lipoxygenase pathway;GO:0070207|protein homotrimerization;GO:0044281|small molecule metabolic process;	GO:0005783|endoplasmic reticulum;GO:0005789|endoplasmic reticulum membrane;GO:0016021|integral component of membrane;GO:0016020|membrane;GO:0005635|nuclear envelope;GO:0031965|nuclear membrane;	GO:0050544|arachidonic acid binding;GO:0008047|enzyme activator activity;GO:0047485|protein N-terminus binding;	.	.
ENSAPLG00000004148	3.536181572575522	17.828469867835796	29.30503282060285	17.62375864985943	28.11323753819797	9.298803449691308	11.667850918449744	12.840649385041885	0.5287699652274748	RAB3B	protein_coding	chrKB744139.1:99684-143345:-	gi|874494684|ref|XP_012962083.1|	1177	4e-161	PREDICTED: ras-related protein Rab-3B isoform X1 [Anas platyrhynchos]	gi|541974353|ref|XM_005440359.1|	676	0.0	PREDICTED: Falco cherrug RAB3B, member RAS oncogene family (RAB3B), mRNA	P20337	387	9e-135	Ras-related protein Rab-3B	.	.	.	.	pfam00071	Ras	Ras family. Includes sub-families Ras, Rab, Rac, Ral, Ran, Rap Ypt1 and more. Shares P-loop motif with GTP_EFTU, arf and myosin_head. See pfam00009 pfam00025, pfam00063. As regards Rab GTPases, these are important regulators of vesicle formation, motility and fusion. They share a fold in common with all Ras GTPases: this is a six-stranded beta-sheet surrounded by five alpha-helices.	GO:0019882|antigen processing and presentation;GO:0006886|intracellular protein transport;GO:0018125|peptidyl-cysteine methylation;GO:0051586|positive regulation of dopamine uptake involved in synaptic transmission;GO:0009306|protein secretion;GO:0032482|Rab protein signal transduction;GO:0017157|regulation of exocytosis;GO:0097494|regulation of vesicle size;GO:0016079|synaptic vesicle exocytosis…	GO:0005737|cytoplasm;GO:0005829|cytosol;GO:0005768|endosome;GO:0070062|extracellular exosome;GO:0048471|perinuclear region of cytoplasm;GO:0005886|plasma membrane;GO:0030667|secretory granule membrane;GO:0008021|synaptic vesicle;GO:0031982|vesicle;	GO:0019003|GDP binding;GO:0005525|GTP binding;GO:0003924|GTPase activity;GO:0031489|myosin V binding;	K06108	RAB3B; Ras-related protein Rab-3B
ENSAPLG00000008341	13.718242753234545	36.09718841125221	18.886732220412075	21.288095050061052	15.424472742025703	10.692224183759183	17.288541510148487	34.25335570489874	9.073318252885606	RAB6B	protein_coding	chrKB743099.1:193889-207776:-	gi|678144458|gb|KFV13624.1|	1001	1e-134	Ras-related protein Rab-6A, partial [Pterocles gutturalis]	gi|529445938|ref|XM_005242620.1|	686	0.0	PREDICTED: Falco peregrinus ras-related protein Rab-6A-like (LOC101917311), transcript variant X1, mRNA	Q9WVB1	360	5e-124	Ras-related protein Rab-6A	.	.	.	.	pfam00071	Ras	Ras family. Includes sub-families Ras, Rab, Rac, Ral, Ran, Rap Ypt1 and more. Shares P-loop motif with GTP_EFTU, arf and myosin_head. See pfam00009 pfam00025, pfam00063. As regards Rab GTPases, these are important regulators of vesicle formation, motility and fusion. They share a fold in common with all Ras GTPases: this is a six-stranded beta-sheet surrounded by five alpha-helices.	GO:0048193|Golgi vesicle transport;GO:0006891|intra-Golgi vesicle-mediated transport;GO:0006886|intracellular protein transport;GO:0032781|positive regulation of ATPase activity;GO:0000042|protein targeting to Golgi;GO:0032482|Rab protein signal transduction;GO:0042147|retrograde transport, endosome to Golgi;GO:0006890|retrograde vesicle-mediated transport, Golgi to ER;	GO:0005794|Golgi apparatus;GO:0000139|Golgi membrane;GO:0016020|membrane;	GO:0001671|ATPase activator activity;GO:0051117|ATPase binding;GO:0005525|GTP binding;GO:0003924|GTPase activity;	.	.
ENSAPLG00000008340	48.255968314256684	63.02112741990447	72.71961291452655	48.55418902277836	46.42871013814822	38.133936389635785	95.90098282318007	38.235812225788564	13.978118537403743	FAM101B	protein_coding	chrKB742569.1:820615-822292:+	gi|514712841|ref|XP_005011930.1|	777	4e-103	PREDICTED: filamin-interacting protein FAM101B [Anas platyrhynchos]	gi|543742299|ref|XM_005511948.1|	333	4e-173	PREDICTED: Columba livia family with sequence similarity 101, member B (FAM101B), mRNA	Q6AXS9	233	2e-76	Filamin-interacting protein FAM101B	.	.	.	.	pfam15068	FAM101	FAM101 family. This protein family includes the actin regulators, Refilin A and B, however the exact function of this protein family remains unknown. Refilin is thought to stabilize peri-nuclear actin filament bundles, important in fibroblasts. Refilin is important as changes in localisation and shape in the nucleus plays a role in cellular and developmental processes.	GO:0061572|actin filament bundle organization;GO:0001837|epithelial to mesenchymal transition;GO:1900158|negative regulation of bone mineralization involved in bone maturation;GO:0061182|negative regulation of chondrocyte development;GO:0048705|skeletal system morphogenesis;	GO:0032432|actin filament bundle;GO:0005737|cytoplasm;	.	.	.
ENSAPLG00000008343	2.886197808325029	1.7225617388220031	1.944717993688316	2.3528404355809065	3.1396618551391953	2.0258670839072366	2.0613964013163826	3.9226216865476227	0.06089565756907203	SPTBN5	protein_coding	chrKB744676.1:588-82382:+	gi|874499607|ref|XP_012963686.1|	14080	0.0	PREDICTED: spectrin beta chain, non-erythrocytic 5 [Anas platyrhynchos]	gi|513187527|ref|XM_421149.4|	6115	0.0	PREDICTED: Gallus gallus spectrin, beta, non-erythrocytic 5 (SPTBN5), mRNA	Q9NRC6	129	2e-28	Spectrin beta chain, non-erythrocytic 5	.	.	.	.	pfam00435	Spectrin	Spectrin repeat. Spectrin repeat-domains are found in several proteins involved in cytoskeletal structure. These include spectrin, alpha-actinin and dystrophin. The sequence repeat used in this family is taken from the structural repeat in reference. The spectrin domain- repeat forms a three helix bundle. The second helix is interrupted by proline in some sequences. The repeats are defined by a c…	GO:0030036|actin cytoskeleton organization;GO:0051693|actin filament capping;GO:0007411|axon guidance;GO:0007030|Golgi organization;GO:0007041|lysosomal transport;GO:0051260|protein homooligomerization;	GO:0005737|cytoplasm;GO:0005829|cytosol;GO:0070062|extracellular exosome;GO:0016020|membrane;GO:0032391|photoreceptor connecting cilium;GO:0097381|photoreceptor disc membrane;GO:0008091|spectrin;	GO:0003779|actin binding;GO:0034452|dynactin binding;GO:0045505|dynein intermediate chain binding;GO:0019894|kinesin binding;GO:0032029|myosin tail binding;GO:0043621|protein self-association;GO:0030507|spectrin binding;	K06115	SPTB; spectrin beta
ENSAPLG00000008342	8.517982600562815	6.754580227988986	12.888353737215718	9.434869412857985	7.372027942503899	5.368259486236875	7.500261118357964	5.323358472630448	93.18910094869987	PTGR1	protein_coding	chrKB743171.1:136621-146205:+	gi|874476173|ref|XP_012955857.1|	1586	0.0	PREDICTED: LOW QUALITY PROTEIN: prostaglandin reductase 1 [Anas platyrhynchos]	gi|543272668|ref|XM_005425329.1|	576	0.0	PREDICTED: Geospiza fortis prostaglandin reductase 1-like (LOC102038916), mRNA	P97584	409	3e-138	Prostaglandin reductase 1	BS_yfmJ	234	6e-71	COG2130	pfam00107	ADH_zinc_N	Zinc-binding dehydrogenase.	GO:0009636|response to toxic substance;	GO:0005737|cytoplasm;GO:0070062|extracellular exosome;	GO:0036132|13-prostaglandin reductase activity;GO:0047522|15-oxoprostaglandin 13-oxidase activity;GO:0032440|2-alkenal reductase [NAD(P)] activity;GO:0008270|zinc ion binding;	K13948	PTGR1, LTB4DH; prostaglandin reductase 1 [EC:1.3.1.74 1.3.1.48]
ENSAPLG00000004143	0.07746933688733151	0.3495970880042996	0.29245401763145007	0.0	0.33864241524035815	0.22891650867085786	0.7955939058160435	0.9190420622996951	0.0	FRMD7	protein_coding	chrKB743294.1:177787-188099:+	gi|874480100|ref|XP_012957204.1|	3421	0.0	PREDICTED: LOW QUALITY PROTEIN: FERM domain-containing protein 7 [Anas platyrhynchos]	gi|513180541|ref|XM_426268.3|	1279	0.0	PREDICTED: Gallus gallus FERM domain containing 7 (FRMD7), partial mRNA	Q6ZUT3	858	0.0	FERM domain-containing protein 7	.	.	.	.	pfam09380	FERM_C	FERM C-terminal PH-like domain.	GO:0032091|negative regulation of protein binding;GO:0051497|negative regulation of stress fiber assembly;GO:0010592|positive regulation of lamellipodium assembly;GO:0051057|positive regulation of small GTPase mediated signal transduction;GO:0010975|regulation of neuron projection development;	GO:0005856|cytoskeleton;GO:0005615|extracellular space;GO:0030426|growth cone;GO:0043005|neuron projection;GO:0043025|neuronal cell body;	.	.	.
ENSAPLG00000004142	5.648621363899143	9.967007608847622	12.186615518705935	8.838342185464384	10.34017305064237	6.493774115094419	11.040296434775591	8.601956488929565	2.5828991376724435	POLR1B	protein_coding	chrKB742890.1:631318-646756:+	gi|483516106|gb|EOB03092.1|	5621	0.0	DNA-directed RNA polymerase I subunit RPA2, partial [Anas platyrhynchos]	gi|513174607|ref|XM_004935250.1|	2295	0.0	PREDICTED: Gallus gallus polymerase (RNA) I polypeptide B, 128kDa (POLR1B), mRNA	Q9H9Y6	1690	0.0	DNA-directed RNA polymerase I subunit RPA2	SPBP23A10.07	1045	0.0	COG0085	pfam00562	RNA_pol_Rpb2_6	RNA polymerase Rpb2, domain 6. RNA polymerases catalyse the DNA dependent polymerization of RNA. Prokaryotes contain a single RNA polymerase compared to three in eukaryotes (not including mitochondrial. and chloroplast polymerases). This domain represents the hybrid binding domain and the wall domain. The hybrid binding domain binds the nascent RNA strand / template DNA strand in the Pol II trans…	GO:0007566|embryo implantation;GO:0010467|gene expression;GO:0045814|negative regulation of gene expression, epigenetic;GO:0017126|nucleologenesis;GO:0040029|regulation of gene expression, epigenetic;GO:0009303|rRNA transcription;GO:0006363|termination of RNA polymerase I transcription;GO:0006362|transcription elongation from RNA polymerase I promoter;GO:0006360|transcription from RNA polymerase …	GO:0005737|cytoplasm;GO:0005736|DNA-directed RNA polymerase I complex;GO:0005730|nucleolus;GO:0005654|nucleoplasm;	GO:0003677|DNA binding;GO:0003899|DNA-directed RNA polymerase activity;GO:0046872|metal ion binding;GO:0032549|ribonucleoside binding;	K03002	RPA2, POLR1B; DNA-directed RNA polymerase I subunit RPA2 [EC:2.7.7.6]
ENSAPLG00000004141	0.29500949501539375	1.7295442917204857	1.2541846234909944	1.729726059023964	2.3807587980534275	1.2070143184463413	0.9702604714095473	0.6607988381824255	433.9830529422534	PRPS2	protein_coding	chrKB744694.1:37910-64183:-	gi|874499674|ref|XP_005029237.2|	1662	0.0	PREDICTED: ribose-phosphate pyrophosphokinase 2 [Anas platyrhynchos]	gi|57525514|ref|NM_001006264.1|	870	0.0	Gallus gallus phosphoribosyl pyrophosphate synthetase 2 (PRPS2), mRNA	Q5ZI49	629	0.0	Ribose-phosphate pyrophosphokinase 2	SPCC1620.06c	425	9e-147	COG0462	pfam13793	Pribosyltran_N	N-terminal domain of ribose phosphate pyrophosphokinase. This family is frequently found N-terminal to the Pribosyltran, pfam00156.	GO:0006015|5-phosphoribose 1-diphosphate biosynthetic process;GO:0009165|nucleotide biosynthetic process;GO:0009156|ribonucleoside monophosphate biosynthetic process;	GO:0070062|extracellular exosome;	GO:0005524|ATP binding;GO:0016301|kinase activity;GO:0000287|magnesium ion binding;GO:0042803|protein homodimerization activity;GO:0004749|ribose phosphate diphosphokinase activity;	K00948	PRPS, prsA; ribose-phosphate pyrophosphokinase [EC:2.7.6.1]
ENSAPLG00000004140	3.275934429171859	4.4879661585324	7.5580371523915515	7.667106743129557	10.254146300396808	4.884160196953522	5.0200235358117125	4.015691213177662	1.3421487842487019	METTL8	protein_coding	chrKB743045.1:727399-747510:+	gi|874471773|ref|XP_012954340.1|	2181	0.0	PREDICTED: methyltransferase-like protein 8 isoform X1 [Anas platyrhynchos]	gi|513194119|ref|XM_422001.4|	962	0.0	PREDICTED: Gallus gallus methyltransferase like 8 (METTL8), transcript variant X4, mRNA	Q0P5B2	387	3e-129	Methyltransferase-like protein 2	.	.	.	.	pfam08242	Methyltransf_12	Methyltransferase domain. Members of this family are SAM dependent methyltransferases.	GO:0030488|tRNA methylation;	.	GO:0016427|tRNA (cytosine) methyltransferase activity;	.	.
ENSAPLG00000004147	26.736984253395146	19.937525933433754	17.106425418610105	19.391273580692808	9.330610975958669	7.245404163099894	20.69073100365218	19.96293727226577	3.3421169128645696	ENSAPLG00000004147	protein_coding	chrKB743459.1:660897-679963:-	gi|768350160|ref|XP_011571958.1|	2318	0.0	PREDICTED: A disintegrin and metalloproteinase with thrombospondin motifs 9 [Aquila chrysaetos canadensis]	gi|543739543|ref|XM_005510615.1|	1090	0.0	PREDICTED: Columba livia ADAM metallopeptidase with thrombospondin type 1 motif, 9 (ADAMTS9), mRNA	Q9P2N4	115	9e-26	A disintegrin and metalloproteinase with thrombospondin motifs 9	.	.	.	.	pfam08685	GON	GON domain. The GON domain is found in the ADAMTS (a disintegrin and metalloproteinase domain with thrombospondin type-1 modules) family of proteins. It contains several conserved cysteine residues.	GO:0006516|glycoprotein catabolic process;GO:0007275|multicellular organismal development;GO:0045636|positive regulation of melanocyte differentiation;GO:0015031|protein transport;GO:0006508|proteolysis;GO:0016192|vesicle-mediated transport;	GO:0005783|endoplasmic reticulum;GO:0005615|extracellular space;GO:0005578|proteinaceous extracellular matrix;	GO:0004222|metalloendopeptidase activity;GO:0008237|metallopeptidase activity;GO:0008270|zinc ion binding;	K08624	ADAMTS9; a disintegrin and metalloproteinase with thrombospondin motifs 9 [EC:3.4.24.-]
ENSAPLG00000004146	49.18443386844449	42.03316327856153	58.30954649987378	41.485101992075535	20.57353444207639	21.305886837880166	15.792722154598687	111.13073069353342	17.197495226163173	ENSAPLG00000004146	protein_coding	chrKB743153.1:1554088-1556125:+	gi|726987387|ref|XP_010390022.1|	1946	0.0	PREDICTED: actin, alpha cardiac muscle 1 [Corvus cornix cornix]	gi|543345560|ref|XM_005518546.1|	1138	0.0	PREDICTED: Pseudopodoces humilis actin, alpha 1, skeletal muscle (ACTA1), transcript variant X2, mRNA	P68136	752	0.0	Actin, alpha skeletal muscle	SPBC32H8.12c	692	0.0	COG5277	pfam00022	Actin	Actin.	GO:0016049|cell growth;GO:0090131|mesenchyme migration;GO:0010628|positive regulation of gene expression;GO:0009991|response to extracellular stimulus;GO:0010226|response to lithium ion;GO:0009612|response to mechanical stimulus;GO:0048545|response to steroid hormone;GO:0043503|skeletal muscle fiber adaptation;GO:0048741|skeletal muscle fiber development;GO:0030240|skeletal muscle thin filament a…	GO:0005884|actin filament;GO:0072562|blood microparticle;GO:0044297|cell body;GO:0005737|cytoplasm;GO:0070062|extracellular exosome;GO:0030175|filopodium;GO:0030027|lamellipodium;GO:0001725|stress fiber;GO:0005865|striated muscle thin filament;	GO:0005524|ATP binding;	K10354	ACTA1; actin, alpha skeletal muscle
ENSAPLG00000004145	7.841535667432103	15.294125597863314	17.908309287347368	24.85530810913419	16.249365554060233	9.404653231227744	11.5994968630927	12.720377635011689	8.051115892023654	KLF10	protein_coding	chrKB742485.1:1719511-1721946:+	gi|483523650|gb|EOB07893.1|	1913	0.0	Krueppel-like factor 10, partial [Anas platyrhynchos]	gi|513172875|ref|XM_427148.4|	324	1e-167	PREDICTED: Gallus gallus Kruppel-like factor 10 (KLF10), transcript variant X3, mRNA	Q13118	532	0.0	Krueppel-like factor 10	SPAC4G8.13c	84.7	8e-17	COG5048	pfam13465	zf-H2C2_2	Zinc-finger double domain.	GO:0030282|bone mineralization;GO:0008283|cell proliferation;GO:0007267|cell-cell signaling;GO:1901653|cellular response to peptide;GO:0009267|cellular response to starvation;GO:0007623|circadian rhythm;GO:0008285|negative regulation of cell proliferation;GO:0000122|negative regulation of transcription from RNA polymerase II promoter;GO:0045892|negative regulation of transcription, DNA-templated;…	GO:0005634|nucleus;	GO:0001046|core promoter sequence-specific DNA binding;GO:0046872|metal ion binding;GO:0003700|transcription factor activity, sequence-specific DNA binding;	K09209	KLF10_11, TIEG; krueppel-like factor 10/11
ENSAPLG00000004144	15.713213697606594	38.667063966243006	37.49070070860918	36.67119810599352	29.72225101539596	22.28941412189065	32.10346016512073	38.520346226954004	5.215839199151537	LANCL1	protein_coding	chrKB743291.1:1957888-1975239:+	gi|514755447|ref|XP_005021837.1|	2134	0.0	PREDICTED: lanC-like protein 1 [Anas platyrhynchos]	gi|53130727|emb|AJ720034.1|	941	0.0	Gallus gallus mRNA for hypothetical protein, clone 9l13	O43813	717	0.0	LanC-like protein 1	BH0455	53.1	1e-06	COG4403	pfam05147	LANC_like	Lanthionine synthetase C-like protein. Lanthionines are thioether bridges that are putatively generated by dehydration of Ser and Thr residues followed by addition of cysteine residues within the peptide. This family contains the lanthionine synthetase C-like proteins 1 and 2 which are related to the bacterial lanthionine synthetase components C (LanC). LANCL1 (P40 seven-transmembrane-domain prot…	GO:0007186|G-protein coupled receptor signaling pathway;	GO:0005737|cytoplasm;GO:0070062|extracellular exosome;GO:0005887|integral component of plasma membrane;GO:0005634|nucleus;	GO:0003824|catalytic activity;GO:0004930|G-protein coupled receptor activity;GO:0043295|glutathione binding;GO:0050750|low-density lipoprotein particle receptor binding;GO:0017124|SH3 domain binding;GO:0008270|zinc ion binding;	.	.
ENSAPLG00000011855	0.0	0.0	0.0	0.0	0.0	0.0	0.07958225904684771	0.27300609277020393	0.0	ENSAPLG00000011855	protein_coding	chrKB743600.1:171721-173500:-	gi|874486878|ref|XP_012959476.1|	738	5e-98	PREDICTED: uncharacterized protein LOC106018562 isoform X1 [Anas platyrhynchos]	gi|349500565|dbj|AB559576.1|	200	3e-99	Coturnix japonica IL13 mRNA for interleukin 13, partial cds	.	.	.	.	.	.	.	.	pfam00727	IL4	Interleukin 4.	.	.	.	.	.
ENSAPLG00000005096	19.46691019331585	15.698036983935001	22.021569819942755	21.34044160165546	15.440077405936568	10.49872834804113	14.245026894797533	18.229084244053144	8.771195945942068	AVEN	protein_coding	chrKB742443.1:1251176-1327684:+	gi|483524549|gb|EOB08484.1|	1227	4e-166	Cell death regulator Aven, partial [Anas platyrhynchos]	gi|95007627|emb|AJ583692.2|	599	0.0	Gallus gallus mRNA for Aven-like protein (aven gene)	Q9NQS1	194	2e-57	Cell death regulator Aven	.	.	.	.	pfam07379	DUF1494	Protein of unknown function (DUF1494). This family consists of several bacterial proteins of around 175 residues in length. Members of this family seem to be found exclusively in Chlamydia species. The function of this family is unknown.	GO:0006915|apoptotic process;GO:0043066|negative regulation of apoptotic process;	GO:0012505|endomembrane system;GO:0005622|intracellular;GO:0016020|membrane;	.	.	.
ENSAPLG00000005097	0.07499118007452396	0.0	0.1019155475072825	0.0	0.0	0.07386457581590962	0.0	0.0	0.0	ENSAPLG00000005097	protein_coding	chrKB744477.1:905679-907856:-	gi|902909669|ref|XP_013043599.1|	1156	4e-158	PREDICTED: transcription cofactor HES-6-like isoform X1 [Anser cygnoides domesticus]	gi|513199209|ref|XM_422641.4|	471	0.0	PREDICTED: Gallus gallus hairy and enhancer of split 6 (Drosophila) (HES6), transcript variant X2, mRNA	Q96HZ4	116	7e-30	Transcription cofactor HES-6	.	.	.	.	pfam00010	HLH	Helix-loop-helix DNA-binding domain.	GO:0030154|cell differentiation;GO:0007399|nervous system development;GO:0006355|regulation of transcription, DNA-templated;GO:0006351|transcription, DNA-templated;	GO:0005634|nucleus;GO:0005667|transcription factor complex;	GO:0000977|RNA polymerase II regulatory region sequence-specific DNA binding;GO:0001227|transcriptional repressor activity, RNA polymerase II transcription regulatory region sequence-specific binding;GO:0003700|transcription factor activity, sequence-specific DNA binding;GO:0003712|transcription cofactor activity;GO:0008134|transcription factor binding;	K09087	HES2_6_7; hairy and enhancer of split 2/6/7
ENSAPLG00000005094	14.93832364463804	33.32235308613405	33.42373697793387	35.89698347336127	34.55655864714701	23.130581374984764	17.822639303500097	21.756155148139715	9.464860634678807	C9orf114	protein_coding	chrKB742651.1:19457-23331:-	gi|874455999|ref|XP_012949087.1|	1596	0.0	PREDICTED: putative methyltransferase C9orf114 homolog, partial [Anas platyrhynchos]	gi|478621115|ref|NM_001277675.1|	658	0.0	Gallus gallus chromosome 17 open reading frame, human C9orf114 (C17H9ORF114), mRNA	Q5T280	471	4e-163	Putative methyltransferase C9orf114	MK0137	115	2e-28	COG2106	pfam02598	Methyltrn_RNA_3	Putative RNA methyltransferase. This family has a TIM barrel-like fold with a deep C-terminal trefoil knot. The arrangement of its hydrophilic and hydrophobic surfaces are opposite to that of the classic TIM barrel proteins. It is likely to bind RNA, and may function as a methyltransferase.	GO:0007049|cell cycle;GO:0051301|cell division;	GO:0000777|condensed chromosome kinetochore;	GO:0008168|methyltransferase activity;GO:0044822|poly(A) RNA binding;	K09142	K09142; uncharacterized protein
ENSAPLG00000005095	7.345440429734459	17.501246814617822	28.673717735635872	26.566873284189185	26.917065993296227	14.239270365439447	12.283348678969972	20.78802915093698	7.330539829046323	SNX16	protein_coding	chrKB742846.1:158845-179518:+	gi|514731910|ref|XP_005016473.1|	1625	0.0	PREDICTED: sorting nexin-16 [Anas platyrhynchos]	gi|529442916|ref|XM_005241125.1|	858	0.0	PREDICTED: Falco peregrinus sorting nexin 16 (SNX16), transcript variant X1, mRNA	P57768	476	1e-166	Sorting nexin-16	.	.	.	.	pfam00787	PX	PX domain. PX domains bind to phosphoinositides.	GO:0045022|early endosome to late endosome transport;GO:0008333|endosome to lysosome transport;GO:0006622|protein targeting to lysosome;	GO:0005769|early endosome;GO:0031901|early endosome membrane;GO:0031313|extrinsic component of endosome membrane;GO:0005770|late endosome;GO:0031902|late endosome membrane;GO:0005764|lysosome;	GO:0042802|identical protein binding;GO:0035091|phosphatidylinositol binding;	K17928	SNX16; sorting nexin-16
ENSAPLG00000005092	0.22297189594338723	0.5894960421285533	1.1019139647779868	0.8093111399686775	0.8825275959521058	1.138042071677979	0.20392205927192253	0.459081298105685	0.0	IP6K3	protein_coding	chrKB744057.1:294916-305316:-	gi|514776745|ref|XP_005026896.1|	2201	0.0	PREDICTED: inositol hexakisphosphate kinase 3 [Anas platyrhynchos]	gi|513225159|ref|XM_418033.4|	1233	0.0	PREDICTED: Gallus gallus inositol hexakisphosphate kinase 3 (IP6K3), mRNA	Q96PC2	501	8e-168	Inositol hexakisphosphate kinase 3	.	.	.	.	pfam03770	IPK	Inositol polyphosphate kinase. ArgRIII has has been demonstrated to be an inositol polyphosphate kinase.	GO:0032958|inositol phosphate biosynthetic process;GO:0043647|inositol phosphate metabolic process;GO:0046488|phosphatidylinositol metabolic process;GO:0006468|protein phosphorylation;GO:0044281|small molecule metabolic process;	GO:0005737|cytoplasm;GO:0005829|cytosol;GO:0005634|nucleus;	GO:0005524|ATP binding;GO:0052723|inositol hexakisphosphate 1-kinase activity;GO:0052724|inositol hexakisphosphate 3-kinase activity;GO:0000832|inositol hexakisphosphate 5-kinase activity;GO:0000831|inositol hexakisphosphate 6-kinase activity;GO:0008440|inositol-1,4,5-trisphosphate 3-kinase activity;	K07756	IP6K, IHPK; inositol-hexakisphosphate 5-kinase [EC:2.7.4.21]
ENSAPLG00000005093	0.6185001309385334	0.32836649561537457	0.3955588591510722	0.30812933844961304	1.1832467613321405	1.0750734820169843	1.1895453457528813	0.8239920735230244	0.27673008436601176	ENSAPLG00000005093	protein_coding	chrKB742443.1:1214176-1215385:+	gi|874446315|ref|XP_012954075.1|	1246	2e-171	PREDICTED: fibrinogen-like protein 1 [Anas platyrhynchos]	gi|42600665|gb|AC147971.2|	532	0.0	Gallus gallus BAC clone CH261-79K6 from chromosome unknown, complete sequence	Q3SZZ7	127	3e-33	Fibrinogen-like protein 1	.	.	.	.	pfam00147	Fibrinogen_C	Fibrinogen beta and gamma chains, C-terminal globular domain.	.	GO:0070062|extracellular exosome;	.	.	.
ENSAPLG00000005090	0.041222215958396584	0.041338697460243386	0.0	0.5486156045659232	0.06487021679099705	0.0	0.025918992625349482	0.2667444851378598	0.0	LIPH	protein_coding	chrKB743085.1:529162-536104:-	gi|514745413|ref|XP_005019436.1|	2347	0.0	PREDICTED: lipase member H [Anas platyrhynchos]	gi|541978258|ref|XM_005441752.1|	806	0.0	PREDICTED: Falco cherrug lipase, member H (LIPH), mRNA	Q9BDJ4	628	0.0	Lipase member H	.	.	.	.	pfam00151	Lipase	Lipase.	GO:0016042|lipid catabolic process;	GO:0005576|extracellular region;GO:0016020|membrane;	GO:0052689|carboxylic ester hydrolase activity;	K19404	LIPH_I; phosphatidic acid-selective&#160;phospholipase A1 [EC:3.1.1.-]
ENSAPLG00000005091	23.302055890715017	20.224236708631164	19.455401504088854	46.77730937028262	31.24330673817556	54.60102368444671	6.24165508454637	41.69691893647243	19.47246634349907	ENSAPLG00000005091	protein_coding	chrKB754694.1:10472-14747:+	gi|678134170|gb|KFV03352.1|	667	2e-82	Target of Nesh-SH3, partial [Pterocles gutturalis]	gi|514796570|ref|XM_005031347.1|	367	0.0	PREDICTED: Anas platyrhynchos target of Nesh-SH3-like (LOC101796964), partial mRNA	Q7Z7G0	132	6e-34	Target of Nesh-SH3	.	.	.	.	pfam15449	Retinal	Retinal protein. This family of proteins is found in the photoreceptor cells of the retina. Mutations of the gene encoding this protein have been associated with retinal disorders such as retinitis pigmentosa and late-onset progressive retinal atrophy. The function of this family of proteins is unknown, but it is likely to be important in the development and function of the retina.	GO:0030198|extracellular matrix organization;GO:0010811|positive regulation of cell-substrate adhesion;	GO:0005615|extracellular space;GO:0005614|interstitial matrix;	GO:0008201|heparin binding;	.	.
ENSAPLG00000013911	0.0	0.0	0.0	0.18120939665965338	0.0	0.0	0.0	0.0	0.0	ENSAPLG00000013911	pseudogene	chrKB754717.1:120-301:-	gi|902938336|ref|XP_013057207.1|	286	1e-30	PREDICTED: rRNA 2'-O-methyltransferase fibrillarin [Anser cygnoides domesticus]	gi|541970022|ref|XM_005438971.1|	122	3e-56	PREDICTED: Falco cherrug rRNA 2'-O-methyltransferase fibrillarin-like (LOC102058894), mRNA	P22087	104	3e-27	rRNA 2'-O-methyltransferase fibrillarin	YDL014w	91.3	6e-23	COG1889	pfam01269	Fibrillarin	Fibrillarin.	GO:0000494|box C/D snoRNA 3'-end processing;GO:1990258|histone glutamine methylation;GO:0001649|osteoblast differentiation;GO:0031167|rRNA methylation;GO:0006364|rRNA processing;GO:0008033|tRNA processing;	GO:0031428|box C/D snoRNP complex;GO:0015030|Cajal body;GO:0001651|dense fibrillar component;GO:0070062|extracellular exosome;GO:0001652|granular component;GO:0016020|membrane;GO:0005730|nucleolus;GO:0005634|nucleus;GO:0032040|small-subunit processome;	GO:1990259|histone-glutamine methyltransferase activity;GO:0044822|poly(A) RNA binding;GO:0003723|RNA binding;GO:0008649|rRNA methyltransferase activity;	K14563	NOP1, FBL; rRNA 2'-O-methyltransferase fibrillarin [EC:2.1.1.-]
ENSAPLG00000005098	14.49317323632017	24.29130242564211	14.53914259082066	23.01223089910937	12.192349116768048	14.142335686056757	17.630761374551636	36.762938872113985	10.058291433793203	ENSAPLG00000005098	protein_coding	chrKB744206.1:116204-117031:-	gi|874505186|ref|XP_012965528.1|	933	7e-122	PREDICTED: endogenous retrovirus group FC1 Env polyprotein-like [Anas platyrhynchos]	gi|47716371|dbj|AB180531.1|	107	3e-47	Anas platyrhynchos DNA, microsatellite AMU49	.	.	.	.	.	.	.	.	pfam00429	TLV_coat	ENV polyprotein (coat polyprotein).	.	.	.	.	.
ENSAPLG00000014061	13.543722766616163	33.27588340529905	34.060088337404395	42.228063474129414	52.55377158427298	30.73666468765938	28.74653828926846	23.19300742296768	5.150786641590594	ARRDC1	protein_coding	chrKB744204.1:486922-501909:-	gi|71895529|ref|NP_001026646.1|	1872	0.0	arrestin domain-containing protein 1 [Gallus gallus]	gi|71895528|ref|NM_001031475.1|	1048	0.0	Gallus gallus arrestin domain containing 1 (ARRDC1), mRNA	Q99KN1	538	0.0	Arrestin domain-containing protein 1	.	.	.	.	pfam02752	Arrestin_C	Arrestin (or S-antigen), C-terminal domain. Ig-like beta-sandwich fold. Scop reports duplication with N-terminal domain.	.	GO:0031410|cytoplasmic vesicle;GO:0070062|extracellular exosome;GO:0005886|plasma membrane;	.	.	.
ENSAPLG00000003663	36.104623582268566	3.9294032592597	8.032264364652706	7.047032092319854	5.515424548823773	3.2336062605290876	10.863112336761793	6.444828174865631	0.50960131216704	ITGA11	protein_coding	chrKB743431.1:113278-149768:-	gi|874483352|ref|XP_012958320.1|	5598	0.0	PREDICTED: LOW QUALITY PROTEIN: integrin alpha-11 [Anas platyrhynchos]	gi|513202065|ref|XM_004943925.1|	2149	0.0	PREDICTED: Gallus gallus integrin, alpha 11 (ITGA11), transcript variant X13, mRNA	P61622	1791	0.0	Integrin alpha-11	.	.	.	.	pfam08441	Integrin_alpha2	Integrin alpha. This domain is found in integrin alpha and integrin alpha precursors to the C terminus of a number of pfam01839 repeats and to the N-terminus of the pfam00357 cytoplasmic region. This region is composed of three immunoglobulin-like domains.	GO:0033627|cell adhesion mediated by integrin;GO:0007160|cell-matrix adhesion;GO:0038065|collagen-activated signaling pathway;GO:0007229|integrin-mediated signaling pathway;GO:0001649|osteoblast differentiation;GO:0006929|substrate-dependent cell migration;	GO:0005925|focal adhesion;GO:0034681|integrin alpha11-beta1 complex;GO:0016020|membrane;	GO:0005518|collagen binding;GO:0098639|collagen binding involved in cell-matrix adhesion;GO:0038064|collagen receptor activity;GO:0046872|metal ion binding;	.	.
ENSAPLG00000003662	14.126171314721615	19.903839325354305	15.551652664771334	13.258270244810612	12.92084044658665	6.750017723301841	11.09743113025215	25.937542885779234	14.120060121808208	BEND6	protein_coding	chrKB743086.1:581810-587945:+	gi|483513358|gb|EOB01485.1|	1411	0.0	Coiled-coil domain-containing protein C6orf65, partial [Anas platyrhynchos]	gi|529436943|ref|XM_005238180.1|	702	0.0	PREDICTED: Falco peregrinus BEN domain containing 6 (BEND6), mRNA	Q5SZJ8	370	3e-127	BEN domain-containing protein 6	.	.	.	.	pfam10523	BEN	BEN domain. The BEN domain is found in diverse animal proteins such as BANP/SMAR1, NAC1 and the Drosophila mod(mdg4) isoform C, in the chordopoxvirus virosomal protein E5R and in several proteins of polydnaviruses. Computational analysis suggests that the BEN domain mediates protein-DNA and protein-protein interactions during chromatin organisation and transcription.	GO:0045746|negative regulation of Notch signaling pathway;GO:0000122|negative regulation of transcription from RNA polymerase II promoter;GO:0045666|positive regulation of neuron differentiation;	GO:0005634|nucleus;	GO:0003682|chromatin binding;GO:0001106|RNA polymerase II transcription corepressor activity;	.	.
ENSAPLG00000003661	0.2756577631573759	1.1057467541512953	0.5494547138616888	1.2340026398295414	1.156785869974426	1.1946726587485261	0.41597597980315487	0.8324173503484132	0.5391507252810203	IL22RA1	protein_coding	chrKB744345.1:470170-474142:+	gi|483501813|gb|EOA95268.1|	1771	0.0	Interleukin-22 receptor subunit alpha-1, partial [Anas platyrhynchos]	gi|529428788|ref|XM_005234157.1|	654	0.0	PREDICTED: Falco peregrinus interleukin 22 receptor, alpha 1 (IL22RA1), mRNA	Q3SYS8	214	2e-62	Interleukin-22 receptor subunit alpha-1	.	.	.	.	pfam01108	Tissue_fac	Tissue factor. This family is found in metazoa, and is very similar to the fibronectin type III domain. The family is found in cytokine receptors, interleukin and interferon receptors and coagulation factor III proteins. It occurs multiple times, as does fn3, family pfam00041.	.	GO:0016021|integral component of membrane;	.	K05138	IL22RA1; interleukin 22 receptor alpha 1
ENSAPLG00000003660	7.036009291702784	6.990692752983441	5.229416367232151	9.325583258963835	9.988622813106344	9.228549454058925	4.787346280958039	7.4246025944977125	3.4772717686510535	ENSAPLG00000003660	protein_coding	chrKB743176.1:1711803-1946211:-	gi|884795018|ref|XP_012983941.1|	3659	0.0	PREDICTED: AF4/FMR2 family member 2 [Melopsittacus undulatus]	gi|529437268|ref|XM_005238340.1|	1660	0.0	PREDICTED: Falco peregrinus AF4/FMR2 family, member 2 (AFF2), mRNA	O55112	741	0.0	AF4/FMR2 family member 2	.	.	.	.	pfam05110	AF-4	AF-4 proto-oncoprotein. This family consists of AF4 (Proto-oncogene AF4) and FMR2 (Fragile X E mental retardation syndrome) nuclear proteins. These proteins have been linked to human diseases such as acute lymphoblastic leukaemia and mental retardation. The family also contains a Drosophila AF4 protein homologue Lilliputian which contains an AT-hook domain. Lilliputian represents a novel pair-rul…	GO:0007611|learning or memory;GO:0006397|mRNA processing;GO:0043484|regulation of RNA splicing;GO:0008380|RNA splicing;	GO:0016607|nuclear speck;	GO:0002151|G-quadruplex RNA binding;	K15194	AFF2; AF4/FMR2 family member 2
ENSAPLG00000003667	134.57958234147057	146.75796769173303	189.54546744585636	270.18583664268317	153.21321489246787	135.85033618919257	63.491264505075904	85.21219156465158	39.011302693830814	CCDC25	protein_coding	chrKB747284.1:22348-26402:+	gi|527256321|ref|XP_005146433.1|	825	3e-109	PREDICTED: coiled-coil domain-containing protein 25 [Melopsittacus undulatus]	gi|543743917|ref|XM_005512736.1|	332	2e-172	PREDICTED: Columba livia coiled-coil domain containing 25 (CCDC25), mRNA	Q5R9S1	304	2e-103	Coiled-coil domain-containing protein 25	.	.	.	.	pfam05670	DUF814	Domain of unknown function (DUF814). This domain occurs in proteins that have been annotated as Fibronectin/fibrinogen binding protein by similarity. This annotation comes from B. subtilis yloA where the N-terminal region is involved in this activity. Hence the activity of this C-terminal domain is unknown. This domain contains a conserved motif D/E-X-W/Y-X-H that may be functionally important.	.	GO:0070062|extracellular exosome;	.	.	.
ENSAPLG00000003666	23.382372481844534	32.628147567752926	42.04263907301701	41.166511170563616	41.96297448521935	31.665586750403723	25.65919284044598	25.217465727970886	10.42516642619369	ZNF451	protein_coding	chrKB743086.1:594790-621704:+	gi|514745542|ref|XP_005019466.1|	5297	0.0	PREDICTED: zinc finger protein 451 [Anas platyrhynchos]	gi|529436807|ref|XM_005238112.1|	1520	0.0	PREDICTED: Falco peregrinus zinc finger protein 451 (ZNF451), mRNA	Q9Y4E5	1178	0.0	Zinc finger protein 451	.	.	.	.	pfam12756	zf-C2H2_2	C2H2 type zinc-finger (2 copies). This family contains two copies of a C2H2-like zinc finger domain.	GO:0006355|regulation of transcription, DNA-templated;GO:0006351|transcription, DNA-templated;	GO:0005634|nucleus;	GO:0003677|DNA binding;GO:0046872|metal ion binding;	.	.
ENSAPLG00000003665	10.772904654862412	6.4964842181396945	13.83145420447228	12.968479712751098	13.214071844424732	10.824349289520805	11.981444687342275	11.268079786837665	9.98030303980152	CERK	protein_coding	chrKB742471.1:2392711-2427686:-	gi|874447688|ref|XP_012958866.1|	2702	0.0	PREDICTED: ceramide kinase [Anas platyrhynchos]	gi|71897032|ref|NM_001031340.1|	1211	0.0	Gallus gallus ceramide kinase (CERK), mRNA	Q8TCT0	732	0.0	Ceramide kinase	SPAC4A8.07c	108	7e-25	COG1597	pfam00781	DAGK_cat	Diacylglycerol kinase catalytic domain. Diacylglycerol (DAG) is a second messenger that acts as a protein kinase C activator. The catalytic domain is assumed from the finding of bacterial homologues. YegS is the Escherichia coli protein in this family whose crystal structure reveals an active site in the inter-domain cleft formed by four conserved sequence motifs, revealing a novel metal-binding …	GO:0006672|ceramide metabolic process;GO:0006687|glycosphingolipid metabolic process;GO:0046834|lipid phosphorylation;GO:0044281|small molecule metabolic process;GO:0006665|sphingolipid metabolic process;	GO:0016021|integral component of membrane;GO:0005739|mitochondrion;GO:0005886|plasma membrane;	GO:0005524|ATP binding;GO:0001729|ceramide kinase activity;GO:0000287|magnesium ion binding;	K04715	E2.7.1.138, CERK; ceramide kinase [EC:2.7.1.138]
ENSAPLG00000003664	1.369984062849652	10.451112946654852	2.238658543385163	3.670230248133815	1.9505803117844631	0.771087187101837	1.5382051884735535	5.224028564650898	0.0	ENSAPLG00000003664	protein_coding	chrKB743076.1:1066728-1086684:+	gi|874473072|ref|XP_012954791.1|	1096	6e-142	PREDICTED: uncharacterized protein C8orf34 homolog isoform X2 [Anas platyrhynchos]	gi|513172343|ref|XM_004939904.1|	779	0.0	PREDICTED: Gallus gallus chromosome 2 open reading frame, human C8orf34 (C8ORF34), transcript variant X5, mRNA	.	.	.	.	.	.	.	.	pfam05242	GLYCAM-1	Glycosylation-dependent cell adhesion molecule 1 (GlyCAM-1). This family consists of the lactophorin precursors proteose peptone component 3 (PP3) and glycosylation-dependent cell adhesion molecule 1 (GlyCAM-1). GlyCAM-1 functions as a ligand for L-selectin, a saccharide-binding protein on the surface of circulating leukocytes, and mediates the trafficking of blood-born lymphocytes into secondary…	.	.	.	.	.
ENSAPLG00000007498	17.43034568657532	10.802332560478265	13.370265748502652	14.035274454780618	12.470367543964155	8.559952989435414	5.917041420723581	6.755477328509684	5.273537207541981	RIN3	protein_coding	chrKB743257.1:510205-558686:+	gi|514754142|ref|XP_005021532.1|	4233	0.0	PREDICTED: ras and Rab interactor 3 [Anas platyrhynchos]	gi|529444591|ref|XM_005241951.1|	1213	0.0	PREDICTED: Falco peregrinus Ras and Rab interactor 3 (RIN3), mRNA	Q8TB24	272	1e-75	Ras and Rab interactor 3	.	.	.	.	pfam02204	VPS9	Vacuolar sorting protein 9 (VPS9) domain. This domain acts as a GDP-GTP exchange factor (GEF). It activates Rab GTPases by stimulating the release of GDP and allowing GTP to bind.	GO:0006897|endocytosis;GO:0043547|positive regulation of GTPase activity;GO:0007165|signal transduction;	GO:0016023|cytoplasmic membrane-bounded vesicle;GO:0031410|cytoplasmic vesicle;GO:0005769|early endosome;	GO:0005096|GTPase activator activity;GO:0017137|Rab GTPase binding;GO:0017112|Rab guanyl-nucleotide exchange factor activity;	.	.
ENSAPLG00000007499	2.617137389375362	2.3705455988266495	3.4165467432625745	1.1235739208333415	3.011386514748665	1.4690800577332297	1.8755827189558743	3.5205817015481204	0.8256097223249026	TSPAN2	protein_coding	chrKB742563.1:100934-117973:+	gi|902912880|ref|XP_013045079.1|	934	7e-124	PREDICTED: tetraspanin-2 isoform X2 [Anser cygnoides domesticus]	gi|529420979|ref|XM_005230291.1|	684	0.0	PREDICTED: Falco peregrinus tetraspanin 2 (TSPAN2), mRNA	Q922J6	231	3e-73	Tetraspanin-2	.	.	.	.	pfam00335	Tetraspannin	Tetraspanin family.	GO:0014002|astrocyte development;GO:0061564|axon development;GO:0007420|brain development;GO:0006954|inflammatory response;GO:0014005|microglia development;GO:0042552|myelination;GO:0048709|oligodendrocyte differentiation;	GO:0016021|integral component of membrane;GO:0043209|myelin sheath;GO:0005886|plasma membrane;	.	.	.
ENSAPLG00000003669	62.11575182260713	84.48596293437241	114.12441034194713	127.20165012818508	110.58560272125789	74.1307960579128	169.47203379416177	135.45483211336773	155.50815037270306	ELOVL5	protein_coding	chrKB742406.1:962329-977201:+	gi|878293372|ref|NP_001297348.1|	1580	0.0	ELOVL fatty acid elongase 5 [Anas platyrhynchos]	gi|312837061|ref|NM_001199197.1|	801	0.0	Gallus gallus ELOVL fatty acid elongase 5 (ELOVL5), mRNA	Q32NI8	536	0.0	Elongation of very long chain fatty acids protein 5	.	.	.	.	pfam01151	ELO	GNS1/SUR4 family. Members of this family are involved in long chain fatty acid elongation systems that produce the 26-carbon precursors for ceramide and sphingolipid synthesis. Predicted to be integral membrane proteins, in eukaryotes they are probably located on the endoplasmic reticulum. Yeast ELO3 affects plasma membrane H+-ATPase activity, and may act on a glucose-signaling pathway that contr…	GO:0006636|unsaturated fatty acid biosynthetic process;GO:0042761|very long-chain fatty acid biosynthetic process;	GO:0030425|dendrite;GO:0097447|dendritic tree;GO:0005789|endoplasmic reticulum membrane;GO:0016021|integral component of membrane;GO:0043025|neuronal cell body;	GO:0009922|fatty acid elongase activity;	K10244	ELOVL5; elongation of very long chain fatty acids protein 5 [EC:2.3.1.199]
ENSAPLG00000003668	1.3455636695724744	1.6385156447878286	1.4658358376770346	0.6977046288500024	0.4369392617603937	0.5837847030394069	3.3035858265293925	2.2285764738701404	0.0	DPYSL4	protein_coding	chrKB743109.1:75854-88183:+	gi|483513022|gb|EOB01284.1|	2802	0.0	Dihydropyrimidinase-related protein 4, partial [Anas platyrhynchos]	gi|529432696|ref|XM_005236085.1|	972	0.0	PREDICTED: Falco peregrinus dihydropyrimidinase-like 4 (DPYSL4), mRNA	O35098	972	0.0	Dihydropyrimidinase-related protein 4	SMc01821	419	2e-139	COG0044	pfam01979	Amidohydro_1	Amidohydrolase family. This family of enzymes are a a large metal dependent hydrolase superfamily. The family includes Adenine deaminase EC:3.5.4.2 that hydrolyses adenine to form hypoxanthine and ammonia. Adenine deaminases reaction is important for adenine utilisation as a purine and also as a nitrogen source. This family also includes dihydroorotase and N-acetylglucosamine-6-phosphate deacetyl…	GO:0070997|neuron death;GO:0097485|neuron projection guidance;	GO:0005737|cytoplasm;	GO:0016810|hydrolase activity, acting on carbon-nitrogen (but not peptide) bonds;GO:0051219|phosphoprotein binding;	.	.
ENSAPLG00000015352	18.261375502288853	10.675337082173026	20.622711917586514	14.607280738760503	17.160723417159943	8.354166518684789	8.489114939353628	4.293601439747124	1.7397635228303014	GINS1	protein_coding	chrKB743061.1:941578-944957:-	gi|514744519|ref|XP_005019218.1|	906	5e-122	PREDICTED: DNA replication complex GINS protein PSF1 [Anas platyrhynchos]	gi|46428021|emb|CR389376.1|	407	0.0	Gallus gallus finished cDNA, clone ChEST188i8	A4IFH4	308	5e-105	DNA replication complex GINS protein PSF1	SPBP23A10.09	82.4	2e-18	COG5230	pfam05916	Sld5	GINS complex protein. The eukaryotic GINS complex is essential for the initiation and elongation phases of DNA replication. It consists of four paralogous protein subunits (Sld5, Psf1, Psf2 and Psf3), all of which are included in this family. The GINS complex is conserved from yeast to humans, and has been shown in human to bind directly to DNA primase.	GO:0006260|DNA replication;GO:0001833|inner cell mass cell proliferation;	GO:0005737|cytoplasm;GO:0005634|nucleus;	.	K10732	GINS1, PSF1; GINS complex subunit 1
ENSAPLG00000010652	2.244740152938498	5.462628344488315	6.3521889261077575	8.129527303931827	11.42169528944566	6.367729160429658	5.97496444484118	7.787265797731275	6.626281626418461	PLCG2	protein_coding	chrKB742984.1:3453500-3505708:+	gi|514740722|ref|XP_005018328.1|	6299	0.0	PREDICTED: 1-phosphatidylinositol 4,5-bisphosphate phosphodiesterase gamma-2 [Anas platyrhynchos]	gi|529430058|ref|XM_005234785.1|	2988	0.0	PREDICTED: Falco peregrinus phospholipase C, gamma 2 (phosphatidylinositol-specific) (PLCG2), mRNA	P16885	2034	0.0	1-phosphatidylinositol 4,5-bisphosphate phosphodiesterase gamma-2	.	.	.	.	pfam00388	PI-PLC-X	Phosphatidylinositol-specific phospholipase C, X domain. This associates with pfam00387 to form a single structural unit.	GO:0032237|activation of store-operated calcium channel activity;GO:0030183|B cell differentiation;GO:0050853|B cell receptor signaling pathway;GO:0007596|blood coagulation;GO:0019722|calcium-mediated signaling;GO:0038095|Fc-epsilon receptor signaling pathway;GO:0038096|Fc-gamma receptor signaling pathway involved in phagocytosis;GO:0002316|follicular B cell differentiation;GO:0045087|innate immu…	GO:0005829|cytosol;GO:0070062|extracellular exosome;GO:0005886|plasma membrane;	GO:0004435|phosphatidylinositol phospholipase C activity;GO:0004629|phospholipase C activity;GO:0004871|signal transducer activity;	K05859	PLCG2; phosphatidylinositol phospholipase C, gamma-2 [EC:3.1.4.11]
ENSAPLG00000010653	20.423285150246564	9.76488666702719	10.097950073413516	11.816964613396419	10.075674881543053	8.39402480942618	10.101653081827795	11.108976619911253	9.388849967515132	TBX3	protein_coding	chrKB742845.1:1954416-1963554:+	gi|768390762|ref|XP_011590946.1|	2160	0.0	PREDICTED: T-box transcription factor TBX3 isoform X1 [Aquila chrysaetos canadensis]	gi|542171411|ref|XM_005493704.1|	999	0.0	PREDICTED: Zonotrichia albicollis T-box 3 (TBX3), mRNA	O15119	678	0.0	T-box transcription factor TBX3	.	.	.	.	pfam00907	T-box	T-box. The T-box encodes a 180 amino acid domain that binds to DNA. Genes encoding T-box proteins are found in a wide range of animals, but not in other kingdoms such as plants. Family members are all thought to bind to the DNA consensus sequence TCACACCT. they are found exclusively in the nucleus, and perform DNA-binding and transcriptional activation/repression roles. They are generally require…	GO:0008595|anterior/posterior axis specification, embryo;GO:0003167|atrioventricular bundle cell differentiation;GO:0001568|blood vessel development;GO:0060444|branching involved in mammary gland duct morphogenesis;GO:0060923|cardiac muscle cell fate commitment;GO:0007569|cell aging;GO:0090398|cellular senescence;GO:0042733|embryonic digit morphogenesis;GO:0035115|embryonic forelimb morphogenesis…	GO:0005634|nucleus;	GO:0001102|RNA polymerase II activating transcription factor binding;GO:0000978|RNA polymerase II core promoter proximal region sequence-specific DNA binding;GO:0001078|transcriptional repressor activity, RNA polymerase II core promoter proximal region sequence-specific binding;GO:0001085|RNA polymerase II transcription factor binding;GO:0043565|sequence-specific DNA binding;	K10177	TBX3; T-box protein 3
ENSAPLG00000010650	1.1721447494257116	2.1550042719492097	2.477975606783347	1.7727006194966093	2.0495227913677327	2.2128595838182923	6.264507826274686	2.633618557973435	1.2736459162435696	ENSAPLG00000010650	protein_coding	chrKB742845.1:1736033-1739740:+	gi|483516958|gb|EOB03632.1|	479	2e-60	RPE-spondin, partial [Anas platyrhynchos]	gi|513219013|ref|XM_001234391.3|	198	3e-98	PREDICTED: Gallus gallus RPE-spondin-like (LOC771089), partial mRNA	Q32L50	122	6e-34	Somatomedin-B and thrombospondin type-1 domain-containing protein	.	.	.	.	pfam01033	Somatomedin_B	Somatomedin B domain.	GO:0006955|immune response;	GO:0005578|proteinaceous extracellular matrix;	GO:0030247|polysaccharide binding;GO:0005044|scavenger receptor activity;	.	.
ENSAPLG00000010656	10.166696350192296	9.033210101586738	8.508825222140523	8.616176411584705	9.802345560303156	7.746648670538511	8.51320186000643	11.49041608570282	3.8300001566731474	CDKL5	protein_coding	chrKB742701.1:380146-460447:-	gi|874458398|ref|XP_012949884.1|	4839	0.0	PREDICTED: cyclin-dependent kinase-like 5 isoform X4 [Anas platyrhynchos]	gi|513163556|ref|XM_425571.3|	2728	0.0	PREDICTED: Gallus gallus cyclin-dependent kinase-like 5 (CDKL5), mRNA	Q3UTQ8	1433	0.0	Cyclin-dependent kinase-like 5	.	.	.	.	pfam00069	Pkinase	Protein kinase domain.	GO:0001764|neuron migration;GO:0045773|positive regulation of axon extension;GO:0050775|positive regulation of dendrite morphogenesis;GO:0043547|positive regulation of GTPase activity;GO:0046777|protein autophosphorylation;	GO:0005737|cytoplasm;GO:0032839|dendrite cytoplasm;GO:0044294|dendritic growth cone;GO:0005654|nucleoplasm;GO:0005634|nucleus;GO:0032587|ruffle membrane;	GO:0005524|ATP binding;GO:0004693|cyclin-dependent protein serine/threonine kinase activity;GO:0016301|kinase activity;GO:0004672|protein kinase activity;	K08824	CDKL; cyclin-dependent kinase-like [EC:2.7.11.22]
ENSAPLG00000010657	13.083888627872838	18.506171086511234	12.782392304717353	18.609172237276322	16.803963031400524	15.241595889926339	16.45332280045242	20.57188138949501	6.813309069507916	CRTC1	protein_coding	chrKB744974.1:129726-152478:-	gi|729731382|ref|XP_010561551.1|	2763	0.0	PREDICTED: CREB-regulated transcription coactivator 1 [Haliaeetus leucocephalus]	gi|529430499|ref|XM_005235000.1|	1530	0.0	PREDICTED: Falco peregrinus CREB regulated transcription coactivator 1 (CRTC1), mRNA	Q6UUV9	867	0.0	CREB-regulated transcription coactivator 1	.	.	.	.	pfam12885	TORC_M	Transducer of regulated CREB activity middle domain. This family includes the region between the N and C terminus of TORC proteins. TORC (Transducer of regulated CREB activity) is a protein family of coactivators that enhances the activity of CRE-depended transcription via a phosphorylation-independent interaction with the bZIP DNA binding/dimerization domain of CREB (cAMP Response Element-Bindin…	GO:0043153|entrainment of circadian clock by photoperiod;GO:0060081|membrane hyperpolarization;GO:0007613|memory;GO:0032793|positive regulation of CREB transcription factor activity;GO:1900006|positive regulation of dendrite development;GO:1900273|positive regulation of long-term synaptic potentiation;GO:0045944|positive regulation of transcription from RNA polymerase II promoter;GO:0051289|prote…	GO:0005737|cytoplasm;GO:0030425|dendrite;GO:0043025|neuronal cell body;GO:0005654|nucleoplasm;GO:0005634|nucleus;GO:0005886|plasma membrane;GO:0045202|synapse;	GO:0008140|cAMP response element binding protein binding;	K15309	CRTC1, TORC1; CREB-regulated transcription coactivator 1
ENSAPLG00000010654	0.0	3.9181895853621986	0.25285465375340277	0.7428459738842934	0.35134676423446853	0.2748893892941979	0.0	1.504924890270534	0.0	CPLX4	protein_coding	chrKB743487.1:405187-422314:-	gi|874484535|ref|XP_005023448.2|	658	6e-85	PREDICTED: complexin-4 isoform X2 [Anas platyrhynchos]	gi|529446499|ref|XM_005242899.1|	408	0.0	PREDICTED: Falco peregrinus complexin 4 (CPLX4), mRNA	Q7Z7G2	206	2e-66	Complexin-4	.	.	.	.	pfam05835	Synaphin	Synaphin protein. This family consists of several eukaryotic synaphin 1 and 2 proteins. Synaphin/complexin is a cytosolic protein that preferentially binds to syntaxin within the SNARE complex. Synaphin promotes SNAREs to form precomplexes that oligomerise into higher order structures. A peptide from the central, syntaxin binding domain of synaphin competitively inhibits these two proteins from i…	GO:0006887|exocytosis;GO:0006836|neurotransmitter transport;GO:0046928|regulation of neurotransmitter secretion;	GO:0005623|cell;GO:0030054|cell junction;GO:0016020|membrane;GO:0045202|synapse;	.	K15295	CPLX3_4; complexin-3/4
ENSAPLG00000010655	2.169141432845282	5.282800440953861	2.9479364977250166	3.1867859412559736	1.9505803117844631	5.112468693649158	2.922589858099752	3.1748725788534924	0.7575997260414337	HCN2	protein_coding	chrKB744592.1:390-1019:-	gi|700347298|ref|XP_009917682.1|	624	2e-80	PREDICTED: potassium/sodium hyperpolarization-activated cyclic nucleotide-gated channel 2-like, partial [Haliaeetus albicilla]	gi|543376268|ref|XM_005531286.1|	317	2e-164	PREDICTED: Pseudopodoces humilis hyperpolarization activated cyclic nucleotide-gated potassium channel 2 (HCN2), mRNA	Q9UL51	250	2e-77	Potassium/sodium hyperpolarization-activated cyclic nucleotide-gated channel 2	.	.	.	.	pfam00027	cNMP_binding	Cyclic nucleotide-binding domain.	GO:0007267|cell-cell signaling;GO:0071320|cellular response to cAMP;GO:0071321|cellular response to cGMP;GO:0071805|potassium ion transmembrane transport;GO:0042391|regulation of membrane potential;GO:0035725|sodium ion transmembrane transport;GO:0007268|synaptic transmission;	GO:0005887|integral component of plasma membrane;GO:0005886|plasma membrane;GO:0008076|voltage-gated potassium channel complex;	GO:0030552|cAMP binding;GO:0042802|identical protein binding;GO:0005222|intracellular cAMP activated cation channel activity;GO:0005249|voltage-gated potassium channel activity;GO:0005248|voltage-gated sodium channel activity;	K04955	HCN2; hyperpolarization activated cyclic nucleotide-gated potassium channel 2
ENSAPLG00000010658	57.038519334895376	33.63587248665949	66.24348630676286	51.16500611566684	56.3384739072095	32.159205024348886	46.2063591483191	42.94760553520287	26.703472799119794	ENSAPLG00000010658	protein_coding	chrKB743532.1:632759-664127:-	gi|514763967|ref|XP_005023863.1|	3276	0.0	PREDICTED: transmembrane 9 superfamily member 2-like, partial [Anas platyrhynchos]	gi|86129493|ref|NM_001039296.1|	1894	0.0	Gallus gallus transmembrane 9 superfamily member 2-like (LOC422249), mRNA	Q5R8Y6	1032	0.0	Transmembrane 9 superfamily member 2	.	.	.	.	pfam02990	EMP70	Endomembrane protein 70.	.	GO:0010008|endosome membrane;GO:0070062|extracellular exosome;GO:0016021|integral component of membrane;	.	K17086	TM9SF2_4; transmembrane 9 superfamily member 2/4
ENSAPLG00000010659	86.79890412689086	101.53500557842376	136.01597880149856	153.3824131065809	135.06270620582765	115.96967007355839	74.89226962923676	113.74102257881154	58.34594717273156	TAX1BP1	protein_coding	chrKB743319.1:2837-48169:-	gi|874480851|ref|XP_012957455.1|	3634	0.0	PREDICTED: tax1-binding protein 1 isoform X1 [Anas platyrhynchos]	gi|541990138|ref|XM_005445779.1|	1435	0.0	PREDICTED: Falco cherrug Tax1 (human T-cell leukemia virus type I) binding protein 1 (TAX1BP1), transcript variant X4, mRNA	Q2KJE0	1006	0.0	Tax1-binding protein 1 homolog	.	.	.	.	pfam07888	CALCOCO1	Calcium binding and coiled-coil domain (CALCOCO1) like. Proteins found in this family are similar to the coiled-coil transcriptional coactivator protein coexpressed by Mus musculus (CoCoA/CALCOCO1). This protein binds to a highly conserved N-terminal domain of p160 coactivators, such as GRIP1, and thus enhances transcriptional activation by a number of nuclear receptors. CALCOCO1 has a central co…	GO:0006915|apoptotic process;GO:0032088|negative regulation of NF-kappaB transcription factor activity;	GO:0070062|extracellular exosome;	GO:0046872|metal ion binding;	.	.
ENSAPLG00000014918	0.43780107307609906	1.2593463192952605	0.6471782445555042	0.18120939665965338	0.39886866632002804	0.28369994664337084	0.6084981960966663	1.2425277299156718	0.0	FBXO41	protein_coding	chrKB743555.1:82986-91446:-	gi|733887101|ref|XP_010708866.1|	3197	0.0	PREDICTED: F-box only protein 41 [Meleagris gallopavo]	gi|513185505|ref|XM_426362.4|	908	0.0	PREDICTED: Gallus gallus F-box protein 41 (FBXO41), transcript variant X2, mRNA	Q6NS60	360	2e-109	F-box only protein 41	.	.	.	.	pfam09731	Mitofilin	Mitochondrial inner membrane protein. Mitofilin controls mitochondrial cristae morphology. Mitofilin is enriched in the narrow space between the inner boundary and the outer membranes, where it forms a homotypic interaction and assembles into a large multimeric protein complex. The first 78 amino acids contain a typical amino-terminal-cleavable mitochondrial presequence rich in positive-charged a…	.	.	.	K10316	FBXO41; F-box protein 41
ENSAPLG00000007146	23.780451412952022	31.480121155047787	29.133672391511112	29.104447994111677	33.991405206493425	21.19528091167453	29.097331135992675	23.141445026960042	37.16533440630471	ENSAPLG00000007146	protein_coding	chrKB743178.1:449125-451712:-	gi|514750384|ref|XP_005020613.1|	1320	0.0	PREDICTED: metastasis suppressor protein 1, partial [Anas platyrhynchos]	gi|514750383|ref|XM_005020556.1|	882	0.0	PREDICTED: Anas platyrhynchos metastasis suppressor protein 1 (LOC101801209), partial mRNA	O43312	402	5e-133	Metastasis suppressor protein 1	.	.	.	.	pfam02205	WH2	WH2 motif. The WH2 motif (for Wiskott Aldrich syndrome homology region 2) has been shown in WASP and Scar1 (mammalian homologue) to be the region that interacts with actin.	GO:0030036|actin cytoskeleton organization;GO:0030041|actin filament polymerization;GO:0034334|adherens junction maintenance;GO:0030282|bone mineralization;GO:0007155|cell adhesion;GO:0071498|cellular response to fluid shear stress;GO:2001013|epithelial cell proliferation involved in renal tubule morphogenesis;GO:0072102|glomerulus morphogenesis;GO:0001701|in utero embryonic development;GO:001096…	GO:0015629|actin cytoskeleton;GO:0005912|adherens junction;GO:0005737|cytoplasm;GO:0030139|endocytic vesicle;GO:0001726|ruffle;	GO:0003785|actin monomer binding;GO:0042802|identical protein binding;GO:0005102|receptor binding;	.	.
ENSAPLG00000007147	7.89053538637796	10.550442200585044	7.595815470618988	9.34775302280895	8.852938691493305	7.502133710993723	11.851933505854928	11.228207900823326	3.512881114517325	C3orf18	protein_coding	chrKB747245.1:49606-55694:-	gi|514795078|ref|XP_005031071.1|	601	1e-76	PREDICTED: uncharacterized protein C3orf18 homolog isoform X2 [Anas platyrhynchos]	gi|527246607|ref|XM_005141580.1|	346	3e-180	PREDICTED: Melopsittacus undulatus chromosome unknown open reading frame, human C3orf18 (LOC101874324), mRNA	Q8BGK9	170	3e-52	Uncharacterized protein C3orf18 homolog	.	.	.	.	pfam06305	DUF1049	Protein of unknown function (DUF1049). This family consists of several hypothetical bacterial proteins of unknown function.	.	GO:0016021|integral component of membrane;	.	.	.
ENSAPLG00000007144	0.0	0.05348270650642764	0.3261599940255317	0.6936502127327978	0.11190272807467741	0.03939809348044438	0.5532974271417335	0.6614524473200935	0.10141295376617938	SLC5A9	protein_coding	chrKB744212.1:694199-714618:+	gi|874495801|ref|XP_005027699.2|	2977	0.0	PREDICTED: sodium/glucose cotransporter 4 isoform X1 [Anas platyrhynchos]	gi|513197982|ref|XM_422460.4|	1488	0.0	PREDICTED: Gallus gallus solute carrier family 5 (sodium/glucose cotransporter), member 9 (SLC5A9), mRNA	Q2M3M2	885	0.0	Sodium/glucose cotransporter 4	BH2222	136	6e-33	COG4146	pfam00474	SSF	Sodium:solute symporter family. Membership of this family is supported by a significant blast score.	GO:0006814|sodium ion transport;GO:0055085|transmembrane transport;	GO:0070062|extracellular exosome;GO:0016021|integral component of membrane;GO:0005886|plasma membrane;	GO:0005215|transporter activity;	K14389	SLC5A9, SGLT4; solute carrier family 5 (sodium/glucose cotransporter), member 9
ENSAPLG00000007145	0.18517519071735483	0.305856253693728	0.45397371289641236	0.6062277997341131	0.3085463402277242	0.17166425862347967	0.3698404620431686	0.07048520940612538	12.297501600190943	MLXIPL	protein_coding	chrKB742811.1:229388-250024:-	gi|483517540|gb|EOB04022.1|	2986	0.0	Williams-Beuren syndrome chromosomal region 14 protein-like protein, partial [Anas platyrhynchos]	gi|157783876|gb|EU152408.1|	604	0.0	Gallus gallus carbohydrate response element binding protein variant 2 (ChREBP) mRNA, complete cds, alternatively spliced	Q99MZ3	323	5e-95	Carbohydrate-responsive element-binding protein	.	.	.	.	pfam00010	HLH	Helix-loop-helix DNA-binding domain.	GO:0071322|cellular response to carbohydrate stimulus;GO:0055089|fatty acid homeostasis;GO:0042593|glucose homeostasis;GO:0010255|glucose mediated signaling pathway;GO:0071157|negative regulation of cell cycle arrest;GO:0090324|negative regulation of oxidative phosphorylation;GO:0033137|negative regulation of peptidyl-serine phosphorylation;GO:0000122|negative regulation of transcription from RNA…	GO:0005737|cytoplasm;GO:0005829|cytosol;GO:0005654|nucleoplasm;GO:0005634|nucleus;GO:0005667|transcription factor complex;	GO:0035538|carbohydrate response element binding;GO:0046982|protein heterodimerization activity;GO:0000978|RNA polymerase II core promoter proximal region sequence-specific DNA binding;GO:0001078|transcriptional repressor activity, RNA polymerase II core promoter proximal region sequence-specific binding;GO:0008134|transcription factor binding;	K09113	MLX; MAX-like protein X
ENSAPLG00000007142	0.026905518200390586	4.087704074908558	0.2315815526442093	0.35807844848913545	0.19758872419772755	0.17225853047687306	0.5751843513146417	0.37722249045942846	0.014617692651498055	CHADL	protein_coding	chrKB744454.1:310731-313468:+	gi|514784374|ref|XP_005028535.1|	3040	0.0	PREDICTED: LOW QUALITY PROTEIN: chondroadherin-like protein [Anas platyrhynchos]	gi|529435381|ref|XM_005237409.1|	483	0.0	PREDICTED: Falco peregrinus chondroadherin-like (CHADL), mRNA	Q6NUI6	600	0.0	Chondroadherin-like protein	alr0124_1	91.3	2e-18	COG4886	pfam13855	LRR_8	Leucine rich repeat.	GO:0032331|negative regulation of chondrocyte differentiation;GO:1904027|negative regulation of collagen fibril organization;	GO:0031012|extracellular matrix;GO:0005578|proteinaceous extracellular matrix;	GO:0005518|collagen binding;GO:0098633|collagen fibril binding;	.	.
ENSAPLG00000007143	144.93976015423476	188.08861767990183	311.6501202319118	84.50458002643242	132.736024583115	167.30094833699488	325.2582083265787	194.41007138922157	193.4554653573525	NDUFB9	protein_coding	chrKB743178.1:441255-441888:+	gi|483511965|gb|EOB00607.1|	512	4e-65	NADH dehydrogenase [ubiquinone] 1 beta subcomplex subunit 9, partial [Anas platyrhynchos]	gi|513173497|ref|XM_418444.4|	192	6e-95	PREDICTED: Gallus gallus NADH dehydrogenase (ubiquinone) 1 beta subcomplex, 9, 22kDa (NDUFB9), mRNA	Q02369	160	2e-49	NADH dehydrogenase [ubiquinone] 1 beta subcomplex subunit 9	.	.	.	.	pfam05347	Complex1_LYR	Complex 1 protein (LYR family). Proteins in this family include an accessory subunit of the higher eukaryotic NADH dehydrogenase complex. In Saccharomyces cerevisiae, the Isd11 protein has been shown to play a role in Fe/S cluster biogenesis in mitochondria. We have named this family LYR after a highly conserved tripeptide motif close to the N-terminus of these proteins.	GO:0006120|mitochondrial electron transport, NADH to ubiquinone;GO:1903146|regulation of mitophagy;	GO:0070062|extracellular exosome;GO:0005747|mitochondrial respiratory chain complex I;	GO:0008137|NADH dehydrogenase (ubiquinone) activity;	K03965	NDUFB9; NADH dehydrogenase (ubiquinone) 1 beta subcomplex subunit 9
ENSAPLG00000007140	17.61505494023834	25.543050223633607	35.12446328420594	29.78393721386991	42.3355363054541	26.07369391974133	35.834918976852414	35.81111097349897	11.160826612657454	DOLPP1	protein_coding	chrKB742651.1:152590-159169:+	gi|694835420|ref|XP_009475214.1|	995	8e-132	PREDICTED: dolichyldiphosphatase 1 isoform X1 [Nipponia nippon]	gi|302493469|ref|NM_001030689.2|	891	0.0	Gallus gallus dolichyldiphosphatase 1 (DOLPP1), mRNA	B1MTH4	349	3e-118	Dolichyldiphosphatase 1	YGR036c	65.5	2e-11	COG0671	pfam01569	PAP2	PAP2 superfamily. This family includes the enzyme type 2 phosphatidic acid phosphatase (PAP2), Glucose-6-phosphatase EC:3.1.3.9, Phosphatidylglycerophosphatase B EC:3.1.3.27 and bacterial acid phosphatase EC:3.1.3.2. The family also includes a variety of haloperoxidases that function by oxidizing halides in the presence of hydrogen peroxide to form the corresponding hypohalous acids.	GO:0006486|protein glycosylation;	GO:0005789|endoplasmic reticulum membrane;GO:0016021|integral component of membrane;	GO:0047874|dolichyldiphosphatase activity;	.	.
ENSAPLG00000007141	20.657342779995606	5.0338184689678265	6.437586822667422	8.180079926946043	4.145930834820058	2.5556623733159625	9.543773166827464	4.466476692656335	0.9759196915136736	COL20A1	protein_coding	chrKB742407.1:177430-218386:+	gi|874444822|ref|XP_012948840.1|	3245	0.0	PREDICTED: collagen alpha-1(XX) chain isoform X1 [Anas platyrhynchos]	gi|529440357|ref|XM_005239865.1|	1252	0.0	PREDICTED: Falco peregrinus collagen, type XX, alpha 1 (COL20A1), mRNA	Q9P218	731	0.0	Collagen alpha-1(XX) chain	.	.	.	.	pfam00092	VWA	von Willebrand factor type A domain.	GO:0030198|extracellular matrix organization;	GO:0005581|collagen trimer;GO:0005788|endoplasmic reticulum lumen;GO:0005576|extracellular region;GO:0005615|extracellular space;	.	.	.
ENSAPLG00000015622	10.734490910722407	36.812733000226274	25.518784409269443	32.64747924476386	28.30924412317688	18.96390350187293	13.436973864490767	31.942834796960863	15.890913705680045	WBP2	protein_coding	chrKB742465.1:80611-86036:-	gi|514706267|ref|XP_005010220.1|	792	3e-101	PREDICTED: WW domain-binding protein 2 [Anas platyrhynchos]	gi|42600033|emb|BX950379.1|	768	0.0	Gallus gallus finished cDNA, clone ChEST26i7	Q969T9	253	2e-80	WW domain-binding protein 2	.	.	.	.	pfam10349	WWbp	WW-domain ligand protein. The WWbp domain is characterized by several short PY and PT-like motifs of the PPPPY form. These appear to bind directly to the WW domains of WWP1 and WWP2 and other such diverse proteins as dystrophin and YAP (Yes-associated protein). This is the WW-domain binding protein WWbp via PY and PY_like motifs. The presence of a phosphotyrosine residue in the pWBP-1 peptide abo…	GO:0071391|cellular response to estrogen stimulus;GO:0045184|establishment of protein localization;GO:0045815|positive regulation of gene expression, epigenetic;GO:0071442|positive regulation of histone H3-K14 acetylation;GO:0045944|positive regulation of transcription from RNA polymerase II promoter;	GO:0000790|nuclear chromatin;	GO:0031490|chromatin DNA binding;GO:0000979|RNA polymerase II core promoter sequence-specific DNA binding;GO:0001105|RNA polymerase II transcription coactivator activity;	.	.
ENSAPLG00000013338	14.890146964437086	12.403795800069762	16.421150730250307	14.95237980563058	13.290711461323266	10.564729389053527	12.656415965026536	13.306143259008012	11.329053575417602	ENSAPLG00000013338	protein_coding	chrKB742856.1:265854-336181:-	gi|874465182|ref|XP_012952197.1|	4058	0.0	PREDICTED: probable leucine--tRNA ligase, mitochondrial [Anas platyrhynchos]	gi|513169374|ref|XM_418801.3|	1818	0.0	PREDICTED: Gallus gallus leucyl-tRNA synthetase 2, mitochondrial (LARS2), transcript variant X2, mRNA	Q15031	1164	0.0	Probable leucine--tRNA ligase, mitochondrial	sll1074	578	0.0	COG0495	pfam00133	tRNA-synt_1	tRNA synthetases class I (I, L, M and V). Other tRNA synthetase sub-families are too dissimilar to be included.	GO:0010467|gene expression;GO:0006429|leucyl-tRNA aminoacylation;GO:0006418|tRNA aminoacylation for protein translation;	GO:0005759|mitochondrial matrix;GO:0005739|mitochondrion;	GO:0002161|aminoacyl-tRNA editing activity;GO:0005524|ATP binding;GO:0004823|leucine-tRNA ligase activity;	K01869	LARS, leuS; leucyl-tRNA synthetase [EC:6.1.1.4]
ENSAPLG00000014136	25.665423231343784	23.907139018378622	40.96654347049854	38.19336514211156	41.09555956024531	25.19255526193133	25.72186513903124	27.25914681322689	10.823896852968035	ENSAPLG00000014136	protein_coding	chrKB742540.1:761662-773590:-	gi|602642167|ref|XP_007427876.1|	1041	5e-136	PREDICTED: pre-mRNA-splicing factor ISY1 homolog [Python bivittatus]	gi|513204828|ref|XM_414311.2|	353	0.0	PREDICTED: Gallus gallus ISY1 splicing factor homolog (S. cerevisiae) (ISY1), transcript variant X2, mRNA	Q9ULR0	385	1e-129	Pre-mRNA-splicing factor ISY1 homolog	.	.	.	.	pfam06246	Isy1	Isy1-like splicing family. Isy1 protein is important in the optimisation of splicing.	GO:0000398|mRNA splicing, via spliceosome;	GO:0071013|catalytic step 2 spliceosome;	GO:0044822|poly(A) RNA binding;	K12870	ISY1; pre-mRNA-splicing factor ISY1
ENSAPLG00000004029	1.5621976616371815	4.003563895880257	2.9549292308609276	2.077982373081217	2.1852316200472504	2.321590400373241	1.8496200674303953	2.532129197616695	0.5459715635540886	FUK	protein_coding	chrKB742399.1:601613-607929:+	gi|874444320|ref|XP_012947327.1|	1673	0.0	PREDICTED: L-fucose kinase [Anas platyrhynchos]	gi|529427733|ref|XM_005233637.1|	529	0.0	PREDICTED: Falco peregrinus fucokinase (FUK), mRNA	Q8N0W3	375	4e-111	L-fucose kinase	CAC3055	73.9	6e-13	COG2605	pfam07959	Fucokinase	L-fucokinase. In the salvage pathway of GDP-L-fucose, free cytosolic fucose is phosphorylated by L-fucokinase to form L-fucose-L-phosphate, which is then further converted to GDP-L-fucose in the reaction catalysed by GDP-L-fucose pyrophosphorylase.	.	GO:0005737|cytoplasm;	GO:0005524|ATP binding;GO:0050201|fucokinase activity;	K05305	FUK; fucokinase [EC:2.7.1.52]
ENSAPLG00000007148	16.52960893609329	21.79225807567812	16.259167217322595	18.7798829265459	13.913154415824229	11.158176810526179	14.48541809669077	17.82688421229921	21.24544309176395	MAP2K3	protein_coding	chrKB742987.1:145084-157802:-	gi|514740822|ref|XP_005018353.1|	1634	0.0	PREDICTED: dual specificity mitogen-activated protein kinase kinase 3 isoform X1 [Anas platyrhynchos]	gi|543358231|ref|XM_005523038.1|	750	0.0	PREDICTED: Pseudopodoces humilis mitogen-activated protein kinase kinase 3 (MAP2K3), transcript variant X1, mRNA	O09110	560	0.0	Dual specificity mitogen-activated protein kinase kinase 3	.	.	.	.	pfam00069	Pkinase	Protein kinase domain.	GO:0000187|activation of MAPK activity;GO:0060048|cardiac muscle contraction;GO:0006954|inflammatory response;GO:0000165|MAPK cascade;GO:0045860|positive regulation of protein kinase activity;GO:0045893|positive regulation of transcription, DNA-templated;GO:0042981|regulation of apoptotic process;GO:0042035|regulation of cytokine biosynthetic process;GO:0007346|regulation of mitotic cell cycle;GO…	GO:0005737|cytoplasm;GO:0016020|membrane;	GO:0005524|ATP binding;GO:0004708|MAP kinase kinase activity;GO:0019901|protein kinase binding;GO:0004674|protein serine/threonine kinase activity;GO:0004713|protein tyrosine kinase activity;	K04432	MAP2K3, MKK3; mitogen-activated protein kinase kinase 3 [EC:2.7.12.2]
ENSAPLG00000007149	23.432807684302304	34.20154644090256	36.60360525033597	30.33464013617537	26.741862954906214	20.155684883935294	24.371347716298494	27.2902716969155	14.621718177873683	TCF25	protein_coding	chrKB742947.1:249525-263818:+	gi|874468610|ref|XP_012953298.1|	2788	0.0	PREDICTED: LOW QUALITY PROTEIN: transcription factor 25 [Anas platyrhynchos]	gi|41630421|emb|BX929893.1|	1343	0.0	Gallus gallus finished cDNA, clone ChEST645n10	Q8R3L2	728	0.0	Transcription factor 25	.	.	.	.	pfam04910	Tcf25	Transcriptional repressor TCF25. Members of this family are transcriptional repressors. They may act by increasing histone deacetylase activity at promoter regions.	GO:0000122|negative regulation of transcription from RNA polymerase II promoter;GO:0006351|transcription, DNA-templated;	GO:0005634|nucleus;	GO:0003677|DNA binding;GO:0003700|transcription factor activity, sequence-specific DNA binding;	.	.
ENSAPLG00000000640	0.14552944257377254	0.03648516617948606	0.032963238262589345	0.0	0.2671847525588705	0.0	0.0	0.15695087114724274	0.0	TMEM81	protein_coding	chrKB742726.1:464047-464787:+	gi|874459523|ref|XP_005014686.2|	1226	2e-168	PREDICTED: transmembrane protein 81 [Anas platyrhynchos]	gi|513224623|ref|XM_004934928.1|	258	3e-131	PREDICTED: Gallus gallus transmembrane protein 81 (TMEM81), mRNA	Q6P7N7	225	4e-71	Transmembrane protein 81	.	.	.	.	pfam00047	ig	Immunoglobulin domain. Members of the immunoglobulin superfamily are found in hundreds of proteins of different functions. Examples include antibodies, the giant muscle kinase titin and receptor tyrosine kinases. Immunoglobulin-like domains may be involved in protein-protein and protein-ligand interactions. The Pfam alignments do not include the first and last strand of the immunoglobulin-like do…	.	GO:0016021|integral component of membrane;	.	.	.
ENSAPLG00000000313	0.5184486391690647	0.0	0.0	0.0	0.27195590885456455	0.0	0.6519623529607139	0.0	0.0	ENSAPLG00000000313	miRNA	chrKB742918.1:704930-705033:-	.	.	.	.	gi|563317912|ref|NR_105406.1|	98	3e-43	Gallus gallus microRNA mir-204-1 (MIR204-1), microRNA	.	.	.	.	.	.	.	.	pfam04299	FMN_bind_2	Putative FMN-binding domain. In Bacillus subtilis, family member PAI 2/ORF-2 was found to be essential for growth. The SUPERFAMILY database finds that this domain is related to FMN-binding domains, suggesting this protein is also FMN-binding.	.	.	.	.	.
ENSAPLG00000000316	0.19678342508606836	0.0	1.60461194141028	0.0	0.0	0.0	1.2373008158378511	0.4244547281755725	0.0	SNORA2	snoRNA	chrKB746358.1:23106-23242:+	.	.	.	.	.	.	.	.	.	.	.	.	.	.	.	.	pfam01055	Glyco_hydro_31	Glycosyl hydrolases family 31. Glycosyl hydrolases are key enzymes of carbohydrate metabolizm. Family 31 comprises of enzymes that are, or similar to, alpha- galactosidases.	.	.	.	.	.
ENSAPLG00000000648	0.0	0.0	0.0	0.0	0.3041227367835991	0.0	0.0	0.0	0.0	ENSAPLG00000000648	protein_coding	chrKB742443.1:105304-105489:-	gi|874446363|ref|XP_012954203.1|	302	7e-32	PREDICTED: protein FAM71D [Anas platyrhynchos]	gi|541976715|ref|XM_005441144.1|	122	3e-56	PREDICTED: Falco cherrug family with sequence similarity 71, member D (FAM71D), mRNA	.	.	.	.	.	.	.	.	pfam12480	DUF3699	Protein of unknown function (DUF3699). This domain family is found in eukaryotes, and is approximately 80 amino acids in length.	.	.	.	.	.
ENSAPLG00000000649	3.5690837760291165	0.8308785007257429	3.1759261829594063	4.241070985651463	5.482836857474531	1.6949562769672029	1.6029334446315422	2.1308028730043223	0.0	ENSAPLG00000000649	protein_coding	chrKB742443.1:709864-710286:+	gi|874446380|ref|XP_012954246.1|	740	2e-95	PREDICTED: fibrous sheath-interacting protein 1 [Anas platyrhynchos]	gi|541976704|ref|XM_005441140.1|	375	0.0	PREDICTED: Falco cherrug fibrous sheath interacting protein 1 (FSIP1), mRNA	.	.	.	.	.	.	.	.	pfam05833	FbpA	Fibronectin-binding protein A N-terminus (FbpA). This family consists of the N-terminal region of the prokaryotic fibronectin-binding protein. Fibronectin binding is considered to be an important virulence factor in streptococcal infections. Fibronectin is a dimeric glycoprotein that is present in a soluble form in plasma and extracellular fluids; it is also present in a fibrillar form on cell su…	.	.	.	.	.
ENSAPLG00000000318	0.0	0.6287327474185853	0.0	0.0	0.0	0.0	0.0	0.6761662530238772	0.0	ENSAPLG00000000318	miRNA	chrKB746345.1:11094-11179:-	.	.	.	.	gi|269847771|ref|NR_031505.1|	86	1e-36	Gallus gallus microRNA 9-2 (MIR9-2), microRNA	.	.	.	.	.	.	.	.	pfam05296	TAS2R	Mammalian taste receptor protein (TAS2R). This family consists of several forms of mammalian taste receptor proteins (TAS2Rs). TAS2Rs are G protein-coupled receptors expressed in subsets of taste receptor cells of the tongue and palate epithelia and are organized in the genome in clusters. The proteins are genetically linked to loci that influence bitter perception in mice and humans.	.	.	.	.	.
ENSAPLG00000000319	2.2944109988758608	0.28761178871275717	0.7795455176354906	2.7759737360627756	3.9115360507592696	0.5649854256557343	1.803300125210485	3.4024110391520628	0.0	ENSAPLG00000000319	miRNA	chrKB743121.1:669681-669774:-	.	.	.	.	gi|563320383|ref|NR_106288.1|	94	4e-41	Gorilla gorilla microRNA let-7c (MIRLET7C), microRNA	.	.	.	.	.	.	.	.	pfam05683	Fumerase_C	Fumarase C-terminus. This family consists of the C terminal region of several bacterial fumarate hydratase proteins (FumA and FumB). Fumarase, or fumarate hydratase (EC 4.2.1.2), is a component of the citric acid cycle. In facultative anaerobes such as Escherichia coli, fumarase also engages in the reductive pathway from oxaloacetate to succinate during anaerobic growth.	.	.	.	.	.
ENSAPLG00000000868	5.205262111293051	6.0243056994612605	6.139808412123609	6.416595029259859	7.950953808843346	5.272168188769266	4.610842433082206	5.860928614553049	2.828004320402389	ENSAPLG00000000868	protein_coding	chrKB742932.1:595594-611024:-	gi|514738239|ref|XP_005017753.1|	2358	0.0	PREDICTED: mitochondrial sodium/hydrogen exchanger 9B2 isoform X2 [Anas platyrhynchos]	gi|543749118|ref|XM_005515235.1|	1135	0.0	PREDICTED: Columba livia solute carrier family 9, subfamily B (NHA2, cation proton antiporter 2), member 2 (SLC9B2), mRNA	Q86UD5	628	0.0	Mitochondrial sodium/hydrogen exchanger 9B2	MTH760	90.1	1e-18	COG0025	pfam00999	Na_H_Exchanger	Sodium/hydrogen exchanger family. Na/H antiporters are key transporters in maintaining the pH of actively metabolizing cells. The molecular mechanisms of antiport are unclear. These antiporters contain 10-12 transmembrane regions (M) at the amino-terminus and a large cytoplasmic region at the carboxyl terminus. The transmembrane regions M3-M12 share identity with other members of the family. The …	GO:0034220|ion transmembrane transport;GO:0006814|sodium ion transport;GO:0055085|transmembrane transport;	GO:0016021|integral component of membrane;GO:0005743|mitochondrial inner membrane;	GO:0015299|solute:proton antiporter activity;	.	.
ENSAPLG00000004369	9.011165068143468	16.660120558833054	21.110755046589116	13.310291308975916	14.057414644946443	10.568154711165215	5.160696039208512	5.532410263737317	2.4579439071385534	RFX2	protein_coding	chrKB744699.1:324923-354645:+	gi|514787406|ref|XP_005029256.1|	3447	0.0	PREDICTED: DNA-binding protein RFX2 isoform X2 [Anas platyrhynchos]	gi|513226882|ref|XM_004948748.1|	1808	0.0	PREDICTED: Gallus gallus regulatory factor X, 2 (influences HLA class II expression) (RFX2), transcript variant X7, mRNA	Q4R3Z4	1099	0.0	DNA-binding protein RFX2	.	.	.	.	pfam04589	RFX1_trans_act	RFX1 transcription activation region. The RFX family is a family of winged-helix DNA binding proteins. RFX1 is a regulatory factor essential for expression of MHC class II genes. This region is to found N terminal to the RFX DNA binding region (pfam02257) in some mammalian RFX proteins, and is thought to activate transcription when associated with DNA. Deletion analysis has identified the region …	GO:0006355|regulation of transcription, DNA-templated;GO:0006351|transcription, DNA-templated;	GO:0005634|nucleus;	GO:0003677|DNA binding;	.	.
ENSAPLG00000004368	5.990962052620303	14.523662374365509	19.520688572091444	14.795996607990048	14.96339667312332	8.066448391166375	8.605105551616028	7.676313516745077	0.6868080425003551	ENSAPLG00000004368	protein_coding	chrKB742940.1:19908-109645:-	gi|483515324|gb|EOB02616.1|	1659	0.0	Putative polypeptide N-acetylgalactosaminyltransferase-like protein 3, partial [Anas platyrhynchos]	gi|529433631|ref|XM_005236543.1|	765	0.0	PREDICTED: Falco peregrinus Williams-Beuren syndrome chromosome region 17 (WBSCR17), mRNA	Q7TT15	572	0.0	Putative polypeptide N-acetylgalactosaminyltransferase-like protein 3	.	.	.	.	pfam00535	Glycos_transf_2	Glycosyl transferase family 2. Diverse family, transferring sugar from UDP-glucose, UDP-N-acetyl- galactosamine, GDP-mannose or CDP-abequose, to a range of substrates including cellulose, dolichol phosphate and teichoic acids.	GO:0006486|protein glycosylation;	GO:0000139|Golgi membrane;GO:0016021|integral component of membrane;	GO:0030246|carbohydrate binding;GO:0046872|metal ion binding;GO:0004653|polypeptide N-acetylgalactosaminyltransferase activity;	K00710	GALNT; polypeptide N-acetylgalactosaminyltransferase [EC:2.4.1.41]
ENSAPLG00000009434	41.693857528371026	90.52429902397621	80.75904284501247	110.63568298761001	65.69736075644622	38.19674741077341	46.984362001054684	55.00703842167217	18.20969431602293	CCDC124	protein_coding	chrKB744383.1:769-6040:-	gi|514783535|ref|XP_005028342.1|	866	6e-115	PREDICTED: coiled-coil domain-containing protein 124 [Anas platyrhynchos]	gi|543736788|ref|XM_005509280.1|	546	0.0	PREDICTED: Columba livia coiled-coil domain containing 124 (CCDC124), mRNA	Q96CT7	256	3e-84	Coiled-coil domain-containing protein 124	.	.	.	.	pfam06244	DUF1014	Protein of unknown function (DUF1014). This family consists of several hypothetical eukaryotic proteins of unknown function.	GO:0007049|cell cycle;GO:0051301|cell division;	GO:0005737|cytoplasm;GO:0005815|microtubule organizing center;GO:0030496|midbody;GO:0005886|plasma membrane;	GO:0044822|poly(A) RNA binding;	.	.
ENSAPLG00000009435	0.021294888812631408	0.06406518516350515	0.01929364893568618	0.0	0.0446815395274482	0.0	0.1606731865116451	0.3904245900161566	0.0	ENSAPLG00000009435	protein_coding	chrKB743493.1:214920-219431:+	gi|483508268|gb|EOA98459.1|	1869	0.0	Gastricsin, partial [Anas platyrhynchos]	gi|402692739|ref|NM_204877.2|	707	0.0	Gallus gallus progastricsin (pepsinogen C) (PGC), mRNA	Q9N2D3	509	4e-178	Gastricsin	.	.	.	.	pfam00026	Asp	Eukaryotic aspartyl protease. Aspartyl (acid) proteases include pepsins, cathepsins, and renins. Two-domain structure, probably arising from ancestral duplication. This family does not include the retroviral nor retrotransposon proteases (pfam00077), which are much smaller and appear to be homologous to a single domain of the eukaryotic asp proteases.	GO:0007586|digestion;	GO:0070062|extracellular exosome;	GO:0004190|aspartic-type endopeptidase activity;	K01377	PGC; gastricsin [EC:3.4.23.3]
ENSAPLG00000009436	7.256342822613003	10.679446828738612	10.866038828997631	13.31126969855024	9.251584189071169	6.419360886142037	5.238446419801474	7.608450174212599	0.7483165725966892	TOX2	protein_coding	chrKB742559.1:22193-78071:-	gi|669280283|ref|XP_008632586.1|	1205	1e-157	PREDICTED: TOX high mobility group box family member 2 [Corvus brachyrhynchos]	gi|541984103|ref|XM_005443818.1|	620	0.0	PREDICTED: Falco cherrug TOX high mobility group box family member 2-like (LOC102052055), mRNA	Q76IQ7	313	2e-98	TOX high mobility group box family member 2	.	.	.	.	pfam00505	HMG_box	HMG (high mobility group) box.	GO:0006338|chromatin remodeling;GO:0008585|female gonad development;GO:0045944|positive regulation of transcription from RNA polymerase II promoter;GO:0034698|response to gonadotropin;GO:0006351|transcription, DNA-templated;	GO:0005634|nucleus;	GO:0003682|chromatin binding;GO:0003677|DNA binding;GO:0001085|RNA polymerase II transcription factor binding;	.	.
ENSAPLG00000010475	0.0	0.0	0.0	0.0	0.13278598366607847	0.0	0.0	0.4095091391553059	0.1719123009014208	SDCBP2	protein_coding	chrKB743768.1:66553-69664:-	gi|543363250|ref|XP_005524993.1|	1039	6e-139	PREDICTED: syntenin-2 [Pseudopodoces humilis]	gi|543716691|ref|XM_005499549.1|	445	0.0	PREDICTED: Columba livia syndecan binding protein (syntenin) 2 (SDCBP2), mRNA	Q9H190	330	2e-111	Syntenin-2	.	.	.	.	pfam00595	PDZ	PDZ domain (Also known as DHR or GLGF). PDZ domains are found in diverse signaling proteins.	GO:0035556|intracellular signal transduction;GO:0046907|intracellular transport;GO:0007399|nervous system development;	GO:0005737|cytoplasm;GO:0070062|extracellular exosome;GO:0005886|plasma membrane;	GO:0008022|protein C-terminus binding;GO:0046982|protein heterodimerization activity;GO:0042803|protein homodimerization activity;	.	.
ENSAPLG00000009430	131.14354379787898	84.96873986542597	114.38029000566793	106.11028388854031	84.49372993420975	70.06768833468341	62.2130966306335	72.07704974460405	58.00306586002097	HMGN1	protein_coding	chrKB742549.1:1758718-1765109:+	gi|701296480|ref|XP_010008469.1|	463	6e-54	PREDICTED: uncharacterized protein LOC104401397 [Nestor notabilis]	gi|514711325|ref|XM_005011504.1|	952	0.0	PREDICTED: Anas platyrhynchos high mobility group nucleosome binding domain 5 (HMGN5), partial mRNA	P12902	65.1	8e-12	Non-histone chromosomal protein HMG-14A	.	.	.	.	pfam01101	HMG14_17	HMG14 and HMG17.	.	GO:0000785|chromatin;GO:0005634|nucleus;	GO:0003677|DNA binding;	.	.
ENSAPLG00000009431	7.078195668004246	14.838348768283806	2.435947526614023	1.903067476452805	2.3025846285651057	1.8195290472101564	6.3250079018576715	12.624216610052306	0.1391160057769435	ENSAPLG00000009431	protein_coding	chrKB743748.1:175261-274295:+	gi|564234075|ref|XP_006273982.1|	2114	0.0	PREDICTED: acid-sensing ion channel 2-like [Alligator mississippiensis]	gi|513225722|ref|XR_213687.1|	988	0.0	PREDICTED: Gallus gallus amiloride-sensitive cation channel 1, neuronal (ACCN1), transcript variant X2, misc_RNA	Q16515	696	0.0	Acid-sensing ion channel 2	.	.	.	.	pfam00858	ASC	Amiloride-sensitive sodium channel.	GO:0007417|central nervous system development;GO:0050974|detection of mechanical stimulus involved in sensory perception;GO:0034220|ion transmembrane transport;GO:0015672|monovalent inorganic cation transport;GO:0043066|negative regulation of apoptotic process;GO:0007422|peripheral nervous system development;GO:0007602|phototransduction;GO:0051965|positive regulation of synapse assembly;GO:003541…	GO:0043197|dendritic spine;GO:0005887|integral component of plasma membrane;GO:0043025|neuronal cell body;GO:0005886|plasma membrane;GO:0045202|synapse;	GO:0022839|ion gated channel activity;GO:0015280|ligand-gated sodium channel activity;	K04828	ASIC2, ACCN1, BNAC1; acid-sensing ion channel 2
[truncated: 15,219 more rows]
