# Supplementary material for: Exploring differentially expressed key genes related to development of follicle by RNA-seq in Peking ducks (Anas Platyrhynchos)
Source: PLoS One. 2019 Jun 25;14(6):e0209061. doi: 10.1371/journal.pone.0209061 (PMC6592512; doi:10.1371/journal.pone.0209061)
Supplement: S3 File — The DEGs’ RPKM of each sample is listed in a column. (XLS) [file pone.0209061.s003.xls]

## Sheet: FL_YD.anno
gene	FL1_count	FL2_count	FL3_count	FL_normalize	YD1_count	YD2_count	YD3_count	YD_normalize	FoldChange	Log2FoldChange	pval	padj	Up/Down	Significant	Position	NR:Seq-id	NR:Score	NR:Evalue	NR:Description	NT:Seq-id	NT:Score	NT:Evalue	NT:Description	Uniprot:UniProtKB-AC	Uniprot:Score	Uniprot:Evalue	Uniprot:Description	COG:gene	COG:Score	COG:Eval	COG:num	Pfam:pfam_ID	Pfam:pfam_Name	Pfam:pfam_Description	GO:biological_process	GO:cellular_component	GO:molecular_function	KEGG:KO	KEGG:Description
ENSAPLG00000011907	156	414	286	218.512	302	250	3817	2869.11	0.0761603	-3.71482	3.92083e-08	2.75723e-06	down	yes	chrKB742855.1:166405-187886:+	gi|514732664|ref|XP_005016653.1|	1923	0	PREDICTED: interleukin-13 receptor subunit alpha-2 [Anas platyrhynchos]	gi|541960820|ref|XM_005436060.1|	716	0	PREDICTED: Falco cherrug interleukin 13 receptor, alpha 2 (IL13RA2), mRNA	Q14627	300	3e-96	Interleukin-13 receptor subunit alpha-2	.	.	.	.	pfam09240	IL6Ra-bind	Interleukin-6 receptor alpha chain, binding. Members of this family adopt a structure consisting of an immunoglobulin-like beta-sandwich, with seven strands in two beta-sheets, in a Greek-key topology. They are required for binding to the cytokine Interleukin-6.	GO:0019221|cytokine-mediated signaling pathway;GO:0016064|immunoglobulin mediated immune response;GO:0002638|negative regulation of immunoglobulin production;GO:0043305|negative regulation of mast cell degranulation;GO:0007165|signal transduction;	GO:0005615|extracellular space;GO:0016021|integral component of membrane;	GO:0004896|cytokine receptor activity;GO:0004871|signal transducer activity;	K05077	IL13RA2; interleukin 13 receptor alpha-2
ENSAPLG00000008357	3439	6477	4612	3766.15	2207	8091	120060	87558.6	0.0430129	-4.53909	8.71627e-07	4.81605e-05	down	yes	chrKB744068.1:267721-269342:-	gi|874493658|ref|XP_005026913.2|	472	1e-57	PREDICTED: pancreatic progenitor cell differentiation and proliferation factor [Anas platyrhynchos]	gi|308081729|ref|NM_001197037.1|	251	2e-127	Gallus gallus pancreatic progenitor cell differentiation and proliferation factor (PPDPF), mRNA	Q0IHF8	110	1e-29	Pancreatic progenitor cell differentiation and proliferation factor B	.	.	.	.	pfam15060	PPDFL	Differentiation and proliferation regulator. Pancreatic progenitor cell differentiation and proliferation factor-like protein (PPDFL) is alternatively named Exocrine differentiation and proliferation factor-like protein. PPDFL regulates exocrine cell fate. This protein is highly expressed in exocrine progenitor cells which eventually differentiate to form exocrine pancreatic cells.	GO:0030154|cell differentiation;GO:0007275|multicellular organismal development;	.	.	.	.
ENSAPLG00000003895	1834	3164	3272	2096.6	7194	11938	3055	8403.93	0.249478	-2.00301	1.60754e-05	0.000704541	down	yes	chrKB743625.1:1648235-1651473:+	gi|514767126|ref|XP_005024617.1|	279	7e-30	PREDICTED: matrix Gla protein [Anas platyrhynchos]	gi|543748791|ref|XM_005515075.1|	195	1e-96	PREDICTED: Columba livia matrix Gla protein (MGP), mRNA	O42413	85.5	6e-21	Matrix Gla protein	.	.	.	.	pfam00594	Gla	Vitamin K-dependent carboxylation/gamma-carboxyglutamic (GLA) domain. This domain is responsible for the high-affinity binding of calcium ions. This domain contains post-translational modifications of many glutamate residues by Vitamin K-dependent carboxylation to form gamma-carboxyglutamate (Gla).	GO:0051216|cartilage development;GO:0030154|cell differentiation;GO:0001503|ossification;	GO:0070062|extracellular exosome;GO:0031012|extracellular matrix;	GO:0005509|calcium ion binding;	.	.
ENSAPLG00000004025	701	539	885	548.243	906	3465	1866	2680.65	0.204519	-2.2897	6.85398e-07	3.89845e-05	down	yes	chrKB743625.1:1659824-1661415:+	gi|514767134|ref|XP_005024619.1|	309	4e-35	PREDICTED: osteocalcin [Anas platyrhynchos]	gi|319402134|ref|NM_001201386.1|	105	8e-47	Gallus gallus osteocalcin-like protein OC3 (OC3), mRNA	P56620	45.4	1e-06	Matrix Gla protein	.	.	.	.	pfam00594	Gla	Vitamin K-dependent carboxylation/gamma-carboxyglutamic (GLA) domain. This domain is responsible for the high-affinity binding of calcium ions. This domain contains post-translational modifications of many glutamate residues by Vitamin K-dependent carboxylation to form gamma-carboxyglutamate (Gla).	GO:0051216|cartilage development;GO:0030154|cell differentiation;GO:0001503|ossification;	GO:0031012|extracellular matrix;GO:0005576|extracellular region;	GO:0005509|calcium ion binding;	.	.
ENSAPLG00000011932	14	262	18	77.9745	11	4602	82041	58991.4	0.00132179	-9.56329	0.000764795	0.022798	down	yes	chrKB744359.1:86044-86503:+	gi|483501691|gb|EOA95206.1|	265	2e-28	Gallinacin-10, partial [Anas platyrhynchos]	gi|340749146|gb|HQ909025.1|	159	1e-76	Anser cygnoides beta-defensin 10 mRNA, complete cds	Q6QLQ9	79.3	3e-19	Gallinacin-10	.	.	.	.	pfam00711	Defensin_beta	Beta defensin. The beta defensins are antimicrobial peptides implicated in the resistance of epithelial surfaces to microbial colonisation.	GO:0042742|defense response to bacterium;	GO:0005576|extracellular region;	.	.	.
ENSAPLG00000000011	332	389	170	244.553	5859	391	41	2357.4	0.103738	-3.26898	1.64131e-06	8.49252e-05	down	yes	chrKB744955.1:635955-636225:-	.	.	.	.	.	.	.	.	.	.	.	.	.	.	.	.	pfam01407	Gemini_AL3	Geminivirus AL3 protein. Geminiviruses are small, ssDNA-containing plant viruses. Geminiviruses contain three ORFs (designated AL1, AL2, and AL3) that overlap and are specified by multiple polycistronic mRNAs. The AL3 protein comprises approximately 0.05% of the cellular proteins and is present in the soluble and organelle fractions. AL3 may form oligomers. Immunoprecipitation of AL3 in a baculov…	.	.	.	.	.
ENSAPLG00000005318	2690	3370	4445	2664.35	2583	3749	48727	36311.3	0.0733751	-3.76856	1.56331e-08	1.14625e-06	down	yes	chrKB744248.1:178971-197868:+	gi|514781259|ref|XP_005027808.1|	1643	0	PREDICTED: dehydrogenase/reductase SDR family member 7 isoform X1 [Anas platyrhynchos]	gi|513189762|ref|XM_421423.4|	789	0	PREDICTED: Gallus gallus dehydrogenase/reductase (SDR family) member 7 (DHRS7), mRNA	Q9Y394	455	7e-158	Dehydrogenase/reductase SDR family member 7	all1418	130	8e-34	COG1028	pfam00106	adh_short	short chain dehydrogenase. This family contains a wide variety of dehydrogenases.	.	GO:0016020|membrane;	GO:0016491|oxidoreductase activity;	K11165	DHRS7; dehydrogenase/reductase SDR family member 7 [EC:1.1.-.-]
ENSAPLG00000004893	3562	3682	6817	3509.66	4475	3439	13505	12195.5	0.287784	-1.79694	0.0011313	0.0315356	down	yes	chrKB744936.1:34235-40464:+	gi|483498852|gb|EOA94199.1|	1582	0	Putative saccharopine dehydrogenase, partial [Anas platyrhynchos]	gi|45425527|emb|CR353828.1|	639	0	Gallus gallus finished cDNA, clone ChEST151c21	Q6AY30	441	2e-152	Saccharopine dehydrogenase-like oxidoreductase	ECU10g1490	119	9e-30	COG3268	pfam03435	Saccharop_dh	Saccharopine dehydrogenase. This family comprised of three structural domains that can not be separated in the linear sequence. In some organisms this enzyme is found as a bifunctional polypeptide with lysine ketoglutarate reductase. The saccharopine dehydrogenase can also function as a saccharopine reductase.	.	.	GO:0016491|oxidoreductase activity;	.	.
ENSAPLG00000004536	1518	1985	4744	1981.02	1580	1444	12031	9475.1	0.209076	-2.2579	0.000358783	0.0118859	down	yes	chrKB743609.1:1969584-1984194:+	gi|514766540|ref|XP_005024474.1|	1049	2e-143	PREDICTED: hematopoietic prostaglandin D synthase [Anas platyrhynchos]	gi|529425493|ref|XM_005232527.1|	440	0	PREDICTED: Falco peregrinus hematopoietic prostaglandin D synthase (HPGDS), mRNA	O73888	375	6e-132	Hematopoietic prostaglandin D synthase	.	.	.	.	pfam02798	GST_N	Glutathione S-transferase, N-terminal domain. Function: conjugation of reduced glutathione to a variety of targets. Also included in the alignment, but are not GSTs: * S-crystallins from squid. Similarity to GST previously noted. * Eukaryotic elongation factors 1-gamma. Not known to have GST activity; similarity not previously recognized. * HSP26 family of stress-related proteins. including auxin…	GO:2000255|negative regulation of male germ cell proliferation;GO:0001516|prostaglandin biosynthetic process;GO:0006693|prostaglandin metabolic process;	GO:0005737|cytoplasm;	GO:0005509|calcium ion binding;GO:0004364|glutathione transferase activity;GO:0000287|magnesium ion binding;GO:0004667|prostaglandin-D synthase activity;	K01830	E5.3.99.2, PTGDS; prostaglandin-H2 D-isomerase [EC:5.3.99.2]
ENSAPLG00000003940	188	306	790	302.613	183	220	8063	5797.47	0.0521973	-4.25988	2.60331e-07	1.62402e-05	down	yes	chrKB742466.1:1269000-1270242:+	gi|514706342|ref|XP_005010257.1|	357	4e-42	PREDICTED: pancreatic progenitor cell differentiation and proliferation factor-like protein [Anas platyrhynchos]	gi|513172155|ref|XM_423439.4|	189	2e-93	PREDICTED: Gallus gallus chromosome 2 open reading frame, human C8orf22 (C8ORF22), transcript variant X3, mRNA	Q8WWR9	69.7	2e-15	Pancreatic progenitor cell differentiation and proliferation factor-like protein	.	.	.	.	pfam15060	PPDFL	Differentiation and proliferation regulator. Pancreatic progenitor cell differentiation and proliferation factor-like protein (PPDFL) is alternatively named Exocrine differentiation and proliferation factor-like protein. PPDFL regulates exocrine cell fate. This protein is highly expressed in exocrine progenitor cells which eventually differentiate to form exocrine pancreatic cells.	GO:0030154|cell differentiation;GO:0007275|multicellular organismal development;	.	.	.	.
ENSAPLG00000005503	2394	2235	4230	2223.33	2715	3452	33258	25408.3	0.087504	-3.51451	6.95244e-09	5.29858e-07	down	yes	chrKB742406.1:1108820-1115610:+	gi|514704261|ref|XP_005009262.1|	1187	1e-163	PREDICTED: glutathione S-transferase [Anas platyrhynchos]	gi|529436841|ref|XM_005238129.1|	486	0	PREDICTED: Falco peregrinus glutathione S-transferase-like (LOC101911165), mRNA	Q08393	377	1e-131	Glutathione S-transferase	AGc1530	51.6	3e-07	COG0625	pfam00043	GST_C	Glutathione S-transferase, C-terminal domain. GST conjugates reduced glutathione to a variety of targets including S-crystallin from squid, the eukaryotic elongation factor 1-gamma, the HSP26 family of stress-related proteins and auxin-regulated proteins in plants. Stringent starvation proteins in Escherichia coli are also included in the alignment but are not known to have GST activity. The glut…	GO:0006749|glutathione metabolic process;	GO:0005737|cytoplasm;	GO:0004364|glutathione transferase activity;	K00799	GST, gst; glutathione S-transferase [EC:2.5.1.18]
ENSAPLG00000010442	7358	10269	14228	7989.42	8796	9873	97036	74404.5	0.107378	-3.21923	0.000231538	0.00795331	down	yes	chrKB744349.1:416634-422941:+	gi|514783079|ref|XP_005028235.1|	2078	0	PREDICTED: glutamine synthetase [Anas platyrhynchos]	gi|543719893|ref|XM_005501104.1|	1241	0	PREDICTED: Columba livia glutamate-ammonia ligase (GLUL), transcript variant X2, mRNA	P16580	776	0	Glutamine synthetase	SPAC23H4.06	426	1e-140	COG0174	pfam00120	Gln-synt_C	Glutamine synthetase, catalytic domain.	GO:0006542|glutamine biosynthetic process;	GO:0005739|mitochondrion;	GO:0005524|ATP binding;GO:0004351|glutamate decarboxylase activity;GO:0004356|glutamate-ammonia ligase activity;	K01915	glnA, GLUL; glutamine synthetase [EC:6.3.1.2]
ENSAPLG00000007497	1123	3650	1705	1679.44	811	3166	46681	34032.2	0.0493486	-4.34085	1.1057e-05	0.000492975	down	yes	chrKB743581.1:162476-181479:-	gi|514765879|ref|XP_005024317.1|	2174	0	PREDICTED: fatty acid desaturase 2 [Anas platyrhynchos]	gi|514765878|ref|XM_005024260.1|	1356	0	PREDICTED: Anas platyrhynchos fatty acid desaturase 2 (FADS2), transcript variant X2, mRNA	A4FV48	681	0	Fatty acid desaturase 2	YNL111c	62.4	1e-10	COG5274	pfam00487	FA_desaturase	Fatty acid desaturase.	GO:0006636|unsaturated fatty acid biosynthetic process;	GO:0005789|endoplasmic reticulum membrane;GO:0016021|integral component of membrane;	GO:0004768|stearoyl-CoA 9-desaturase activity;	K10226	FADS2; fatty acid desaturase 2 (delta-6 desaturase) [EC:1.14.19.-]
ENSAPLG00000013875	1602	2413	1493	1459.88	917	1942	5017	4446.13	0.32835	-1.60669	0.00165867	0.0434202	down	yes	chrKB746205.1:63587-70891:-	gi|874503391|ref|XP_012964934.1|	1955	0	PREDICTED: cytosolic purine 5'-nucleotidase isoform X1 [Anas platyrhynchos]	gi|541964392|ref|XM_005437252.1|	920	0	PREDICTED: Falco cherrug 5'-nucleotidase, cytosolic II (NT5C2), mRNA	Q5ZIZ4	743	0	Cytosolic purine 5'-nucleotidase	.	.	.	.	pfam05761	5_nucleotid	5' nucleotidase family. This family of eukaryotic proteins includes 5' nucleotidase enzymes, such as purine 5'-nucleotidase EC:3.1.3.5.	GO:0055086|nucleobase-containing small molecule metabolic process;GO:0009117|nucleotide metabolic process;GO:0006144|purine nucleobase metabolic process;GO:0044281|small molecule metabolic process;GO:0034418|urate biosynthetic process;	GO:0005737|cytoplasm;	GO:0008253|5'-nucleotidase activity;GO:0046872|metal ion binding;GO:0000166|nucleotide binding;	K01081	E3.1.3.5; 5'-nucleotidase [EC:3.1.3.5]
ENSAPLG00000008986	1856	2429	3315	1916.5	1835	1760	11755	9471.29	0.202349	-2.30508	5.17497e-06	0.000245589	down	yes	chrKB744942.1:4551-25612:-	gi|878288497|ref|NP_001297318.1|	2391	0	adenylosuccinate lyase [Anas platyrhynchos]	gi|45382980|ref|NM_205529.1|	1081	0	Gallus gallus adenylosuccinate lyase (ADSL), mRNA	P21265	921	0	Adenylosuccinate lyase	YLR359w	610	0	COG0015	pfam00206	Lyase_1	Lyase.	GO:0044208|'de novo' AMP biosynthetic process;GO:0006189|'de novo' IMP biosynthetic process;GO:0006167|AMP biosynthetic process;GO:0055086|nucleobase-containing small molecule metabolic process;GO:0006144|purine nucleobase metabolic process;GO:0044281|small molecule metabolic process;	GO:0005829|cytosol;	GO:0070626|(S)-2-(5-amino-1-(5-phospho-D-ribosyl)imidazole-4-carboxamido)succinate AMP-lyase (fumarate-forming) activity;GO:0004018|N6-(1,2-dicarboxyethyl)AMP AMP-lyase (fumarate-forming) activity;	K01756	purB, ADSL; adenylosuccinate lyase [EC:4.3.2.2]
ENSAPLG00000005224	1523	896	1834	1099.74	625	1168	3826	3269.74	0.336339	-1.57201	0.00187432	0.0484911	down	yes	chrKB742847.1:260755-267786:-	gi|514732057|ref|XP_005016509.1|	1165	6e-158	PREDICTED: glutathione S-transferase kappa 1 [Anas platyrhynchos]	gi|514732056|ref|XM_005016452.1|	939	0	PREDICTED: Anas platyrhynchos glutathione S-transferase kappa 1 (GSTK1), mRNA	Q9Y2Q3	275	6e-90	Glutathione S-transferase kappa 1	PA0118	101	2e-24	COG3917	pfam01323	DSBA	DSBA-like thioredoxin domain. This family contains a diverse set of proteins with a thioredoxin-like structure pfam00085. This family also includes 2-hydroxychromene-2-carboxylate (HCCA) isomerase enzymes catalyse one step in prokaryotic polyaromatic hydrocarbon (PAH) catabolic pathways. This family also contains members with functions other than HCCA isomerization, such as Kappa family GSTs, who…	GO:0030855|epithelial cell differentiation;GO:0006749|glutathione metabolic process;GO:0055114|oxidation-reduction process;	GO:0070062|extracellular exosome;GO:0005622|intracellular;GO:0043231|intracellular membrane-bounded organelle;GO:0016020|membrane;GO:0005743|mitochondrial inner membrane;GO:0005759|mitochondrial matrix;GO:0005777|peroxisome;	GO:0004602|glutathione peroxidase activity;GO:0004364|glutathione transferase activity;GO:0015035|protein disulfide oxidoreductase activity;GO:0005102|receptor binding;	K13299	GSTK1; glutathione S-transferase kappa 1 [EC:2.5.1.18]
ENSAPLG00000010974	3130	3474	5493	3046.32	2738	2917	28421	21861	0.13935	-2.84322	1.37256e-06	7.22272e-05	down	yes	chrKB743396.1:277605-309725:-	gi|902898792|ref|XP_013038535.1|	4705	0	PREDICTED: C-1-tetrahydrofolate synthase, cytoplasmic isoform X1 [Anser cygnoides domesticus]	gi|529444346|ref|XM_005241831.1|	2224	0	PREDICTED: Falco peregrinus methylenetetrahydrofolate dehydrogenase (NADP+ dependent) 1, methenyltetrahydrofolate cyclohydrolase, formyltetrahydrofolate synthetase (MTHFD1), partial mRNA	P27653	1531	0	C-1-tetrahydrofolate synthase, cytoplasmic	YGR204w_2	740	0	COG2759	pfam01268	FTHFS	Formate--tetrahydrofolate ligase.	GO:0009396|folic acid-containing compound biosynthetic process;GO:0000105|histidine biosynthetic process;GO:0009086|methionine biosynthetic process;GO:0009117|nucleotide metabolic process;GO:0006730|one-carbon metabolic process;GO:0006164|purine nucleotide biosynthetic process;GO:0035999|tetrahydrofolate interconversion;GO:0046653|tetrahydrofolate metabolic process;	GO:0005737|cytoplasm;GO:0005829|cytosol;	GO:0005524|ATP binding;GO:0004329|formate-tetrahydrofolate ligase activity;GO:0004477|methenyltetrahydrofolate cyclohydrolase activity;GO:0004488|methylenetetrahydrofolate dehydrogenase (NADP+) activity;GO:0004486|methylenetetrahydrofolate dehydrogenase [NAD(P)+] activity;	K00288	MTHFD; methylenetetrahydrofolate dehydrogenase (NADP+) / methenyltetrahydrofolate cyclohydrolase / formyltetrahydrofolate synthetase [EC:1.5.1.5 3.5.4.9 6.3.4.3]
ENSAPLG00000006077	2589	3840	4665	2802.09	3453	3015	12900	11258.8	0.24888	-2.00648	0.000145997	0.00522853	down	yes	chrKB742870.1:472784-479009:-	gi|874465510|ref|XP_012952287.1|	3678	0	PREDICTED: complement C1r subcomponent isoform X1 [Anas platyrhynchos]	gi|543730597|ref|XM_005506294.1|	1367	0	PREDICTED: Columba livia complement component 1, r subcomponent (C1R), mRNA	Q4R577	877	0	Complement C1r subcomponent	mlr3307	77	2e-14	COG5640	pfam00089	Trypsin	Trypsin.	GO:0006958|complement activation, classical pathway;GO:0045087|innate immune response;	GO:0005576|extracellular region;	GO:0005509|calcium ion binding;GO:0004252|serine-type endopeptidase activity;	.	.
ENSAPLG00000002308	2154	194	9	742.918	15	3	3	8.66169	85.7706	6.42241	6.27798e-07	3.61065e-05	up	yes	chrKB742585.1:91671-92081:+	gi|170053486|ref|XP_001862696.1|	707	5e-93	Histone H3c [Culex quinquefasciatus]	gi|62732|emb|X14732.1|	401	0	Duck H3 and H4 histone genes	P84239	274	5e-94	Histone H3	.	.	.	.	pfam00125	Histone	Core histone H2A/H2B/H3/H4.	.	GO:0000786|nucleosome;GO:0005634|nucleus;	GO:0003677|DNA binding;	.	.
ENSAPLG00000009439	4056	5140	5964	3882.63	2812	5546	19628	16493	0.23541	-2.08675	0.000191882	0.00667103	down	yes	chrKB742619.1:1208488-1246775:+	gi|483521165|gb|EOB06313.1|	2261	0	Multifunctional protein ADE2, partial [Anas platyrhynchos]	gi|541955484|ref|XM_005433643.1|	1083	0	PREDICTED: Falco cherrug phosphoribosylaminoimidazole carboxylase, phosphoribosylaminoimidazole succinocarboxamide synthetase (PAICS), mRNA	P38024	864	0	Multifunctional protein ADE2	L177350	134	1e-33	COG0152	pfam01259	SAICAR_synt	SAICAR synthetase. Also known as Phosphoribosylaminoimidazole-succinocarboxamide synthase.	GO:0006189|'de novo' IMP biosynthetic process;GO:0055086|nucleobase-containing small molecule metabolic process;GO:0006144|purine nucleobase metabolic process;GO:0044281|small molecule metabolic process;	GO:0005829|cytosol;GO:0070062|extracellular exosome;GO:0016020|membrane;	GO:0005524|ATP binding;GO:0004638|phosphoribosylaminoimidazole carboxylase activity;GO:0004639|phosphoribosylaminoimidazolesuccinocarboxamide synthase activity;	K01587	PAICS; phosphoribosylaminoimidazole carboxylase / phosphoribosylaminoimidazole-succinocarboxamide synthase [EC:4.1.1.21 6.3.2.6]
ENSAPLG00000010471	1819	1575	2520	1515.15	1350	2320	8586	7228.49	0.209608	-2.25424	3.23729e-06	0.000160013	down	yes	chrKB745096.1:63537-68302:-	gi|902931553|ref|XP_013053853.1|	1627	0	PREDICTED: transaldolase [Anser cygnoides domesticus]	gi|541968203|ref|XM_005438390.1|	875	0	PREDICTED: Falco cherrug transaldolase 1 (TALDO1), mRNA	Q9EQS0	552	0	Transaldolase	HI1125	364	2e-122	COG0176	pfam00923	Transaldolase	Transaldolase.	GO:0005975|carbohydrate metabolic process;GO:0006002|fructose 6-phosphate metabolic process;GO:0019682|glyceraldehyde-3-phosphate metabolic process;GO:0006098|pentose-phosphate shunt;GO:0009052|pentose-phosphate shunt, non-oxidative branch;	GO:0005829|cytosol;GO:0070062|extracellular exosome;GO:0043231|intracellular membrane-bounded organelle;GO:0005634|nucleus;	GO:0030246|carbohydrate binding;GO:0048029|monosaccharide binding;GO:0004801|sedoheptulose-7-phosphate:D-glyceraldehyde-3-phosphate glyceronetransferase activity;	K00616	E2.2.1.2, talA, talB; transaldolase [EC:2.2.1.2]
ENSAPLG00000006176	1928	2239	3393	1904.79	1514	2198	7819	6715.53	0.28364	-1.81787	0.000245913	0.00841708	down	yes	chrKB744074.1:915372-919000:+	gi|514777067|ref|XP_005026976.1|	1501	0	PREDICTED: pyruvate dehydrogenase E1 component subunit beta, mitochondrial, partial [Anas platyrhynchos]	gi|41634483|emb|BX933955.1|	625	0	Gallus gallus finished cDNA, clone ChEST131b5	P49432	538	0	Pyruvate dehydrogenase E1 component subunit beta, mitochondrial	YBR221c	374	6e-128	COG0022	pfam02780	Transketolase_C	Transketolase, C-terminal domain. The C-terminal domain of transketolase has been proposed as a regulatory molecule binding site.	GO:0006086|acetyl-CoA biosynthetic process from pyruvate;GO:0006006|glucose metabolic process;GO:0006099|tricarboxylic acid cycle;	GO:0005759|mitochondrial matrix;GO:0005739|mitochondrion;GO:0045254|pyruvate dehydrogenase complex;	GO:0004739|pyruvate dehydrogenase (acetyl-transferring) activity;GO:0004738|pyruvate dehydrogenase activity;	K00162	PDHB, pdhB; pyruvate dehydrogenase E1 component beta subunit [EC:1.2.4.1]
ENSAPLG00000002315	6246	160	379	2118.84	158	90	112	165.031	12.8391	3.68247	1.41534e-05	0.00062384	up	yes	chrKB742585.1:114553-114954:-	gi|118405202|ref|NP_001072943.1|	547	2e-69	histone H2A-IV [Gallus gallus]	gi|513158891|ref|XM_004937675.1|	385	0	PREDICTED: Gallus gallus histone H2A-IV-like (LOC101750582), mRNA	P02263	215	8e-71	Histone H2A-IV	SPAC19G12.06c	182	1e-58	COG5262	pfam00125	Histone	Core histone H2A/H2B/H3/H4.	.	GO:0000786|nucleosome;GO:0005634|nucleus;	GO:0003677|DNA binding;	K11251	H2A; histone H2A
ENSAPLG00000006682	4075	137	789	1501.39	23	44	0	21.7386	69.0655	6.10989	6.06869e-05	0.00237693	up	yes	chrKB743537.1:90085-98401:+	gi|874485590|ref|XP_012959046.1|	981	4e-132	PREDICTED: secreted frizzled-related protein 4 [Anas platyrhynchos]	gi|543717676|ref|XM_005500032.1|	367	0	PREDICTED: Columba livia secreted frizzled-related protein 4 (SFRP4), mRNA	Q9JLS4	243	3e-77	Secreted frizzled-related protein 4	.	.	.	.	pfam01759	NTR	UNC-6/NTR/C345C module. Sequence similarity between netrin UNC-6 and C345C complement protein family members, and hence the existence of the UNC-6 module, was first reported in. Subsequently, many additional members of the family were identified on the basis of sequence similarity between the C-terminal domains of netrins, complement proteins C3, C4, C5, secreted frizzled-related proteins, and ty…	GO:0060070|canonical Wnt signaling pathway;GO:0030154|cell differentiation;GO:0046697|decidualization;GO:0007565|female pregnancy;GO:0060056|mammary gland involution;GO:0090090|negative regulation of canonical Wnt signaling pathway;GO:0008285|negative regulation of cell proliferation;GO:0046329|negative regulation of JNK cascade;GO:0035567|non-canonical Wnt signaling pathway;GO:0032355|response t…	GO:0005737|cytoplasm;GO:0005615|extracellular space;	GO:0017147|Wnt-protein binding;	K02185	SFRP4; secreted frizzled-related protein 4
ENSAPLG00000005558	2157	2015	3510	1942.21	1833	1648	6600	5816.66	0.333905	-1.58249	0.00140487	0.0380096	down	yes	chrKB742791.1:204240-214888:-	gi|483518115|gb|EOB04420.1|	1347	6e-179	Hydroxysteroid dehydrogenase-like protein 2, partial [Anas platyrhynchos]	gi|541977481|ref|XM_005441421.1|	660	0	PREDICTED: Falco cherrug hydroxysteroid dehydrogenase like 2 (HSDL2), mRNA	A4FUZ6	167	4e-44	Hydroxysteroid dehydrogenase-like protein 2	CC0400	296	2e-94	COG1028	pfam02036	SCP2	SCP-2 sterol transfer family. This domain is involved in binding sterols. It is found in the SCP2 protein, as well as the C terminus of the enzyme estradiol 17 beta-dehydrogenase EC:1.1.1.62. The UNC-24 protein contains an SPFH domain pfam01145.	.	GO:0016020|membrane;GO:0005739|mitochondrion;GO:0005777|peroxisome;	GO:0016491|oxidoreductase activity;	.	.
ENSAPLG00000005444	2372	2794	3715	2260.39	1771	2676	7484	6719.09	0.336413	-1.57169	0.00160098	0.0422676	down	yes	chrKB742931.1:768475-775710:+	gi|874467870|ref|XP_012953062.1|	530	2e-63	PREDICTED: mitochondrial pyruvate carrier 2, partial [Anas platyrhynchos]	gi|495530630|ref|NM_001278124.1|	370	0	Gallus gallus mitochondrial pyruvate carrier 2 (MPC2), mRNA	O95563	190	8e-58	Mitochondrial pyruvate carrier 2	.	.	.	.	pfam03650	MPC	Uncharacterized protein family (UPF0041).	GO:0044237|cellular metabolic process;GO:0006850|mitochondrial pyruvate transport;GO:0006090|pyruvate metabolic process;GO:0044281|small molecule metabolic process;	GO:0016021|integral component of membrane;GO:0005743|mitochondrial inner membrane;GO:0005739|mitochondrion;GO:0005634|nucleus;	GO:0050833|pyruvate transmembrane transporter activity;	.	.
ENSAPLG00000002401	25997	192	3033	8989.12	0	1	1	0.999011	8998.01	13.1354	5.79387e-19	1.10663e-16	up	yes	chrKB743359.1:380757-388746:+	gi|483509600|gb|EOA99196.1|	2458	0	Cytochrome P450 2J2, partial [Anas platyrhynchos]	gi|529436221|ref|XR_240971.1|	1051	0	PREDICTED: Falco peregrinus cytochrome P450 2J2-like (LOC101917686), misc_RNA	P51589	359	2e-116	Cytochrome P450 2J2	slr0574	78.6	9e-15	COG2124	pfam00067	p450	Cytochrome P450. Cytochrome P450s are haem-thiolate proteins involved in the oxidative degradation of various compounds. They are particularly well known for their role in the degradation of environmental toxins and mutagens. They can be divided into 4 classes, according to the method by which electrons from NAD(P)H are delivered to the catalytic site. Sequence conservation is relatively low with…	GO:0019369|arachidonic acid metabolic process;GO:0019373|epoxygenase P450 pathway;GO:0042738|exogenous drug catabolic process;GO:0006690|icosanoid metabolic process;GO:0043651|linoleic acid metabolic process;GO:0055114|oxidation-reduction process;GO:0008016|regulation of heart contraction;GO:0044281|small molecule metabolic process;GO:0006805|xenobiotic metabolic process;	GO:0005737|cytoplasm;GO:0005789|endoplasmic reticulum membrane;GO:0070062|extracellular exosome;GO:0043231|intracellular membrane-bounded organelle;	GO:0008405|arachidonic acid 11,12-epoxygenase activity;GO:0008404|arachidonic acid 14,15-epoxygenase activity;GO:0008392|arachidonic acid epoxygenase activity;GO:0070330|aromatase activity;GO:0020037|heme binding;GO:0005506|iron ion binding;GO:0071614|linoleic acid epoxygenase activity;GO:0016712|oxidoreductase activity, acting on paired donors, with incorporation or reduction of molecular oxygen…	K07418	CYP2J; cytochrome P450, family 2, subfamily J [EC:1.14.14.1]
ENSAPLG00000010871	1789	3373	2577	1996.36	1030	4448	9771	8571.22	0.232914	-2.10213	1.92746e-05	0.000830631	down	yes	chrKB742808.1:1222520-1487190:+	gi|874462866|ref|XP_012951453.1|	1719	0	PREDICTED: adenosine kinase isoform X2 [Anas platyrhynchos]	gi|543717760|ref|XM_005500073.1|	874	0	PREDICTED: Columba livia adenosine kinase (ADK), mRNA	P55263	592	0	Adenosine kinase	SPCC338.14	267	1e-85	COG0524	pfam00294	PfkB	pfkB family carbohydrate kinase. This family includes a variety of carbohydrate and pyrimidine kinases.	GO:0044209|AMP salvage;GO:0006175|dATP biosynthetic process;GO:0055086|nucleobase-containing small molecule metabolic process;GO:0006144|purine nucleobase metabolic process;GO:0043101|purine-containing compound salvage;GO:0009156|ribonucleoside monophosphate biosynthetic process;GO:0044281|small molecule metabolic process;	GO:0005737|cytoplasm;GO:0005829|cytosol;GO:0005654|nucleoplasm;	GO:0004001|adenosine kinase activity;GO:0005524|ATP binding;GO:0046872|metal ion binding;GO:0016773|phosphotransferase activity, alcohol group as acceptor;GO:0044822|poly(A) RNA binding;	K00856	E2.7.1.20, ADK; adenosine kinase [EC:2.7.1.20]
ENSAPLG00000007862	269	631	1045	467.088	1947	3405	689	2229.3	0.209522	-2.25483	6.35337e-05	0.00246348	down	yes	chrKB743924.1:497529-498039:+	gi|483504583|gb|EOA96591.1|	491	2e-56	Hemoglobin subunit alpha-A [Anas platyrhynchos]	gi|254769715|gb|GQ271747.1|	167	5e-81	Anas melleri isolate H. G. Young B3523 hemoglobin alpha A subunit (HBA2) gene, complete cds	P22740	105	6e-28	Hemoglobin subunit alpha-A	.	.	.	.	pfam00042	Globin	Globin.	.	GO:0005833|hemoglobin complex;	GO:0020037|heme binding;GO:0005506|iron ion binding;GO:0019825|oxygen binding;GO:0005344|oxygen transporter activity;	.	.
ENSAPLG00000003968	6051	98	114	1985.94	58	16	36	51.9346	38.2392	5.25698	3.32706e-08	2.35036e-06	up	yes	chrKB743420.1:35596-38669:+	gi|694855312|ref|XP_009469176.1|	2223	0	PREDICTED: digestive cysteine proteinase 1-like [Nipponia nippon]	gi|529437206|ref|XM_005238309.1|	521	0	PREDICTED: Falco peregrinus counting factor associated protein D-like (LOC101912512), mRNA	P13277	238	6e-72	Digestive cysteine proteinase 1	AF1946_2	76.6	8e-15	COG4870	pfam00112	Peptidase_C1	Papain family cysteine protease.	.	.	GO:0008234|cysteine-type peptidase activity;	.	.
ENSAPLG00000015240	67	1492	1027	628.245	35	31	27	41.3774	15.1833	3.92441	7.95734e-05	0.00301735	up	yes	chrKB745312.1:95946-97261:+	gi|663248441|ref|XP_008504273.1|	224	2e-22	PREDICTED: cytochrome c oxidase subunit 8B, mitochondrial [Calypte anna]	.	.	.	.	Q863G0	57.4	4e-11	Cytochrome c oxidase subunit 8B, mitochondrial	.	.	.	.	pfam02285	COX8	Cytochrome oxidase c subunit VIII. Cytochrome c oxidase, a 13 sub-unit complex, EC:1.9.3.1 is the terminal oxidase in the mitochondrial electron transport chain. This family is composed of cytochrome c oxidase subunit VIII.	.	GO:0016021|integral component of membrane;GO:0005743|mitochondrial inner membrane;	GO:0004129|cytochrome-c oxidase activity;	.	.
ENSAPLG00000007593	3782	284	1043	1498.52	50	192	38	102.529	14.6155	3.86943	5.02835e-05	0.00202061	up	yes	chrKB743493.1:19006-21934:+	gi|514762313|ref|XP_005023460.1|	1952	0	PREDICTED: fibromodulin [Anas platyrhynchos]	gi|529429530|ref|XM_005234523.1|	838	0	PREDICTED: Falco peregrinus fibromodulin (FMOD), mRNA	P51887	731	0	Fibromodulin	alr0124_1	81.6	4e-16	COG4886	pfam13855	LRR_8	Leucine rich repeat.	.	GO:0005578|proteinaceous extracellular matrix;	.	K08121	FMOD; fibromodulin
ENSAPLG00000011572	127	200	430	181.522	18	96	6384	4519.12	0.0401676	-4.63782	8.78011e-14	1.0867e-11	down	yes	chrKB744359.1:100429-100518:-	gi|483501698|gb|EOA95213.1|	162	6e-14	Gallinacin-8, partial [Anas platyrhynchos]	.	.	.	.	Q6IV23	47	9e-08	Gallinacin-8	.	.	.	.	pfam00711	Defensin_beta	Beta defensin. The beta defensins are antimicrobial peptides implicated in the resistance of epithelial surfaces to microbial colonisation.	GO:0042742|defense response to bacterium;	GO:0005576|extracellular region;	.	.	.
ENSAPLG00000010432	3080	2580	4291	2547.25	3453	3469	13693	11950.5	0.213151	-2.23005	1.99282e-05	0.000856413	down	yes	chrKB742537.1:27375-39955:+	gi|874450726|ref|XP_012947332.1|	2751	0	PREDICTED: catalase [Anas platyrhynchos]	gi|528078407|ref|NM_001281560.1|	1152	0	Melopsittacus undulatus catalase (CAT), mRNA	O97492	926	0	Catalase	BS_katA	570	0	COG0753	pfam00199	Catalase	Catalase.	GO:0042744|hydrogen peroxide catabolic process;GO:0051781|positive regulation of cell division;GO:0042542|response to hydrogen peroxide;	GO:0005739|mitochondrion;GO:0005777|peroxisome;	GO:0004096|catalase activity;GO:0020037|heme binding;GO:0046872|metal ion binding;	K03781	katE, CAT, catB, srpA; catalase [EC:1.11.1.6]
ENSAPLG00000004796	2416	1974	5147	2347.56	3632	2450	24415	19246.4	0.121974	-3.03536	1.41673e-07	9.28739e-06	down	yes	chrKB743159.1:178124-214132:-	gi|694861540|ref|XP_009472636.1|	2489	0	PREDICTED: retinal dehydrogenase 1 [Nipponia nippon]	gi|527274547|ref|XM_005154958.1|	1121	0	PREDICTED: Melopsittacus undulatus aldehyde dehydrogenase 1 family, member A1 (LOC101877084), transcript variant X1, mRNA	P27463	920	0	Retinal dehydrogenase 1	SPAC9E9.09c	501	6e-172	COG1012	pfam00171	Aldedh	Aldehyde dehydrogenase family. This family of dehydrogenases act on aldehyde substrates. Members use NADP as a cofactor. The family includes the following members: The prototypical members are the aldehyde dehydrogenases EC:1.2.1.3. Succinate-semialdehyde dehydrogenase EC:1.2.1.16. Lactaldehyde dehydrogenase EC:1.2.1.22. Benzaldehyde dehydrogenase EC:1.2.1.28. Methylmalonate-semialdehyde dehydrog…	GO:0042572|retinol metabolic process;	GO:0005737|cytoplasm;	GO:0001758|retinal dehydrogenase activity;	K07249	E1.2.1.36; retinal dehydrogenase [EC:1.2.1.36]
ENSAPLG00000008265	1545	1011	1494	1068.19	1176	722	5674	4643.46	0.230041	-2.12004	1.87263e-05	0.00080926	down	yes	chrKB742784.1:368942-374841:-	gi|514727445|ref|XP_005015402.1|	1527	0	PREDICTED: heme oxygenase 1 [Anas platyrhynchos]	gi|45384397|ref|NM_205344.1|	628	0	Gallus gallus heme oxygenase (decycling) 1 (HMOX1), mRNA	P14791	543	0	Heme oxygenase 1	sll1184	211	6e-66	COG5398	pfam01126	Heme_oxygenase	Heme oxygenase.	GO:0006788|heme oxidation;	GO:0005783|endoplasmic reticulum;	GO:0004392|heme oxygenase (decyclizing) activity;GO:0046872|metal ion binding;	K00510	HMOX, hmuO, ho; heme oxygenase [EC:1.14.99.3]
ENSAPLG00000014306	3373	3652	4233	2914.92	2423	2772	17938	14336.2	0.203326	-2.29813	1.68659e-05	0.000735021	down	yes	chrKB743291.1:228050-248704:-	gi|874480055|ref|XP_012957185.1|	3044	0	PREDICTED: bifunctional purine biosynthesis protein PURH [Anas platyrhynchos]	gi|164429962|gb|EU334506.1|	1347	0	Gallus gallus aminoimidazole-4-carboxamide ribonucleotide transformylase/IMP cyclohydrolase (PURH) mRNA, complete cds	P31335	1144	0	Bifunctional purine biosynthesis protein PURH	YMR120c	741	0	COG0138	pfam01808	AICARFT_IMPCHas	AICARFT/IMPCHase bienzyme. This is a family of bifunctional enzymes catalyzing the last two steps in de novo purine biosynthesis. The bifunctional enzyme is found in both prokaryotes and eukaryotes. The second last step is catalysed by 5-aminoimidazole-4-carboxamide ribonucleotide formyltransferase EC:2.1.2.3 (AICARFT), this enzyme catalyses the formylation of AICAR with 10-formyl-tetrahydrofolat…	GO:0006189|'de novo' IMP biosynthetic process;GO:0055086|nucleobase-containing small molecule metabolic process;GO:0006144|purine nucleobase metabolic process;GO:0044281|small molecule metabolic process;	GO:0005829|cytosol;	GO:0003937|IMP cyclohydrolase activity;GO:0004643|phosphoribosylaminoimidazolecarboxamide formyltransferase activity;GO:0042803|protein homodimerization activity;	K00602	purH; phosphoribosylaminoimidazolecarboxamide formyltransferase / IMP cyclohydrolase [EC:2.1.2.3 3.5.4.10]
ENSAPLG00000009938	4487	3986	6168	3754.55	3349	4786	16460	14245.3	0.263564	-1.92377	0.000438722	0.0141701	down	yes	chrKB743868.1:542899-601522:+	gi|902935390|ref|XP_013055715.1|	3509	0	PREDICTED: peroxisomal multifunctional enzyme type 2 [Anser cygnoides domesticus]	gi|45384405|ref|NM_204943.1|	1647	0	Gallus gallus hydroxysteroid (17-beta) dehydrogenase 4 (HSD17B4), mRNA	P51659	1017	0	Peroxisomal multifunctional enzyme type 2	.	.	.	.	pfam01575	MaoC_dehydratas	MaoC like domain. The maoC gene is part of a operon with maoA which is involved in the synthesis of monoamine oxidase. The MaoC protein is found to share similarity with a wide variety of enzymes; estradiol 17 beta-dehydrogenase 4, peroxisomal hydratase-dehydrogenase-epimerase, fatty acid synthase beta subunit. Several bacterial proteins that are composed solely of this domain have (R)-specific e…	GO:0036109|alpha-linolenic acid metabolic process;GO:0008209|androgen metabolic process;GO:0006699|bile acid biosynthetic process;GO:0008206|bile acid metabolic process;GO:0044255|cellular lipid metabolic process;GO:0008210|estrogen metabolic process;GO:0006635|fatty acid beta-oxidation;GO:0033540|fatty acid beta-oxidation using acyl-CoA oxidase;GO:0036112|medium-chain fatty-acyl-CoA metabolic pr…	GO:0043231|intracellular membrane-bounded organelle;GO:0016020|membrane;GO:0005739|mitochondrion;GO:0005782|peroxisomal matrix;GO:0005778|peroxisomal membrane;GO:0005777|peroxisome;	GO:0044594|17-beta-hydroxysteroid dehydrogenase (NAD+) activity;GO:0003857|3-hydroxyacyl-CoA dehydrogenase activity;GO:0033989|3alpha,7alpha,12alpha-trihydroxy-5beta-cholest-24-enoyl-CoA hydratase activity;GO:0016853|isomerase activity;GO:0016508|long-chain-enoyl-CoA hydratase activity;GO:0042803|protein homodimerization activity;GO:0005102|receptor binding;	K12405	HSD17B4; 3-hydroxyacyl-CoA dehydrogenase / 3a,7a,12a-trihydroxy-5b-cholest-24-enoyl-CoA hydratase [EC:1.1.1.35 4.2.1.107]
ENSAPLG00000015665	906	8274	3846	3278.41	2086	6945	117728	85535.1	0.0383282	-4.70545	0.00140531	0.0380096	down	yes	chrKB743728.1:938371-951360:-	gi|483506016|gb|EOA97294.1|	1823	0	Acyl-CoA desaturase, partial [Anas platyrhynchos]	gi|630056822|gb|KF185111.1|	1126	0	Anas platyrhynchos SCD1 (SCD1) mRNA, complete cds	Q92038	495	7e-173	Acyl-CoA desaturase	SPCC1281.06c_1	190	1e-54	COG1398	pfam00487	FA_desaturase	Fatty acid desaturase.	GO:0006633|fatty acid biosynthetic process;	GO:0005789|endoplasmic reticulum membrane;GO:0016021|integral component of membrane;	GO:0004768|stearoyl-CoA 9-desaturase activity;	.	.
ENSAPLG00000002703	8441	20383	15296	11249.1	8264	19986	333487	243277	0.04624	-4.43471	0.00129156	0.0353034	down	yes	chrKB742551.1:582787-619121:-	gi|483522521|gb|EOB07192.1|	13153	0	Fatty acid synthase, partial [Anas platyrhynchos]	gi|319655767|ref|NM_205155.2|	5700	0	Gallus gallus fatty acid synthase (FASN), mRNA	P12276	4632	0	Fatty acid synthase	CAC3355	435	3e-123	COG3321	pfam00698	Acyl_transf_1	Acyl transferase domain.	GO:0006633|fatty acid biosynthetic process;	.	GO:0047451|3-hydroxyoctanoyl-[acyl-carrier-protein] dehydratase activity;GO:0004317|3-hydroxypalmitoyl-[acyl-carrier-protein] dehydratase activity;GO:0004316|3-oxoacyl-[acyl-carrier-protein] reductase (NADPH) activity;GO:0004315|3-oxoacyl-[acyl-carrier-protein] synthase activity;GO:0004313|[acyl-carrier-protein] S-acetyltransferase activity;GO:0004314|[acyl-carrier-protein] S-malonyltransferase a…	.	.
ENSAPLG00000016067	6444	11269	11295	7366.09	5465	11184	44366	36542.4	0.201577	-2.3106	0.00081052	0.0237491	down	yes	chrKB744132.1:61932-83569:-	gi|514778872|ref|XP_005027245.1|	5618	0	PREDICTED: ATP-citrate synthase isoform X1 [Anas platyrhynchos]	gi|514778875|ref|XM_005027189.1|	3933	0	PREDICTED: Anas platyrhynchos ATP citrate lyase (ACLY), transcript variant X2, mRNA	P53396	2052	0	ATP-citrate synthase	SPBC1703.07_1	501	7e-164	COG0074	pfam00285	Citrate_synt	Citrate synthase.	GO:0006084|acetyl-CoA metabolic process;GO:0044262|cellular carbohydrate metabolic process;GO:0044255|cellular lipid metabolic process;GO:0006101|citrate metabolic process;GO:0015936|coenzyme A metabolic process;GO:0006112|energy reserve metabolic process;GO:0006633|fatty acid biosynthetic process;GO:0008610|lipid biosynthetic process;GO:0035338|long-chain fatty-acyl-CoA biosynthetic process;GO:0…	GO:0009346|citrate lyase complex;GO:0005737|cytoplasm;GO:0005829|cytosol;GO:0070062|extracellular exosome;GO:0016020|membrane;GO:0005739|mitochondrion;GO:0005654|nucleoplasm;GO:0005886|plasma membrane;	GO:0005524|ATP binding;GO:0003878|ATP citrate synthase activity;GO:0048037|cofactor binding;GO:0046872|metal ion binding;	K01648	ACLY; ATP citrate (pro-S)-lyase [EC:2.3.3.8]
ENSAPLG00000004106	401	628	1027	504.868	1501	504	1903	2052.94	0.245924	-2.02371	0.000105114	0.00389047	down	yes	chrKB743284.1:181332-182345:-	gi|874479764|ref|XP_012957058.1|	689	1e-90	PREDICTED: transmembrane protein 98 [Anas platyrhynchos]	gi|543283379|ref|XM_005429036.1|	299	3e-154	PREDICTED: Geospiza fortis transmembrane protein 98-like (LOC102043825), mRNA	Q2HJB9	252	7e-84	Transmembrane protein 98	.	.	.	.	pfam14575	EphA2_TM	Ephrin type-A receptor 2 transmembrane domain. Epha2_TM represents the left-handed dimer transmembrane domain of of EphA2 receptor. This domain oligomerises and is important for the active signalling process.	.	GO:0005783|endoplasmic reticulum;GO:0016021|integral component of membrane;	.	.	.
ENSAPLG00000002789	3210	3843	5354	3141.96	1321	3009	17329	13562.6	0.231663	-2.1099	9.16881e-05	0.00345135	down	yes	chrKB743603.1:422886-430871:+	gi|514766390|ref|XP_005024438.1|	1267	6e-169	PREDICTED: catechol O-methyltransferase [Anas platyrhynchos]	gi|525014815|ref|XM_005054937.1|	710	0	PREDICTED: Ficedula albicollis catechol-O-methyltransferase (COMT), transcript variant X5, mRNA	P22734	330	5e-107	Catechol O-methyltransferase	MT1743	137	8e-36	COG4122	pfam01596	Methyltransf_3	O-methyltransferase. Members of this family are O-methyltransferases. The family includes catechol o-methyltransferase, caffeoyl-CoA O-methyltransferase, and a family of bacterial O-methyltransferases that may be involved in antibiotic production.	GO:0016036|cellular response to phosphate starvation;GO:0032502|developmental process;GO:0042420|dopamine catabolic process;GO:0008210|estrogen metabolic process;GO:0007565|female pregnancy;GO:0007612|learning;GO:0048609|multicellular organismal reproductive process;GO:0045963|negative regulation of dopamine metabolic process;GO:0035814|negative regulation of renal sodium excretion;GO:0048662|neg…	GO:0030424|axon;GO:0044297|cell body;GO:0005829|cytosol;GO:0030425|dendrite;GO:0043197|dendritic spine;GO:0070062|extracellular exosome;GO:0016021|integral component of membrane;GO:0016020|membrane;GO:0005739|mitochondrion;GO:0045211|postsynaptic membrane;	GO:0016206|catechol O-methyltransferase activity;GO:0000287|magnesium ion binding;	K00545	COMT; catechol O-methyltransferase [EC:2.1.1.6]
ENSAPLG00000014294	1658	656	1794	1070.83	228	201	32	168.206	6.36622	2.67044	0.00170228	0.0443365	up	yes	chrKB744159.1:325645-328949:+	gi|514779453|ref|XP_005027384.1|	1265	1e-173	PREDICTED: follistatin, partial [Anas platyrhynchos]	gi|514779452|ref|XM_005027327.1|	828	0	PREDICTED: Anas platyrhynchos follistatin (FST), partial mRNA	Q90844	491	5e-174	Follistatin	.	.	.	.	pfam07648	Kazal_2	Kazal-type serine protease inhibitor domain. Usually indicative of serine protease inhibitors. However, kazal-like domains are also seen in the extracellular part of agrins, which are not known to be protease inhibitors. Kazal domains often occur in tandem arrays. Small alpha+beta fold containing three disulphides.	GO:0002244|hematopoietic progenitor cell differentiation;GO:0032926|negative regulation of activin receptor signaling pathway;GO:1902870|negative regulation of amacrine cell differentiation;GO:1902864|negative regulation of embryonic camera-type eye development;GO:1902876|negative regulation of embryonic pattern specification;GO:1902873|negative regulation of horizontal cell localization;GO:00109…	GO:0005615|extracellular space;	GO:0048185|activin binding;	K04661	FST; follistatin
ENSAPLG00000002995	2209	2856	3837	2249.59	1668	1996	11928	9599.74	0.234339	-2.09333	3.95865e-05	0.00162022	down	yes	chrKB742757.1:803771-812048:-	gi|514725922|ref|XP_005015044.1|	1044	9e-139	PREDICTED: complement C1q subcomponent subunit B isoform X1 [Anas platyrhynchos]	gi|541966433|ref|XM_005437825.1|	359	0	PREDICTED: Falco cherrug complement component 1, q subcomponent, B chain (C1QB), mRNA	P02746	228	4e-71	Complement C1q subcomponent subunit B	.	.	.	.	pfam00386	C1q	C1q domain. C1q is a subunit of the C1 enzyme complex that activates the serum complement system.	GO:0006956|complement activation;GO:0006958|complement activation, classical pathway;GO:0045087|innate immune response;GO:0048839|inner ear development;	GO:0072562|blood microparticle;GO:0005581|collagen trimer;GO:0005602|complement component C1 complex;GO:0070062|extracellular exosome;GO:0005576|extracellular region;	.	K03987	C1QB; complement C1q subcomponent subunit B
ENSAPLG00000002339	3441	37	2	1111.55	7	0	6	6.85764	162.089	7.34064	1.29185e-07	8.57778e-06	up	yes	chrKB742585.1:133820-134209:+	gi|902870939|ref|XP_013050948.1|	545	2e-69	PREDICTED: histone H2A type 2-C-like, partial [Anser cygnoides domesticus]	gi|541977160|ref|XM_005441317.1|	363	0	PREDICTED: Falco cherrug histone H2A-like (LOC102057647), mRNA	P70082	214	2e-70	Histone H2A.J	SPAC19G12.06c	181	3e-58	COG5262	pfam00125	Histone	Core histone H2A/H2B/H3/H4.	.	GO:0005654|nucleoplasm;GO:0000786|nucleosome;	GO:0003677|DNA binding;	K11251	H2A; histone H2A
ENSAPLG00000008067	4655	5927	9002	4902.8	7756	3931	29690	24948.1	0.19652	-2.34725	0.000173964	0.00608913	down	yes	chrKB744349.1:229114-234887:-	gi|874497124|ref|XP_012962879.1|	2535	0	PREDICTED: 4-trimethylaminobutyraldehyde dehydrogenase [Anas platyrhynchos]	gi|543715486|ref|XM_005498960.1|	1057	0	PREDICTED: Columba livia aldehyde dehydrogenase 9 family, member A1 (ALDH9A1), mRNA	Q2KJH9	864	0	4-trimethylaminobutyraldehyde dehydrogenase	.	.	.	.	pfam00171	Aldedh	Aldehyde dehydrogenase family. This family of dehydrogenases act on aldehyde substrates. Members use NADP as a cofactor. The family includes the following members: The prototypical members are the aldehyde dehydrogenases EC:1.2.1.3. Succinate-semialdehyde dehydrogenase EC:1.2.1.16. Lactaldehyde dehydrogenase EC:1.2.1.22. Benzaldehyde dehydrogenase EC:1.2.1.28. Methylmalonate-semialdehyde dehydrog…	GO:0045329|carnitine biosynthetic process;GO:0006081|cellular aldehyde metabolic process;GO:0042136|neurotransmitter biosynthetic process;GO:0055114|oxidation-reduction process;	GO:0005737|cytoplasm;	GO:0047105|4-trimethylammoniobutyraldehyde dehydrogenase activity;GO:0004029|aldehyde dehydrogenase (NAD) activity;GO:0019145|aminobutyraldehyde dehydrogenase activity;	K00149	ALDH9A1; aldehyde dehydrogenase family 9 member A1 [EC:1.2.1.47 1.2.1.3]
ENSAPLG00000015584	482	1174	1189	709.304	1123	919	2600	2522.85	0.281152	-1.83058	0.000462348	0.0147789	down	yes	chrKB742585.1:203690-207070:-	gi|483521776|gb|EOB06733.1|	842	7e-113	Heme-binding protein 1, partial [Anas platyrhynchos]	gi|71896912|ref|NM_001030754.1|	344	4e-179	Gallus gallus heme binding protein 1 (HEBP1), mRNA	Q5ZMB2	315	9e-109	Heme-binding protein 1	.	.	.	.	pfam04832	SOUL	SOUL heme-binding protein. This family represents a group of putative heme-binding proteins. Our family includes archaeal and bacterial homologues.	.	GO:0005737|cytoplasm;	GO:0020037|heme binding;	.	.
ENSAPLG00000015684	2656	658	1960	1424.58	117	335	50	178.681	7.97274	2.99508	0.00113924	0.0316998	up	yes	chrKB820850.1:440-2713:-	gi|514797946|ref|XP_005031715.1|	1035	7e-141	PREDICTED: centromere-associated protein E [Anas platyrhynchos]	gi|541964619|ref|XM_005437323.1|	309	1e-159	PREDICTED: Falco cherrug centromere protein E, 312kDa (CENPE), mRNA	.	.	.	.	.	.	.	.	pfam15294	Leu_zip	Leucine zipper. This family includes Leucine zipper transcription factor-like protein 1 (LZTFL1) and Leucine zipper protein 2 (LUZP2).	.	.	.	.	.
ENSAPLG00000014156	7416	166	573	2534.4	40	27	6	27.3296	92.7349	6.53504	3.87603e-11	3.79852e-09	up	yes	chrKB743810.1:349454-353120:-	gi|874490272|ref|XP_012960610.1|	2922	0	PREDICTED: LOW QUALITY PROTEIN: matrix metalloproteinase-9, partial [Anas platyrhynchos]	gi|45382788|ref|NM_204667.1|	841	0	Gallus gallus matrix metallopeptidase 9 (gelatinase B, 92kDa gelatinase, 92kDa type IV collagenase) (MMP9), mRNA	P14780	733	0	Matrix metalloproteinase-9	.	.	.	.	pfam00413	Peptidase_M10	Matrixin. The members of this family are enzymes that cleave peptides. These proteases require zinc for catalysis.	GO:0007411|axon guidance;GO:0030574|collagen catabolic process;GO:0007566|embryo implantation;GO:0035987|endodermal cell differentiation;GO:0048013|ephrin receptor signaling pathway;GO:0022617|extracellular matrix disassembly;GO:0030198|extracellular matrix organization;GO:0050900|leukocyte migration;GO:0030225|macrophage differentiation;GO:0043066|negative regulation of apoptotic process;GO:2001…	GO:0070062|extracellular exosome;GO:0005576|extracellular region;GO:0005615|extracellular space;GO:0005578|proteinaceous extracellular matrix;	GO:0005518|collagen binding;GO:0004175|endopeptidase activity;GO:0042802|identical protein binding;GO:0004222|metalloendopeptidase activity;GO:0008237|metallopeptidase activity;GO:0008270|zinc ion binding;	K01403	MMP9; matrix metalloproteinase-9 (gelatinase B) [EC:3.4.24.35]
ENSAPLG00000006367	2626	3187	4162	2537.46	2247	4338	9383	8725.66	0.290804	-1.78188	0.000467371	0.014881	down	yes	chrKB743963.1:188421-200477:-	gi|902922868|ref|XP_013049718.1|	2402	0	PREDICTED: 6-phosphogluconate dehydrogenase, decarboxylating [Anser cygnoides domesticus]	gi|541963945|ref|XM_005437108.1|	1210	0	PREDICTED: Falco cherrug phosphogluconate dehydrogenase (PGD), mRNA	P52209	860	0	6-phosphogluconate dehydrogenase, decarboxylating	SPBC660.16	638	0	COG0362	pfam00393	6PGD	6-phosphogluconate dehydrogenase, C-terminal domain. This family represents the C-terminal all-alpha domain of 6-phosphogluconate dehydrogenase. The domain contains two structural repeats of 5 helices each.	GO:0005975|carbohydrate metabolic process;GO:0019521|D-gluconate metabolic process;GO:0055114|oxidation-reduction process;GO:0019322|pentose biosynthetic process;GO:0006098|pentose-phosphate shunt;GO:0009051|pentose-phosphate shunt, oxidative branch;GO:0044281|small molecule metabolic process;	GO:0005829|cytosol;GO:0070062|extracellular exosome;GO:0005634|nucleus;	GO:0050661|NADP binding;GO:0004616|phosphogluconate dehydrogenase (decarboxylating) activity;	K00033	PGD, gnd, gntZ; 6-phosphogluconate dehydrogenase [EC:1.1.1.44 1.1.1.343]
ENSAPLG00000007891	636	770	1315	676.578	491	641	2449	2095.65	0.322849	-1.63107	0.00141722	0.0382649	down	yes	chrKB744349.1:224829-228126:+	gi|483501774|gb|EOA95246.1|	755	8e-100	Microsomal glutathione S-transferase 3, partial [Anas platyrhynchos]	gi|478247064|ref|NM_001277537.1|	309	1e-159	Gallus gallus microsomal glutathione S-transferase 3 (MGST3), transcript variant 2, mRNA	O14880	241	8e-80	Microsomal glutathione S-transferase 3	.	.	.	.	pfam01124	MAPEG	MAPEG family. This family is has been called MAPEG (Membrane Associated Proteins in Eicosanoid and Glutathione metabolizm). It includes proteins such as Prostaglandin E synthase. This enzyme catalyses the synthesis of PGE2 from PGH2 (produced by cyclooxygenase from arachidonic acid). Because of structural similarities in the active sites of FLAP, LTC4 synthase and PGE synthase, substrates for eac…	GO:1901687|glutathione derivative biosynthetic process;GO:0006629|lipid metabolic process;GO:0010243|response to organonitrogen compound;GO:0007165|signal transduction;GO:0044281|small molecule metabolic process;GO:0006805|xenobiotic metabolic process;	GO:0005789|endoplasmic reticulum membrane;GO:0070062|extracellular exosome;GO:0016021|integral component of membrane;GO:0043231|intracellular membrane-bounded organelle;GO:0016020|membrane;GO:0005635|nuclear envelope;	GO:0004602|glutathione peroxidase activity;GO:0004364|glutathione transferase activity;GO:0004601|peroxidase activity;	K00799	GST, gst; glutathione S-transferase [EC:2.5.1.18]
ENSAPLG00000008933	4986	4022	6088	3907.56	4617	4222	25264	20740.4	0.188403	-2.4081	3.23819e-05	0.00134311	down	yes	chrKB742682.1:688143-719516:+	gi|514721017|ref|XP_005013883.1|	5136	0	PREDICTED: trifunctional purine biosynthetic protein adenosine-3 isoform X2 [Anas platyrhynchos]	gi|541968696|ref|XM_005438544.1|	2432	0	PREDICTED: Falco cherrug phosphoribosylglycinamide formyltransferase, phosphoribosylglycinamide synthetase, phosphoribosylaminoimidazole synthetase (GART), mRNA	P21872	1902	0	Trifunctional purine biosynthetic protein adenosine-3	mll7962	400	8e-129	COG0150	pfam01071	GARS_A	Phosphoribosylglycinamide synthetase, ATP-grasp (A) domain. Phosphoribosylglycinamide synthetase catalyses the second step in the de novo biosynthesis of purine. The reaction catalysed by Phosphoribosylglycinamide synthetase is the ATP- dependent addition of 5-phosphoribosylamine to glycine to form 5'phosphoribosylglycinamide. This domain is related to the ATP-grasp domain of biotin carboxylase/c…	GO:0006189|'de novo' IMP biosynthetic process;GO:0055086|nucleobase-containing small molecule metabolic process;GO:0009113|purine nucleobase biosynthetic process;GO:0006144|purine nucleobase metabolic process;GO:0044281|small molecule metabolic process;	GO:0005829|cytosol;	GO:0005524|ATP binding;GO:0046872|metal ion binding;GO:0008168|methyltransferase activity;GO:0004637|phosphoribosylamine-glycine ligase activity;GO:0004641|phosphoribosylformylglycinamidine cyclo-ligase activity;GO:0004644|phosphoribosylglycinamide formyltransferase activity;	K11787	GART; phosphoribosylamine--glycine ligase / phosphoribosylglycinamide formyltransferase / phosphoribosylformylglycinamidine cyclo-ligase [EC:6.3.4.13 2.1.2.2 6.3.3.1]
ENSAPLG00000007974	5194	5912	9505	5173.74	5560	4996	25324	21368.3	0.242123	-2.04619	0.000777358	0.0230393	down	yes	chrKB742845.1:122728-145993:-	gi|483516960|gb|EOB03634.1|	2280	0	Adenosylhomocysteinase A, partial [Anas platyrhynchos]	gi|513217490|ref|XM_417331.4|	1272	0	PREDICTED: Gallus gallus adenosylhomocysteinase (AHCY), mRNA	P51893	803	0	Adenosylhomocysteinase A	SPBC8D2.18c	677	0	COG0499	pfam05221	AdoHcyase	S-adenosyl-L-homocysteine hydrolase.	GO:0006730|one-carbon metabolic process;	.	GO:0004013|adenosylhomocysteinase activity;	K01251	E3.3.1.1, ahcY; adenosylhomocysteinase [EC:3.3.1.1]
ENSAPLG00000000588	927	2093	3264	1519.24	1419	832	23275	17130	0.0886889	-3.4951	1.09423e-09	8.90987e-08	down	yes	chrKB745056.1:392349-400899:+	gi|514790411|ref|XP_005029979.1|	1570	0	PREDICTED: macrophage receptor MARCO isoform X2 [Anas platyrhynchos]	gi|46048899|ref|NM_204736.1|	600	0	Gallus gallus macrophage receptor with collagenous structure (MARCO), mRNA	Q9UEW3	169	1e-44	Macrophage receptor MARCO	.	.	.	.	pfam00530	SRCR	Scavenger receptor cysteine-rich domain. These domains are disulphide rich extracellular domains. These domains are found in several extracellular receptors and may be involved in protein-protein interactions.	GO:0043277|apoptotic cell clearance;GO:0007166|cell surface receptor signaling pathway;GO:0045087|innate immune response;GO:0002221|pattern recognition receptor signaling pathway;GO:0006898|receptor-mediated endocytosis;	GO:0005581|collagen trimer;GO:0030666|endocytic vesicle membrane;GO:0005887|integral component of plasma membrane;GO:0005886|plasma membrane;	GO:0005044|scavenger receptor activity;GO:0008329|signaling pattern recognition receptor activity;GO:0004888|transmembrane signaling receptor activity;	K13884	MARCO; macrophage receptor with collagenous structure
ENSAPLG00000009983	3401	2882	5800	3037.8	4191	4226	13296	12174.9	0.249513	-2.00281	0.000207587	0.00720085	down	yes	chrKB742970.1:1224275-1230817:-	gi|483514867|gb|EOB02326.1|	1636	0	Malate dehydrogenase, cytoplasmic, partial [Anas platyrhynchos]	gi|41632538|emb|BX932010.1|	1157	0	Gallus gallus finished cDNA, clone ChEST222i6	Q5ZME2	632	0	Malate dehydrogenase, cytoplasmic	DR0325	329	2e-107	COG0039	pfam02866	Ldh_1_C	lactate/malate dehydrogenase, alpha/beta C-terminal domain. L-lactate dehydrogenases are metabolic enzymes which catalyse the conversion of L-lactate to pyruvate, the last step in anaerobic glycolysis. L-2-hydroxyisocaproate dehydrogenases are also members of the family. Malate dehydrogenases catalyse the interconversion of malate to oxaloacetate. The enzyme participates in the citric acid cycle.…	GO:0005975|carbohydrate metabolic process;GO:0006094|gluconeogenesis;GO:0006108|malate metabolic process;GO:1903146|regulation of mitophagy;GO:0044281|small molecule metabolic process;GO:0006099|tricarboxylic acid cycle;	GO:0005813|centrosome;GO:0070062|extracellular exosome;GO:0005615|extracellular space;GO:0005739|mitochondrion;GO:0043209|myelin sheath;	GO:0030060|L-malate dehydrogenase activity;	K00025	MDH1; malate dehydrogenase [EC:1.1.1.37]
ENSAPLG00000014491	3221	2265	3111	2268.11	1503	2888	7085	6400.53	0.354363	-1.4967	0.00163643	0.0429835	down	yes	chrKB742531.1:118618-127055:+	gi|514710151|ref|XP_005011290.1|	1054	1e-138	PREDICTED: GTP-binding protein SAR1b [Anas platyrhynchos]	gi|71895282|ref|NM_001030621.1|	969	0	Gallus gallus SAR1 homolog B (S. cerevisiae) (SAR1B), mRNA	Q9CQC9	404	1e-137	GTP-binding protein SAR1b	.	.	.	.	pfam00025	Arf	ADP-ribosylation factor family. Pfam combines a number of different Prosite families together	GO:0006886|intracellular protein transport;GO:0016192|vesicle-mediated transport;	GO:0005789|endoplasmic reticulum membrane;GO:0032580|Golgi cisterna membrane;	GO:0005525|GTP binding;GO:0046872|metal ion binding;	K07953	SAR1; GTP-binding protein SAR1 [EC:3.6.5.-]
ENSAPLG00000006651	1911	2473	2967	1874.96	3528	3406	12153	10878.5	0.172355	-2.53654	6.92982e-07	3.92715e-05	down	yes	chrKB742706.1:55068-61246:-	gi|878285833|ref|NP_001297299.1|	2387	0	lecithin-cholesterol acyltransferase precursor [Anas platyrhynchos]	gi|11992280|gb|AF324887.1|AF324887	1874	0	Anas platyrhynchos lecithin cholesterol acyltransferase mRNA, complete cds	P53760	786	0	Phosphatidylcholine-sterol acyltransferase (Fragment)	.	.	.	.	pfam02450	LCAT	Lecithin:cholesterol acyltransferase. Lecithin:cholesterol acyltransferase (LCAT) is involved in extracellular metabolizm of plasma lipoproteins, including cholesterol.	GO:0008203|cholesterol metabolic process;	GO:0005576|extracellular region;	GO:0004607|phosphatidylcholine-sterol O-acyltransferase activity;	K00650	LCAT; lecithin-cholesterol acyltransferase [EC:2.3.1.43]
ENSAPLG00000004070	1072	452	966	660.289	223	1106	47004	33425.9	0.0197538	-5.66172	2.94021e-12	3.15889e-10	down	yes	chrKB742992.1:66101-110432:-	gi|514740991|ref|XP_005018393.1|	8997	0	PREDICTED: complement C4 [Anas platyrhynchos]	gi|324983850|gb|HQ260986.1|	4155	0	Anser anser complement C4-1 (C4-1) mRNA, complete cds	P08649	1057	0	Complement C4	.	.	.	.	pfam07678	A2M_comp	A-macroglobulin complement component. This family includes the complement components region of the alpha-2-macroglobulin family.	GO:0006956|complement activation;GO:0006958|complement activation, classical pathway;GO:0006954|inflammatory response;GO:0045087|innate immune response;	GO:0005576|extracellular region;GO:0005615|extracellular space;	GO:0004866|endopeptidase inhibitor activity;	K03989	C4; complement component 4
ENSAPLG00000015044	1563	1567	1558	1235.17	1443	1576	7460	6252.05	0.197562	-2.33962	5.92237e-07	3.44455e-05	down	yes	chrKB742912.1:1747303-1892206:+	gi|483515796|gb|EOB02912.1|	2434	0	Mannosyl-oligosaccharide 1,2-alpha-mannosidase IA, partial [Anas platyrhynchos]	gi|513177406|ref|XM_419762.4|	1175	0	PREDICTED: Gallus gallus mannosidase, alpha, class 1A, member 1 (MAN1A1), mRNA	P45701	828	0	Mannosyl-oligosaccharide 1,2-alpha-mannosidase IA (Fragment)	.	.	.	.	pfam01532	Glyco_hydro_47	Glycosyl hydrolase family 47. Members of this family are alpha-mannosidases that catalyse the hydrolysis of the terminal 1,2-linked alpha-D-mannose residues in the oligo-mannose oligosaccharide Man(9)(GlcNAc)(2).	GO:0006486|protein glycosylation;	GO:0000139|Golgi membrane;GO:0016021|integral component of membrane;	GO:0005509|calcium ion binding;GO:0004571|mannosyl-oligosaccharide 1,2-alpha-mannosidase activity;	.	.
ENSAPLG00000011235	4	4	17	5.80843	2	10	4570	3213.49	0.00180751	-9.11178	1.34421e-17	2.33666e-15	down	yes	chrKB743600.1:40696-42803:-	gi|902883023|ref|XP_013031265.1|	419	2e-48	PREDICTED: liver-expressed antimicrobial peptide 2 [Anser cygnoides domesticus]	gi|41635379|emb|BX934851.1|	318	2e-164	Gallus gallus finished cDNA, clone ChEST148o1	Q95JC3	89.7	3e-21	Liver-expressed antimicrobial peptide 2	.	.	.	.	pfam07359	LEAP-2	Liver-expressed antimicrobial peptide 2 precursor (LEAP-2). This family consists of several mammalian liver-expressed antimicrobial peptide 2 (LEAP-2) sequences. LEAP-2 is a cysteine-rich, and cationic protein. LEAP-2 contains a core structure with two disulfide bonds formed by cysteine residues in relative 1-3 and 2-4 positions. LEAP-2 is synthesized as a 77-residue precursor, which is predomina…	GO:0042742|defense response to bacterium;	GO:0005576|extracellular region;	.	.	.
ENSAPLG00000011263	142	493	390	256.267	392	5998	450	2243.43	0.11423	-3.12999	9.33998e-06	0.00042625	down	yes	chrKB744243.1:435816-456635:+	gi|874495994|ref|XP_012962506.1|	2522	0	PREDICTED: LOW QUALITY PROTEIN: nuclear receptor subfamily 4 group A member 3 [Anas platyrhynchos]	gi|513171414|ref|XM_419081.4|	959	0	PREDICTED: Gallus gallus nuclear receptor subfamily 4, group A, member 3 (NR4A3), mRNA	Q92570	754	0	Nuclear receptor subfamily 4 group A member 3	.	.	.	.	pfam00105	zf-C4	Zinc finger, C4 type (two domains). In nearly all cases, this is the DNA binding domain of a nuclear hormone receptor. The alignment contains two Zinc finger domains that are too dissimilar to be aligned with each other.	GO:0030534|adult behavior;GO:0007411|axon guidance;GO:0010467|gene expression;GO:0021766|hippocampus development;GO:0030522|intracellular receptor signaling pathway;GO:0001707|mesoderm formation;GO:0043524|negative regulation of neuron apoptotic process;GO:0050885|neuromuscular process controlling balance;GO:0031100|organ regeneration;GO:0045787|positive regulation of cell cycle;GO:0010828|positi…	GO:0005654|nucleoplasm;GO:0005634|nucleus;GO:0005667|transcription factor complex;	GO:0003677|DNA binding;GO:0019901|protein kinase binding;GO:0001077|transcriptional activator activity, RNA polymerase II core promoter proximal region sequence-specific binding;GO:0043565|sequence-specific DNA binding;GO:0003707|steroid hormone receptor activity;GO:0004887|thyroid hormone receptor activity;GO:0008270|zinc ion binding;	K08559	NR4A3, NOR1; nuclear receptor subfamily 4 group A member 3
ENSAPLG00000005089	0	5	4	2.14722	7	5	1664	1172.85	0.00183078	-9.09333	1.6557e-11	1.66334e-09	down	yes	chrKB743552.1:196961-199708:+	gi|902939307|ref|XP_013057701.1|	1434	0	PREDICTED: inhibin beta C chain-like [Anser cygnoides domesticus]	gi|541960129|ref|XM_005435748.1|	599	0	PREDICTED: Falco cherrug inhibin beta C chain-like (LOC102052930), mRNA	Q9WUK5	285	2e-90	Inhibin beta C chain	.	.	.	.	pfam00019	TGF_beta	Transforming growth factor beta like domain.	GO:0048468|cell development;GO:0010862|positive regulation of pathway-restricted SMAD protein phosphorylation;GO:0042981|regulation of apoptotic process;GO:0043408|regulation of MAPK cascade;GO:0060395|SMAD protein signal transduction;	GO:0070062|extracellular exosome;GO:0005615|extracellular space;	GO:0005125|cytokine activity;GO:0005160|transforming growth factor beta receptor binding;	K04667	INHB; inhibin, beta
ENSAPLG00000005088	511	669	1238	593.972	703	695	4224	3438.41	0.172746	-2.53327	1.68139e-07	1.09298e-05	down	yes	chrKB743829.1:905028-910037:+	gi|514772069|ref|XP_005025780.1|	2456	0	PREDICTED: oxidative stress-induced growth inhibitor 1 [Anas platyrhynchos]	gi|513203073|ref|XM_414073.4|	626	0	PREDICTED: Gallus gallus oxidative stress induced growth inhibitor 1 (OSGIN1), transcript variant X4, mRNA	Q9UJX0	635	0	Oxidative stress-induced growth inhibitor 1	.	.	.	.	pfam13738	Pyr_redox_3	Pyridine nucleotide-disulphide oxidoreductase.	GO:0030154|cell differentiation;GO:0007275|multicellular organismal development;GO:0030308|negative regulation of cell growth;GO:0043065|positive regulation of apoptotic process;	.	GO:0008083|growth factor activity;	.	.
ENSAPLG00000002757	1265	829	637	755.533	337	794	12943	9453.41	0.0799217	-3.64527	9.16383e-06	0.000419449	down	yes	chrKB742383.1:217996-224202:+	gi|514703533|ref|XP_005008911.1|	2621	0	PREDICTED: dimethylaniline monooxygenase [N-oxide-forming] 3 isoform X1 [Anas platyrhynchos]	gi|440355929|gb|JX126807.1|	1543	0	Anas platyrhynchos flavin-containing monooxygenase 3 (fmo3) mRNA, complete cds	Q9EQ76	708	0	Dimethylaniline monooxygenase [N-oxide-forming] 3	CC0774	187	6e-52	COG2072	pfam00743	FMO-like	Flavin-binding monooxygenase-like. This family includes FMO proteins, cyclohexanone mono-oxygenase and a number of different mono-oxygenases.	GO:0017144|drug metabolic process;GO:0055114|oxidation-reduction process;	GO:0005789|endoplasmic reticulum membrane;GO:0016021|integral component of membrane;GO:0043231|intracellular membrane-bounded organelle;	GO:0016597|amino acid binding;GO:0050660|flavin adenine dinucleotide binding;GO:0004497|monooxygenase activity;GO:0004499|N,N-dimethylaniline monooxygenase activity;GO:0050661|NADP binding;GO:0034899|trimethylamine monooxygenase activity;	K00485	FMO; dimethylaniline monooxygenase (N-oxide forming) [EC:1.14.13.8]
ENSAPLG00000005304	24	248	44	82.7387	49	723	204357	143764	0.000575516	-10.7629	3.60876e-06	0.000176594	down	yes	chrKB744435.1:182805-184728:-	gi|902917361|ref|XP_013047122.1|	535	1e-67	PREDICTED: serum amyloid A-2 protein [Anser cygnoides domesticus]	gi|1399889|gb|U59909.1|APU59909	382	0	Anas platyrhynchos serum amyloid A type B mRNA, complete cds	P02740	209	1e-68	Serum amyloid A protein	.	.	.	.	pfam00277	SAA	Serum amyloid A protein.	GO:0006953|acute-phase response;	GO:0034364|high-density lipoprotein particle;	.	.	.
ENSAPLG00000002283	2951	566	1595	1420.14	101	34	42	77.7272	18.2708	4.19147	3.30436e-06	0.000162808	up	yes	chrKB742427.1:59016-73082:+	gi|874445517|ref|XP_012951326.1|	3649	0	PREDICTED: striatin-interacting protein 2 [Anas platyrhynchos]	gi|543726551|ref|XM_005504335.1|	1660	0	PREDICTED: Columba livia striatin interacting protein 2 (STRIP2), mRNA	Q9ULQ0	1170	0	Striatin-interacting protein 2	.	.	.	.	pfam11882	DUF3402	Domain of unknown function (DUF3402). This domain is functionally uncharacterized. This domain is found in eukaryotes. This presumed domain is typically between 350 to 473 amino acids in length. This domain is found associated with pfam07923.	GO:0016477|cell migration;GO:0007010|cytoskeleton organization;GO:0008360|regulation of cell shape;	GO:0005737|cytoplasm;	.	.	.
ENSAPLG00000005624	216	158	153	142.4	144	308	12402	8856.38	0.0160788	-5.9587	1.79946e-20	3.71192e-18	down	yes	chrKB743240.1:100434-111496:-	gi|514753185|ref|XP_005021301.1|	1488	0	PREDICTED: regucalcin [Anas platyrhynchos]	gi|45382018|ref|NM_204729.1|	667	0	Gallus gallus regucalcin (RGN), mRNA	Q9I923	525	0	Regucalcin	BS_yvrE	179	2e-51	COG3386	pfam08450	SGL	SMP-30/Gluconolaconase/LRE-like region. This family describes a region that is found in proteins expressed by a variety of eukaryotic and prokaryotic species. These proteins include various enzymes, such as senescence marker protein 30 (SMP-30), gluconolactonase and luciferin-regenerating enzyme (LRE). SMP-30 is known to hydrolyse diisopropyl phosphorofluoridate in the liver, and has been noted a…	GO:0006874|cellular calcium ion homeostasis;GO:0019853|L-ascorbic acid biosynthetic process;GO:0032781|positive regulation of ATPase activity;GO:0050848|regulation of calcium-mediated signaling;	GO:0005737|cytoplasm;GO:0005634|nucleus;	GO:0005509|calcium ion binding;GO:0030234|enzyme regulator activity;GO:0004341|gluconolactonase activity;GO:0008270|zinc ion binding;	K01053	E3.1.1.17, gnl, RGN; gluconolactonase [EC:3.1.1.17]
ENSAPLG00000003485	407	750	904	514.254	618	1234	2649	2460	0.209047	-2.2581	4.93699e-06	0.000235016	down	yes	chrKB744216.1:6615-34237:+	gi|874495817|ref|XP_012962443.1|	2888	0	PREDICTED: LOW QUALITY PROTEIN: solute carrier organic anion transporter family member 2B1 [Anas platyrhynchos]	gi|513166987|ref|XM_417242.4|	777	0	PREDICTED: Gallus gallus solute carrier organic anion transporter family, member 2B1 (SLCO2B1), transcript variant X2, mRNA	Q8BXB6	630	0	Solute carrier organic anion transporter family member 2B1	.	.	.	.	pfam03137	OATP	Organic Anion Transporter Polypeptide (OATP) family. This family consists of several eukaryotic Organic-Anion-Transporting Polypeptides (OATPs). Several have been identified mostly in human and rat. Different OATPs vary in tissue distribution and substrate specificity. Since the numbering of different OATPs in particular species was based originally on the order of discovery, similarly numbered O…	GO:0015711|organic anion transport;	GO:0009925|basal plasma membrane;GO:0016021|integral component of membrane;	GO:0008514|organic anion transmembrane transporter activity;GO:0015347|sodium-independent organic anion transmembrane transporter activity;	K14352	SLCO2B; solute carrier organic anion transporter family, member 2B
ENSAPLG00000012251	0	0	0	0	40	0	0	15.1057	#NAME?	#NAME?	0.000867928	0.0251927	down	yes	chrKB744359.1:110444-113568:+	gi|902901721|ref|XP_013039882.1|	244	1e-38	PREDICTED: LOW QUALITY PROTEIN: antimicrobial peptide THP2-like [Anser cygnoides domesticus]	gi|514783350|ref|XM_005028241.1|	485	0	PREDICTED: Anas platyrhynchos antimicrobial peptide THP2 (BD2), mRNA	P80392	79.7	2e-18	Antimicrobial peptide THP2	.	.	.	.	pfam00711	Defensin_beta	Beta defensin. The beta defensins are antimicrobial peptides implicated in the resistance of epithelial surfaces to microbial colonisation.	GO:0042742|defense response to bacterium;	GO:0005576|extracellular region;	.	.	.
ENSAPLG00000007447	29	39	25	24.767	9	36	21060	14805.7	0.0016728	-9.22352	2.5276e-48	1.7002e-45	down	yes	chrKB743145.1:3615720-3627461:-	gi|514748532|ref|XP_005020176.1|	2494	0	PREDICTED: cytochrome P450 3A8-like [Anas platyrhynchos]	gi|543726907|ref|XM_005504507.1|	1020	0	PREDICTED: Columba livia cytochrome P450 3A21-like (LOC102087823), mRNA	Q29496	639	0	Cytochrome P450 3A24	BH0579	160	9e-42	COG2124	pfam00067	p450	Cytochrome P450. Cytochrome P450s are haem-thiolate proteins involved in the oxidative degradation of various compounds. They are particularly well known for their role in the degradation of environmental toxins and mutagens. They can be divided into 4 classes, according to the method by which electrons from NAD(P)H are delivered to the catalytic site. Sequence conservation is relatively low with…	.	GO:0005789|endoplasmic reticulum membrane;	GO:0070330|aromatase activity;GO:0020037|heme binding;GO:0005506|iron ion binding;GO:0004497|monooxygenase activity;	K07424	CYP3A; cytochrome P450, family 3, subfamily A [EC:1.14.14.1]
ENSAPLG00000003604	69	122	104	75.7789	107	209	2278	1702.38	0.0445136	-4.48961	8.34471e-17	1.40327e-14	down	yes	chrKB744306.1:949055-952164:+	gi|543274416|ref|XP_005425967.1|	437	4e-53	PREDICTED: 40S ribosomal protein S27-like [Geospiza fortis]	gi|477507211|ref|NM_001277460.1|	270	4e-138	Gallus gallus ribosomal protein S27-like (RPS27L), mRNA	Q3T0B7	150	7e-46	40S ribosomal protein S27-like	SPBC1685.10	131	6e-39	COG2051	pfam01667	Ribosomal_S27e	Ribosomal protein S27.	GO:0000028|ribosomal small subunit assembly;GO:0006412|translation;	GO:0022627|cytosolic small ribosomal subunit;	GO:0046872|metal ion binding;GO:0044822|poly(A) RNA binding;GO:0003735|structural constituent of ribosome;	K02978	RP-S27e, RPS27; small subunit ribosomal protein S27e
ENSAPLG00000016206	113	137	157	104.653	152	33	2201	1613.08	0.0648775	-3.94614	1.79593e-13	2.15387e-11	down	yes	chrKB744174.1:591240-592595:-	gi|700430355|ref|XP_009953907.1|	721	2e-90	PREDICTED: D-3-phosphoglycerate dehydrogenase, partial [Leptosomus discolor]	gi|541957031|ref|XM_005434221.1|	161	2e-77	PREDICTED: Falco cherrug phosphoglycerate dehydrogenase (PHGDH), partial mRNA	Q61753	181	4e-52	D-3-phosphoglycerate dehydrogenase	.	.	.	.	pfam00389	2-Hacid_dh	D-isomer specific 2-hydroxyacid dehydrogenase, catalytic domain. This family represents the largest portion of the catalytic domain of 2-hydroxyacid dehydrogenases as the NAD binding domain is inserted within the structural domain.	GO:0070314|G1 to G0 transition;GO:0009448|gamma-aminobutyric acid metabolic process;GO:0021782|glial cell development;GO:0006541|glutamine metabolic process;GO:0006544|glycine metabolic process;GO:0006564|L-serine biosynthetic process;GO:0006563|L-serine metabolic process;GO:0021915|neural tube development;GO:0022008|neurogenesis;GO:0031175|neuron projection development;GO:0010468|regulation of g…	GO:0070062|extracellular exosome;GO:0043209|myelin sheath;	GO:0051287|NAD binding;GO:0004617|phosphoglycerate dehydrogenase activity;	K00058	serA, PHGDH; D-3-phosphoglycerate dehydrogenase [EC:1.1.1.95]
ENSAPLG00000004778	609	772	1127	630.183	608	676	3503	2890.5	0.218018	-2.19748	5.48836e-06	0.000258873	down	yes	chrKB743197.1:2074291-2087145:-	gi|874477184|ref|XP_012956181.1|	2358	0	PREDICTED: cholesterol 24-hydroxylase [Anas platyrhynchos]	gi|354725884|ref|NM_001252027.1|	1317	0	Gallus gallus cytochrome P450, family 46, subfamily A, polypeptide 1 (CYP46A1), mRNA	Q9Y6A2	552	0	Cholesterol 24-hydroxylase	BH0579	181	3e-48	COG2124	pfam00067	p450	Cytochrome P450. Cytochrome P450s are haem-thiolate proteins involved in the oxidative degradation of various compounds. They are particularly well known for their role in the degradation of environmental toxins and mutagens. They can be divided into 4 classes, according to the method by which electrons from NAD(P)H are delivered to the catalytic site. Sequence conservation is relatively low with…	GO:0006699|bile acid biosynthetic process;GO:0008206|bile acid metabolic process;GO:0006707|cholesterol catabolic process;GO:0007399|nervous system development;GO:0044281|small molecule metabolic process;GO:0016125|sterol metabolic process;GO:0006805|xenobiotic metabolic process;	GO:0005783|endoplasmic reticulum;GO:0005789|endoplasmic reticulum membrane;GO:0016021|integral component of membrane;	GO:0033781|cholesterol 24-hydroxylase activity;GO:0020037|heme binding;GO:0005506|iron ion binding;GO:0008395|steroid hydroxylase activity;	K07440	CYP46A1; cholesterol 24(S)-hydroxylase [EC:1.14.13.98]
ENSAPLG00000006550	3	1	11	3.46689	13	11	1589	1124.22	0.00308382	-8.34106	2.93005e-10	2.56106e-08	down	yes	chrKB742711.1:1535056-1548964:-	gi|514723257|ref|XP_005014408.1|	1066	3e-144	PREDICTED: claudin-15 isoform X1 [Anas platyrhynchos]	gi|513198908|ref|XM_003641727.2|	531	0	PREDICTED: Gallus gallus claudin 15 (CLDN15), transcript variant X1, mRNA	D3ZQJ0	181	5e-54	Claudin-15	.	.	.	.	pfam00822	PMP22_Claudin	PMP-22/EMP/MP20/Claudin family.	GO:0006811|ion transport;	GO:0005923|bicellular tight junction;GO:0016021|integral component of membrane;GO:0016328|lateral plasma membrane;	GO:0005198|structural molecule activity;	K06087	CLDN; claudin
ENSAPLG00000009748	437	573	873	470.368	416	851	1840	1701.89	0.27638	-1.85527	0.000393661	0.0129032	down	yes	chrKB742929.1:5024810-5033848:+	gi|483515569|gb|EOB02785.1|	1779	0	Glycerol-3-phosphate dehydrogenase [NAD+], cytoplasmic, partial [Anas platyrhynchos]	gi|513195122|ref|XM_422110.4|	910	0	PREDICTED: Gallus gallus glycerol-3-phosphate dehydrogenase 1 (soluble) (GPD1), transcript variant X2, mRNA	O35077	542	0	Glycerol-3-phosphate dehydrogenase [NAD(+)], cytoplasmic	SPBC215.05	331	2e-107	COG0240	pfam07479	NAD_Gly3P_dh_C	NAD-dependent glycerol-3-phosphate dehydrogenase C-terminus. NAD-dependent glycerol-3-phosphate dehydrogenase (GPDH) catalyses the interconversion of dihydroxyacetone phosphate and L-glycerol-3-phosphate. This family represents the C-terminal substrate-binding domain.	GO:0005975|carbohydrate metabolic process;GO:0071320|cellular response to cAMP;GO:0071356|cellular response to tumor necrosis factor;GO:0006094|gluconeogenesis;GO:0046168|glycerol-3-phosphate catabolic process;GO:0006072|glycerol-3-phosphate metabolic process;GO:0046486|glycerolipid metabolic process;GO:0006127|glycerophosphate shuttle;GO:0006734|NADH metabolic process;GO:0006116|NADH oxidation;G…	GO:0005829|cytosol;GO:0070062|extracellular exosome;GO:0009331|glycerol-3-phosphate dehydrogenase complex;GO:0005739|mitochondrion;	GO:0004367|glycerol-3-phosphate dehydrogenase [NAD+] activity;GO:0004368|glycerol-3-phosphate dehydrogenase activity;GO:0051287|NAD binding;	K00006	GPD1; glycerol-3-phosphate dehydrogenase (NAD+) [EC:1.1.1.8]
ENSAPLG00000003873	54	38	60	39.6297	100	66	865	664.882	0.0596041	-4.06845	2.97742e-09	2.33826e-07	down	yes	chrKB743162.1:421836-432496:-	gi|874476071|ref|XP_012955825.1|	2051	0	PREDICTED: probable imidazolonepropionase isoform X1 [Anas platyrhynchos]	gi|513158471|ref|XM_416158.3|	969	0	PREDICTED: Gallus gallus amidohydrolase domain containing 1 (AMDHD1), mRNA	Q96NU7	692	0	Probable imidazolonepropionase	FN0740	251	6e-77	COG1228	pfam13147	Amidohydro_4	Amidohydrolase. This family of enzymes are a part of a large metal dependent hydrolase superfamily. The family includes Adenine deaminase EC:3.5.4.2 that hydrolyses adenine to form hypoxanthine and ammonia. Adenine deaminases reaction is important for adenine utilisation as a purine and also as a nitrogen source. This family also includes dihydroorotase and N-acetylglucosamine-6-phosphate deacety…	GO:0034641|cellular nitrogen compound metabolic process;GO:0006548|histidine catabolic process;GO:0019556|histidine catabolic process to glutamate and formamide;GO:0019557|histidine catabolic process to glutamate and formate;GO:0044281|small molecule metabolic process;	GO:0005829|cytosol;	GO:0050480|imidazolonepropionase activity;GO:0046872|metal ion binding;	K01468	hutI, AMDHD1; imidazolonepropionase [EC:3.5.2.7]
ENSAPLG00000008655	56	247	211	126.724	109	155	5008	3604.55	0.0351568	-4.83005	5.32532e-08	3.67804e-06	down	yes	chrKB745027.1:25371-31584:-	gi|874501376|ref|XP_005029945.2|	1834	0	PREDICTED: bactericidal permeability-increasing protein, partial [Anas platyrhynchos]	gi|543363221|ref|XM_005524922.1|	276	5e-141	PREDICTED: Pseudopodoces humilis bactericidal permeability-increasing protein-like (LOC102103314), mRNA	P17213	313	5e-101	Bactericidal permeability-increasing protein	.	.	.	.	pfam02886	LBP_BPI_CETP_C	LBP / BPI / CETP family, C-terminal domain. The N and C terminal domains of the LBP/BPI/CETP family are structurally similar.	GO:0050829|defense response to Gram-negative bacterium;GO:0006955|immune response;GO:0032715|negative regulation of interleukin-6 production;GO:0032717|negative regulation of interleukin-8 production;GO:0043031|negative regulation of macrophage activation;GO:0032720|negative regulation of tumor necrosis factor production;	GO:0005737|cytoplasm;GO:0070062|extracellular exosome;GO:0005615|extracellular space;GO:0005887|integral component of plasma membrane;	GO:0001530|lipopolysaccharide binding;	.	.
ENSAPLG00000014216	416	819	1070	569.331	447	726	9556	7095.9	0.0802339	-3.63964	1.00288e-13	1.23139e-11	down	yes	chrKB742685.1:1123938-1130479:+	gi|514721221|ref|XP_005013934.1|	1143	3e-155	PREDICTED: maleylacetoacetate isomerase [Anas platyrhynchos]	gi|543722473|ref|XM_005502361.1|	549	0	PREDICTED: Columba livia glutathione S-transferase zeta 1 (GSTZ1), transcript variant X1, mRNA	P57113	352	3e-120	Maleylacetoacetate isomerase	VC1347	191	4e-58	COG0625	pfam13417	GST_N_3	Glutathione S-transferase, N-terminal domain.	GO:0006559|L-phenylalanine catabolic process;GO:0006572|tyrosine catabolic process;	GO:0005739|mitochondrion;	GO:0004364|glutathione transferase activity;GO:0016034|maleylacetoacetate isomerase activity;	K01800	maiA, GSTZ1; maleylacetoacetate isomerase [EC:5.2.1.2]
ENSAPLG00000011336	0	4	9	2.89899	0	5	644	453.801	0.00638824	-7.29037	3.81902e-07	2.30797e-05	down	yes	chrKB743016.1:269014-269984:+	gi|514742439|ref|XP_005018737.1|	779	2e-102	PREDICTED: cyclic AMP-responsive element-binding protein 3-like protein 3, partial [Anas platyrhynchos]	gi|514742438|ref|XM_005018680.1|	462	0	PREDICTED: Anas platyrhynchos cAMP responsive element binding protein 3-like 3 (CREB3L3), partial mRNA	Q68CJ9	262	1e-84	Cyclic AMP-responsive element-binding protein 3-like protein 3	.	.	.	.	pfam00170	bZIP_1	bZIP transcription factor. The Pfam entry includes the basic region and the leucine zipper region.	GO:0030968|endoplasmic reticulum unfolded protein response;GO:0002675|positive regulation of acute inflammatory response;GO:0045944|positive regulation of transcription from RNA polymerase II promoter;GO:1990440|positive regulation of transcription from RNA polymerase II promoter in response to endoplasmic reticulum stress;GO:0006366|transcription from RNA polymerase II promoter;	GO:0005783|endoplasmic reticulum;GO:0005789|endoplasmic reticulum membrane;GO:0016021|integral component of membrane;GO:0016020|membrane;GO:0005634|nucleus;	GO:0035497|cAMP response element binding;GO:0046982|protein heterodimerization activity;GO:0042803|protein homodimerization activity;GO:0000977|RNA polymerase II regulatory region sequence-specific DNA binding;GO:0001228|transcriptional activator activity, RNA polymerase II transcription regulatory region sequence-specific binding;GO:0000976|transcription regulatory region sequence-specific DNA b…	K09048	CREB3; cyclic AMP-responsive element-binding protein 3
ENSAPLG00000009122	6	11	18	8.51782	0	201	1841	1352.67	0.00629706	-7.31111	2.67045e-29	8.60718e-27	down	yes	chrKB743525.1:127382-132041:+	gi|483507922|gb|EOA98267.1|	946	9e-128	Transmembrane 4 L6 family member 4, partial [Anas platyrhynchos]	gi|513200406|ref|XM_001234022.3|	402	0	PREDICTED: Gallus gallus transmembrane 4 L six family member 4 (TM4SF4), mRNA	Q9EQL5	276	7e-93	Transmembrane 4 L6 family member 4	.	.	.	.	pfam05805	L6_membrane	L6 membrane protein. This family consists of several eukaryotic L6 membrane proteins. L6, IL-TMP, and TM4SF5 are cell surface proteins predicted to have four transmembrane domains. Previous sequence analysis led to their assignment as members of the tetraspanin superfamily it has now been found that that they are not significantly related to genuine tetraspanins, but instead constitute their own …	GO:0042246|tissue regeneration;	GO:0016021|integral component of membrane;	.	.	.
ENSAPLG00000014087	1939	2000	2227	1607.15	1570	1902	15039	11719.9	0.13713	-2.86638	1.54199e-08	1.13601e-06	down	yes	chrKB743412.1:397977-410497:-	gi|514760115|ref|XP_005022941.1|	2816	0	PREDICTED: phosphoglucomutase-1 isoform X1 [Anas platyrhynchos]	gi|543715428|ref|XM_005498931.1|	1377	0	PREDICTED: Columba livia phosphoglucomutase 1 (PGM1), mRNA	P36871	963	0	Phosphoglucomutase-1	SMc03925	546	0	COG0033	pfam02878	PGM_PMM_I	Phosphoglucomutase/phosphomannomutase, alpha/beta/alpha domain I.	GO:0005975|carbohydrate metabolic process;GO:0019388|galactose catabolic process;GO:0006094|gluconeogenesis;GO:0006006|glucose metabolic process;GO:0005978|glycogen biosynthetic process;GO:0005980|glycogen catabolic process;GO:0006096|glycolytic process;GO:0009314|response to radiation;GO:0044281|small molecule metabolic process;	GO:0015629|actin cytoskeleton;GO:0005737|cytoplasm;GO:0005829|cytosol;GO:0070062|extracellular exosome;	GO:0000287|magnesium ion binding;GO:0004614|phosphoglucomutase activity;	K01835	pgm; phosphoglucomutase [EC:5.4.2.2]
ENSAPLG00000008353	19	72	69	39.3226	26	120	2640	1899.64	0.0207	-5.59422	7.66344e-13	8.71773e-11	down	yes	chrKB742706.1:186648-189362:+	gi|483519463|gb|EOB05241.1|	1332	0	C-factor, partial [Anas platyrhynchos]	gi|42600129|emb|BX950475.1|	444	0	Gallus gallus finished cDNA, clone ChEST311c14	Q7Z9I2	94	3e-21	Uncharacterized oxidoreductase C663.09c	sll1704	99	2e-23	COG1028	pfam00106	adh_short	short chain dehydrogenase. This family contains a wide variety of dehydrogenases.	.	GO:0005829|cytosol;GO:0005634|nucleus;	GO:0016491|oxidoreductase activity;	.	.
ENSAPLG00000011061	9	11	11	8.05236	7	4	11697	8219.29	0.000979689	-9.99539	1.02494e-59	1.98211e-56	down	yes	chrKB743378.1:305984-342272:-	gi|514758690|ref|XP_005022611.1|	2398	0	PREDICTED: phenylalanine-4-hydroxylase [Anas platyrhynchos]	gi|529431683|ref|XM_005235583.1|	1098	0	PREDICTED: Falco peregrinus phenylalanine hydroxylase (PAH), mRNA	P04176	785	0	Phenylalanine-4-hydroxylase	RSc3355	124	3e-31	COG3186	pfam00351	Biopterin_H	Biopterin-dependent aromatic amino acid hydroxylase. This family includes phenylalanine-4-hydroxylase, the phenylketonuria disease protein.	GO:0006559|L-phenylalanine catabolic process;GO:0006558|L-phenylalanine metabolic process;GO:0018126|protein hydroxylation;GO:0042558|pteridine-containing compound metabolic process;GO:0046146|tetrahydrobiopterin metabolic process;GO:0006571|tyrosine biosynthetic process;	.	GO:0016597|amino acid binding;GO:0048037|cofactor binding;GO:0005506|iron ion binding;GO:0004505|phenylalanine 4-monooxygenase activity;GO:0042803|protein homodimerization activity;	.	.
ENSAPLG00000014585	24	58	44	32.1001	46	68	2947	2107.39	0.0152322	-6.03673	2.63596e-25	7.41471e-23	down	yes	chrKB743005.1:2317335-2328832:+	gi|483514361|gb|EOB02021.1|	3047	0	Acyl-coenzyme A synthetase ACSM4, mitochondrial, partial [Anas platyrhynchos]	gi|543729319|ref|XM_005505674.1|	1247	0	PREDICTED: Columba livia acyl-CoA synthetase medium-chain family member 4 (ACSM4), transcript variant X1, mRNA	Q7TN78	811	0	Acyl-coenzyme A synthetase ACSM4, mitochondrial	MA2912	414	2e-136	COG0365	pfam00501	AMP-binding	AMP-binding enzyme.	GO:0006637|acyl-CoA metabolic process;GO:0006631|fatty acid metabolic process;GO:0007608|sensory perception of smell;	GO:0005759|mitochondrial matrix;GO:0005739|mitochondrion;	GO:0005524|ATP binding;GO:0047760|butyrate-CoA ligase activity;GO:0004321|fatty-acyl-CoA synthase activity;GO:0046872|metal ion binding;GO:0005549|odorant binding;	K01896	ACSM; medium-chain acyl-CoA synthetase [EC:6.2.1.2]
ENSAPLG00000005402	6	13	9	7.21794	9	0	55099	38702.5	0.000186498	-12.3886	1.20474e-44	6.65665e-42	down	yes	chrKB744345.1:506456-508875:+	gi|297375546|gb|ADI34110.1|	658	2e-86	basic fatty acid binding protein [Anas platyrhynchos]	gi|16974774|gb|AF440683.1|AF440683	369	0	Anas platyrhynchos fatty acid-binding protein mRNA, complete cds	P80226	241	4e-81	Fatty acid-binding protein, liver	.	.	.	.	pfam14651	Lipocalin_7	Lipocalin / cytosolic fatty-acid binding protein family. Lipocalins are transporters for small hydrophobic molecules, such as lipids, steroid hormones, bilins, and retinoids. The family also encompasses the enzyme prostaglandin D synthase (EC:5.3.99.2).	.	GO:0005737|cytoplasm;	GO:0008289|lipid binding;GO:0005215|transporter activity;	.	.
ENSAPLG00000002860	153	207	413	188.247	566	371	957	995.96	0.18901	-2.40346	7.57831e-05	0.00289491	down	yes	chrKB744195.1:442280-468263:+	gi|514780001|ref|XP_005027515.1|	1272	2e-174	PREDICTED: 15-hydroxyprostaglandin dehydrogenase [NAD(+)] [Anas platyrhynchos]	gi|480540331|ref|NM_001277784.1|	733	0	Gallus gallus hydroxyprostaglandin dehydrogenase 15-(NAD) (HPGD), mRNA	P15428	374	2e-128	15-hydroxyprostaglandin dehydrogenase [NAD(+)]	VC1591	107	5e-26	COG1028	pfam00106	adh_short	short chain dehydrogenase. This family contains a wide variety of dehydrogenases.	GO:0019369|arachidonic acid metabolic process;GO:0019371|cyclooxygenase pathway;GO:0097070|ductus arteriosus closure;GO:0007565|female pregnancy;GO:2001300|lipoxin metabolic process;GO:0019372|lipoxygenase pathway;GO:0045786|negative regulation of cell cycle;GO:0030728|ovulation;GO:0007567|parturition;GO:0006693|prostaglandin metabolic process;GO:0044281|small molecule metabolic process;GO:007049…	GO:0016323|basolateral plasma membrane;GO:0005829|cytosol;GO:0070062|extracellular exosome;	GO:0016404|15-hydroxyprostaglandin dehydrogenase (NAD+) activity;GO:0003824|catalytic activity;GO:0051287|NAD binding;GO:0070403|NAD+ binding;GO:0004957|prostaglandin E receptor activity;GO:0042803|protein homodimerization activity;	K00069	HPGD; 15-hydroxyprostaglandin dehydrogenase (NAD) [EC:1.1.1.141]
ENSAPLG00000009908	0	20	26	10.6255	10	29	844	605.168	0.0175579	-5.83174	2.85545e-05	0.00119075	down	yes	chrKB742803.1:28345-30468:+	gi|874462551|ref|XP_012951339.1|	1371	1e-177	PREDICTED: platelet glycoprotein Ib alpha chain isoform X3 [Anas platyrhynchos]	gi|527244872|ref|XM_005140723.1|	315	2e-162	PREDICTED: Melopsittacus undulatus platelet glycoprotein Ib alpha chain-like (LOC101870918), mRNA	Q28256	141	5e-34	Platelet glycoprotein Ib alpha chain	.	.	.	.	pfam13855	LRR_8	Leucine rich repeat.	GO:0007596|blood coagulation;GO:0007155|cell adhesion;	GO:0016021|integral component of membrane;	.	K06261	GP1BA; platelet glycoprotein Ib alpha chain
ENSAPLG00000009909	1	7	27	7.68442	6	18	448	322.261	0.0238453	-5.39015	0.00167452	0.0437609	down	yes	chrKB742781.1:1063846-1079623:+	gi|514727329|ref|XP_005015373.1|	3101	0	PREDICTED: ATP-binding cassette sub-family G member 5 [Anas platyrhynchos]	gi|513175135|ref|XM_419457.4|	1312	0	PREDICTED: Gallus gallus ATP-binding cassette, sub-family G (WHITE), member 5 (ABCG5), transcript variant X2, mRNA	Q9H222	827	0	ATP-binding cassette sub-family G member 5	.	.	.	.	pfam00005	ABC_tran	ABC transporter. ABC transporters for a large family of proteins responsible for translocation of a variety of compounds across biological membranes. ABC transporters are the largest family of proteins in many completely sequenced bacteria. ABC transporters are composed of two copies of this domain and two copies of a transmembrane domain pfam00664. These four domains may belong to a single polyp…	GO:0033344|cholesterol efflux;GO:0042632|cholesterol homeostasis;GO:0007588|excretion;GO:0030299|intestinal cholesterol absorption;GO:0045796|negative regulation of intestinal cholesterol absorption;GO:0010949|negative regulation of intestinal phytosterol absorption;GO:0042493|response to drug;GO:0010212|response to ionizing radiation;GO:0007584|response to nutrient;GO:0044281|small molecule meta…	GO:0016324|apical plasma membrane;GO:0043190|ATP-binding cassette (ABC) transporter complex;GO:0005886|plasma membrane;GO:0043235|receptor complex;	GO:0005524|ATP binding;GO:0016887|ATPase activity;GO:0046982|protein heterodimerization activity;	K05683	ABCG5; ATP-binding cassette, subfamily G (WHITE), member 5 (sterolin 1)
ENSAPLG00000004718	66	50	31	40.7624	4	29	5483	3861.13	0.0105571	-6.56564	2.09773e-14	2.79775e-12	down	yes	chrKB742951.1:718139-749830:-	gi|678146447|gb|KFV15598.1|	795	9e-103	MAP3K7 C-terminal-like, partial [Pterocles gutturalis]	gi|513162547|ref|XM_004938376.1|	1300	0	PREDICTED: Gallus gallus chromosome 1 open reading frame, human C21orf7 (C21ORF7), transcript variant X6, mRNA	P58500	219	1e-66	MAP3K7 C-terminal-like protein	.	.	.	.	pfam04111	APG6	Autophagy protein Apg6. In yeast, 15 Apg proteins coordinate the formation of autophagosomes. Autophagy is a bulk degradation process induced by starvation in eukaryotic cells. Apg6/Vps30p has two distinct functions in the autophagic process, either associated with the membrane or in a retrieval step of the carboxypeptidase Y sorting pathway.	.	GO:0005829|cytosol;GO:0005634|nucleus;	.	.	.
ENSAPLG00000010846	642	562	1352	630.598	694	1197	5338	4366.36	0.144422	-2.79164	5.47821e-09	4.23767e-07	down	yes	chrKB742428.1:1469-13439:-	gi|514704928|ref|XP_005009586.1|	1590	0	PREDICTED: gamma-glutamyl hydrolase [Anas platyrhynchos]	gi|513172279|ref|XM_419226.4|	825	0	PREDICTED: Gallus gallus gamma-glutamyl hydrolase (conjugase, folylpolygammaglutamyl hydrolase) (GGH), mRNA	Q92820	390	2e-130	Gamma-glutamyl hydrolase	RC0552	55.1	1e-07	COG2071	pfam07722	Peptidase_C26	Peptidase C26. These peptidases have gamma-glutamyl hydrolase activity; that is they catalyse the cleavage of the gamma-glutamyl bond in poly-gamma-glutamyl substrates. They are structurally related to pfam00117, but contain extensions in four loops and at the C terminus.	GO:0006541|glutamine metabolic process;GO:0006508|proteolysis;GO:0042493|response to drug;GO:0045471|response to ethanol;GO:0032868|response to insulin;GO:0010043|response to zinc ion;	GO:0005829|cytosol;GO:0070062|extracellular exosome;GO:0005615|extracellular space;GO:0005764|lysosome;GO:0042470|melanosome;GO:0005634|nucleus;	GO:0008238|exopeptidase activity;GO:0034722|gamma-glutamyl-peptidase activity;GO:0008242|omega peptidase activity;	K01307	GGH; gamma-glutamyl hydrolase [EC:3.4.19.9]
ENSAPLG00000002536	111	151	91	94.3023	101	104	692	555.025	0.169907	-2.55719	0.000156162	0.00552003	down	yes	chrKB743739.1:511316-518503:+	gi|902929923|ref|XP_013053084.1|	1847	0	PREDICTED: protein THEMIS2 [Anser cygnoides domesticus]	gi|513220961|ref|XM_417712.3|	294	8e-151	PREDICTED: Gallus gallus chromosome 23 open reading frame, human C1orf38 (C23H1ORF38), transcript variant X2, mRNA	Q5TEJ8	333	6e-104	Protein THEMIS2	.	.	.	.	pfam12736	CABIT	Cell-cycle sustaining, positive selection,. The 'CABIT' domain (for 'cysteine-containing, all- in Themis') is found in a newly identified gene family that has three mammalian homologues (Themis, Icb1 and 9130404H23Rik) that encode proteins with two CABIT domains and a highly conserved proline-rich region. In contrast, Fam59A, Fam59B and related proteins from mammals to cnidarians, including the i…	GO:0007155|cell adhesion;GO:0006954|inflammatory response;GO:0050852|T cell receptor signaling pathway;	GO:0005737|cytoplasm;GO:0005634|nucleus;	.	.	.
ENSAPLG00000011317	2339	3782	3391	2447.16	2436	7206	6349	7516.9	0.325555	-1.61903	0.0010721	0.0302335	down	yes	chrKB742675.1:4864-156957:+	gi|514720365|ref|XP_005013727.1|	17227	0	PREDICTED: reelin, partial [Anas platyrhynchos]	gi|513157816|ref|XM_004934740.1|	7989	0	PREDICTED: Gallus gallus reelin (RELN), transcript variant X3, mRNA	O93574	6449	0	Reelin (Fragment)	.	.	.	.	pfam07974	EGF_2	EGF-like domain. This family contains EGF domains found in a variety of extracellular proteins.	GO:0007411|axon guidance;GO:0007420|brain development;GO:0007155|cell adhesion;GO:0000904|cell morphogenesis involved in differentiation;GO:0007417|central nervous system development;GO:0021800|cerebral cortex tangential migration;GO:0010001|glial cell differentiation;GO:0001764|neuron migration;GO:0018108|peptidyl-tyrosine phosphorylation;GO:0045860|positive regulation of protein kinase activity…	GO:0005737|cytoplasm;GO:0030425|dendrite;GO:0005615|extracellular space;GO:0005578|proteinaceous extracellular matrix;	GO:0046872|metal ion binding;GO:0004712|protein serine/threonine/tyrosine kinase activity;GO:0008236|serine-type peptidase activity;	.	.
ENSAPLG00000009106	1393	2332	1584	1389.94	873	2434	7778	6514.67	0.213355	-2.22867	2.41483e-06	0.000121693	down	yes	chrKB742619.1:1193479-1206836:-	gi|768367604|ref|XP_011581106.1|	2496	0	PREDICTED: amidophosphoribosyltransferase [Aquila chrysaetos canadensis]	gi|52345389|ref|NM_001004401.1|	1283	0	Gallus gallus phosphoribosyl pyrophosphate amidotransferase (PPAT), mRNA	P28173	957	0	Amidophosphoribosyltransferase	MJ0204	374	4e-122	COG0034	pfam00310	GATase_2	Glutamine amidotransferases class-II.	GO:0006189|'de novo' IMP biosynthetic process;GO:0006541|glutamine metabolic process;GO:0055086|nucleobase-containing small molecule metabolic process;GO:0009116|nucleoside metabolic process;GO:0009113|purine nucleobase biosynthetic process;GO:0006144|purine nucleobase metabolic process;GO:0044281|small molecule metabolic process;	GO:0005829|cytosol;	GO:0051539|4 iron, 4 sulfur cluster binding;GO:0004044|amidophosphoribosyltransferase activity;GO:0046872|metal ion binding;	K00764	purF, PPAT; amidophosphoribosyltransferase [EC:2.4.2.14]
ENSAPLG00000016193	3	5	0	2.29273	7	9	7230	5083.35	0.000451028	-11.1145	1.02576e-16	1.7064e-14	down	yes	chrKB744174.1:585085-590134:+	gi|363736325|ref|XP_422225.3|	2077	0	PREDICTED: hydroxymethylglutaryl-CoA synthase, mitochondrial isoform X2 [Gallus gallus]	gi|513196177|ref|XM_422225.4|	897	0	PREDICTED: Gallus gallus 3-hydroxy-3-methylglutaryl-CoA synthase 2 (mitochondrial) (HMGCS2), transcript variant X2, mRNA	P54869	657	0	Hydroxymethylglutaryl-CoA synthase, mitochondrial	YML126c	387	2e-128	COG3425	pfam08540	HMG_CoA_synt_C	Hydroxymethylglutaryl-coenzyme A synthase C terminal.	GO:0060612|adipose tissue development;GO:0007420|brain development;GO:0071230|cellular response to amino acid stimulus;GO:0071398|cellular response to fatty acid;GO:0071385|cellular response to glucocorticoid stimulus;GO:0032869|cellular response to insulin stimulus;GO:0071222|cellular response to lipopolysaccharide;GO:0006695|cholesterol biosynthetic process;GO:0008299|isoprenoid biosynthetic pr…	GO:0005743|mitochondrial inner membrane;GO:0005759|mitochondrial matrix;GO:0005739|mitochondrion;	GO:0004421|hydroxymethylglutaryl-CoA synthase activity;	K01641	E2.3.3.10; hydroxymethylglutaryl-CoA synthase [EC:2.3.3.10]
ENSAPLG00000006904	43	98	49	49.8601	29	58	15322	10789.7	0.00462109	-7.75755	2.67522e-20	5.37512e-18	down	yes	chrKB742706.1:67362-194033:-	gi|514722942|ref|XP_005014334.1|	1294	7e-175	PREDICTED: uncharacterized oxidoreductase C663.09c-like [Anas platyrhynchos]	gi|46017337|emb|BX932226.2|	477	0	Gallus gallus finished cDNA, clone ChEST361m2	Q7Z9I2	79.7	2e-15	Uncharacterized oxidoreductase C663.09c	sll1704	112	2e-27	COG1028	pfam00106	adh_short	short chain dehydrogenase. This family contains a wide variety of dehydrogenases.	.	GO:0005829|cytosol;GO:0005634|nucleus;	GO:0016491|oxidoreductase activity;	.	.
ENSAPLG00000014113	98	124	56	75.8177	449	1527	9	628.875	0.120561	-3.05217	1.16045e-06	6.16955e-05	down	yes	chrKB742840.1:1225355-1278283:-	gi|874464229|ref|XP_005016333.2|	22648	0	PREDICTED: dynein heavy chain 10, axonemal [Anas platyrhynchos]	gi|513209947|ref|XM_415109.4|	8514	0	PREDICTED: Gallus gallus dynein, axonemal, heavy chain 10 (DNAH10), transcript variant X3, mRNA	Q8IVF4	6736	0	Dynein heavy chain 10, axonemal	YKR054c	691	0	COG5245	pfam03028	Dynein_heavy	Dynein heavy chain and region D6 of dynein motor. This family represents the C-terminal region of dynein heavy chain. The chain also contains ATPase activity and microtubule binding ability and acts as a motor for the movement of organelles and vesicles along microtubules. Dynein is also involved in cilia and flagella movement. The dynein subunit consists of at least two heavy chains and a number…	GO:0007018|microtubule-based movement;	GO:0005929|cilium;GO:0005737|cytoplasm;GO:0030286|dynein complex;GO:0005874|microtubule;	GO:0005524|ATP binding;GO:0016887|ATPase activity;GO:0003777|microtubule motor activity;	K10408	DNAH; dynein heavy chain, axonemal
ENSAPLG00000003859	0	0	0	0	0	2	1767	1241.66	#NAME?	#NAME?	8.9156e-42	4.44946e-39	down	yes	chrKB743201.1:257637-258556:+	gi|514751502|ref|XP_005020877.1|	794	1e-104	PREDICTED: transmembrane protein 205 [Anas platyrhynchos]	gi|543265957|ref|XM_005422999.1|	161	2e-77	PREDICTED: Geospiza fortis acyl-CoA thioesterase 11 (ACOT11), mRNA	Q28GF8	134	3e-37	Transmembrane protein 205	.	.	.	.	pfam13664	DUF4149	Domain of unknown function (DUF4149).	.	GO:0016021|integral component of membrane;	.	.	.
ENSAPLG00000011886	25	50	105	42.7111	5	24	11703	8228.69	0.00519051	-7.58991	2.36284e-22	5.37581e-20	down	yes	chrKB743257.1:1338797-1344327:-	gi|514754071|ref|XP_005021517.1|	2091	0	PREDICTED: protein Z-dependent protease inhibitor [Anas platyrhynchos]	gi|543730245|ref|XM_005506125.1|	783	0	PREDICTED: Columba livia serpin peptidase inhibitor, clade A (alpha-1 antiproteinase, antitrypsin), member 10 (SERPINA10), transcript variant X4, mRNA	Q9UK55	431	2e-146	Protein Z-dependent protease inhibitor	all0778	176	2e-49	COG4826	pfam00079	Serpin	Serpin (serine protease inhibitor). Structure is a multi-domain fold containing a bundle of helices and a beta sandwich.	GO:0007596|blood coagulation;GO:0010951|negative regulation of endopeptidase activity;	GO:0070062|extracellular exosome;GO:0005615|extracellular space;	GO:0008201|heparin binding;GO:0004867|serine-type endopeptidase inhibitor activity;	.	.
ENSAPLG00000001908	839	809	1640	818.131	410	406	4802	3647.99	0.224269	-2.1567	7.13232e-06	0.000330267	down	yes	chrKB742671.1:382593-383552:-	gi|483520095|gb|EOB05679.1|	1727	0	Protein phosphatase 1 regulatory subunit 3C, partial [Anas platyrhynchos]	gi|541951615|ref|XM_005432401.1|	750	0	PREDICTED: Falco cherrug protein phosphatase 1, regulatory subunit 3C (PPP1R3C), mRNA	Q0VCR4	444	7e-155	Protein phosphatase 1 regulatory subunit 3C	.	.	.	.	pfam03370	CBM_21	Putative phosphatase regulatory subunit. This family consists of several eukaryotic proteins that are thought to be involved in the regulation of glycogen metabolizm. For instance, the mouse PTG protein has been shown to interact with glycogen synthase, phosphorylase kinase, phosphorylase a: these three enzymes have key roles in the regulation of glycogen metabolizm. PTG also binds the catalytic …	GO:0005978|glycogen biosynthetic process;	.	GO:0019888|protein phosphatase regulator activity;	K07189	PPP1R3; protein phosphatase 1 regulatory subunit 3A/B/C/D/E
ENSAPLG00000011084	2300	1406	2066	1531.59	1611	3772	58022	42479.5	0.0360548	-4.79367	6.61876e-12	6.9659e-10	down	yes	chrKB743680.1:861265-892573:+	gi|902913772|ref|XP_013045523.1|	4270	0	PREDICTED: complement factor H [Anser cygnoides domesticus]	gi|543715578|ref|XM_005499006.1|	914	0	PREDICTED: Columba livia complement factor H (CFH), mRNA	P08603	216	6e-56	Complement factor H	.	.	.	.	pfam00084	Sushi	Sushi domain (SCR repeat).	GO:0006956|complement activation;GO:0006957|complement activation, alternative pathway;GO:0045087|innate immune response;GO:0030449|regulation of complement activation;	GO:0072562|blood microparticle;GO:0070062|extracellular exosome;GO:0005576|extracellular region;GO:0005615|extracellular space;	GO:0043395|heparan sulfate proteoglycan binding;GO:0008201|heparin binding;	K04004	HF1; complement factor H
ENSAPLG00000016248	5854	4980	8289	4888.93	4119	5374	42756	33179.7	0.147347	-2.76271	2.42622e-05	0.00102557	down	yes	chrKB742563.1:840474-910429:+	gi|543739243|ref|XP_005510526.1|	3867	0	PREDICTED: complement receptor type 1-like [Columba livia]	gi|543739242|ref|XM_005510469.1|	514	0	PREDICTED: Columba livia complement receptor type 1-like (LOC102085822), mRNA	P17927	619	0	Complement receptor type 1	.	.	.	.	pfam00084	Sushi	Sushi domain (SCR repeat).	GO:0006958|complement activation, classical pathway;GO:0002430|complement receptor mediated signaling pathway;GO:0045087|innate immune response;GO:0045957|negative regulation of complement activation, alternative pathway;GO:0045959|negative regulation of complement activation, classical pathway;GO:1900004|negative regulation of serine-type endopeptidase activity;GO:1900005|positive regulation of …	GO:0009986|cell surface;GO:0070062|extracellular exosome;GO:0005887|integral component of plasma membrane;GO:0005886|plasma membrane;	GO:0001851|complement component C3b binding;GO:0004877|complement component C3b receptor activity;GO:0001855|complement component C4b binding;GO:0001861|complement component C4b receptor activity;	K04011	CR1, CD35; complement component (3b/4b) receptor 1
ENSAPLG00000016019	21	97	221	77.5815	38	27	2253	1604.77	0.0483443	-4.37051	0.000258971	0.00882498	down	yes	chrKB742989.1:38108-41560:+	gi|514740877|ref|XP_005018366.1|	2696	0	PREDICTED: L-amino-acid oxidase [Anas platyrhynchos]	gi|372266149|ref|NM_001099351.3|	779	0	Gallus gallus interleukin 4 induced 1 (IL4I1), mRNA	P81383	572	0	L-amino-acid oxidase	BS_yobN	247	3e-74	COG1231	pfam01593	Amino_oxidase	Flavin containing amine oxidoreductase. This family consists of various amine oxidases, including maze polyamine oxidase (PAO) and various flavin containing monoamine oxidases (MAO). The aligned region includes the flavin binding site of these enzymes. The family also contains phytoene dehydrogenases and related enzymes. In vertebrates MAO plays an important role regulating the intracellular leve…	GO:0006915|apoptotic process;GO:0042742|defense response to bacterium;GO:0044179|hemolysis in other organism;GO:0031640|killing of cells of other organism;GO:0035821|modification of morphology or physiology of other organism;	GO:0005576|extracellular region;	GO:0050660|flavin adenine dinucleotide binding;GO:0001716|L-amino-acid oxidase activity;GO:0046983|protein dimerization activity;	.	.
ENSAPLG00000006695	12	2	5	5.39188	2	9	809	571.632	0.00943244	-6.72815	1.59168e-05	0.000699572	down	yes	chrKB744156.1:488-10008:-	gi|514779364|ref|XP_005027363.1|	1898	0	PREDICTED: coagulation factor XIII B chain isoform X1 [Anas platyrhynchos]	gi|529444774|ref|XM_005242042.1|	684	0	PREDICTED: Falco peregrinus coagulation factor XIII, B polypeptide (F13B), mRNA	P05160	67	2e-10	Coagulation factor XIII B chain	.	.	.	.	pfam00084	Sushi	Sushi domain (SCR repeat).	GO:0007596|blood coagulation;	GO:0005576|extracellular region;	.	K03906	F13B; coagulation factor XIII B polypeptide
ENSAPLG00000011293	889	1016	1425	845.516	488	371	16190	11665.5	0.07248	-3.78627	1.77636e-13	2.14704e-11	down	yes	chrKB742553.1:1497-5417:-	gi|902880791|ref|XP_013030391.1|	1955	0	PREDICTED: serine hydroxymethyltransferase, cytosolic [Anser cygnoides domesticus]	gi|543726842|ref|XM_005504475.1|	377	0	PREDICTED: Columba livia serine hydroxymethyltransferase 1 (soluble) (SHMT1), mRNA	P35623	643	0	Serine hydroxymethyltransferase, cytosolic	SPAC24C9.12c	421	1e-141	COG0112	pfam00464	SHMT	Serine hydroxymethyltransferase.	GO:0006544|glycine metabolic process;GO:0006563|L-serine metabolic process;GO:0035999|tetrahydrofolate interconversion;	GO:0005737|cytoplasm;	GO:0004372|glycine hydroxymethyltransferase activity;GO:0030170|pyridoxal phosphate binding;	K00600	glyA, SHMT; glycine hydroxymethyltransferase [EC:2.1.2.1]
ENSAPLG00000004691	0	9	1	2.60233	3	18	2731	1924.61	0.00135213	-9.53055	0.000726822	0.0219194	down	yes	chrKB743201.1:306262-309280:+	gi|874477324|ref|XP_012956230.1|	2480	0	PREDICTED: LOW QUALITY PROTEIN: proprotein convertase subtilisin/kexin type 9 [Anas platyrhynchos]	gi|529426406|ref|XM_005232979.1|	514	0	PREDICTED: Falco peregrinus proprotein convertase subtilisin/kexin type 9 (PCSK9), partial mRNA	A8T650	596	0	Proprotein convertase subtilisin/kexin type 9	VC0157	132	2e-32	COG1404	pfam00082	Peptidase_S8	Subtilase family. Subtilases are a family of serine proteases. They appear to have independently and convergently evolved an Asp/Ser/His catalytic triad, like that found in the trypsin serine proteases (see pfam00089). Structure is an alpha/beta fold containing a 7-stranded parallel beta sheet, order 2314567.	GO:0006915|apoptotic process;GO:0008203|cholesterol metabolic process;GO:0032802|low-density lipoprotein particle receptor catabolic process;GO:0043523|regulation of neuron apoptotic process;	GO:0009986|cell surface;GO:0005737|cytoplasm;GO:0005769|early endosome;GO:0005783|endoplasmic reticulum;GO:0005576|extracellular region;GO:0005794|Golgi apparatus;GO:0005770|late endosome;GO:0005764|lysosome;	GO:0034185|apolipoprotein binding;GO:0030169|low-density lipoprotein particle binding;GO:0043621|protein self-association;GO:0004252|serine-type endopeptidase activity;GO:0034189|very-low-density lipoprotein particle binding;	.	.
ENSAPLG00000009164	36	71	41	38.7945	46	71	472	369.946	0.104865	-3.25339	3.97414e-05	0.00162227	down	yes	chrKB742556.1:146813-162010:-	gi|514711906|ref|XP_005011702.1|	966	3e-124	PREDICTED: EF-hand calcium-binding domain-containing protein 4B isoform X1 [Anas platyrhynchos]	gi|529429282|ref|XM_005234401.1|	430	0	PREDICTED: Falco peregrinus ras and EF-hand domain-containing protein-like (LOC101922177), mRNA	Q8CB87	183	1e-52	Ras-related protein Rab-44	.	.	.	.	pfam00071	Ras	Ras family. Includes sub-families Ras, Rab, Rac, Ral, Ran, Rap Ypt1 and more. Shares P-loop motif with GTP_EFTU, arf and myosin_head. See pfam00009 pfam00025, pfam00063. As regards Rab GTPases, these are important regulators of vesicle formation, motility and fusion. They share a fold in common with all Ras GTPases: this is a six-stranded beta-sheet surrounded by five alpha-helices.	GO:0006886|intracellular protein transport;GO:0032482|Rab protein signal transduction;	GO:0005622|intracellular;GO:0005886|plasma membrane;	GO:0005525|GTP binding;GO:0003924|GTPase activity;	.	.
ENSAPLG00000001779	27	16	19	16.775	2	103	47926	33692.5	0.000497887	-10.9719	2.29568e-42	1.22471e-39	down	yes	chrKB743562.1:192892-193293:-	gi|483507522|gb|EOA98037.1|	551	5e-70	Gastrulation-specific protein G12, partial [Anas platyrhynchos]	gi|193525360|gb|EU710582.1|	276	2e-141	Anser anser spot 14 alpha-like (Spot14alpha) mRNA, complete sequence	.	.	.	.	.	.	.	.	pfam07084	Spot_14	Thyroid hormone-inducible hepatic protein Spot 14. This family consists of several thyroid hormone-inducible hepatic protein (Spot 14 or S14) sequences. Mainly expressed in tissues that synthesize triglycerides, the mRNA coding for Spot 14 has been shown to be increased in rat liver by insulin, dietary carbohydrates, glucose in hepatocyte culture medium, as well as thyroid hormone. In contrast, d…	.	.	.	.	.
ENSAPLG00000008782	70	81	56	55.3961	47	306	6232	4485.61	0.0123497	-6.33938	2.26945e-35	8.16528e-33	down	yes	chrKB743518.1:550936-567244:-	gi|874484897|ref|XP_005023639.2|	1965	0	PREDICTED: beta-ureidopropionase, partial [Anas platyrhynchos]	gi|543725629|ref|XM_005503888.1|	830	0	PREDICTED: Columba livia ureidopropionase, beta (UPB1), mRNA	Q03248	616	0	Beta-ureidopropionase	PA0293	113	1e-27	COG0388	pfam00795	CN_hydrolase	Carbon-nitrogen hydrolase. This family contains hydrolases that break carbon-nitrogen bonds. The family includes: Nitrilase EC:3.5.5.1, Aliphatic amidase EC:3.5.1.4, Biotidinase EC:3.5.1.12, Beta-ureidopropionase EC:3.5.1.6. Nitrilase-related proteins generally have a conserved E-K-C catalytic triad, and are multimeric alpha-beta-beta-alpha sandwich proteins.	GO:0019483|beta-alanine biosynthetic process;GO:0019482|beta-alanine metabolic process;GO:0001701|in utero embryonic development;GO:0001889|liver development;	GO:0005737|cytoplasm;	GO:0003837|beta-ureidopropionase activity;GO:0008270|zinc ion binding;	K01431	UPB1; beta-ureidopropionase [EC:3.5.1.6]
ENSAPLG00000006455	8	13	15	9.07998	9	17	573	410.892	0.0220982	-5.49993	9.54925e-11	8.8465e-09	down	yes	chrKB743225.1:161343-165222:-	gi|874478076|ref|XP_012956517.1|	2589	0	PREDICTED: LOW QUALITY PROTEIN: villin-1, partial [Anas platyrhynchos]	gi|45382124|ref|NM_205442.1|	617	0	Gallus gallus villin 1 (VIL1), mRNA	P02640	87.4	1e-16	Villin-1	.	.	.	.	pfam00626	Gelsolin	Gelsolin repeat.	GO:0051693|actin filament capping;GO:0030042|actin filament depolymerization;GO:0030041|actin filament polymerization;GO:0051014|actin filament severing;GO:0045010|actin nucleation;GO:0006915|apoptotic process;GO:0071364|cellular response to epidermal growth factor stimulus;GO:0035729|cellular response to hepatocyte growth factor stimulus;GO:0060327|cytoplasmic actin-based contraction involved in…	GO:0032432|actin filament bundle;GO:0005737|cytoplasm;GO:0030175|filopodium;GO:0032433|filopodium tip;GO:0030027|lamellipodium;GO:0005902|microvillus;GO:0001726|ruffle;	GO:0051015|actin filament binding;GO:0005509|calcium ion binding;GO:0043027|cysteine-type endopeptidase inhibitor activity involved in apoptotic process;GO:0035727|lysophosphatidic acid binding;GO:0005546|phosphatidylinositol-4,5-bisphosphate binding;GO:0042803|protein homodimerization activity;	K05761	VIL1; villin 1
ENSAPLG00000002595	0	1	1	0.470176	1	11	4557	3204.28	0.000146734	-12.7345	5.12076e-63	1.32039e-59	down	yes	chrKB743653.1:316399-332685:+	gi|874488094|ref|XP_012959881.1|	2041	0	PREDICTED: carboxypeptidase B2 [Anas platyrhynchos]	gi|543721336|ref|XM_005501812.1|	476	0	PREDICTED: Columba livia carboxypeptidase B2 (plasma) (CPB2), mRNA	Q9EQV9	464	8e-160	Carboxypeptidase B2	YHR132c	160	4e-43	COG2866	pfam00246	Peptidase_M14	Zinc carboxypeptidase.	GO:0007596|blood coagulation;GO:0071333|cellular response to glucose stimulus;GO:0042730|fibrinolysis;GO:0097421|liver regeneration;GO:0051918|negative regulation of fibrinolysis;GO:2000346|negative regulation of hepatocyte proliferation;GO:0010757|negative regulation of plasminogen activation;GO:0003331|positive regulation of extracellular matrix constituent secretion;GO:0006508|proteolysis;GO:0…	GO:0070062|extracellular exosome;GO:0005615|extracellular space;	GO:0004180|carboxypeptidase activity;GO:0004181|metallocarboxypeptidase activity;GO:0008270|zinc ion binding;	K01300	CPB2; carboxypeptidase B2 [EC:3.4.17.20]
ENSAPLG00000005648	49	58	5	32.1587	7	30	22014	15473.2	0.00207834	-8.91035	7.45898e-11	7.03646e-09	down	yes	chrKB742808.1:5506902-5509061:-	gi|483517739|gb|EOB04184.1|	930	3e-126	hypothetical protein Anapl_00217, partial [Anas platyrhynchos]	gi|513190399|ref|XM_421513.4|	260	2e-132	PREDICTED: Gallus gallus uncharacterized LOC423629 (LOC423629), mRNA	.	.	.	.	.	.	.	.	pfam10554	Phage_ASH	Ash protein family. This family was identified by Iyer and colleagues. It includes the Ash protein from bacteriophage P4.	.	.	.	.	.
ENSAPLG00000012962	185	368	352	228.975	92	630	986	914.159	0.250476	-1.99726	0.000744104	0.0223108	down	yes	chrKB742402.1:98935-99292:-	gi|483525363|gb|EOB09017.1|	395	6e-48	Serglycin, partial [Anas platyrhynchos]	gi|525000507|ref|XM_005047935.1|	71	9e-28	PREDICTED: Ficedula albicollis serglycin (SRGN), mRNA	P04917	47.8	6e-07	Serglycin	.	.	.	.	pfam04360	Serglycin	Serglycin. Serglycin is the most prevalent proteoglycan produced in haemopoietic cells. Serglycin is a proteinase resistant secretory granule proteoglycan.	GO:0031214|biomineral tissue development;GO:0008626|granzyme-mediated apoptotic signaling pathway;GO:0033382|maintenance of granzyme B location in T cell secretory granule;GO:0033373|maintenance of protease location in mast cell secretory granule;GO:0033364|mast cell secretory granule organization;GO:0030502|negative regulation of bone mineralization;GO:0050710|negative regulation of cytokine sec…	GO:0005615|extracellular space;GO:0005794|Golgi apparatus;GO:0042629|mast cell granule;GO:0042588|zymogen granule;	GO:0005518|collagen binding;	K06849	PGSG; proteoglycan peptide core protein
ENSAPLG00000007795	2829	4400	4076	2908.2	11346	17144	2270	10964.9	0.265227	-1.9147	4.63889e-05	0.00187384	down	yes	chrKB742570.1:584093-600906:+	gi|874452207|ref|XP_012947806.1|	14065	0	PREDICTED: matrix-remodeling-associated protein 5 isoform X1 [Anas platyrhynchos]	gi|513163915|ref|XM_416853.4|	2371	0	PREDICTED: Gallus gallus matrix-remodelling associated 5 (MXRA5), mRNA	Q9NR99	87.8	2e-15	Matrix-remodeling-associated protein 5	.	.	.	.	pfam07679	I-set	Immunoglobulin I-set domain.	.	GO:0070062|extracellular exosome;	.	.	.
ENSAPLG00000007797	293	342	386	263.535	299	578	1715	1488.92	0.176997	-2.4982	1.75634e-06	9.02461e-05	down	yes	chrKB742870.1:500534-508352:-	gi|514733358|ref|XP_005016828.1|	1583	0	PREDICTED: solute carrier family 25 member 33-like isoform X1 [Anas platyrhynchos]	gi|513161277|ref|XM_416521.4|	1069	0	PREDICTED: Gallus gallus solute carrier family 25 member 33-like (LOC418298), mRNA	Q9BSK2	403	2e-133	Solute carrier family 25 member 33	.	.	.	.	pfam00153	Mito_carr	Mitochondrial carrier protein.	GO:0032869|cellular response to insulin stimulus;GO:1990314|cellular response to insulin-like growth factor stimulus;GO:0031930|mitochondria-nucleus signaling pathway;GO:0006264|mitochondrial DNA replication;GO:0000002|mitochondrial genome maintenance;GO:1990519|mitochondrial pyrimidine nucleotide import;GO:0034551|mitochondrial respiratory chain complex III assembly;GO:0007005|mitochondrion orga…	GO:0016021|integral component of membrane;GO:0005743|mitochondrial inner membrane;GO:0031966|mitochondrial membrane;	GO:0015218|pyrimidine nucleotide transmembrane transporter activity;	K15116	SLC25A33_36, RIM2; solute carrier family 25, member 33/36
ENSAPLG00000008779	10	21	35	15.9254	159	182	8201	5874.06	0.00271113	-8.52689	9.13332e-51	7.43693e-48	down	yes	chrKB743477.1:133307-136963:-	gi|514762105|ref|XP_005023410.1|	2187	0	PREDICTED: NADPH oxidase organizer 1 [Anas platyrhynchos]	gi|541984963|ref|XM_005444110.1|	671	0	PREDICTED: Falco cherrug NADPH oxidase organizer 1 (NOXO1), mRNA	Q8VCM2	239	2e-72	NADPH oxidase organizer 1	.	.	.	.	pfam00787	PX	PX domain. PX domains bind to phosphoinositides.	GO:0022617|extracellular matrix disassembly;GO:0043085|positive regulation of catalytic activity;GO:0006801|superoxide metabolic process;	GO:0043020|NADPH oxidase complex;	GO:0019899|enzyme binding;GO:0042802|identical protein binding;GO:0035091|phosphatidylinositol binding;GO:0016176|superoxide-generating NADPH oxidase activator activity;	K17934	NOXO1, SNX28; NADPH oxidase organizer 1
ENSAPLG00000001792	1	114	222	75.9151	14	309	3297	2412.62	0.0314658	-4.99007	0.000916535	0.0264054	down	yes	chrKB742485.1:932109-959912:+	gi|874448783|ref|XP_005010646.2|	2514	0	PREDICTED: dihydropyrimidinase [Anas platyrhynchos]	gi|543745534|ref|XM_005513506.1|	1029	0	PREDICTED: Columba livia dihydropyrimidinase (DPYS), mRNA	Q14117	761	0	Dihydropyrimidinase	PA0441	458	8e-156	COG0044	pfam13594	Amidohydro_5	Amidohydrolase. This family of enzymes are a part of a large metal dependent hydrolase superfamily. The family includes Adenine deaminase EC:3.5.4.2 that hydrolyses adenine to form hypoxanthine and ammonia. Adenine deaminases reaction is important for adenine utilisation as a purine and also as a nitrogen source. This family also includes dihydroorotase and N-acetylglucosamine-6-phosphate deacety…	GO:0019482|beta-alanine metabolic process;GO:0055086|nucleobase-containing small molecule metabolic process;GO:0051289|protein homotetramerization;GO:0006208|pyrimidine nucleobase catabolic process;GO:0006206|pyrimidine nucleobase metabolic process;GO:0046135|pyrimidine nucleoside catabolic process;GO:0044281|small molecule metabolic process;GO:0006210|thymine catabolic process;GO:0006212|uracil …	GO:0005829|cytosol;GO:0070062|extracellular exosome;	GO:0016597|amino acid binding;GO:0004157|dihydropyrimidinase activity;GO:0002059|thymine binding;GO:0002058|uracil binding;GO:0008270|zinc ion binding;	K01464	DPYS, dht, hydA; dihydropyrimidinase [EC:3.5.2.2]
ENSAPLG00000013354	16	212	411	145.326	44	117	35279	24829.8	0.00585289	-7.41664	2.51121e-07	1.57291e-05	down	yes	chrKB744558.1:80633-88029:-	gi|514785692|ref|XP_005028847.1|	2439	0	PREDICTED: tyrosine aminotransferase isoform X1 [Anas platyrhynchos]	gi|513204136|ref|XM_004944357.1|	1128	0	PREDICTED: Gallus gallus tyrosine aminotransferase (TAT), transcript variant X3, mRNA	P17735	782	0	Tyrosine aminotransferase	PAB1810	165	9e-45	COG0436	pfam00155	Aminotran_1_2	Aminotransferase class I and II.	GO:0006103|2-oxoglutarate metabolic process;GO:0009058|biosynthetic process;GO:0034641|cellular nitrogen compound metabolic process;GO:0006536|glutamate metabolic process;GO:0006559|L-phenylalanine catabolic process;GO:0051384|response to glucocorticoid;GO:0046689|response to mercury ion;GO:0006979|response to oxidative stress;GO:0044281|small molecule metabolic process;GO:0006572|tyrosine catabo…	GO:0005829|cytosol;GO:0005739|mitochondrion;	GO:0016597|amino acid binding;GO:0080130|L-phenylalanine:2-oxoglutarate aminotransferase activity;GO:0004838|L-tyrosine:2-oxoglutarate aminotransferase activity;GO:0030170|pyridoxal phosphate binding;	K00815	TAT; tyrosine aminotransferase [EC:2.6.1.5]
ENSAPLG00000010554	0	0	0	0	6	139	0	43.5009	#NAME?	#NAME?	1.3416e-06	7.0839e-05	down	yes	chrKB743580.1:603180-606757:-	gi|514765779|ref|XP_005024295.1|	525	8e-66	PREDICTED: urotensin-2 [Anas platyrhynchos]	gi|46195847|ref|NM_206990.1|	195	2e-96	Gallus gallus urotensin 2 (UTS2), mRNA	Q8HYC2	91.3	1e-22	Urotensin-2	.	.	.	.	pfam02083	Urotensin_II	Urotensin II.	GO:0008217|regulation of blood pressure;GO:0042312|regulation of vasodilation;	GO:0005576|extracellular region;	.	K05248	UTS2; urotensin 2
ENSAPLG00000012088	135	288	274	175.766	136	301	1501	1194.89	0.147098	-2.76515	8.07907e-07	4.51232e-05	down	yes	chrKB742551.1:286669-287303:+	gi|483522489|gb|EOB07160.1|	976	3e-132	Suppressor of cytokine signaling 3, partial [Anas platyrhynchos]	gi|527244281|ref|XM_005140431.1|	501	0	PREDICTED: Melopsittacus undulatus suppressor of cytokine signaling 3 (LOC101874897), mRNA	Q90X67	370	8e-130	Suppressor of cytokine signaling 3	.	.	.	.	pfam00017	SH2	SH2 domain.	GO:0007259|JAK-STAT cascade;GO:0043066|negative regulation of apoptotic process;GO:0009968|negative regulation of signal transduction;GO:0016567|protein ubiquitination;GO:0040008|regulation of growth;	GO:0005622|intracellular;	.	K04696	SOCS3, CIS3; suppressor of cytokine signaling 3
ENSAPLG00000002226	0	0	1	0.203657	85	55	21	63.1652	0.0032242	-8.27684	5.6917e-07	3.33547e-05	down	yes	chrKB746833.1:133-435:+	gi|483493297|gb|EOA93341.1|	447	3e-55	Ig lambda chain V-1 region, partial [Anas platyrhynchos]	gi|285818494|gb|GU357826.1|	141	1e-66	Anser sp. GIGLV2009 immunoglobulin light chain V-J region mRNA, partial cds	P04210	115	2e-32	Ig lambda chain V-1 region	.	.	.	.	pfam07686	V-set	Immunoglobulin V-set domain. This domain is found in antibodies as well as neural protein P0 and CTL4 amongst others.	GO:0006956|complement activation;GO:0006955|immune response;GO:0002377|immunoglobulin production;GO:0045087|innate immune response;	GO:0005576|extracellular region;GO:0005615|extracellular space;	GO:0003823|antigen binding;	.	.
ENSAPLG00000003172	3	1	4	2.04129	2	0	3863	2713.96	0.000752144	-10.3767	1.79481e-54	1.98339e-51	down	yes	chrKB744039.1:41964-69259:+	gi|874493421|ref|XP_012961645.1|	607	1e-76	PREDICTED: LOW QUALITY PROTEIN: organic solute transporter subunit alpha, partial [Anas platyrhynchos]	gi|541983762|ref|XM_005443689.1|	174	1e-84	PREDICTED: Falco cherrug solute carrier family 51, alpha subunit (SLC51A), mRNA	Q86UW1	159	9e-46	Organic solute transporter subunit alpha	.	.	.	.	pfam03619	Solute_trans_a	Organic solute transporter Ostalpha. This family is a transmembrane organic solute transport protein. In vertebrates these proteins form a complex with Ostbeta, and function as bile transporters. In plants they may transport brassinosteroid-like compounds and act as regulators of cell death.	GO:0015721|bile acid and bile salt transport;GO:0006810|transport;	GO:0005789|endoplasmic reticulum membrane;GO:0016021|integral component of membrane;GO:0005886|plasma membrane;GO:0043234|protein complex;	GO:0046982|protein heterodimerization activity;GO:0042803|protein homodimerization activity;GO:0005215|transporter activity;	K14360	OSTALPHA, OSTA, SLC51A1; organic solute transporter subunit alpha
ENSAPLG00000009849	534	880	1446	699.93	475	1204	7039	5480.44	0.127714	-2.96901	7.83026e-10	6.51301e-08	down	yes	chrKB742481.1:1428176-1454719:-	gi|874448485|ref|XP_012961367.1|	3102	0	PREDICTED: N-acetylserotonin O-methyltransferase-like protein [Anas platyrhynchos]	gi|543722865|ref|XM_005502550.1|	773	0	PREDICTED: Columba livia acetylserotonin O-methyltransferase-like (ASMTL), transcript variant X2, mRNA	O95671	766	0	N-acetylserotonin O-methyltransferase-like protein	PAB1125	126	7e-32	COG0424	pfam00891	Methyltransf_2	O-methyltransferase. This family includes a range of O-methyltransferases. These enzymes utilize S-adenosyl methionine.	.	GO:0005737|cytoplasm;	GO:0008171|O-methyltransferase activity;	.	.
ENSAPLG00000004546	26	5	48	19.4293	33	22	2388	1696.22	0.0114545	-6.44794	7.9102e-09	5.99895e-07	down	yes	chrKB745046.1:91931-103061:+	gi|514790359|ref|XP_005029966.1|	1661	0	PREDICTED: T-cell immunoglobulin and mucin domain-containing protein 4 [Anas platyrhynchos]	gi|543724537|ref|XM_005503358.1|	268	1e-136	PREDICTED: Columba livia T-cell immunoglobulin and mucin domain containing 4 (TIMD4), mRNA	Q6U7R4	136	5e-35	T-cell immunoglobulin and mucin domain-containing protein 4	.	.	.	.	pfam07686	V-set	Immunoglobulin V-set domain. This domain is found in antibodies as well as neural protein P0 and CTL4 amongst others.	.	GO:0016021|integral component of membrane;	.	.	.
ENSAPLG00000006302	518	548	705	455.415	364	481	3577	2792.48	0.163086	-2.6163	4.07972e-08	2.85599e-06	down	yes	chrKB742740.1:537996-562159:+	gi|874460274|ref|XP_012950558.1|	6618	0	PREDICTED: copper-transporting ATPase 2 isoform X1 [Anas platyrhynchos]	gi|513165488|ref|XM_417073.4|	1574	0	PREDICTED: Gallus gallus ATPase, Cu++ transporting, beta polypeptide (ATP7B), transcript variant X3, mRNA	P35670	206	8e-52	Copper-transporting ATPase 2	SA2344	556	3e-174	COG2217	pfam00122	E1-E2_ATPase	E1-E2 ATPase.	GO:0006878|cellular copper ion homeostasis;GO:0006882|cellular zinc ion homeostasis;GO:0015677|copper ion import;GO:0006825|copper ion transport;GO:0015680|intracellular copper ion transport;GO:0034220|ion transmembrane transport;GO:0007595|lactation;GO:0046688|response to copper ion;GO:0051208|sequestering of calcium ion;GO:0055085|transmembrane transport;	GO:0000139|Golgi membrane;GO:0005887|integral component of plasma membrane;GO:0005770|late endosome;GO:0016020|membrane;GO:0005739|mitochondrion;GO:0005802|trans-Golgi network;	GO:0005524|ATP binding;GO:0005507|copper ion binding;GO:0004008|copper-exporting ATPase activity;	K17686	copA, ATP7; Cu+-exporting ATPase [EC:3.6.3.54]
ENSAPLG00000004264	729	1102	1774	888.305	825	765	3543	3026.95	0.293466	-1.76874	0.000374259	0.0123195	down	yes	chrKB743326.1:56551-84459:+	gi|514757077|ref|XP_005022228.1|	3791	0	PREDICTED: acyl-CoA dehydrogenase family member 11, partial [Anas platyrhynchos]	gi|57530750|ref|NM_001006367.1|	1015	0	Gallus gallus acyl-CoA dehydrogenase family, member 11 (ACAD11), mRNA	Q5ZHT1	1358	0	Acyl-CoA dehydrogenase family member 11	.	.	.	.	pfam01636	APH	Phosphotransferase enzyme family. This family consists of bacterial antibiotic resistance proteins, which confer resistance to various aminoglycosides they include: aminoglycoside 3'-phosphotransferase or kanamycin kinase / neomycin-kanamycin phosphotransferase and streptomycin 3''-kinase or streptomycin 3''-phosphotransferase. The aminoglycoside phosphotransferases inactivate aminoglycoside anti…	GO:0033539|fatty acid beta-oxidation using acyl-CoA dehydrogenase;GO:0055088|lipid homeostasis;	GO:0005739|mitochondrion;GO:0005777|peroxisome;	GO:0003995|acyl-CoA dehydrogenase activity;GO:0009055|electron carrier activity;GO:0000062|fatty-acyl-CoA binding;GO:0050660|flavin adenine dinucleotide binding;GO:0052890|oxidoreductase activity, acting on the CH-CH group of donors, with a flavin as acceptor;	K11730	ACAD11; acyl-CoA dehydrogenase family member 11
ENSAPLG00000010726	1160	899	1249	865.222	878	1315	10741	8265.68	0.104676	-3.25599	1.46799e-11	1.4844e-09	down	yes	chrKB742887.1:2578424-2585344:-	gi|483516167|gb|EOB03136.1|	826	3e-106	Microsomal glutathione S-transferase 1, partial [Anas platyrhynchos]	gi|541975729|ref|XM_005440825.1|	568	0	PREDICTED: Falco cherrug microsomal glutathione S-transferase 1 (MGST1), mRNA	P79382	245	2e-77	Microsomal glutathione S-transferase 1	.	.	.	.	pfam01124	MAPEG	MAPEG family. This family is has been called MAPEG (Membrane Associated Proteins in Eicosanoid and Glutathione metabolizm). It includes proteins such as Prostaglandin E synthase. This enzyme catalyses the synthesis of PGE2 from PGH2 (produced by cyclooxygenase from arachidonic acid). Because of structural similarities in the active sites of FLAP, LTC4 synthase and PGE synthase, substrates for eac…	GO:0070207|protein homotrimerization;	GO:0005783|endoplasmic reticulum;GO:0005789|endoplasmic reticulum membrane;GO:0016021|integral component of membrane;GO:0005741|mitochondrial outer membrane;	GO:0004364|glutathione transferase activity;	K00799	GST, gst; glutathione S-transferase [EC:2.5.1.18]
ENSAPLG00000010727	210	138	279	160.81	225	140	2562	1925.94	0.0834968	-3.58214	2.86408e-12	3.09861e-10	down	yes	chrKB744113.1:71350-92388:-	gi|483503281|gb|EOA95962.1|	869	1e-116	5-formyltetrahydrofolate cyclo-ligase, partial [Anas platyrhynchos]	gi|541962455|ref|XM_005436608.1|	408	0	PREDICTED: Falco cherrug 5,10-methenyltetrahydrofolate synthetase (5-formyltetrahydrofolate cyclo-ligase) (MTHFS), mRNA	P80405	263	2e-87	5-formyltetrahydrofolate cyclo-ligase	BH1417	98.6	2e-24	COG0212	pfam01812	5-FTHF_cyc-lig	5-formyltetrahydrofolate cyclo-ligase family. 5-formyltetrahydrofolate cyclo-ligase or methenyl-THF synthetase EC:6.3.3.2 catalyses the interchange of 5-formyltetrahydrofolate (5-FTHF) to 5-10-methenyltetrahydrofolate, this requires ATP and Mg2+. 5-FTHF is used in chemotherapy where it is clinically known as Leucovorin.	GO:0046653|tetrahydrofolate metabolic process;	GO:0005737|cytoplasm;	GO:0030272|5-formyltetrahydrofolate cyclo-ligase activity;GO:0005524|ATP binding;GO:0005542|folic acid binding;GO:0046872|metal ion binding;	.	.
ENSAPLG00000002964	6	16	12	8.62847	3	46	7118	5014.15	0.00172082	-9.18269	1.43949e-55	1.85586e-52	down	yes	chrKB742907.1:649939-673741:-	gi|514735703|ref|XP_005017374.1|	2711	0	PREDICTED: APOBEC1 complementation factor isoform X1 [Anas platyrhynchos]	gi|541991477|ref|XM_005446260.1|	1380	0	PREDICTED: Falco cherrug APOBEC1 complementation factor (A1CF), transcript variant X1, mRNA	Q9NQ94	937	0	APOBEC1 complementation factor	.	.	.	.	pfam14709	DND1_DSRM	double strand RNA binding domain from DEAD END PROTEIN 1. A C-terminal domain in human dead end protein 1 (DND1_HUMAN) homologous to double strand RNA binding domains (PF00035, PF00333)	GO:0016554|cytidine to uridine editing;GO:0010467|gene expression;GO:0016556|mRNA modification;GO:0006397|mRNA processing;GO:0050821|protein stabilization;	GO:0030895|apolipoprotein B mRNA editing enzyme complex;GO:0005737|cytoplasm;GO:0005783|endoplasmic reticulum;GO:0005654|nucleoplasm;	GO:0000166|nucleotide binding;GO:0003723|RNA binding;GO:0003727|single-stranded RNA binding;	.	.
ENSAPLG00000003309	2697	2823	3554	2339.35	2943	3147	8444	7975.68	0.29331	-1.7695	0.000389646	0.0127987	down	yes	chrKB743446.1:68262-104308:-	gi|483508705|gb|EOA98686.1|	4687	0	Serine/threonine-protein kinase ULK2, partial [Anas platyrhynchos]	gi|541972447|ref|XM_005439728.1|	2582	0	PREDICTED: Falco cherrug unc-51 like autophagy activating kinase 2 (ULK2), mRNA	Q8IYT8	1538	0	Serine/threonine-protein kinase ULK2	.	.	.	.	pfam00069	Pkinase	Protein kinase domain.	GO:0000045|autophagosome assembly;GO:0048675|axon extension;GO:0048671|negative regulation of collateral sprouting;GO:0046777|protein autophosphorylation;GO:0010506|regulation of autophagy;GO:0042594|response to starvation;GO:0007165|signal transduction;	GO:0030659|cytoplasmic vesicle membrane;GO:0005829|cytosol;GO:0000407|pre-autophagosomal structure;GO:0034045|pre-autophagosomal structure membrane;	GO:0005524|ATP binding;GO:0004674|protein serine/threonine kinase activity;	K08269	ULK1_2_3, ATG1; serine/threonine-protein kinase ULK/ATG1 [EC:2.7.11.1]
ENSAPLG00000004478	1319	591	1589	903.265	1173	1057	6400	5251.62	0.171997	-2.53954	0.000131134	0.00475124	down	yes	chrKB742659.1:1557369-1576007:+	gi|514719263|ref|XP_005013466.1|	2707	0	PREDICTED: interleukin-1 receptor type 1-like [Anas platyrhynchos]	gi|45382744|ref|NM_205485.1|	1082	0	Gallus gallus interleukin 1 receptor, type I (IL1R1), mRNA	P14778	452	2e-148	Interleukin-1 receptor type 1	.	.	.	.	pfam01582	TIR	TIR domain. The Toll/interleukin-1 receptor (TIR) homology domain is an intracellular signalling domain found in MyD88, interleukin 1 receptor and the Toll receptor. It contains three highly-conserved regions, and mediates protein-protein interactions between the Toll-like receptors (TLRs) and signal-transduction components. TIR-like motifs are also found in plant proteins thought to be involved …	GO:0007166|cell surface receptor signaling pathway;GO:0071333|cellular response to glucose stimulus;GO:0010286|heat acclimation;GO:0006955|immune response;GO:0070498|interleukin-1-mediated signaling pathway;GO:0030728|ovulation;GO:0050727|regulation of inflammatory response;GO:0070849|response to epidermal growth factor;GO:0070555|response to interleukin-1;GO:0071731|response to nitric oxide;GO:0…	GO:0030424|axon;GO:0009986|cell surface;GO:0005615|extracellular space;GO:0005887|integral component of plasma membrane;GO:0016020|membrane;GO:0005634|nucleus;GO:0005886|plasma membrane;GO:0014069|postsynaptic density;GO:0043234|protein complex;	GO:0004908|interleukin-1 receptor activity;GO:0004909|interleukin-1, Type I, activating receptor activity;GO:0005161|platelet-derived growth factor receptor binding;GO:0004871|signal transducer activity;GO:0004888|transmembrane signaling receptor activity;	K04386	IL1R1; interleukin 1 receptor type I
ENSAPLG00000008037	12	18	17	12.1001	2	16	13741	9656.58	0.00125304	-9.64035	3.35484e-56	4.71844e-53	down	yes	chrKB743682.1:63595-79615:+	gi|514768502|ref|XP_005024938.1|	3132	0	PREDICTED: complement component C8 beta chain [Anas platyrhynchos]	gi|513198293|ref|XM_422502.3|	1107	0	PREDICTED: Gallus gallus complement component 8, beta polypeptide (C8B), mRNA	P07358	784	0	Complement component C8 beta chain	.	.	.	.	pfam01823	MACPF	MAC/Perforin domain. The membrane-attack complex (MAC) of the complement system forms transmembrane channels. These channels disrupt the phospholipid bilayer of target cells, leading to cell lysis and death. A number of proteins participate in the assembly of the MAC. Freshly activated C5b binds to C6 to form a C5b-6 complex, then to C7 forming the C5b-7 complex. The C5b-7 complex binds to C8, wh…	GO:0006956|complement activation;GO:0006957|complement activation, alternative pathway;GO:0006958|complement activation, classical pathway;GO:0019835|cytolysis;GO:0006955|immune response;GO:0045087|innate immune response;GO:0030449|regulation of complement activation;	GO:0070062|extracellular exosome;GO:0005576|extracellular region;GO:0005615|extracellular space;GO:1903561|extracellular vesicle;GO:0016020|membrane;GO:0005579|membrane attack complex;	.	K03998	C8B; complement component 8 subunit beta
ENSAPLG00000008032	280	525	310	292.669	329	652	4365	3383.45	0.0865002	-3.53115	2.20094e-09	1.75519e-07	down	yes	chrKB742995.1:206783-226262:+	gi|514741286|ref|XP_005018466.1|	1958	0	PREDICTED: substance-P receptor [Anas platyrhynchos]	gi|514741285|ref|XM_005018409.1|	1236	0	PREDICTED: Anas platyrhynchos tachykinin receptor 1 (TACR1), mRNA	Q5DUB3	598	0	Substance-P receptor	.	.	.	.	pfam00001	7tm_1	7 transmembrane receptor (rhodopsin family). This family contains, amongst other G-protein-coupled receptors (GCPRs), members of the opsin family, which have been considered to be typical members of the rhodopsin superfamily. They share several motifs, mainly the seven transmembrane helices, GCPRs of the rhodopsin superfamily. All opsins bind a chromophore, such as 11-cis-retinal. The function of…	GO:0007217|tachykinin receptor signaling pathway;	GO:0005887|integral component of plasma membrane;	GO:0016496|substance P receptor activity;	K04222	TACR1; tachykinin receptor 1
ENSAPLG00000009213	19	89	85	47.1119	51	145	11016	7799.43	0.00604043	-7.37113	6.22191e-15	8.83111e-13	down	yes	chrKB742833.1:3659707-3699403:+	gi|514730973|ref|XP_005016246.1|	2939	0	PREDICTED: hepatocyte growth factor activator [Anas platyrhynchos]	gi|529420101|ref|XM_005229856.1|	1134	0	PREDICTED: Falco peregrinus HGF activator (HGFAC), mRNA	Q9R098	734	0	Hepatocyte growth factor activator	VC1649	112	3e-25	COG5640	pfam00089	Trypsin	Trypsin.	.	GO:0005737|cytoplasm;GO:0005615|extracellular space;GO:0005791|rough endoplasmic reticulum;	GO:0004252|serine-type endopeptidase activity;	K09631	HGFAC; hepatocyte growth factor activator [EC:3.4.21.-]
ENSAPLG00000001046	114	139	199	114.059	140	211	1195	954.78	0.119461	-3.06539	3.4951e-07	2.13726e-05	down	yes	chrKB743145.1:1846125-1847126:+	gi|514748367|ref|XP_005020136.1|	1513	0	PREDICTED: probable G-protein coupled receptor 146 [Anas platyrhynchos]	gi|514748382|ref|XM_005020083.1|	1002	0	PREDICTED: Anas platyrhynchos G protein-coupled receptor 146 (GPR146), transcript variant X4, mRNA	Q6P7G9	462	1e-161	Probable G-protein coupled receptor 146	.	.	.	.	pfam00001	7tm_1	7 transmembrane receptor (rhodopsin family). This family contains, amongst other G-protein-coupled receptors (GCPRs), members of the opsin family, which have been considered to be typical members of the rhodopsin superfamily. They share several motifs, mainly the seven transmembrane helices, GCPRs of the rhodopsin superfamily. All opsins bind a chromophore, such as 11-cis-retinal. The function of…	.	GO:0016021|integral component of membrane;GO:0005886|plasma membrane;	GO:0004930|G-protein coupled receptor activity;	K08431	GPR146; G protein-coupled receptor 146
ENSAPLG00000005145	0	0	0	0	0	1	318	223.646	#NAME?	#NAME?	8.15581e-14	1.01757e-11	down	yes	chrKB743518.1:89328-92324:+	gi|677236995|gb|KFP54319.1|	623	5e-79	Solute carrier family 2, facilitated glucose transporter member 9, partial [Cathartes aura]	gi|513210590|ref|XM_001232845.2|	256	3e-130	PREDICTED: Gallus gallus solute carrier family 2, facilitated glucose transporter member 11-like (LOC769554), mRNA	P12336	49.7	4e-06	Solute carrier family 2, facilitated glucose transporter member 2	.	.	.	.	pfam00083	Sugar_tr	Sugar (and other) transporter.	GO:0009758|carbohydrate utilization;GO:0070837|dehydroascorbic acid transport;GO:0015755|fructose transport;GO:0046323|glucose import;GO:0015758|glucose transport;GO:0035428|hexose transmembrane transport;GO:0015992|proton transport;GO:0009749|response to glucose;GO:0043434|response to peptide hormone;	GO:0016323|basolateral plasma membrane;GO:0005903|brush border;GO:0031526|brush border membrane;GO:0005737|cytoplasm;GO:0005829|cytosol;GO:0005768|endosome;GO:0005887|integral component of plasma membrane;GO:0005886|plasma membrane;	GO:0055056|D-glucose transmembrane transporter activity;GO:0033300|dehydroascorbic acid transporter activity;GO:0005355|glucose transmembrane transporter activity;GO:0005158|insulin receptor binding;GO:0005351|sugar:proton symporter activity;	.	.
ENSAPLG00000004930	35	76	35	38.5851	32	82	31458	22131.1	0.00174347	-9.16382	2.56724e-24	6.84788e-22	down	yes	chrKB742446.1:753619-757311:-	gi|483524496|gb|EOB08447.1|	2349	0	Antithrombin-III, partial [Anas platyrhynchos]	gi|543733947|ref|XM_005507923.1|	961	0	PREDICTED: Columba livia serpin peptidase inhibitor, clade C (antithrombin), member 1 (SERPINC1), mRNA	P32262	636	0	Antithrombin-III	all0778	169	1e-46	COG4826	pfam00079	Serpin	Serpin (serine protease inhibitor). Structure is a multi-domain fold containing a bundle of helices and a beta sandwich.	GO:0007596|blood coagulation;GO:2000266|regulation of blood coagulation, intrinsic pathway;	GO:0005615|extracellular space;	GO:0008201|heparin binding;GO:0004867|serine-type endopeptidase inhibitor activity;	K03911	SERPINC1, AT3; antithrombin III
ENSAPLG00000008807	73	63	39	48.0967	40	158	15775	11141.7	0.00431684	-7.85581	3.55445e-23	8.72871e-21	down	yes	chrKB742451.1:707210-722544:+	gi|514705819|ref|XP_005010003.1|	2690	0	PREDICTED: sodium-coupled neutral amino acid transporter 4 [Anas platyrhynchos]	gi|313760562|ref|NM_001199549.1|	1275	0	Gallus gallus solute carrier family 38, member 4 (SLC38A4), mRNA	Q5RE87	813	0	Sodium-coupled neutral amino acid transporter 4	YEL064c	60.8	5e-09	COG0814	pfam01490	Aa_trans	Transmembrane amino acid transporter protein. This transmembrane region is found in many amino acid transporters including UNC-47 and MTR. UNC-47 encodes a vesicular amino butyric acid (GABA) transporter, (VGAT). UNC-47 is predicted to have 10 transmembrane domains. MTR is a N system amino acid transporter system protein involved in methyltryptophan resistance. Other members of this family includ…	GO:0006865|amino acid transport;GO:0006814|sodium ion transport;	GO:0016021|integral component of membrane;GO:0005886|plasma membrane;	GO:0015293|symporter activity;	K14991	SLC38A4, SNAT4; solute carrier family 38 (sodium-coupled neutral amino acid transporter), member 4
ENSAPLG00000014719	2	16	20	8.97754	1	7	5432	3817.66	0.00235158	-8.73215	4.29119e-15	6.26311e-13	down	yes	chrKB743366.1:363025-367532:+	gi|874482048|ref|XP_012957859.1|	2551	0	PREDICTED: UDP-glucuronosyltransferase 1-1-like isoform X5 [Anas platyrhynchos]	gi|513193035|ref|XM_003641546.2|	1059	0	PREDICTED: Gallus gallus UDP-glucuronosyltransferase 1-1-like (LOC100857136), transcript variant X2, mRNA	Q64550	631	0	UDP-glucuronosyltransferase 1-1	CAC2716	64.7	2e-10	COG1819	pfam00201	UDPGT	UDP-glucoronosyl and UDP-glucosyl transferase.	GO:0006953|acute-phase response;GO:0006789|bilirubin conjugation;GO:0070980|biphenyl catabolic process;GO:0071361|cellular response to ethanol;GO:0071385|cellular response to glucocorticoid stimulus;GO:0032870|cellular response to hormone stimulus;GO:0051552|flavone metabolic process;GO:0009813|flavonoid biosynthetic process;GO:0052696|flavonoid glucuronidation;GO:0001889|liver development;GO:200…	GO:0070069|cytochrome complex;GO:0005783|endoplasmic reticulum;GO:0034663|endoplasmic reticulum chaperone complex;GO:0005789|endoplasmic reticulum membrane;GO:0005887|integral component of plasma membrane;GO:0043231|intracellular membrane-bounded organelle;	GO:0019899|enzyme binding;GO:0004857|enzyme inhibitor activity;GO:0015020|glucuronosyltransferase activity;GO:0001972|retinoic acid binding;GO:0005496|steroid binding;	K00699	UGT; glucuronosyltransferase [EC:2.4.1.17]
ENSAPLG00000001849	286	184	173	175.805	560	242	1531	1358.58	0.129404	-2.95005	5.4931e-05	0.00218166	down	yes	chrKB742437.1:95753-96448:-	gi|514705204|ref|XP_005009718.1|	990	2e-133	PREDICTED: claudin-2 [Anas platyrhynchos]	gi|543257047|ref|XM_005419888.1|	444	0	PREDICTED: Geospiza fortis claudin 2 (CLDN2), mRNA	P57739	236	3e-76	Claudin-2	.	.	.	.	pfam00822	PMP22_Claudin	PMP-22/EMP/MP20/Claudin family.	GO:0016338|calcium-independent cell-cell adhesion via plasma membrane cell-adhesion molecules;	GO:0005923|bicellular tight junction;GO:0070062|extracellular exosome;GO:0016021|integral component of membrane;GO:0005886|plasma membrane;	GO:0042802|identical protein binding;GO:0005198|structural molecule activity;	K06087	CLDN; claudin
ENSAPLG00000007262	150	81	193	108.901	60	118	2608	1889.41	0.0576375	-4.11685	7.45063e-14	9.44825e-12	down	yes	chrKB743357.1:94252-104231:+	gi|514758081|ref|XP_005022467.1|	777	2e-103	PREDICTED: microsomal glutathione S-transferase 2 [Anas platyrhynchos]	gi|529440320|ref|XM_005239847.1|	269	2e-137	PREDICTED: Falco peregrinus microsomal glutathione S-transferase 2 (MGST2), mRNA	Q2KJG4	186	9e-59	Microsomal glutathione S-transferase 2	.	.	.	.	pfam01124	MAPEG	MAPEG family. This family is has been called MAPEG (Membrane Associated Proteins in Eicosanoid and Glutathione metabolizm). It includes proteins such as Prostaglandin E synthase. This enzyme catalyses the synthesis of PGE2 from PGH2 (produced by cyclooxygenase from arachidonic acid). Because of structural similarities in the active sites of FLAP, LTC4 synthase and PGE synthase, substrates for eac…	GO:0006750|glutathione biosynthetic process;GO:0019370|leukotriene biosynthetic process;GO:0055114|oxidation-reduction process;	GO:0005789|endoplasmic reticulum membrane;GO:0016021|integral component of membrane;GO:0005635|nuclear envelope;GO:0005886|plasma membrane;	GO:0008047|enzyme activator activity;GO:0004602|glutathione peroxidase activity;GO:0004364|glutathione transferase activity;GO:0004464|leukotriene-C4 synthase activity;	K00799	GST, gst; glutathione S-transferase [EC:2.5.1.18]
ENSAPLG00000011026	125	322	308	188.551	125	457	864	789.613	0.23879	-2.06619	0.00101333	0.0287656	down	yes	chrKB743520.1:500736-652992:+	gi|874485105|ref|XP_012958901.1|	19822	0	PREDICTED: ryanodine receptor 2 [Anas platyrhynchos]	gi|541962394|ref|XM_005436588.1|	8970	0	PREDICTED: Falco cherrug ryanodine receptor 2 (cardiac) (RYR2), mRNA	Q92736	63.9	5e-08	Ryanodine receptor 2	.	.	.	.	pfam06459	RR_TM4-6	Ryanodine Receptor TM 4-6. This region covers TM regions 4-6 of the ryanodine receptor 1 family.	GO:0030509|BMP signaling pathway;GO:0006816|calcium ion transport;GO:0060402|calcium ion transport into cytosol;GO:0019722|calcium-mediated signaling;GO:0035584|calcium-mediated signaling using intracellular calcium source;GO:0060070|canonical Wnt signaling pathway;GO:0060048|cardiac muscle contraction;GO:0003300|cardiac muscle hypertrophy;GO:0086064|cell communication by electrical coupling invo…	GO:0034704|calcium channel complex;GO:0005829|cytosol;GO:0070062|extracellular exosome;GO:0014701|junctional sarcoplasmic reticulum membrane;GO:0016020|membrane;GO:0005886|plasma membrane;GO:0043234|protein complex;GO:0016529|sarcoplasmic reticulum;GO:0033017|sarcoplasmic reticulum membrane;GO:0005790|smooth endoplasmic reticulum;GO:0030018|Z disc;	GO:0005262|calcium channel activity;GO:0005509|calcium ion binding;GO:0048763|calcium-induced calcium release activity;GO:0015278|calcium-release channel activity;GO:0005516|calmodulin binding;GO:0019899|enzyme binding;GO:0042802|identical protein binding;GO:0005218|intracellular ligand-gated calcium channel activity;GO:0044325|ion channel binding;GO:0034236|protein kinase A catalytic subunit bin…	K04962	RYR2; ryanodine receptor 2
ENSAPLG00000008870	5	30	8	11.2251	1	15	4359	3066.4	0.00366066	-8.09368	1.69988e-06	8.76627e-05	down	yes	chrKB742598.1:681464-687386:+	gi|514715221|ref|XP_005012501.1|	1653	0	PREDICTED: sulfotransferase 1C4 [Anas platyrhynchos]	gi|402692549|ref|NM_204601.2|	643	0	Gallus gallus sulfotransferase family, cytosolic, 1C, member 3 (SULT1C3), mRNA	Q80VR3	450	6e-158	Sulfotransferase 1C1	.	.	.	.	pfam00685	Sulfotransfer_1	Sulfotransferase domain.	GO:0006790|sulfur compound metabolic process;	GO:0005737|cytoplasm;	GO:0004027|alcohol sulfotransferase activity;GO:0004062|aryl sulfotransferase activity;	K01025	E2.8.2.-
ENSAPLG00000008874	7	11	11	7.41226	3	3	71860	50473.4	0.000146855	-12.7333	1.34675e-39	6.31383e-37	down	yes	chrKB742424.1:3001321-3008658:+	gi|878276075|ref|NP_001297303.1|	698	2e-90	transthyretin precursor [Anas platyrhynchos]	gi|84795343|gb|DQ334337.1|	658	0	Anas platyrhynchos transthyretin precursor (TTR) mRNA, complete cds	P27731	267	1e-89	Transthyretin	yedX	63.2	6e-12	COG2351	pfam00576	Transthyretin	HIUase/Transthyretin family. This family includes transthyretin that is a thyroid hormone-binding protein that transports thyroxine from the bloodstream to the brain. However, most of the sequences listed in this family do not bind thyroid hormones. They are actually enzymes of the purine catabolism that catalyse the conversion of 5-hydroxyisourate (HIU) to OHCU. HIU hydrolysis is the original fu…	GO:0001555|oocyte growth;GO:0006461|protein complex assembly;GO:0009615|response to virus;GO:0042572|retinol metabolic process;GO:0070327|thyroid hormone transport;	GO:0030136|clathrin-coated vesicle;GO:0070062|extracellular exosome;GO:0005615|extracellular space;GO:0032991|macromolecular complex;GO:0060417|yolk;	GO:0019904|protein domain specific binding;GO:0036094|small molecule binding;GO:0070324|thyroid hormone binding;	.	.
ENSAPLG00000013970	50	108	33	51.5071	21	85	1184	864.736	0.0595639	-4.06942	2.57459e-05	0.00108533	down	yes	chrKB744955.1:753377-772452:+	gi|483498756|gb|EOA94156.1|	2568	0	Ephexin-1, partial [Anas platyrhynchos]	gi|529421658|ref|XM_005230628.1|	1163	0	PREDICTED: Falco peregrinus neuronal guanine nucleotide exchange factor (NGEF), mRNA	Q8CHT1	842	0	Ephexin-1	.	.	.	.	pfam00621	RhoGEF	RhoGEF domain. Guanine nucleotide exchange factor for Rho/Rac/Cdc42-like GTPases Also called Dbl-homologous (DH) domain. It appears that pfam00169 domains invariably occur C-terminal to RhoGEF/DH domains.	GO:0009987|cellular process;GO:0048013|ephrin receptor signaling pathway;GO:0061002|negative regulation of dendritic spine morphogenesis;GO:0043547|positive regulation of GTPase activity;GO:0043087|regulation of GTPase activity;GO:0035023|regulation of Rho protein signal transduction;	GO:0005829|cytosol;GO:0030426|growth cone;GO:0016020|membrane;	GO:0046875|ephrin receptor binding;GO:0005085|guanyl-nucleotide exchange factor activity;GO:0005089|Rho guanyl-nucleotide exchange factor activity;	K07525	NGEF, EPHEXIN; neuronal guanine nucleotide exchange factor
ENSAPLG00000014278	110	174	220	126.384	250	211	644	609.323	0.207417	-2.26939	0.000969852	0.027582	down	yes	chrKB744856.1:15592-17918:-	gi|483499193|gb|EOA94307.1|	2133	0	Intercellular adhesion molecule 1 [Anas platyrhynchos]	.	.	.	.	P13597	183	2e-49	Intercellular adhesion molecule 1	.	.	.	.	pfam03921	ICAM_N	Intercellular adhesion molecule (ICAM), N-terminal domain. ICAMs normally functions to promote intercellular adhesion and signalling. However, The N-terminal domain of the receptor binds to the rhinovirus 'canyon' surrounding the icosahedral 5-fold axes, during the viral attachment process. This family is a family that is part of the Ig superfamily and is therefore related to the family ig (pfam0…	GO:0002438|acute inflammatory response to antigenic stimulus;GO:0044406|adhesion of symbiont to host;GO:0007155|cell adhesion;GO:0033627|cell adhesion mediated by integrin;GO:0007569|cell aging;GO:0071312|cellular response to alkaloid;GO:0071333|cellular response to glucose stimulus;GO:0071456|cellular response to hypoxia;GO:0071347|cellular response to interleukin-1;GO:0071222|cellular response …	GO:0009986|cell surface;GO:0009897|external side of plasma membrane;GO:0070062|extracellular exosome;GO:0005615|extracellular space;GO:0005925|focal adhesion;GO:0001772|immunological synapse;GO:0005887|integral component of plasma membrane;GO:0016020|membrane;	GO:0005178|integrin binding;	K06490	ICAM1; intercellular adhesion molecule 1
ENSAPLG00000009513	4	5	1	2.81644	0	20	601	428.049	0.0065797	-7.24776	1.5744e-15	2.43575e-13	down	yes	chrKB742473.1:1375906-1377757:-	gi|483523982|gb|EOB08136.1|	1191	9e-161	Leucine-rich repeat-containing protein 19, partial [Anas platyrhynchos]	gi|513197557|ref|XM_422399.3|	275	2e-140	PREDICTED: Gallus gallus leucine rich repeat containing 19 (LRRC19), transcript variant X2, mRNA	Q8IVY1	89.4	2e-20	Type III endosome membrane protein TEMP	.	.	.	.	pfam15176	LRR19-TM	Leucine-rich repeat family 19 TM domain. LRR19-TM is the single-span transmembrane region of LRRC19, a leucine-rich repeat protein family. LRRC19 functions as a transmembrane receptor inducing pro-inflammatory cytokines. This suggests its role in innate immunity. This family of proteins is found in eukaryotes.	GO:0002230|positive regulation of defense response to virus by host;	GO:0005769|early endosome;GO:0016021|integral component of membrane;GO:0005886|plasma membrane;GO:0055037|recycling endosome;	.	.	.
ENSAPLG00000005221	0	0	0	0	0	4	39	28.5785	#NAME?	#NAME?	0.000105728	0.00390386	down	yes	chrKB743518.1:114600-121427:+	gi|514763013|ref|XP_005023633.1|	2303	0	PREDICTED: solute carrier family 2, facilitated glucose transporter member 11-like isoform X1 [Anas platyrhynchos]	gi|529426980|ref|XM_005233263.1|	1077	0	PREDICTED: Falco peregrinus solute carrier family 2, facilitated glucose transporter member 11-like (LOC101911677), mRNA	Q9NRM0	371	1e-120	Solute carrier family 2, facilitated glucose transporter member 9	.	.	.	.	pfam00083	Sugar_tr	Sugar (and other) transporter.	GO:0046323|glucose import;GO:0015758|glucose transport;GO:0035428|hexose transmembrane transport;GO:0015992|proton transport;GO:0055085|transmembrane transport;GO:0046415|urate metabolic process;	GO:0016324|apical plasma membrane;GO:0016323|basolateral plasma membrane;GO:0016021|integral component of membrane;GO:0005887|integral component of plasma membrane;GO:0005886|plasma membrane;	GO:0005355|glucose transmembrane transporter activity;GO:0005351|sugar:proton symporter activity;	K08146	SLC2A9, GLUT9; MFS transporter, SP family, solute carrier family 2 (facilitated glucose transporter), member 9
ENSAPLG00000003367	317	303	642	312.958	200	397	3624	2738.64	0.114275	-3.12942	1.69339e-10	1.50566e-08	down	yes	chrKB743964.1:629279-644259:-	gi|514774732|ref|XP_005026425.1|	1287	4e-175	PREDICTED: alpha-methylacyl-CoA racemase, partial [Anas platyrhynchos]	gi|514774731|ref|XM_005026368.1|	766	0	PREDICTED: Anas platyrhynchos alpha-methylacyl-CoA racemase (AMACR), partial mRNA	Q9UHK6	382	1e-128	Alpha-methylacyl-CoA racemase	Rv0855	196	2e-57	COG1804	pfam02515	CoA_transf_3	CoA-transferase family III. CoA-transferases are found in organisms from all lines of descent. Most of these enzymes belong to two well-known enzyme families, but recent work on unusual biochemical pathways of anaerobic bacteria has revealed the existence of a third family of CoA-transferases. The members of this enzyme family differ in sequence and reaction mechanism from CoA-transferases of the…	GO:0006699|bile acid biosynthetic process;GO:0008206|bile acid metabolic process;GO:0044255|cellular lipid metabolic process;GO:0033540|fatty acid beta-oxidation using acyl-CoA oxidase;GO:0044281|small molecule metabolic process;	GO:0005737|cytoplasm;GO:0005739|mitochondrion;GO:0005782|peroxisomal matrix;GO:0005777|peroxisome;	GO:0008111|alpha-methylacyl-CoA racemase activity;GO:0005102|receptor binding;	K01796	E5.1.99.4, AMACR, mcr; alpha-methylacyl-CoA racemase [EC:5.1.99.4]
ENSAPLG00000013485	587	876	587	540.885	303	838	15677	11373.9	0.047555	-4.39426	7.4627e-18	1.37447e-15	down	yes	chrKB743024.1:35582-43329:-	gi|541953387|ref|XP_005433034.1|	786	2e-102	PREDICTED: cysteine dioxygenase type 1 [Falco cherrug]	gi|41636752|emb|BX936224.1|	552	0	Gallus gallus finished cDNA, clone ChEST959d22	Q5RBQ7	250	3e-81	Cysteine dioxygenase type 1	.	.	.	.	pfam05995	CDO_I	Cysteine dioxygenase type I. Cysteine dioxygenase type I (EC:1.13.11.20) converts cysteine to cysteinesulphinic acid and is the rate-limiting step in sulphate production.	GO:0046439|L-cysteine metabolic process;GO:0042412|taurine biosynthetic process;	GO:0005829|cytosol;	GO:0017172|cysteine dioxygenase activity;GO:0005506|iron ion binding;	K00456	CDO1; cysteine dioxygenase [EC:1.13.11.20]
ENSAPLG00000003113	1	1	0	0.586566	1	34	18	23.1063	0.0253855	-5.29985	0.001434	0.0385833	down	yes	chrKB743342.1:946811-952412:-	gi|514757590|ref|XP_005022348.1|	1554	0	PREDICTED: lysophosphatidic acid receptor 3 [Anas platyrhynchos]	gi|529437500|ref|XM_005238456.1|	796	0	PREDICTED: Falco peregrinus lysophosphatidic acid receptor 3 (LPAR3), mRNA	Q9UBY5	478	5e-167	Lysophosphatidic acid receptor 3	.	.	.	.	pfam00001	7tm_1	7 transmembrane receptor (rhodopsin family). This family contains, amongst other G-protein-coupled receptors (GCPRs), members of the opsin family, which have been considered to be typical members of the rhodopsin superfamily. They share several motifs, mainly the seven transmembrane helices, GCPRs of the rhodopsin superfamily. All opsins bind a chromophore, such as 11-cis-retinal. The function of…	GO:0000187|activation of MAPK activity;GO:0032060|bleb assembly;GO:0007187|G-protein coupled receptor signaling pathway, coupled to cyclic nucleotide second messenger;GO:0051928|positive regulation of calcium ion transport;GO:0048672|positive regulation of collateral sprouting;GO:0007204|positive regulation of cytosolic calcium ion concentration;GO:0051482|positive regulation of cytosolic calcium…	GO:0030424|axon;GO:0005829|cytosol;GO:0005887|integral component of plasma membrane;GO:0005886|plasma membrane;	GO:0004930|G-protein coupled receptor activity;GO:0008289|lipid binding;GO:0070915|lysophosphatidic acid receptor activity;GO:0005543|phospholipid binding;	K04294	LPAR3, EDG7; lysophosphatidic acid receptor 3
ENSAPLG00000003111	600	288	425	355.34	177	254	4581	3359.69	0.105766	-3.24106	4.60266e-05	0.00186408	down	yes	chrKB743351.1:929107-951686:-	gi|513163318|ref|XP_003640559.2|	2750	0	PREDICTED: glycerol kinase isoformX2 [Gallus gallus]	gi|513163317|ref|XM_003640511.2|	1401	0	PREDICTED: Gallus gallus glycerol kinase (GK), transcript variant X2, mRNA	Q64516	932	0	Glycerol kinase	Rv3696c	461	9e-156	COG0554	pfam00370	FGGY_N	FGGY family of carbohydrate kinases, N-terminal domain. This domain adopts a ribonuclease H-like fold and is structurally related to the C-terminal domain.	GO:0042593|glucose homeostasis;GO:0019563|glycerol catabolic process;GO:0006071|glycerol metabolic process;GO:0046167|glycerol-3-phosphate biosynthetic process;GO:0006641|triglyceride metabolic process;	GO:0005737|cytoplasm;GO:0005829|cytosol;GO:0070062|extracellular exosome;GO:0005741|mitochondrial outer membrane;GO:0005739|mitochondrion;GO:0005634|nucleus;	GO:0005524|ATP binding;GO:0004370|glycerol kinase activity;	.	.
ENSAPLG00000006097	136	170	118	112.866	108	229	805	674.116	0.167428	-2.57839	5.49962e-05	0.00218166	down	yes	chrKB742711.1:786196-800804:+	gi|483519367|gb|EOB05176.1|	3791	0	Melanotransferrin, partial [Anas platyrhynchos]	gi|543741738|ref|XM_005511680.1|	1496	0	PREDICTED: Columba livia antigen p97 (melanoma associated) identified by monoclonal antibodies 133.2 and 96.5 (MFI2), transcript variant X2, mRNA	P08582	989	0	Melanotransferrin	.	.	.	.	pfam00405	Transferrin	Transferrin.	GO:0055072|iron ion homeostasis;GO:0097286|iron ion import;GO:1900025|negative regulation of substrate adhesion-dependent cell spreading;GO:0090091|positive regulation of extracellular matrix disassembly;GO:0010756|positive regulation of plasminogen activation;	GO:0046658|anchored component of plasma membrane;GO:0009986|cell surface;GO:0070062|extracellular exosome;GO:0005615|extracellular space;GO:0005887|integral component of plasma membrane;	GO:0005506|iron ion binding;	K06569	MFI2; melanoma-associated antigen p97
ENSAPLG00000005205	281	529	376	307.497	522	1388	4228	3578.45	0.0859301	-3.54069	3.97788e-13	4.66225e-11	down	yes	chrKB742873.1:2204438-2266990:+	gi|483516417|gb|EOB03287.1|	3676	0	ADAM 23, partial [Anas platyrhynchos]	gi|541981177|ref|XM_005442810.1|	1868	0	PREDICTED: Falco cherrug uncharacterized LOC102051495 (LOC102051495), mRNA	O75077	1209	0	Disintegrin and metalloproteinase domain-containing protein 23	.	.	.	.	pfam01421	Reprolysin	Reprolysin (M12B) family zinc metalloprotease. The members of this family are enzymes that cleave peptides. These proteases require zinc for catalysis. Members of this family are also known as adamalysins. Most members of this family are snake venom endopeptidases, but there are also some mammalian proteins such as human ADAM8 and fertilin. Fertilin and closely related proteins appear to not have…	GO:0007155|cell adhesion;GO:0007417|central nervous system development;	GO:0005576|extracellular region;GO:0005887|integral component of plasma membrane;	GO:0005178|integrin binding;GO:0004222|metalloendopeptidase activity;GO:0008237|metallopeptidase activity;GO:0008270|zinc ion binding;	K06837	ADAM23; disintegrin and metalloproteinase domain-containing protein 23 [EC:3.4.24.-]
ENSAPLG00000005208	1	0	6	1.54199	6	22	242	178.763	0.00862591	-6.85711	0.000210016	0.00726882	down	yes	chrKB743518.1:100755-104580:+	gi|874485056|ref|XP_012958885.1|	991	2e-130	PREDICTED: solute carrier family 2, facilitated glucose transporter member 11-like isoform X1 [Anas platyrhynchos]	gi|541988226|ref|XM_005445238.1|	382	0	PREDICTED: Falco cherrug solute carrier family 2, facilitated glucose transporter member 11-like (LOC102050652), mRNA	Q9BYW1	160	8e-45	Solute carrier family 2, facilitated glucose transporter member 11	.	.	.	.	pfam00083	Sugar_tr	Sugar (and other) transporter.	GO:0046323|glucose import;GO:0035428|hexose transmembrane transport;GO:0015992|proton transport;GO:0055085|transmembrane transport;	GO:0005887|integral component of plasma membrane;GO:0005886|plasma membrane;	GO:0005355|glucose transmembrane transporter activity;GO:0005351|sugar:proton symporter activity;	K08148	SLC2A11, GLUT11; MFS transporter, SP family, solute carrier family 2 (facilitated glucose transporter), member 11
ENSAPLG00000004016	430	906	1412	666.65	657	720	2617	2299.77	0.289877	-1.78649	0.00118297	0.0327988	down	yes	chrKB744772.1:476271-493918:-	gi|513191323|ref|XP_004942201.1|	1803	0	PREDICTED: pantothenate kinase 1 isoform X8 [Gallus gallus]	gi|513191322|ref|XM_004942144.1|	1118	0	PREDICTED: Gallus gallus pantothenate kinase 1 (PANK1), transcript variant X8, mRNA	Q8TE04	664	0	Pantothenate kinase 1	SPBC4B4.01c	172	2e-47	COG5146	pfam03630	Fumble	Fumble. Fumble is required for cell division in Drosophila. Mutants lacking fumble exhibit abnormalities in bipolar spindle organisation, chromosome segregation, and contractile ring formation. Analyses have demonstrated that encodes three protein isoforms, all of which contain a domain with high similarity to the pantothenate kinases of A. nidulans and mouse. A role of fumble in membrane synthes…	GO:0015937|coenzyme A biosynthetic process;GO:0009108|coenzyme biosynthetic process;GO:0015939|pantothenate metabolic process;GO:0044281|small molecule metabolic process;GO:0006766|vitamin metabolic process;GO:0006767|water-soluble vitamin metabolic process;	GO:0071944|cell periphery;GO:0030118|clathrin coat;GO:0005829|cytosol;GO:0005634|nucleus;GO:0055037|recycling endosome;	GO:0005524|ATP binding;GO:0004594|pantothenate kinase activity;	K09680	coaW; type II pantothenate kinase [EC:2.7.1.33]
ENSAPLG00000007204	0	0	0	0	2	0	6191	4349.04	#NAME?	#NAME?	1.75307e-71	2.71218e-67	down	yes	chrKB743284.1:333156-339828:+	gi|768395305|ref|XP_011593390.1|	1419	0	PREDICTED: alpha-2-macroglobulin-like protein 1 isoform X2 [Aquila chrysaetos canadensis]	gi|541971674|ref|XM_005439481.1|	134	8e-62	PREDICTED: Falco cherrug alpha-2-macroglobulin-like (LOC102059290), mRNA	A8K2U0	347	6e-102	Alpha-2-macroglobulin-like protein 1	.	.	.	.	pfam00207	A2M	Alpha-2-macroglobulin family. This family includes the C-terminal region of the alpha-2-macroglobulin family.	GO:0052548|regulation of endopeptidase activity;	GO:0070062|extracellular exosome;GO:0005615|extracellular space;	GO:0030414|peptidase inhibitor activity;GO:0004867|serine-type endopeptidase inhibitor activity;	.	.
ENSAPLG00000013955	6	19	10	9.02071	13	28	18842	13247	0.000680962	-10.5201	3.91584e-27	1.16504e-24	down	yes	chrKB742714.1:641644-650005:-	gi|514723664|ref|XP_005014507.1|	2770	0	PREDICTED: hyaluronan-binding protein 2 [Anas platyrhynchos]	gi|541984363|ref|XM_005443910.1|	892	0	PREDICTED: Falco cherrug hyaluronan binding protein 2 (HABP2), mRNA	Q14520	589	0	Hyaluronan-binding protein 2	VC1649	101	7e-22	COG5640	pfam00089	Trypsin	Trypsin.	GO:0007155|cell adhesion;	GO:0005576|extracellular region;GO:0005615|extracellular space;	GO:0005539|glycosaminoglycan binding;GO:0008233|peptidase activity;	K08648	HABP2; hyaluronan binding protein 2 [EC:3.4.21.-]
ENSAPLG00000006515	4	13	24	9.6327	7	54	51586	36250.4	0.000265727	-11.8778	1.96294e-34	6.90196e-32	down	yes	chrKB743644.1:245546-259780:+	gi|514767550|ref|XP_005024713.1|	2399	0	PREDICTED: kininogen-1 [Anas platyrhynchos]	gi|513199777|ref|XM_422766.4|	642	0	PREDICTED: Gallus gallus kininogen 1 (KNG1), transcript variant X2, mRNA	P01044	353	1e-112	Kininogen-1	.	.	.	.	pfam00031	Cystatin	Cystatin domain. Very diverse family. Attempts to define separate sub-families failed. Typically, either the N-terminal or C-terminal end is very divergent. But splitting into two domains would make very short families. pfam00666 are related to this family but have not been included.	GO:0007596|blood coagulation;GO:0006954|inflammatory response;GO:0030195|negative regulation of blood coagulation;GO:0007162|negative regulation of cell adhesion;GO:0007204|positive regulation of cytosolic calcium ion concentration;GO:0042311|vasodilation;	GO:0072562|blood microparticle;GO:0005829|cytosol;GO:0070062|extracellular exosome;	GO:0004869|cysteine-type endopeptidase inhibitor activity;	.	.
ENSAPLG00000002680	13	98	37	37.8148	5	336	28854	20367.4	0.00185664	-9.07309	9.25921e-08	6.25543e-06	down	yes	chrKB744145.1:11147-21150:-	gi|514779132|ref|XP_005027307.1|	1880	0	PREDICTED: alcohol dehydrogenase 1 [Anas platyrhynchos]	gi|62430|emb|X63948.1|	850	0	A.platyrhynchos mRNA for alcohol dehydrogenase	P23991	654	0	Alcohol dehydrogenase 1	YPO1502	367	4e-121	COG1062	pfam00107	ADH_zinc_N	Zinc-binding dehydrogenase.	.	GO:0005737|cytoplasm;	GO:0004022|alcohol dehydrogenase (NAD) activity;GO:0008270|zinc ion binding;	.	.
ENSAPLG00000008079	1	2	7	2.27868	126	9	14	60.086	0.0379237	-4.72076	0.000231849	0.00795331	down	yes	chrKB743493.1:73394-77762:+	gi|483508253|gb|EOA98444.1|	1941	0	Acidic mammalian chitinase, partial [Anas platyrhynchos]	gi|513225343|ref|XM_418051.3|	834	0	PREDICTED: Gallus gallus chitinase, acidic (CHIA), mRNA	Q9BZP6	596	0	Acidic mammalian chitinase	BH0916_1	148	9e-39	COG3325	pfam00704	Glyco_hydro_18	Glycosyl hydrolases family 18.	GO:0006915|apoptotic process;GO:0006037|cell wall chitin metabolic process;GO:0006032|chitin catabolic process;GO:0006030|chitin metabolic process;GO:0007586|digestion;GO:0006955|immune response;GO:0000272|polysaccharide catabolic process;GO:0090197|positive regulation of chemokine secretion;GO:0002532|production of molecular mediator involved in inflammatory response;GO:0009620|response to fungu…	GO:0005737|cytoplasm;GO:0005576|extracellular region;GO:0005615|extracellular space;	GO:0030246|carbohydrate binding;GO:0008061|chitin binding;GO:0004568|chitinase activity;GO:0019900|kinase binding;GO:0003796|lysozyme activity;	K01183	E3.2.1.14; chitinase [EC:3.2.1.14]
ENSAPLG00000008070	600	851	723	566.08	974	851	2516	2387.41	0.237111	-2.07637	1.66257e-05	0.0007266	down	yes	chrKB742393.1:138038-143122:-	gi|902903385|ref|XP_013040675.1|	1917	0	PREDICTED: monocarboxylate transporter 8 isoform X1 [Anser cygnoides domesticus]	gi|541957489|ref|XM_005434446.1|	887	0	PREDICTED: Falco cherrug solute carrier family 16, member 2 (thyroid hormone transporter) (SLC16A2), partial mRNA	Q8K1P8	513	3e-177	Monocarboxylate transporter 8	AF0367	50.4	5e-06	COG0477	pfam07690	MFS_1	Major Facilitator Superfamily.	GO:0009914|hormone transport;GO:0034220|ion transmembrane transport;	GO:0016021|integral component of membrane;GO:0005887|integral component of plasma membrane;	GO:0015293|symporter activity;GO:0015349|thyroid hormone transmembrane transporter activity;	K08231	SLC16A2; MFS transporter, MCP family, solute carrier family 16 (monocarboxylic acid transporters), member 2
ENSAPLG00000008074	0	1	0	0.266519	2	19	88	68.1991	0.00390795	-7.99937	1.12632e-06	6.02952e-05	down	yes	chrKB743686.1:488672-490277:+	gi|874488397|ref|XP_012959973.1|	989	1e-131	PREDICTED: solute carrier family 23 member 1, partial [Anas platyrhynchos]	gi|513206127|ref|XM_004944768.1|	482	0	PREDICTED: Gallus gallus solute carrier family 23 (nucleobase transporters), member 1 (SLC23A1), mRNA	Q9Z2J0	360	9e-120	Solute carrier family 23 member 1	PAB1838	88.2	2e-19	COG2233	pfam00860	Xan_ur_permease	Permease family. This family includes permeases for diverse substrates such as xanthine, uracil, and vitamin C. However many members of this family are functionally uncharacterized and may transport other substrates. Members of this family have ten predicted transmembrane helices.	GO:0007420|brain development;GO:0070837|dehydroascorbic acid transport;GO:0015882|L-ascorbic acid transport;GO:0030324|lung development;GO:0009636|response to toxic substance;GO:0035725|sodium ion transmembrane transport;GO:0006814|sodium ion transport;GO:0070904|transepithelial L-ascorbic acid transport;GO:0035461|vitamin transmembrane transport;	GO:0016324|apical plasma membrane;GO:0009925|basal plasma membrane;GO:0005737|cytoplasm;GO:0070062|extracellular exosome;GO:0016021|integral component of membrane;GO:0043229|intracellular organelle;GO:0005886|plasma membrane;	GO:0033300|dehydroascorbic acid transporter activity;GO:0008520|L-ascorbate:sodium symporter activity;GO:0015229|L-ascorbic acid transporter activity;GO:0015081|sodium ion transmembrane transporter activity;GO:0070890|sodium-dependent L-ascorbate transmembrane transporter activity;	K14611	SLC23A1_2, SVCT1_2; solute carrier family 23 (nucleobase transporter), member 1/2
ENSAPLG00000004563	503	840	853	558.579	923	1041	2257	2242.6	0.249076	-2.00534	5.33585e-05	0.0021276	down	yes	chrKB742864.1:447125-468776:-	gi|514733123|ref|XP_005016764.1|	2440	0	PREDICTED: platelet glycoprotein 4 [Anas platyrhynchos]	gi|557368236|gb|KF460562.1|	1377	0	Anser anser thrombospondin receptor (CD36) mRNA, complete cds	Q07969	663	0	Platelet glycoprotein 4	.	.	.	.	pfam01130	CD36	CD36 family. The CD36 family is thought to be a novel class of scavenger receptors. There is also evidence suggesting a possible role in signal transduction. CD36 is involved in cell adhesion.	GO:0007155|cell adhesion;GO:0032869|cellular response to insulin stimulus;GO:0048565|digestive tract development;GO:0006631|fatty acid metabolic process;GO:0019395|fatty acid oxidation;GO:0015908|fatty acid transport;GO:0001676|long-chain fatty acid metabolic process;GO:0015909|long-chain fatty acid transport;GO:0016525|negative regulation of angiogenesis;GO:0003085|negative regulation of systemi…	GO:0045177|apical part of cell;GO:0005901|caveola;GO:0009986|cell surface;GO:0005783|endoplasmic reticulum;GO:0016021|integral component of membrane;GO:0005622|intracellular;GO:0043231|intracellular membrane-bounded organelle;GO:0005739|mitochondrion;GO:0005886|plasma membrane;GO:0043234|protein complex;GO:0042383|sarcolemma;	GO:0070538|oleic acid binding;GO:0070053|thrombospondin receptor activity;GO:0050431|transforming growth factor beta binding;	.	.
ENSAPLG00000001080	3	1	0	1.22666	0	3	8445	5932.29	0.000206777	-12.2396	5.12493e-11	4.92471e-09	down	yes	chrKB756092.1:1956-2561:-	gi|483470905|gb|EOA92878.1|	1065	8e-146	Serum amyloid P-component, partial [Anas platyrhynchos]	gi|543736202|ref|XM_005508999.1|	402	0	PREDICTED: Columba livia amyloid P component, serum (APCS), mRNA	O19063	227	5e-73	Serum amyloid P-component	.	.	.	.	pfam00354	Pentaxin	Pentaxin family. Pentaxins are also known as pentraxins.	.	GO:0005576|extracellular region;	GO:0030246|carbohydrate binding;GO:0046872|metal ion binding;	.	.
ENSAPLG00000012045	397	858	1481	657.348	734	678	3163	2699.88	0.243473	-2.03816	0.00140008	0.0380011	down	yes	chrKB743021.1:812716-1065374:-	gi|483514155|gb|EOB01906.1|	4758	0	Dihydropyrimidine dehydrogenase [NADP+], partial [Anas platyrhynchos]	gi|513197031|ref|XM_426639.4|	2287	0	PREDICTED: Gallus gallus dihydropyrimidine dehydrogenase (DPYD), transcript variant X2, mRNA	Q12882	1630	0	Dihydropyrimidine dehydrogenase [NADP(+)]	PA0439_1	223	2e-64	COG0167	pfam01180	DHO_dh	Dihydroorotate dehydrogenase.	GO:0019483|beta-alanine biosynthetic process;GO:0055086|nucleobase-containing small molecule metabolic process;GO:0006145|purine nucleobase catabolic process;GO:0006208|pyrimidine nucleobase catabolic process;GO:0006206|pyrimidine nucleobase metabolic process;GO:0046135|pyrimidine nucleoside catabolic process;GO:0044281|small molecule metabolic process;GO:0006214|thymidine catabolic process;GO:00…	GO:0005737|cytoplasm;GO:0005829|cytosol;	GO:0051539|4 iron, 4 sulfur cluster binding;GO:0017113|dihydropyrimidine dehydrogenase (NADP+) activity;GO:0050660|flavin adenine dinucleotide binding;GO:0046872|metal ion binding;GO:0050661|NADP binding;GO:0042803|protein homodimerization activity;	K00207	DPYD; dihydropyrimidine dehydrogenase (NADP+) [EC:1.3.1.2]
ENSAPLG00000007542	317	273	480	271.97	291	254	4920	3640.84	0.0746998	-3.74275	5.36932e-15	7.76344e-13	down	yes	chrKB742421.1:520042-538380:+	gi|483524991|gb|EOB08763.1|	1683	0	Carbonic anhydrase 5B, mitochondrial, partial [Anas platyrhynchos]	gi|541951284|ref|XM_005432290.1|	641	0	PREDICTED: Falco cherrug carbonic anhydrase 5B, mitochondrial-like (LOC102047086), mRNA	Q9Y2D0	466	6e-164	Carbonic anhydrase 5B, mitochondrial	all2929	114	2e-28	COG3338	pfam00194	Carb_anhydrase	Eukaryotic-type carbonic anhydrase.	GO:0015701|bicarbonate transport;GO:0006730|one-carbon metabolic process;GO:0044281|small molecule metabolic process;	GO:0005759|mitochondrial matrix;GO:0005739|mitochondrion;	GO:0004089|carbonate dehydratase activity;GO:0008270|zinc ion binding;	K01672	E4.2.1.1; carbonic anhydrase [EC:4.2.1.1]
ENSAPLG00000012590	5	26	46	17.8979	7	38	2260	1601.24	0.0111775	-6.48325	1.31063e-09	1.05608e-07	down	yes	chrKB743532.1:797555-808263:-	gi|874485555|ref|XP_012959038.1|	2257	0	PREDICTED: adhesion G-protein coupled receptor G4 [Anas platyrhynchos]	gi|513180624|ref|XM_420232.4|	918	0	PREDICTED: Gallus gallus G protein-coupled receptor 112 (GPR112), transcript variant X3, mRNA	Q8IZF6	432	6e-133	Adhesion G-protein coupled receptor G4	.	.	.	.	pfam00002	7tm_2	7 transmembrane receptor (Secretin family). This family is known as Family B, the secretin-receptor family or family 2 of the G-protein-coupled receptors (GCPRs).They have been described in many animal species, but not in plants, fungi or prokaryotes. Three distinct sub-families are recognized. Subfamily B1 contains classical hormone receptors, such as receptors for secretin and glucagon, that ar…	GO:0007186|G-protein coupled receptor signaling pathway;	GO:0016021|integral component of membrane;	GO:0004930|G-protein coupled receptor activity;	K08455	GPR112; G protein-coupled receptor 112
ENSAPLG00000003649	16	54	35	26.6408	25	42	20213	14218.6	0.00187365	-9.05993	4.47866e-22	9.89849e-20	down	yes	chrKB744533.1:5036-24093:+	gi|874498639|ref|XP_012963375.1|	6279	0	PREDICTED: LOW QUALITY PROTEIN: complement C4-like [Anas platyrhynchos]	gi|116175421|ref|NM_001077233.1|	842	0	Gallus gallus complement 4 (C4), mRNA	P08649	645	0	Complement C4	.	.	.	.	pfam07678	A2M_comp	A-macroglobulin complement component. This family includes the complement components region of the alpha-2-macroglobulin family.	GO:0006956|complement activation;GO:0006958|complement activation, classical pathway;GO:0006954|inflammatory response;GO:0045087|innate immune response;	GO:0005576|extracellular region;GO:0005615|extracellular space;	GO:0004866|endopeptidase inhibitor activity;	K03989	C4; complement component 4
ENSAPLG00000009882	221	232	228	178.997	196	353	28454	20163.6	0.00887721	-6.81568	9.59634e-29	3.0299e-26	down	yes	chrKB742602.1:50262-75627:-	gi|874453920|ref|XP_012948390.1|	4672	0	PREDICTED: LOW QUALITY PROTEIN: complement component C6 [Anas platyrhynchos]	gi|541953220|ref|XM_005432927.1|	1554	0	PREDICTED: Falco cherrug complement component 6 (C6), mRNA	P61134	1108	0	Complement component C6	.	.	.	.	pfam01823	MACPF	MAC/Perforin domain. The membrane-attack complex (MAC) of the complement system forms transmembrane channels. These channels disrupt the phospholipid bilayer of target cells, leading to cell lysis and death. A number of proteins participate in the assembly of the MAC. Freshly activated C5b binds to C6 to form a C5b-6 complex, then to C7 forming the C5b-7 complex. The C5b-7 complex binds to C8, wh…	GO:0006958|complement activation, classical pathway;GO:0019835|cytolysis;GO:0045087|innate immune response;	GO:0005576|extracellular region;GO:0005579|membrane attack complex;	.	K03995	C6; complement component 6
ENSAPLG00000015066	94	75	148	80.2145	55	59	746	562.231	0.142672	-2.80923	5.93466e-05	0.00233033	down	yes	chrKB742957.1:442825-479473:-	gi|483515129|gb|EOB02509.1|	6118	0	Multidrug resistance protein 1, partial [Anas platyrhynchos]	gi|513168209|ref|XM_418636.4|	2605	0	PREDICTED: Gallus gallus ATP-binding cassette, sub-family B (MDR/TAP), member 1-like A (ABCB1LA), mRNA	P08183	452	5e-136	Multidrug resistance protein 1	SPCC663.03	796	0	COG1132	pfam00664	ABC_membrane	ABC transporter transmembrane region. This family represents a unit of six transmembrane helices. Many members of the ABC transporter family (pfam00005) have two such regions.	GO:0006855|drug transmembrane transport;GO:0000086|G2/M transition of mitotic cell cycle;GO:0042493|response to drug;GO:0044281|small molecule metabolic process;GO:0072089|stem cell proliferation;GO:0055085|transmembrane transport;GO:0006810|transport;	GO:0009986|cell surface;GO:0070062|extracellular exosome;GO:0016021|integral component of membrane;GO:0016020|membrane;GO:0005886|plasma membrane;	GO:0005524|ATP binding;GO:0042626|ATPase activity, coupled to transmembrane movement of substances;GO:0005215|transporter activity;GO:0008559|xenobiotic-transporting ATPase activity;	K05658	ABCB1; ATP-binding cassette, subfamily B (MDR/TAP), member 1 [EC:3.6.3.44]
ENSAPLG00000003331	36	108	297	100.792	217	211	21403	15177.1	0.00664106	-7.23437	1.25145e-08	9.26369e-07	down	yes	chrKB744077.1:228847-241673:+	gi|483503538|gb|EOA96090.1|	2110	0	Glycine amidinotransferase, mitochondrial, partial [Anas platyrhynchos]	gi|45382064|ref|NM_204745.1|	1380	0	Gallus gallus glycine amidinotransferase (L-arginine:glycine amidinotransferase) (GATM), mRNA	Q9I9K9	764	0	Glycine amidinotransferase, mitochondrial	MA3652	80.1	2e-15	COG1834	pfam02274	Amidinotransf	Amidinotransferase. This family contains glycine (EC:2.1.4.1) and inosamine (EC:2.1.4.2) amidinotransferases, enzymes involved in creatine and streptomycin biosynthesis respectively. This family also includes arginine deiminases, EC:3.5.3.6. These enzymes catalyse the reaction: arginine + H2O <=> citrulline + NH3. Also found in this family is the Streptococcus anti tumor glycoprotein.	GO:0006601|creatine biosynthetic process;	GO:0005743|mitochondrial inner membrane;GO:0005739|mitochondrion;	GO:0015067|amidinotransferase activity;GO:0015068|glycine amidinotransferase activity;GO:0016813|hydrolase activity, acting on carbon-nitrogen (but not peptide) bonds, in linear amidines;	K00613	GATM; glycine amidinotransferase [EC:2.1.4.1]
ENSAPLG00000012663	50	70	42	43.2123	41	70	1492	1084.17	0.0398576	-4.649	1.16614e-14	1.59658e-12	down	yes	chrKB744902.1:34363-38154:+	gi|874500732|ref|XP_012964050.1|	1601	0	PREDICTED: ethanolamine kinase 2 [Anas platyrhynchos]	gi|513224517|ref|XM_424313.4|	710	0	PREDICTED: Gallus gallus ethanolamine kinase 2 (ETNK2), transcript variant X1, mRNA	Q9NVF9	428	3e-148	Ethanolamine kinase 2	SPAC13G7.12c	83.2	4e-17	COG0510	pfam01633	Choline_kinase	Choline/ethanolamine kinase. Choline kinase catalyses the committed step in the synthesis of phosphatidylcholine by the CDP-choline pathway. This alignment covers the protein kinase portion of the protein. The divergence of this family makes it very difficult to create a model that specifically predicts choline/ethanolamine kinases only.	GO:0046474|glycerophospholipid biosynthetic process;GO:0001701|in utero embryonic development;GO:0035264|multicellular organism growth;GO:0006646|phosphatidylethanolamine biosynthetic process;GO:0006644|phospholipid metabolic process;GO:0001890|placenta development;GO:0009791|post-embryonic development;GO:0044281|small molecule metabolic process;	GO:0005829|cytosol;	GO:0005524|ATP binding;GO:0004305|ethanolamine kinase activity;	K00894	ETNK, EKI; ethanolamine kinase [EC:2.7.1.82]
ENSAPLG00000015860	6	4	7	4.41195	4	2	26525	18632.1	0.000236793	-12.0441	6.63468e-59	1.1405e-55	down	yes	chrKB743153.1:1104250-1112689:+	gi|483512348|gb|EOB00835.1|	2260	0	Angiotensinogen, partial [Anas platyrhynchos]	gi|513175893|ref|XM_419584.4|	956	0	PREDICTED: Gallus gallus angiotensinogen (serpin peptidase inhibitor, clade A, member 8) (AGT), transcript variant X5, mRNA	Q9GLN8	323	2e-97	Angiotensinogen	MA3388	89	1e-17	COG4826	pfam00079	Serpin	Serpin (serine protease inhibitor). Structure is a multi-domain fold containing a bundle of helices and a beta sandwich.	GO:0003081|regulation of systemic arterial blood pressure by renin-angiotensin;GO:0042310|vasoconstriction;	GO:0005615|extracellular space;	.	K09821	AGT; angiotensinogen
ENSAPLG00000012552	51	89	38	47.7815	27	85	795	593.785	0.0804694	-3.63542	6.36815e-07	3.64895e-05	down	yes	chrKB742811.1:671336-843589:-	gi|902912076|ref|XP_013044714.1|	231	4e-23	PREDICTED: Williams-Beuren syndrome chromosomal region 27 protein, partial [Anser cygnoides domesticus]	gi|514729626|ref|XR_216976.1|	137	1e-64	PREDICTED: Anas platyrhynchos uncharacterized LOC101803042 (LOC101803042), ncRNA	Q8N6F8	67.8	3e-14	Williams-Beuren syndrome chromosomal region 27 protein	.	.	.	.	pfam11898	DUF3418	Domain of unknown function (DUF3418). This presumed domain is functionally uncharacterized. This domain is found in bacteria. This domain is typically between 582 to 594 amino acids in length. This domain is found associated with pfam07717, pfam00271, pfam04408.	GO:0032259|methylation;	.	GO:0008757|S-adenosylmethionine-dependent methyltransferase activity;	.	.
ENSAPLG00000010538	116	165	109	103.3	127	298	1062	882.266	0.117084	-3.09438	2.70616e-07	1.6814e-05	down	yes	chrKB742565.1:732737-737710:-	gi|514712593|ref|XP_005011869.1|	1416	0	PREDICTED: sulfotransferase 1 family member D1-like [Anas platyrhynchos]	gi|541990658|ref|XM_005445973.1|	395	0	PREDICTED: Falco cherrug sulfotransferase 1 family member D1-like (LOC102059091), mRNA	Q8JG30	424	2e-147	Sulfotransferase family cytosolic 1B member 1	.	.	.	.	pfam00685	Sulfotransfer_1	Sulfotransferase domain.	GO:0008202|steroid metabolic process;	GO:0005737|cytoplasm;	GO:0008146|sulfotransferase activity;	K01025	E2.8.2.-
ENSAPLG00000016081	3238	4234	4081	2995.88	3109	3863	9683	9120.99	0.32846	-1.60621	0.00160047	0.0422676	down	yes	chrKB742465.1:124168-143271:-	gi|514706298|ref|XP_005010235.1|	3383	0	PREDICTED: peroxisomal acyl-coenzyme A oxidase 1 [Anas platyrhynchos]	gi|514706297|ref|XM_005010178.1|	3581	0	PREDICTED: Anas platyrhynchos acyl-CoA oxidase 1, palmitoyl (ACOX1), mRNA	Q8HYL8	1038	0	Peroxisomal acyl-coenzyme A oxidase 1	YGL205w	271	3e-76	COG1960	pfam01756	ACOX	Acyl-CoA oxidase. This is a family of Acyl-CoA oxidases EC:1.3.3.6. Acyl-coA oxidase converts acyl-CoA into trans-2- enoyl-CoA.	GO:0033540|fatty acid beta-oxidation using acyl-CoA oxidase;GO:0019395|fatty acid oxidation;GO:0006091|generation of precursor metabolites and energy;GO:0006629|lipid metabolic process;GO:0006693|prostaglandin metabolic process;	GO:0005777|peroxisome;	GO:0003995|acyl-CoA dehydrogenase activity;GO:0003997|acyl-CoA oxidase activity;GO:0050660|flavin adenine dinucleotide binding;	.	.
ENSAPLG00000015676	0	1	0	0.266519	4	1	1774	1247.79	0.000213593	-12.1928	1.36706e-40	6.60931e-38	down	yes	chrKB742693.1:1433911-1442040:+	gi|483519678|gb|EOB05384.1|	2298	0	Cytochrome P450 2K1, partial [Anas platyrhynchos]	gi|543732870|ref|XM_005507401.1|	918	0	PREDICTED: Columba livia cytochrome P450 2K4-like (LOC102096140), transcript variant X1, mRNA	Q92090	433	1e-144	Cytochrome P450 2K1	BH0579	88.6	6e-18	COG2124	pfam00067	p450	Cytochrome P450. Cytochrome P450s are haem-thiolate proteins involved in the oxidative degradation of various compounds. They are particularly well known for their role in the degradation of environmental toxins and mutagens. They can be divided into 4 classes, according to the method by which electrons from NAD(P)H are delivered to the catalytic site. Sequence conservation is relatively low with…	GO:0043390|aflatoxin B1 metabolic process;GO:0048252|lauric acid metabolic process;GO:0002933|lipid hydroxylation;	GO:0005789|endoplasmic reticulum membrane;	GO:0070330|aromatase activity;GO:0020037|heme binding;GO:0005506|iron ion binding;	.	.
ENSAPLG00000012821	1444	1195	1527	1091.62	922	1502	3666	3368.6	0.324058	-1.62568	0.000479873	0.0151822	down	yes	chrKB743904.1:83654-92346:+	gi|224043682|ref|XP_002187756.1|	1082	1e-143	PREDICTED: ras-related protein Rab-30 [Taeniopygia guttata]	gi|513166369|ref|XM_417213.4|	967	0	PREDICTED: Gallus gallus RAB30, member RAS oncogene family (RAB30), transcript variant X2, mRNA	Q923S9	416	4e-143	Ras-related protein Rab-30	.	.	.	.	pfam00071	Ras	Ras family. Includes sub-families Ras, Rab, Rac, Ral, Ran, Rap Ypt1 and more. Shares P-loop motif with GTP_EFTU, arf and myosin_head. See pfam00009 pfam00025, pfam00063. As regards Rab GTPases, these are important regulators of vesicle formation, motility and fusion. They share a fold in common with all Ras GTPases: this is a six-stranded beta-sheet surrounded by five alpha-helices.	GO:0007030|Golgi organization;GO:0006886|intracellular protein transport;GO:0034389|lipid particle organization;GO:0032482|Rab protein signal transduction;	GO:0005801|cis-Golgi network;GO:0005737|cytoplasm;GO:0005794|Golgi apparatus;GO:0031985|Golgi cisterna;GO:0016020|membrane;GO:0005802|trans-Golgi network;	GO:0005525|GTP binding;GO:0003924|GTPase activity;	K07917	RAB30; Ras-related protein Rab-30
ENSAPLG00000012359	188	253	485	226.372	389	339	9217	6721.09	0.0336808	-4.89193	1.33062e-22	3.11898e-20	down	yes	chrKB742786.1:441045-473841:+	gi|874461776|ref|XP_005015417.2|	4784	0	PREDICTED: glycine dehydrogenase (decarboxylating), mitochondrial, partial [Anas platyrhynchos]	gi|541983584|ref|XM_005443625.1|	2493	0	PREDICTED: Falco cherrug glycine dehydrogenase (decarboxylating) (GLDC), transcript variant X1, mRNA	P15505	1791	0	Glycine dehydrogenase (decarboxylating), mitochondrial	all4607_2	639	0	COG1003	pfam02347	GDC-P	Glycine cleavage system P-protein. This family consists of Glycine cleavage system P-proteins EC:1.4.4.2 from bacterial, mammalian and plant sources. The P protein is part of the glycine decarboxylase multienzyme complex EC:2.1.2.10 (GDC) also annotated as glycine cleavage system or glycine synthase. GDC consists of four proteins P, H, L and T. The reaction catalysed by this protein is:- Glycine …	GO:0006546|glycine catabolic process;	GO:0005739|mitochondrion;	GO:0004375|glycine dehydrogenase (decarboxylating) activity;GO:0016829|lyase activity;	K00281	GLDC, gcvP; glycine dehydrogenase [EC:1.4.4.2]
ENSAPLG00000015983	10	11	24	11.0199	3	5	4317	3034.69	0.00363133	-8.10529	1.19427e-44	6.65665e-42	down	yes	chrKB742905.1:9177-14890:-	gi|514735459|ref|XP_005017313.1|	1657	0	PREDICTED: sulfotransferase 6B1 isoform X2 [Anas platyrhynchos]	gi|45384225|ref|NM_205060.1|	614	0	Gallus gallus sulfotransferase (LOC395933), mRNA	P0CC03	331	5e-111	Sulfotransferase 6B1	.	.	.	.	pfam00685	Sulfotransfer_1	Sulfotransferase domain.	.	GO:0005737|cytoplasm;	GO:0008146|sulfotransferase activity;	.	.
ENSAPLG00000014336	1	3	4	1.93423	1	15	7301	5132.73	0.000376842	-11.3738	4.41082e-66	1.3648e-62	down	yes	chrKB742978.1:145735-148422:-	gi|514740494|ref|XP_005018278.1|	1124	1e-154	PREDICTED: hepatic lectin-like [Anas platyrhynchos]	gi|543743616|ref|XM_005512588.1|	360	0	PREDICTED: Columba livia hepatic lectin-like (LOC102088157), mRNA	P02707	300	1e-101	Hepatic lectin	.	.	.	.	pfam00059	Lectin_C	Lectin C-type domain. This family includes both long and short form C-type	GO:0006897|endocytosis;	GO:0016021|integral component of membrane;	GO:0030246|carbohydrate binding;	.	.
ENSAPLG00000003713	24	17	7	13.6375	4	11	1854	1306.94	0.0104347	-6.58247	5.54203e-10	4.71103e-08	down	yes	chrKB744039.1:91733-97424:-	gi|874493426|ref|XP_012961647.1|	1991	0	PREDICTED: mannan-binding lectin serine protease 1 [Anas platyrhynchos]	gi|47087164|ref|NM_213586.1|	890	0	Gallus gallus mannan-binding lectin serine peptidase 1 (C4/C2 activating component of Ra-reactive factor) (MASP1), mRNA	P48740	243	1e-71	Mannan-binding lectin serine protease 1	mlr3307	107	1e-25	COG5640	pfam00089	Trypsin	Trypsin.	GO:0006956|complement activation;GO:0001867|complement activation, lectin pathway;GO:0045087|innate immune response;GO:0045916|negative regulation of complement activation;GO:0006898|receptor-mediated endocytosis;	GO:0005576|extracellular region;GO:0005615|extracellular space;	GO:0005509|calcium ion binding;GO:0048306|calcium-dependent protein binding;GO:0008233|peptidase activity;GO:0042803|protein homodimerization activity;GO:0004252|serine-type endopeptidase activity;	K03992	MASP1; mannan-binding lectin serine protease 1 [EC:3.4.21.-]
ENSAPLG00000002389	134	4	52	54.5425	16	7	10694	7519.12	0.00725384	-7.10704	0.000670191	0.0204537	down	yes	chrKB742597.1:389187-416814:+	gi|874453830|ref|XP_012948360.1|	7085	0	PREDICTED: alpha-2-macroglobulin-like protein 1 isoform X1 [Anas platyrhynchos]	gi|513161047|ref|XM_004938106.1|	1404	0	PREDICTED: Gallus gallus alpha-2-macroglobulin-like 2 (A2ML2), transcript variant X7, mRNA	A8K2U0	1035	0	Alpha-2-macroglobulin-like protein 1	.	.	.	.	pfam07678	A2M_comp	A-macroglobulin complement component. This family includes the complement components region of the alpha-2-macroglobulin family.	GO:0052548|regulation of endopeptidase activity;	GO:0070062|extracellular exosome;GO:0005615|extracellular space;	GO:0030414|peptidase inhibitor activity;GO:0004867|serine-type endopeptidase inhibitor activity;	.	.
ENSAPLG00000003077	4	4	4	3.16089	4	6	15082	10596.2	0.000298303	-11.7109	2.60619e-66	1.00801e-62	down	yes	chrKB743728.1:1028382-1037143:-	gi|514769869|ref|XP_005025258.1|	2454	0	PREDICTED: cytochrome P450 2H1 isoform X1 [Anas platyrhynchos]	gi|541977976|ref|XM_005441612.1|	813	0	PREDICTED: Falco cherrug cytochrome P450 2H1-like (LOC102049475), mRNA	P05180	755	0	Cytochrome P450 2H1	BH0579	103	6e-23	COG2124	pfam00067	p450	Cytochrome P450. Cytochrome P450s are haem-thiolate proteins involved in the oxidative degradation of various compounds. They are particularly well known for their role in the degradation of environmental toxins and mutagens. They can be divided into 4 classes, according to the method by which electrons from NAD(P)H are delivered to the catalytic site. Sequence conservation is relatively low with…	.	GO:0005789|endoplasmic reticulum membrane;	GO:0070330|aromatase activity;GO:0020037|heme binding;GO:0005506|iron ion binding;	K17853	CYP2H; cytochrome P450, family 2, subfamily H
ENSAPLG00000003072	20	19	3	12.0758	2	187	170	175.63	0.0687567	-3.86236	0.000247325	0.00844674	down	yes	chrKB742553.1:529803-531351:+	gi|874451485|ref|XP_005011647.2|	1267	3e-174	PREDICTED: complement C1q tumor necrosis factor-related protein 8-like isoform X1 [Anas platyrhynchos]	gi|543726802|ref|XM_005504455.1|	571	0	PREDICTED: Columba livia complement C1q tumor necrosis factor-related protein 1-like (LOC102094906), mRNA	Q9QXP7	256	9e-83	Complement C1q tumor necrosis factor-related protein 1	.	.	.	.	pfam00386	C1q	C1q domain. C1q is a subunit of the C1 enzyme complex that activates the serum complement system.	GO:0010544|negative regulation of platelet activation;GO:0090331|negative regulation of platelet aggregation;GO:2000860|positive regulation of aldosterone secretion;GO:0007204|positive regulation of cytosolic calcium ion concentration;GO:0010628|positive regulation of gene expression;GO:0043410|positive regulation of MAPK cascade;GO:0051897|positive regulation of protein kinase B signaling;GO:007…	GO:0005581|collagen trimer;GO:0005829|cytosol;GO:0005615|extracellular space;GO:0005887|integral component of plasma membrane;	GO:0005518|collagen binding;	.	.
ENSAPLG00000010096	45	44	33	32.8496	75	12	132337	92979.6	0.000353299	-11.4668	6.52475e-23	1.56616e-20	down	yes	chrKB743293.1:2209-71874:+	gi|874480071|ref|XP_012957193.1|	6469	0	PREDICTED: deleted in malignant brain tumors 1 protein-like isoform X2 [Anas platyrhynchos]	gi|513233653|ref|XM_424430.4|	993	0	PREDICTED: Gallus gallus deleted in malignant brain tumors 1 protein-like (LOC426820), mRNA	Q9UGM3	1223	0	Deleted in malignant brain tumors 1 protein	.	.	.	.	pfam00530	SRCR	Scavenger receptor cysteine-rich domain. These domains are disulphide rich extracellular domains. These domains are found in several extracellular receptors and may be involved in protein-protein interactions.	GO:0051607|defense response to virus;GO:0030855|epithelial cell differentiation;GO:0043152|induction of bacterial agglutination;GO:0045087|innate immune response;GO:0001833|inner cell mass cell proliferation;GO:0002221|pattern recognition receptor signaling pathway;GO:0030858|positive regulation of epithelial cell differentiation;GO:0015031|protein transport;GO:0006898|receptor-mediated endocytos…	GO:0005737|cytoplasm;GO:0070062|extracellular exosome;GO:0005576|extracellular region;GO:0005615|extracellular space;GO:0019898|extrinsic component of membrane;GO:0030670|phagocytic vesicle membrane;GO:0005578|proteinaceous extracellular matrix;GO:0042589|zymogen granule membrane;	GO:0048306|calcium-dependent protein binding;GO:0005044|scavenger receptor activity;GO:0008329|signaling pattern recognition receptor activity;GO:0035375|zymogen binding;	K13912	DMBT1; deleted in malignant brain tumors 1 protein
ENSAPLG00000007800	265	267	489	255.561	195	171	1186	957.363	0.266943	-1.9054	0.00128263	0.0351886	down	yes	chrKB743520.1:11268-22629:+	gi|874485101|ref|XP_012958900.1|	987	7e-131	PREDICTED: ectodysplasin-A receptor-associated adapter protein, partial [Anas platyrhynchos]	gi|60302688|ref|NM_001012405.2|	598	0	Gallus gallus EDAR-associated death domain (EDARADD), mRNA	Q8WWZ3	201	9e-61	Ectodysplasin-A receptor-associated adapter protein	.	.	.	.	pfam00531	Death	Death domain.	GO:0030154|cell differentiation;GO:0001942|hair follicle development;GO:0042475|odontogenesis of dentin-containing tooth;GO:0007165|signal transduction;GO:0061153|trachea gland development;	GO:0005737|cytoplasm;	.	.	.
ENSAPLG00000009656	576	733	1226	629.389	422	809	5118	3994.02	0.157583	-2.66582	2.32428e-08	1.64949e-06	down	yes	chrKB742984.1:3155876-3162020:-	gi|733927472|ref|XP_010724704.1|	744	1e-89	PREDICTED: glycine cleavage system H protein, mitochondrial [Meleagris gallopavo]	gi|52138646|ref|NM_001004372.1|	462	0	Gallus gallus glycine cleavage system protein H (aminomethyl carrier) (GCSH), mRNA	P11183	252	4e-77	Glycine cleavage system H protein, mitochondrial	TM0212	127	1e-32	COG0509	pfam01597	GCV_H	Glycine cleavage H-protein. This is a family of glycine cleavage H-proteins, part of the glycine cleavage multienzyme complex (GCV) found in bacteria and the mitochondria of eukaryotes. GCV catalyses the catabolism of glycine in eukaryotes. A lipoyl group is attached to a completely conserved lysine residue. The H protein shuttles the methylamine group of glycine from the P protein to the T prote…	GO:0019464|glycine decarboxylation via glycine cleavage system;	GO:0005960|glycine cleavage complex;GO:0005739|mitochondrion;	.	K02437	gcvH, GCSH; glycine cleavage system H protein
ENSAPLG00000004381	720	1380	1808	966.442	1129	773	8182	6402.35	0.150951	-2.72785	2.07557e-08	1.48663e-06	down	yes	chrKB743225.1:53004-56575:+	gi|514752642|ref|XP_005021163.1|	1920	0	PREDICTED: sterol 26-hydroxylase, mitochondrial, partial [Anas platyrhynchos]	gi|527272621|ref|XM_005154084.1|	861	0	PREDICTED: Melopsittacus undulatus sterol 26-hydroxylase, mitochondrial (LOC101871928), mRNA	Q02318	448	2e-152	Sterol 26-hydroxylase, mitochondrial	BH0579	94.4	2e-20	COG2124	pfam00067	p450	Cytochrome P450. Cytochrome P450s are haem-thiolate proteins involved in the oxidative degradation of various compounds. They are particularly well known for their role in the degradation of environmental toxins and mutagens. They can be divided into 4 classes, according to the method by which electrons from NAD(P)H are delivered to the catalytic site. Sequence conservation is relatively low with…	GO:0006699|bile acid biosynthetic process;GO:0008206|bile acid metabolic process;GO:0008203|cholesterol metabolic process;GO:0044281|small molecule metabolic process;GO:0016125|sterol metabolic process;GO:0006805|xenobiotic metabolic process;	GO:0005743|mitochondrial inner membrane;GO:0005759|mitochondrial matrix;	GO:0047749|cholestanetriol 26-monooxygenase activity;GO:0031073|cholesterol 26-hydroxylase activity;GO:0020037|heme binding;GO:0005506|iron ion binding;GO:0008395|steroid hydroxylase activity;GO:0030343|vitamin D3 25-hydroxylase activity;	K00488	CYP27A; cholestanetriol 26-monooxygenase [EC:1.14.13.15]
ENSAPLG00000003211	201	732	750	412.164	1545	3194	493	1877.24	0.219559	-2.18732	0.000441013	0.0141848	down	yes	chrKB742867.1:1330328-1347471:-	gi|902875730|ref|XP_013027986.1|	1399	0	PREDICTED: carbonic anhydrase 2 [Anser cygnoides domesticus]	gi|63129|emb|X04810.1|	974	0	Chicken mRNA for carbonic anhydrase II CA-II (EC4.2.1.1)	P07630	501	5e-175	Carbonic anhydrase 2	BH0360	115	7e-28	COG3338	pfam00194	Carb_anhydrase	Eukaryotic-type carbonic anhydrase.	GO:0038166|angiotensin-activated signaling pathway;GO:0002009|morphogenesis of an epithelium;GO:0006730|one-carbon metabolic process;GO:0032849|positive regulation of cellular pH reduction;GO:2001150|positive regulation of dipeptide transmembrane transport;GO:0032230|positive regulation of synaptic transmission, GABAergic;GO:2001225|regulation of chloride transport;GO:0051453|regulation of intrac…	GO:0045177|apical part of cell;GO:0005737|cytoplasm;GO:0005829|cytosol;GO:0070062|extracellular exosome;GO:0043209|myelin sheath;GO:0005886|plasma membrane;	GO:0004064|arylesterase activity;GO:0004089|carbonate dehydratase activity;GO:0008270|zinc ion binding;	K18245	CA2; carbonic anhydrase 2 [EC:4.2.1.1]
ENSAPLG00000005388	1020	862	1392	839.678	1488	1675	37590	27460.4	0.0305777	-5.03137	9.36184e-16	1.47793e-13	down	yes	chrKB742850.1:314782-328862:+	gi|902926393|ref|XP_013051403.1|	1760	0	PREDICTED: phosphoserine aminotransferase [Anser cygnoides domesticus]	gi|514732340|ref|XM_005016520.1|	2069	0	PREDICTED: Anas platyrhynchos phosphoserine aminotransferase 1 (PSAT1), mRNA	Q99K85	597	0	Phosphoserine aminotransferase	PA3167	341	2e-109	COG1932	pfam00266	Aminotran_5	Aminotransferase class-V. This domain is found in amino transferases, and other enzymes including cysteine desulphurase EC:4.4.1.-.	GO:0006564|L-serine biosynthetic process;	GO:0005737|cytoplasm;GO:0070062|extracellular exosome;	GO:0004648|O-phospho-L-serine:2-oxoglutarate aminotransferase activity;	.	.
ENSAPLG00000010641	620	649	914	557.542	405	757	3940	3144.8	0.17729	-2.49581	1.36192e-07	8.96608e-06	down	yes	chrKB742459.1:937145-969765:+	gi|483524214|gb|EOB08267.1|	2429	0	Peroxisome proliferator-activated receptor alpha, partial [Anas platyrhynchos]	gi|146152180|gb|EF534215.1|	1382	0	Anas platyrhynchos peroxisomer proliferator activated receptor alpha (PPARalpha) mRNA, complete cds	Q07869	847	0	Peroxisome proliferator-activated receptor alpha	.	.	.	.	pfam00105	zf-C4	Zinc finger, C4 type (two domains). In nearly all cases, this is the DNA binding domain of a nuclear hormone receptor. The alignment contains two Zinc finger domains that are too dissimilar to be aligned with each other.	GO:0035095|behavioral response to nicotine;GO:0044255|cellular lipid metabolic process;GO:0032922|circadian regulation of gene expression;GO:0007623|circadian rhythm;GO:0070166|enamel mineralization;GO:0008544|epidermis development;GO:0006631|fatty acid metabolic process;GO:0015908|fatty acid transport;GO:0010467|gene expression;GO:0007507|heart development;GO:0030522|intracellular receptor signa…	GO:0005654|nucleoplasm;GO:0005634|nucleus;	GO:0003677|DNA binding;GO:0008144|drug binding;GO:0004879|RNA polymerase II transcription factor activity, ligand-activated sequence-specific DNA binding;GO:0008289|lipid binding;GO:0000978|RNA polymerase II core promoter proximal region sequence-specific DNA binding;GO:0001078|transcriptional repressor activity, RNA polymerase II core promoter proximal region sequence-specific binding;GO:0001077…	K07294	NR1C1, PPARA; peroxisome proliferator-activated receptor alpha
ENSAPLG00000010063	130	90	172	100.622	259	215	1208	1010.04	0.0996219	-3.32739	1.96025e-08	1.41715e-06	down	yes	chrKB743301.1:3238903-3253715:-	gi|697012669|ref|XP_009574656.1|	1965	0	PREDICTED: low affinity cationic amino acid transporter 2 [Fulmarus glacialis]	gi|312283679|ref|NM_001199102.1|	655	0	Gallus gallus solute carrier family 7 (cationic amino acid transporter, y+ system), member 2 (SLC7A2), mRNA	B3TP03	697	0	Cationic amino acid transporter 2	CAC3285	124	2e-29	COG0531	pfam13520	AA_permease_2	Amino acid permease.	GO:0097638|L-arginine import across plasma membrane;GO:0097639|L-lysine import across plasma membrane;	GO:0005737|cytoplasm;GO:0031410|cytoplasmic vesicle;GO:0005794|Golgi apparatus;GO:0016021|integral component of membrane;GO:0005886|plasma membrane;	GO:0015171|amino acid transmembrane transporter activity;GO:0061459|L-arginine transmembrane transporter activity;GO:0015189|L-lysine transmembrane transporter activity;	.	.
ENSAPLG00000010476	1331	1494	1549	1139.63	726	1867	3280	3131.75	0.363894	-1.45841	0.00191582	0.0494818	down	yes	chrKB743145.1:4013962-4031229:-	gi|768360738|ref|XP_011577521.1|	3838	0	PREDICTED: E3 ubiquitin-protein ligase SMURF1 isoform X3 [Aquila chrysaetos canadensis]	gi|529418570|ref|XM_005229102.1|	1230	0	PREDICTED: Falco peregrinus SMAD specific E3 ubiquitin protein ligase 1 (SMURF1), mRNA	Q9HCE7	1456	0	E3 ubiquitin-protein ligase SMURF1	SPAC11G7.02	532	4e-177	COG5021	pfam00632	HECT	HECT-domain (ubiquitin-transferase). The name HECT comes from Homologous to the E6-AP Carboxyl Terminus.	GO:0098779|mitophagy in response to mitochondrial depolarization;GO:0030509|BMP signaling pathway;GO:0030154|cell differentiation;GO:0007398|ectoderm development;GO:0030514|negative regulation of BMP signaling pathway;GO:0030279|negative regulation of ossification;GO:0030512|negative regulation of transforming growth factor beta receptor signaling pathway;GO:0002230|positive regulation of defense…	GO:0005737|cytoplasm;GO:0005829|cytosol;GO:0070062|extracellular exosome;GO:0005654|nucleoplasm;GO:0005886|plasma membrane;	GO:0048185|activin binding;GO:0070411|I-SMAD binding;GO:0016874|ligase activity;GO:0005543|phospholipid binding;GO:0070412|R-SMAD binding;GO:0061630|ubiquitin protein ligase activity;GO:0004842|ubiquitin-protein transferase activity;	K04678	SMURF; E3 ubiquitin ligase SMURF1/2 [EC:2.3.2.26]
ENSAPLG00000003265	304	335	525	293.498	244	218	1405	1143.63	0.256638	-1.96219	0.000467465	0.014881	down	yes	chrKB742832.1:133655-136538:-	gi|823470510|ref|XP_012434079.1|	1014	5e-131	PREDICTED: epsin-3 isoform X2 [Taeniopygia guttata]	gi|525017102|ref|XM_005056054.1|	515	0	PREDICTED: Ficedula albicollis epsin 3 (EPN3), transcript variant X2, mRNA	Q9H201	312	8e-100	Epsin-3	.	.	.	.	pfam01417	ENTH	ENTH domain. The ENTH (Epsin N-terminal homology) domain is found in proteins involved in endocytosis and cytoskeletal machinery. The function of the ENTH domain is unknown.	.	GO:0030136|clathrin-coated vesicle;GO:0005905|coated pit;GO:0070062|extracellular exosome;GO:0019897|extrinsic component of plasma membrane;GO:0005634|nucleus;GO:0048471|perinuclear region of cytoplasm;	GO:0008289|lipid binding;	K12471	EPN; epsin
ENSAPLG00000012773	514	316	520	354.626	224	378	4309	3223.18	0.110023	-3.18412	5.89187e-10	4.98104e-08	down	yes	chrKB820844.1:1-1135:-	gi|483271816|gb|EOA92611.1|	420	2e-50	C-C motif chemokine 4-like protein, partial [Anas platyrhynchos]	gi|543365186|ref|XM_005525898.1|	149	8e-71	PREDICTED: Pseudopodoces humilis c-C motif chemokine 4 homolog (LOC102102692), mRNA	Q90826	130	8e-38	C-C motif chemokine 4 homolog	.	.	.	.	pfam00048	IL8	Small cytokines (intecrine/chemokine), interleukin-8 like. Includes a number of secreted growth factors and interferons involved in mitogenic, chemotactic, and inflammatory activity. Structure contains two highly conserved disulfide bonds.	GO:0071346|cellular response to interferon-gamma;GO:0071347|cellular response to interleukin-1;GO:0071356|cellular response to tumor necrosis factor;GO:0070098|chemokine-mediated signaling pathway;GO:0048245|eosinophil chemotaxis;GO:0007186|G-protein coupled receptor signaling pathway;GO:0006954|inflammatory response;GO:0048247|lymphocyte chemotaxis;GO:0002548|monocyte chemotaxis;GO:0030593|neutr…	GO:0005615|extracellular space;	GO:0048020|CCR chemokine receptor binding;GO:0008009|chemokine activity;	K12964	CCL4; C-C motif chemokine 4
ENSAPLG00000012530	2	35	59	21.984	57	120	1202	901.357	0.0243899	-5.35757	4.66777e-05	0.0018806	down	yes	chrKB742503.1:57335-84482:-	gi|514708375|ref|XP_005010879.1|	1900	0	PREDICTED: hydroxyacid oxidase 1 [Anas platyrhynchos]	gi|543748958|ref|XM_005515157.1|	804	0	PREDICTED: Columba livia hydroxyacid oxidase (glycolate oxidase) 1 (HAO1), transcript variant X1, mRNA	Q9UJM8	583	0	Hydroxyacid oxidase 1	all0170	320	2e-104	COG1304	pfam01070	FMN_dh	FMN-dependent dehydrogenase.	GO:0034641|cellular nitrogen compound metabolic process;GO:0001561|fatty acid alpha-oxidation;GO:0046296|glycolate catabolic process;GO:0046487|glyoxylate metabolic process;GO:0006979|response to oxidative stress;GO:0044281|small molecule metabolic process;	GO:0005782|peroxisomal matrix;GO:0005777|peroxisome;	GO:0003973|(S)-2-hydroxy-acid oxidase activity;GO:0010181|FMN binding;GO:0008891|glycolate oxidase activity;GO:0047969|glyoxylate oxidase activity;GO:0052853|long-chain-(S)-2-hydroxy-long-chain-acid oxidase activity;GO:0052854|medium-chain-(S)-2-hydroxy-acid oxidase activity;GO:0005102|receptor binding;GO:0052852|very-long-chain-(S)-2-hydroxy-acid oxidase activity;	K11517	HAO; (S)-2-hydroxy-acid oxidase [EC:1.1.3.15]
ENSAPLG00000013127	78	201	64	91.568	37	259	1195	930.122	0.0984473	-3.34451	0.00109388	0.0306584	down	yes	chrKB742800.1:312-74075:-	gi|874462192|ref|XP_012951215.1|	4852	0	PREDICTED: immunoglobulin superfamily DCC subclass member 4 isoform X2 [Anas platyrhynchos]	gi|513201950|ref|XM_003641826.2|	1467	0	PREDICTED: Gallus gallus immunoglobulin superfamily, DCC subclass, member 4 (IGDCC4), transcript variant X1, mRNA	Q8TDY8	1299	0	Immunoglobulin superfamily DCC subclass member 4	.	.	.	.	pfam07679	I-set	Immunoglobulin I-set domain.	.	GO:0016021|integral component of membrane;GO:0005886|plasma membrane;	.	.	.
ENSAPLG00000007770	24	8	10	11.8498	15	10	1630	1153.47	0.0102732	-6.60497	3.07387e-07	1.88713e-05	down	yes	chrKB742815.1:899712-911167:+	gi|514729757|ref|XP_005015959.1|	2826	0	PREDICTED: solute carrier family 22 member 2 [Anas platyrhynchos]	gi|513176233|ref|XM_419622.3|	1140	0	PREDICTED: Gallus gallus solute carrier family 22 member 2-like (LOC421584), mRNA	O70577	764	0	Solute carrier family 22 member 2	.	.	.	.	pfam00083	Sugar_tr	Sugar (and other) transporter.	GO:0072488|ammonium transmembrane transport;GO:0006812|cation transport;GO:0015871|choline transport;GO:0015872|dopamine transport;GO:0015695|organic cation transport;GO:0015697|quaternary ammonium group transport;	GO:0070062|extracellular exosome;GO:0005887|integral component of plasma membrane;	GO:0015220|choline transmembrane transporter activity;GO:0005329|dopamine transmembrane transporter activity;GO:0015101|organic cation transmembrane transporter activity;GO:0015651|quaternary ammonium group transmembrane transporter activity;	K08199	SLC22A2, OCT2; MFS transporter, OCT family, solute carrier family 22 (organic cation transporter), member 2
ENSAPLG00000014330	690	1476	2176	1057.37	454	1152	5838	4613.55	0.229188	-2.1254	3.28485e-05	0.00135882	down	yes	chrKB744088.1:1048910-1053127:-	gi|701328025|ref|XP_009976331.1|	601	4e-74	PREDICTED: ribonuclease UK114 [Tauraco erythrolophus]	gi|41635576|emb|BX935048.1|	323	3e-167	Gallus gallus finished cDNA, clone ChEST298p22	P52758	202	1e-62	Ribonuclease UK114	Cj1388	108	2e-27	COG0251	pfam01042	Ribonuc_L-PSP	Endoribonuclease L-PSP. Endoribonuclease active on single-stranded mRNA. Inhibits protein synthesis by cleavage of mRNA. Previously thought to inhibit protein synthesis initiation. This protein may also be involved in the regulation of purine biosynthesis. YjgF (renamed RidA) family members are enamine/imine deaminases. They hydrolyze reactive intermediates released by PLP-dependent enzymes, incl…	GO:0007420|brain development;GO:0070314|G1 to G0 transition;GO:0001822|kidney development;GO:0030324|lung development;GO:0050680|negative regulation of epithelial cell proliferation;GO:0017148|negative regulation of translation;GO:0006449|regulation of translational termination;GO:0033993|response to lipid;GO:1902074|response to salt;	GO:0005737|cytoplasm;GO:0005829|cytosol;GO:0070062|extracellular exosome;GO:0005739|mitochondrion;GO:0005634|nucleus;GO:0005777|peroxisome;	GO:0019239|deaminase activity;GO:0016892|endoribonuclease activity, producing 3'-phosphomonoesters;GO:0036041|long-chain fatty acid binding;GO:1904012|platinum binding;GO:0044822|poly(A) RNA binding;GO:0046914|transition metal ion binding;GO:1904013|xenon atom binding;	.	.
ENSAPLG00000005951	209	353	441	250.784	718	476	7879	5946.22	0.0421753	-4.56746	1.07842e-20	2.25462e-18	down	yes	chrKB743437.1:35365-36356:+	gi|514760816|ref|XP_005023107.1|	441	9e-52	PREDICTED: guanidinoacetate N-methyltransferase [Anas platyrhynchos]	gi|527245949|ref|XM_005141252.1|	194	1e-95	PREDICTED: Melopsittacus undulatus guanidinoacetate N-methyltransferase (LOC101876927), mRNA	Q6PBF6	148	8e-42	Guanidinoacetate N-methyltransferase	.	.	.	.	pfam06105	Aph-1	Aph-1 protein. This family consists of several eukaryotic Aph-1 proteins.Gamma-secretase catalyses the intramembrane proteolysis of Notch, beta-amyloid precursor protein, and other substrates as part of a new signaling paradigm and as a key step in the pathogenesis of Alzheimer's disease. It is thought that the presenilin heterodimer comprises the catalytic site and that a highly glycosylated for…	GO:0006601|creatine biosynthetic process;	.	GO:0030731|guanidinoacetate N-methyltransferase activity;	K00542	GAMT; guanidinoacetate N-methyltransferase [EC:2.1.1.2]
ENSAPLG00000008240	1352	1824	3700	1672.36	1428	1455	12398	9678.72	0.172788	-2.53293	9.20106e-07	5.06582e-05	down	yes	chrKB743651.1:1300670-1473263:-	gi|902892356|ref|XP_013035535.1|	2960	0	PREDICTED: NADP-dependent malic enzyme [Anser cygnoides domesticus]	gi|62459|emb|X66418.1|	1665	0	Aix sp. mRNA for malic enzyme	P28227	1133	0	NADP-dependent malic enzyme	VC1188	424	4e-139	COG0281	pfam03949	Malic_M	Malic enzyme, NAD binding domain.	GO:0006108|malate metabolic process;	GO:0005737|cytoplasm;	GO:0004471|malate dehydrogenase (decarboxylating) (NAD+) activity;GO:0004473|malate dehydrogenase (decarboxylating) (NADP+) activity;GO:0046872|metal ion binding;GO:0051287|NAD binding;GO:0008948|oxaloacetate decarboxylase activity;	K00029	E1.1.1.40, maeB; malate dehydrogenase (oxaloacetate-decarboxylating)(NADP+) [EC:1.1.1.40]
ENSAPLG00000001634	10	46	27	20.9591	18	105	19165	13498.6	0.00155268	-9.33102	2.28684e-15	3.40189e-13	down	yes	chrKB743412.1:755833-764058:-	gi|874483080|ref|XP_005022948.2|	2418	0	PREDICTED: angiopoietin-related protein 3 [Anas platyrhynchos]	gi|541974462|ref|XM_005440398.1|	956	0	PREDICTED: Falco cherrug angiopoietin-like 3 (ANGPTL3), mRNA	Q9Y5C1	526	0	Angiopoietin-related protein 3	.	.	.	.	pfam00147	Fibrinogen_C	Fibrinogen beta and gamma chains, C-terminal globular domain.	GO:0055090|acylglycerol homeostasis;GO:0048844|artery morphogenesis;GO:0007160|cell-matrix adhesion;GO:0042632|cholesterol homeostasis;GO:0008203|cholesterol metabolic process;GO:0006631|fatty acid metabolic process;GO:0006071|glycerol metabolic process;GO:0007229|integrin-mediated signaling pathway;GO:0055088|lipid homeostasis;GO:0019915|lipid storage;GO:0051005|negative regulation of lipoprotei…	GO:0009986|cell surface;GO:0005769|early endosome;GO:0005615|extracellular space;GO:0005794|Golgi apparatus;	GO:0004857|enzyme inhibitor activity;GO:0008083|growth factor activity;GO:0005178|integrin binding;GO:0004859|phospholipase inhibitor activity;	.	.
ENSAPLG00000001632	33	74	58	42.0961	49	42	611	460.104	0.0914925	-3.4502	4.72476e-06	0.000225607	down	yes	chrKB742873.1:2591018-2591776:-	gi|514733935|ref|XP_005031744.1|	1338	0	PREDICTED: LOW QUALITY PROTEIN: frizzled-5, partial [Anas platyrhynchos]	gi|541981194|ref|XM_005442816.1|	609	0	PREDICTED: Falco cherrug frizzled family receptor 5 (FZD5), partial mRNA	P58421	444	2e-152	Frizzled-5	.	.	.	.	pfam01534	Frizzled	Frizzled/Smoothened family membrane region. This family contains the membrane spanning region of frizzled and smoothened receptors. This membrane region is predicted to contain seven transmembrane alpha helices. Proteins related to Drosophila frizzled are receptors for Wnt (mediating the beta-catenin signalling pathway), but also the planar cell polarity (PCP) pathway and the Wnt/calcium pathway.…	GO:0043010|camera-type eye development;GO:0048666|neuron development;GO:0045595|regulation of cell differentiation;GO:0042127|regulation of cell proliferation;GO:0016055|Wnt signaling pathway;	GO:0016021|integral component of membrane;GO:0005886|plasma membrane;	GO:0004930|G-protein coupled receptor activity;	K02375	FZD5_8, fz2; frizzled 5/8
ENSAPLG00000016046	0	10	14	5.51639	10	2	845	597.861	0.00922687	-6.75994	6.97967e-07	3.94097e-05	down	yes	chrKB742736.1:636080-647697:+	gi|874460053|ref|XP_012950475.1|	5748	0	PREDICTED: apical endosomal glycoprotein isoform X2 [Anas platyrhynchos]	gi|542166700|ref|XM_005491888.1|	615	0	PREDICTED: Zonotrichia albicollis MAM domain containing 4 (MAMDC4), mRNA	A2AJA7	846	0	Apical endosomal glycoprotein	.	.	.	.	pfam00629	MAM	MAM domain. An extracellular domain found in many receptors.	GO:0015031|protein transport;	GO:0016021|integral component of membrane;	.	.	.
ENSAPLG00000002015	0	2	0	0.533038	0	7	1043	734.634	0.000725583	-10.4286	3.89504e-05	0.00159841	down	yes	chrKB743201.1:10692-120100:+	gi|874477273|ref|XP_005020858.2|	604	3e-76	PREDICTED: type I iodothyronine deiodinase [Anas platyrhynchos]	gi|525005878|ref|XM_005050560.1|	183	8e-90	PREDICTED: Ficedula albicollis deiodinase, iodothyronine, type I (DIO1), mRNA	O42411	196	7e-62	Type I iodothyronine deiodinase (Fragment)	.	.	.	.	pfam00837	T4_deiodinase	Iodothyronine deiodinase. Iodothyronine deiodinase converts thyroxine (T4) to 3,5,3'-triiodothyronine (T3).	GO:0042446|hormone biosynthetic process;	GO:0005789|endoplasmic reticulum membrane;GO:0016021|integral component of membrane;	GO:0004800|thyroxine 5'-deiodinase activity;	K01562	DIO1; type I thyroxine 5'-deiodinase [EC:1.97.1.10]
ENSAPLG00000012304	378	269	635	321.993	897	1458	1127	1562.82	0.206033	-2.27905	9.52541e-06	0.000433434	down	yes	chrKB742734.1:1474247-1476861:-	gi|514724870|ref|XP_005014786.1|	840	2e-109	PREDICTED: cyclic AMP-dependent transcription factor ATF-3 [Anas platyrhynchos]	gi|513174989|ref|XM_004935334.1|	810	0	PREDICTED: Gallus gallus activating transcription factor 3 (ATF3), transcript variant X1, mRNA	P18847	273	1e-89	Cyclic AMP-dependent transcription factor ATF-3	.	.	.	.	pfam00170	bZIP_1	bZIP transcription factor. The Pfam entry includes the basic region and the leucine zipper region.	GO:0044267|cellular protein metabolic process;GO:0034198|cellular response to amino acid starvation;GO:0030968|endoplasmic reticulum unfolded protein response;GO:0006094|gluconeogenesis;GO:0070373|negative regulation of ERK1 and ERK2 cascade;GO:0000122|negative regulation of transcription from RNA polymerase II promoter;GO:0036499|PERK-mediated unfolded protein response;GO:1903984|positive regula…	GO:1990622|CHOP-ATF3 complex;GO:0005730|nucleolus;GO:0005654|nucleoplasm;GO:0005634|nucleus;	GO:0042802|identical protein binding;GO:0046982|protein heterodimerization activity;GO:0042803|protein homodimerization activity;GO:0000978|RNA polymerase II core promoter proximal region sequence-specific DNA binding;GO:0001078|transcriptional repressor activity, RNA polymerase II core promoter proximal region sequence-specific binding;GO:0000977|RNA polymerase II regulatory region sequence-spec…	K09032	ATF3, LRF1; activating transcription factor 3
ENSAPLG00000007145	17	28	46	22.2715	27	6	1039	741.725	0.0300267	-5.05761	6.01454e-13	6.9441e-11	down	yes	chrKB742811.1:229388-250024:-	gi|483517540|gb|EOB04022.1|	2986	0	Williams-Beuren syndrome chromosomal region 14 protein-like protein, partial [Anas platyrhynchos]	gi|157783876|gb|EU152408.1|	604	0	Gallus gallus carbohydrate response element binding protein variant 2 (ChREBP) mRNA, complete cds, alternatively spliced	Q99MZ3	323	5e-95	Carbohydrate-responsive element-binding protein	.	.	.	.	pfam00010	HLH	Helix-loop-helix DNA-binding domain.	GO:0071322|cellular response to carbohydrate stimulus;GO:0055089|fatty acid homeostasis;GO:0042593|glucose homeostasis;GO:0010255|glucose mediated signaling pathway;GO:0071157|negative regulation of cell cycle arrest;GO:0090324|negative regulation of oxidative phosphorylation;GO:0033137|negative regulation of peptidyl-serine phosphorylation;GO:0000122|negative regulation of transcription from RNA…	GO:0005737|cytoplasm;GO:0005829|cytosol;GO:0005654|nucleoplasm;GO:0005634|nucleus;GO:0005667|transcription factor complex;	GO:0035538|carbohydrate response element binding;GO:0046982|protein heterodimerization activity;GO:0000978|RNA polymerase II core promoter proximal region sequence-specific DNA binding;GO:0001078|transcriptional repressor activity, RNA polymerase II core promoter proximal region sequence-specific binding;GO:0008134|transcription factor binding;	K09113	MLX; MAX-like protein X
ENSAPLG00000006369	7	5	4	4.38755	1	1	19345	13587.8	0.000322905	-11.5966	6.5792e-63	1.4541e-59	down	yes	chrKB743644.1:220292-229773:+	gi|514767542|ref|XP_005024711.1|	2030	0	PREDICTED: fetuin-B [Anas platyrhynchos]	gi|541968546|ref|XM_005438499.1|	715	0	PREDICTED: Falco cherrug fetuin B (FETUB), mRNA	Q9UGM5	224	3e-67	Fetuin-B	.	.	.	.	pfam00031	Cystatin	Cystatin domain. Very diverse family. Attempts to define separate sub-families failed. Typically, either the N-terminal or C-terminal end is very divergent. But splitting into two domains would make very short families. pfam00666 are related to this family but have not been included.	GO:0007339|binding of sperm to zona pellucida;GO:0010951|negative regulation of endopeptidase activity;GO:0007338|single fertilization;	GO:0070062|extracellular exosome;GO:0005615|extracellular space;	GO:0004869|cysteine-type endopeptidase inhibitor activity;GO:0008191|metalloendopeptidase inhibitor activity;	.	.
ENSAPLG00000004880	2	4	7	3.13177	6	10	93	70.5516	0.0443898	-4.49363	0.000582175	0.0182325	down	yes	chrKB744105.1:190421-192230:+	gi|874494299|ref|XP_012961959.1|	869	4e-115	PREDICTED: ras-related protein Rab-17 [Anas platyrhynchos]	gi|513192999|ref|XM_421874.4|	247	3e-125	PREDICTED: Gallus gallus RAB17, member RAS oncogene family (RAB17), transcript variant X7, mRNA	P35292	213	8e-68	Ras-related protein Rab-17	.	.	.	.	pfam00071	Ras	Ras family. Includes sub-families Ras, Rab, Rac, Ral, Ran, Rap Ypt1 and more. Shares P-loop motif with GTP_EFTU, arf and myosin_head. See pfam00009 pfam00025, pfam00063. As regards Rab GTPases, these are important regulators of vesicle formation, motility and fusion. They share a fold in common with all Ras GTPases: this is a six-stranded beta-sheet surrounded by five alpha-helices.	GO:0042384|cilium assembly;GO:0032456|endocytic recycling;GO:0032401|establishment of melanosome localization;GO:0046847|filopodium assembly;GO:0002415|immunoglobulin transcytosis in epithelial cells mediated by polymeric immunoglobulin receptor;GO:0006886|intracellular protein transport;GO:0032402|melanosome transport;GO:0032482|Rab protein signal transduction;GO:0050773|regulation of dendrite d…	GO:0016324|apical plasma membrane;GO:0016323|basolateral plasma membrane;GO:0030425|dendrite;GO:0030139|endocytic vesicle;GO:0070062|extracellular exosome;GO:0005622|intracellular;GO:0042470|melanosome;GO:0043025|neuronal cell body;GO:0005886|plasma membrane;GO:0055037|recycling endosome;GO:0055038|recycling endosome membrane;	GO:0019003|GDP binding;GO:0005525|GTP binding;GO:0003924|GTPase activity;	K07909	RAB17; Ras-related protein Rab-17
ENSAPLG00000016183	29	103	147	66.6704	224	842	163	448.86	0.148533	-2.75115	7.40288e-05	0.0028349	down	yes	chrKB742403.1:1199311-1211070:+	gi|514704102|ref|XP_005009184.1|	1349	0	PREDICTED: carbonic anhydrase 13 isoform X2 [Anas platyrhynchos]	gi|524988826|ref|XM_005042264.1|	719	0	PREDICTED: Ficedula albicollis carbonic anhydrase XIII (CA13), mRNA	Q9D6N1	373	6e-126	Carbonic anhydrase 13	BH0360	113	1e-27	COG3338	pfam00194	Carb_anhydrase	Eukaryotic-type carbonic anhydrase.	GO:0006730|one-carbon metabolic process;	GO:0005829|cytosol;GO:0043231|intracellular membrane-bounded organelle;GO:0043209|myelin sheath;	GO:0004089|carbonate dehydratase activity;GO:0008270|zinc ion binding;	K01672	E4.2.1.1; carbonic anhydrase [EC:4.2.1.1]
ENSAPLG00000009571	74	514	260	213.625	183	451	5380	3981.58	0.0536534	-4.22019	0.00128711	0.035244	down	yes	chrKB744170.1:412427-421600:+	gi|874495091|ref|XP_012962218.1|	2406	0	PREDICTED: cytochrome P450 4B1, partial [Anas platyrhynchos]	gi|525004888|ref|XM_005050077.1|	858	0	PREDICTED: Ficedula albicollis cytochrome P450 4B1-like (LOC101808989), mRNA	Q64462	623	0	Cytochrome P450 4B1	Cj1411c	162	6e-43	COG2124	pfam00067	p450	Cytochrome P450. Cytochrome P450s are haem-thiolate proteins involved in the oxidative degradation of various compounds. They are particularly well known for their role in the degradation of environmental toxins and mutagens. They can be divided into 4 classes, according to the method by which electrons from NAD(P)H are delivered to the catalytic site. Sequence conservation is relatively low with…	GO:0018879|biphenyl metabolic process;GO:0042738|exogenous drug catabolic process;GO:0018917|fluorene metabolic process;	GO:0005789|endoplasmic reticulum membrane;	GO:0070330|aromatase activity;GO:0008144|drug binding;GO:0018585|fluorene oxygenase activity;GO:0020037|heme binding;GO:0005506|iron ion binding;	K07426	CYP4B1; cytochrome P450, family 4, subfamily B, polypeptide 1 [EC:1.14.14.1]
ENSAPLG00000013008	147	179	225	140.577	217	179	738	653.389	0.21515	-2.21659	0.000809283	0.0237491	down	yes	chrKB745661.1:48536-55050:-	gi|514792512|ref|XP_005030473.1|	1591	0	PREDICTED: mitochondrial uncoupling protein 4 [Anas platyrhynchos]	gi|543742993|ref|XM_005512284.1|	724	0	PREDICTED: Columba livia solute carrier family 25, member 27 (SLC25A27), mRNA	O95847	516	0	Mitochondrial uncoupling protein 4	.	.	.	.	pfam00153	Mito_carr	Mitochondrial carrier protein.	GO:0044237|cellular metabolic process;GO:0035356|cellular triglyceride homeostasis;GO:0006091|generation of precursor metabolites and energy;GO:0048839|inner ear development;GO:0043066|negative regulation of apoptotic process;GO:0051562|negative regulation of mitochondrial calcium ion concentration;GO:0010917|negative regulation of mitochondrial membrane potential;GO:0070997|neuron death;GO:00082…	GO:0045177|apical part of cell;GO:0016021|integral component of membrane;GO:0005743|mitochondrial inner membrane;GO:0005739|mitochondrion;GO:0043025|neuronal cell body;	.	K15112	SLC25A27, UCP4; solute carrier family 25 (mitochondrial uncoupling protein), member 27
ENSAPLG00000008338	194	196	250	165.241	120	140	1116	870.679	0.189784	-2.39757	6.23101e-05	0.00242821	down	yes	chrKB742563.1:158935-164361:-	gi|874451768|ref|XP_012947648.1|	2331	0	PREDICTED: LOW QUALITY PROTEIN: bile acid receptor-like [Anas platyrhynchos]	gi|541994283|ref|XM_005447211.1|	830	0	PREDICTED: Falco cherrug bile acid receptor-like (LOC102057434), mRNA	Q96RI1	400	5e-133	Bile acid receptor	.	.	.	.	pfam00105	zf-C4	Zinc finger, C4 type (two domains). In nearly all cases, this is the DNA binding domain of a nuclear hormone receptor. The alignment contains two Zinc finger domains that are too dissimilar to be aligned with each other.	GO:0015721|bile acid and bile salt transport;GO:0008206|bile acid metabolic process;GO:1903413|cellular response to bile acid;GO:0071417|cellular response to organonitrogen compound;GO:0010467|gene expression;GO:0038185|intracellular bile acid receptor signaling pathway;GO:0030522|intracellular receptor signaling pathway;GO:0070858|negative regulation of bile acid biosynthetic process;GO:0000122|…	GO:0005719|nuclear euchromatin;GO:0005654|nucleoplasm;	GO:0032052|bile acid binding;GO:0038181|bile acid receptor activity;GO:1902122|chenodeoxycholic acid binding;GO:0004879|RNA polymerase II transcription factor activity, ligand-activated sequence-specific DNA binding;GO:0016922|ligand-dependent nuclear receptor binding;GO:0001077|transcriptional activator activity, RNA polymerase II core promoter proximal region sequence-specific binding;GO:000098…	K08537	NR1H4, FXR; farnesoid X receptor
ENSAPLG00000006159	1568	731	872	874.247	638	662	34316	24539.4	0.0356263	-4.81091	5.65743e-07	3.32799e-05	down	yes	chrKB743866.1:75041-104795:+	gi|483505054|gb|EOA96830.1|	6532	0	Coagulation factor V, partial [Anas platyrhynchos]	gi|513161718|ref|XM_001231900.3|	2229	0	PREDICTED: Gallus gallus coagulation factor V (proaccelerin, labile factor) (F5), mRNA	Q593B6	163	8e-39	Coagulation factor V	.	.	.	.	pfam00754	F5_F8_type_C	F5/8 type C domain. This domain is also known as the discoidin (DS) domain family.	GO:0007596|blood coagulation;	GO:0005576|extracellular region;	GO:0005507|copper ion binding;GO:0016504|peptidase activator activity;	.	.
ENSAPLG00000014219	3243	5321	6501	3780.03	6271	5907	12992	13245.6	0.285381	-1.80904	0.00128281	0.0351886	down	yes	chrKB742652.1:1463790-1536250:+	gi|874456220|ref|XP_012949170.1|	11622	0	PREDICTED: ATP-binding cassette sub-family A member 1 [Anas platyrhynchos]	gi|402743325|ref|NM_204145.2|	5436	0	Gallus gallus ATP-binding cassette, sub-family A (ABC1), member 1 (ABCA1), mRNA	O95477	3847	0	ATP-binding cassette sub-family A member 1	SSO2137	170	3e-44	COG1131	pfam00005	ABC_tran	ABC transporter. ABC transporters for a large family of proteins responsible for translocation of a variety of compounds across biological membranes. ABC transporters are the largest family of proteins in many completely sequenced bacteria. ABC transporters are composed of two copies of this domain and two copies of a transmembrane domain pfam00664. These four domains may belong to a single polyp…	GO:0038027|apolipoprotein A-I-mediated signaling pathway;GO:0044255|cellular lipid metabolic process;GO:0071222|cellular response to lipopolysaccharide;GO:0071300|cellular response to retinoic acid;GO:0033344|cholesterol efflux;GO:0042632|cholesterol homeostasis;GO:0008203|cholesterol metabolic process;GO:0016197|endosomal transport;GO:0007186|G-protein coupled receptor signaling pathway;GO:00343…	GO:0030139|endocytic vesicle;GO:0009897|external side of plasma membrane;GO:0005794|Golgi apparatus;GO:0005887|integral component of plasma membrane;GO:0045121|membrane raft;GO:0048471|perinuclear region of cytoplasm;GO:0045335|phagocytic vesicle;GO:0005886|plasma membrane;	GO:0008509|anion transmembrane transporter activity;GO:0034186|apolipoprotein A-I binding;GO:0034188|apolipoprotein A-I receptor activity;GO:0034185|apolipoprotein binding;GO:0005524|ATP binding;GO:0042626|ATPase activity, coupled to transmembrane movement of substances;GO:0051117|ATPase binding;GO:0015485|cholesterol binding;GO:0017127|cholesterol transporter activity;GO:0005543|phospholipid bin…	K05641	ABCA1; ATP-binding cassette, subfamily A (ABC1), member 1
ENSAPLG00000004744	8	40	58	25.0332	56	113	1514	1118.04	0.0223903	-5.48098	6.50052e-09	4.97869e-07	down	yes	chrKB743244.1:41367-44119:-	gi|541954713|ref|XP_005433467.1|	1713	0	PREDICTED: cytosolic purine 5'-nucleotidase-like, partial [Falco cherrug]	gi|541954712|ref|XM_005433410.1|	617	0	PREDICTED: Falco cherrug cytosolic purine 5'-nucleotidase-like (LOC102050433), partial mRNA	Q3V1L4	548	0	Cytosolic purine 5'-nucleotidase	.	.	.	.	pfam05761	5_nucleotid	5' nucleotidase family. This family of eukaryotic proteins includes 5' nucleotidase enzymes, such as purine 5'-nucleotidase EC:3.1.3.5.	GO:0046085|adenosine metabolic process;GO:0016311|dephosphorylation;GO:0046040|IMP metabolic process;	GO:0005737|cytoplasm;	GO:0008253|5'-nucleotidase activity;GO:0046872|metal ion binding;GO:0000166|nucleotide binding;	K01081	E3.1.3.5; 5'-nucleotidase [EC:3.1.3.5]
ENSAPLG00000015969	4	56	137	44.1063	1	60	22374	15732.7	0.00280348	-8.47857	2.10006e-07	1.33156e-05	down	yes	chrKB742905.1:701-5898:-	gi|483515907|gb|EOB02989.1|	1610	0	Sulfotransferase 6B1, partial [Anas platyrhynchos]	gi|541982098|ref|XM_005443117.1|	435	0	PREDICTED: Falco cherrug sulfotransferase 6B1-like (LOC102059305), mRNA	Q6WG18	306	2e-101	Sulfotransferase 6B1	.	.	.	.	pfam00685	Sulfotransfer_1	Sulfotransferase domain.	.	GO:0005737|cytoplasm;	GO:0008146|sulfotransferase activity;	.	.
ENSAPLG00000008567	168	412	221	208.582	202	325	6993	5084.28	0.0410249	-4.60736	2.54457e-09	2.01882e-07	down	yes	chrKB742448.1:1877638-1922504:+	gi|483524439|gb|EOB08406.1|	4342	0	Dimethylglycine dehydrogenase, mitochondrial, partial [Anas platyrhynchos]	gi|527247510|ref|XM_005142022.1|	1732	0	PREDICTED: Melopsittacus undulatus dimethylglycine dehydrogenase (LOC101879793), partial mRNA	Q9UI17	1401	0	Dimethylglycine dehydrogenase, mitochondrial	SMa1483_1	325	3e-101	COG0665	pfam01266	DAO	FAD dependent oxidoreductase. This family includes various FAD dependent oxidoreductases: Glycerol-3-phosphate dehydrogenase EC:1.1.99.5, Sarcosine oxidase beta subunit EC:1.5.3.1, D-alanine oxidase EC:1.4.99.1, D-aspartate oxidase EC:1.4.3.1.	GO:0006579|amino-acid betaine catabolic process;GO:0019695|choline metabolic process;GO:0006544|glycine metabolic process;	GO:0005759|mitochondrial matrix;	GO:0047865|dimethylglycine dehydrogenase activity;GO:0009055|electron carrier activity;GO:0044822|poly(A) RNA binding;	K00315	DMGDH; dimethylglycine dehydrogenase [EC:1.5.8.4]
ENSAPLG00000013109	7	126	133	62.9081	41	201	3909	2820.62	0.0223029	-5.48662	2.07178e-05	0.000885428	down	yes	chrKB743709.1:816846-855802:-	gi|683473247|gb|KFZ67456.1|	3426	0	Urocanate hydratase, partial [Podiceps cristatus]	gi|541952011|ref|XM_005432529.1|	909	0	PREDICTED: Falco cherrug urocanate hydratase 1 (UROC1), mRNA	Q8VC12	498	9e-165	Urocanate hydratase	SPy2082	526	5e-176	COG2987	pfam01175	Urocanase	Urocanase.	GO:0006548|histidine catabolic process;GO:0019556|histidine catabolic process to glutamate and formamide;GO:0019557|histidine catabolic process to glutamate and formate;	GO:0005829|cytosol;	GO:0016153|urocanate hydratase activity;	K01712	hutU, UROC1; urocanate hydratase [EC:4.2.1.49]
ENSAPLG00000014779	5	21	3	7.8081	3	5	4054	2849.97	0.00273971	-8.51176	9.99153e-07	5.42382e-05	down	yes	chrKB743609.1:721-2413:-	gi|483507028|gb|EOA97791.1|	1118	2e-152	Alcohol dehydrogenase 1 [Anas platyrhynchos]	gi|41632613|emb|BX932085.1|	382	0	Gallus gallus finished cDNA, clone ChEST155h13	P86883	355	1e-120	Alcohol dehydrogenase 1	YPO1502	224	3e-70	COG1062	pfam00107	ADH_zinc_N	Zinc-binding dehydrogenase.	.	GO:0005737|cytoplasm;	GO:0004022|alcohol dehydrogenase (NAD) activity;GO:0008270|zinc ion binding;	.	.
ENSAPLG00000007165	378	430	336	304.01	505	1760	594	1130.02	0.26903	-1.89416	0.000121888	0.004458	down	yes	chrKB743275.1:2153704-2180051:+	gi|514754895|ref|XP_005021715.1|	5944	0	PREDICTED: papilin isoform X4 [Anas platyrhynchos]	gi|513187628|ref|XM_426430.4|	1279	0	PREDICTED: Gallus gallus papilin, proteoglycan-like sulfated glycoprotein (PAPLN), transcript variant X5, mRNA	O95428	1237	0	Papilin	.	.	.	.	pfam05986	ADAM_spacer1	ADAM-TS Spacer 1. This family represents the Spacer-1 region from the ADAM-TS family of metalloproteinases.	.	GO:0005604|basement membrane;	GO:0004222|metalloendopeptidase activity;GO:0004867|serine-type endopeptidase inhibitor activity;GO:0008270|zinc ion binding;	.	.
ENSAPLG00000009804	1728	1354	2312	1384.76	974	1553	18216	13622.7	0.101651	-3.2983	3.06161e-10	2.64615e-08	down	yes	chrKB743571.1:278657-293136:+	gi|679134798|gb|KFW64540.1|	2229	0	Alanine aminotransferase 2, partial [Pygoscelis adeliae]	gi|513203300|ref|XM_004944193.1|	1242	0	PREDICTED: Gallus gallus glutamic pyruvate transaminase (alanine aminotransferase) 2 (GPT2), transcript variant X1, mRNA	Q8TD30	805	0	Alanine aminotransferase 2	YDR111c	391	1e-128	COG0436	pfam00155	Aminotran_1_2	Aminotransferase class I and II.	GO:0006103|2-oxoglutarate metabolic process;GO:0008652|cellular amino acid biosynthetic process;GO:0034641|cellular nitrogen compound metabolic process;GO:0042853|L-alanine catabolic process;GO:0042851|L-alanine metabolic process;GO:0044281|small molecule metabolic process;	GO:0005759|mitochondrial matrix;	GO:0004021|L-alanine:2-oxoglutarate aminotransferase activity;GO:0030170|pyridoxal phosphate binding;	K00814	GPT, ALT; alanine transaminase [EC:2.6.1.2]
ENSAPLG00000004564	105	119	96	84.8717	99	122	318180	223549	0.000379655	-11.363	1.53629e-10	1.37387e-08	down	yes	chrKB743211.1:803834-808333:-	gi|514752051|ref|XP_005021011.1|	2221	0	PREDICTED: fibrinogen gamma chain [Anas platyrhynchos]	gi|543719360|ref|XM_005500849.1|	863	0	PREDICTED: Columba livia fibrinogen gamma chain (FGG), transcript variant X2, mRNA	P02680	571	0	Fibrinogen gamma chain	.	.	.	.	pfam00147	Fibrinogen_C	Fibrinogen beta and gamma chains, C-terminal globular domain.	GO:0007160|cell-matrix adhesion;GO:0006954|inflammatory response;GO:2000352|negative regulation of endothelial cell apoptotic process;GO:1902042|negative regulation of extrinsic apoptotic signaling pathway via death domain receptors;GO:0070527|platelet aggregation;GO:0070374|positive regulation of ERK1 and ERK2 cascade;GO:0045921|positive regulation of exocytosis;GO:0034116|positive regulation of…	GO:0072562|blood microparticle;GO:0005938|cell cortex;GO:0005737|cytoplasm;GO:0009897|external side of plasma membrane;GO:0070062|extracellular exosome;GO:0005577|fibrinogen complex;GO:0031091|platelet alpha granule;	GO:0046872|metal ion binding;GO:0005198|structural molecule activity;	K03905	FGG; fibrinogen gamma chain
ENSAPLG00000011064	158	286	203	168.134	191	398	3208	2443.36	0.0688127	-3.86118	6.08852e-15	8.7218e-13	down	yes	chrKB743697.1:29122-124296:-	gi|902925086|ref|XP_013050780.1|	3138	0	PREDICTED: band 4.1-like protein 4B [Anser cygnoides domesticus]	gi|513171646|ref|XM_419046.4|	1532	0	PREDICTED: Gallus gallus erythrocyte membrane protein band 4.1 like 4B (EPB41L4B), mRNA	Q9H329	932	0	Band 4.1-like protein 4B	.	.	.	.	pfam09380	FERM_C	FERM C-terminal PH-like domain.	GO:0031032|actomyosin structure organization;	GO:0045177|apical part of cell;GO:0005737|cytoplasm;GO:0005856|cytoskeleton;GO:0019898|extrinsic component of membrane;	GO:0005200|structural constituent of cytoskeleton;	.	.
ENSAPLG00000007511	12	1	3	4.71805	2	7	2949	2074.08	0.00227477	-8.78007	5.90126e-05	0.00232761	down	yes	chrKB742773.1:1876889-1980977:-	gi|874461074|ref|XP_012950856.1|	1577	0	PREDICTED: alkylglycerol monooxygenase [Anas platyrhynchos]	gi|513168591|ref|XM_001235520.3|	722	0	PREDICTED: Gallus gallus alkylglycerol monooxygenase (AGMO), mRNA	A0JPQ8	450	2e-155	Alkylglycerol monooxygenase	CC1444	163	3e-46	COG3000	pfam04116	FA_hydroxylase	Fatty acid hydroxylase superfamily. This superfamily includes fatty acid and carotene hydroxylases and sterol desaturases. Beta-carotene hydroxylase is involved in zeaxanthin synthesis by hydroxylating beta-carotene, but the enzyme may be involved in other pathways. This family includes C-5 sterol desaturase and C-4 sterol methyl oxidase. Members of this family are involved in cholesterol biosynt…	GO:0046485|ether lipid metabolic process;GO:0006633|fatty acid biosynthetic process;GO:0006643|membrane lipid metabolic process;	GO:0005783|endoplasmic reticulum;GO:0005789|endoplasmic reticulum membrane;GO:0016021|integral component of membrane;	GO:0050479|glyceryl-ether monooxygenase activity;GO:0005506|iron ion binding;	K15537	AGMO; alkylglycerol monooxygenase [EC:1.14.16.5]
ENSAPLG00000007514	16	3	10	7.95687	1	0	40171	28214.7	0.000282011	-11.792	1.61072e-14	2.16691e-12	down	yes	chrKB743801.1:62-23757:+	gi|874490128|ref|XP_012960556.1|	7962	0	PREDICTED: complement C5 [Anas platyrhynchos]	gi|513213067|ref|XM_415405.4|	3161	0	PREDICTED: Gallus gallus complement component 5 (C5), mRNA	P06684	1761	0	Complement C5	.	.	.	.	pfam07678	A2M_comp	A-macroglobulin complement component. This family includes the complement components region of the alpha-2-macroglobulin family.	GO:0098779|mitophagy in response to mitochondrial depolarization;GO:0006957|complement activation, alternative pathway;GO:0006958|complement activation, classical pathway;GO:0019835|cytolysis;GO:0001701|in utero embryonic development;GO:0006954|inflammatory response;GO:0010760|negative regulation of macrophage chemotaxis;GO:0045766|positive regulation of angiogenesis;GO:0090197|positive regulatio…	GO:0070062|extracellular exosome;GO:0005615|extracellular space;GO:0005579|membrane attack complex;	GO:0004866|endopeptidase inhibitor activity;	K03994	C5; complement component 5
ENSAPLG00000004200	18	78	44	35.5102	94	170	510	444.132	0.0799543	-3.64468	0.000342068	0.0114301	down	yes	chrKB742659.1:1500313-1510170:+	gi|483520310|gb|EOB05824.1|	2094	0	Interleukin-1 receptor type II, partial [Anas platyrhynchos]	gi|513164266|ref|XM_416914.4|	774	0	PREDICTED: Gallus gallus interleukin 1 receptor, type II (IL1R2), transcript variant X3, mRNA	P27930	321	1e-104	Interleukin-1 receptor type 2	.	.	.	.	pfam07679	I-set	Immunoglobulin I-set domain.	GO:0019221|cytokine-mediated signaling pathway;GO:0006955|immune response;	GO:0005576|extracellular region;GO:0016021|integral component of membrane;GO:0005886|plasma membrane;	GO:0004908|interleukin-1 receptor activity;GO:0004910|interleukin-1, Type II, blocking receptor activity;	K04387	IL1R2; interleukin 1 receptor type II
ENSAPLG00000009008	4	3	7	3.50534	0	5	217	153.895	0.0227775	-5.45624	1.2698e-06	6.72779e-05	down	yes	chrKB742424.1:3010840-3017119:+	gi|514704859|ref|XP_005009553.1|	774	2e-103	PREDICTED: transthyretin-like isoform X2 [Anas platyrhynchos]	gi|513172080|ref|XM_419176.3|	378	0	PREDICTED: Gallus gallus transthyretin-like (TTRL), mRNA	P27731	214	7e-70	Transthyretin	Cj0715	70.1	7e-15	COG2351	pfam00576	Transthyretin	HIUase/Transthyretin family. This family includes transthyretin that is a thyroid hormone-binding protein that transports thyroxine from the bloodstream to the brain. However, most of the sequences listed in this family do not bind thyroid hormones. They are actually enzymes of the purine catabolism that catalyse the conversion of 5-hydroxyisourate (HIU) to OHCU. HIU hydrolysis is the original fu…	GO:0001555|oocyte growth;GO:0006461|protein complex assembly;GO:0009615|response to virus;GO:0042572|retinol metabolic process;GO:0070327|thyroid hormone transport;	GO:0030136|clathrin-coated vesicle;GO:0070062|extracellular exosome;GO:0005615|extracellular space;GO:0032991|macromolecular complex;GO:0060417|yolk;	GO:0019904|protein domain specific binding;GO:0036094|small molecule binding;GO:0070324|thyroid hormone binding;	.	.
ENSAPLG00000008988	192	68	131	106.251	64	107	89994	63263.8	0.0016795	-9.21776	1.30252e-15	2.03548e-13	down	yes	chrKB742613.1:343756-355679:-	gi|514715737|ref|XP_005012624.1|	2812	0	PREDICTED: LOW QUALITY PROTEIN: complement component C9 [Anas platyrhynchos]	gi|541953210|ref|XM_005432924.1|	925	0	PREDICTED: Falco cherrug complement component 9 (C9), mRNA	Q3MHN2	520	2e-177	Complement component C9	.	.	.	.	pfam01823	MACPF	MAC/Perforin domain. The membrane-attack complex (MAC) of the complement system forms transmembrane channels. These channels disrupt the phospholipid bilayer of target cells, leading to cell lysis and death. A number of proteins participate in the assembly of the MAC. Freshly activated C5b binds to C6 to form a C5b-6 complex, then to C7 forming the C5b-7 complex. The C5b-7 complex binds to C8, wh…	GO:0006957|complement activation, alternative pathway;GO:0006958|complement activation, classical pathway;GO:0019835|cytolysis;	GO:0072562|blood microparticle;GO:0005737|cytoplasm;GO:0070062|extracellular exosome;GO:0005579|membrane attack complex;	.	K04000	C9; complement component 9
ENSAPLG00000014462	155	434	528	272.807	667	687	5051	4003.29	0.0681457	-3.87523	1.40497e-10	1.26374e-08	down	yes	chrKB743944.1:1713158-1825721:-	gi|874492085|ref|XP_012961193.1|	2715	0	PREDICTED: LIM domain-binding protein 3 isoform X6 [Anas platyrhynchos]	gi|543737247|ref|XM_005509505.1|	1018	0	PREDICTED: Columba livia LIM domain binding 3 (LDB3), transcript variant X7, mRNA	Q9JKS4	376	8e-113	LIM domain-binding protein 3	.	.	.	.	pfam00412	LIM	LIM domain. This family represents two copies of the LIM structural domain.	GO:0045214|sarcomere organization;	GO:0005856|cytoskeleton;GO:0048471|perinuclear region of cytoplasm;GO:0031143|pseudopodium;GO:0030018|Z disc;	GO:0008092|cytoskeletal protein binding;GO:0051371|muscle alpha-actinin binding;GO:0005080|protein kinase C binding;GO:0008270|zinc ion binding;	.	.
ENSAPLG00000006170	160	177	138	126.486	3176	248	42	1302.46	0.0971128	-3.3642	1.16911e-10	1.06396e-08	down	yes	chrKB752372.1:122-1814:+	gi|514796323|ref|XP_005031348.1|	528	7e-66	PREDICTED: 60S ribosomal protein L7 [Anas platyrhynchos]	gi|45421938|emb|CR352384.1|	311	6e-161	Gallus gallus finished cDNA, clone ChEST81i17	Q5ZJ56	189	6e-59	60S ribosomal protein L7	SPAC3H5.07	100	2e-25	COG1841	pfam08079	Ribosomal_L30_N	Ribosomal L30 N-terminal domain. This presumed domain is found at the N-terminus of Ribosomal L30 proteins and has been termed RL30NT or NUC018.	.	GO:0005840|ribosome;	GO:0003723|RNA binding;	K02937	RP-L7e, RPL7; large subunit ribosomal protein L7e
ENSAPLG00000015184	9	31	23	15.8266	22	37	1396	999.774	0.0158302	-5.98118	8.39493e-15	1.17007e-12	down	yes	chrKB743073.1:758924-771881:+	gi|874472975|ref|XP_012954762.1|	3750	0	PREDICTED: LOW QUALITY PROTEIN: protein transport protein Sec16B, partial [Anas platyrhynchos]	gi|71895256|ref|NM_001031269.1|	880	0	Gallus gallus SEC16 homolog B (S. cerevisiae) (SEC16B), mRNA	Q6AW68	1014	0	Protein transport protein Sec16B	.	.	.	.	pfam12931	Sec16_C	Sec23-binding domain of Sec16. Sec16 is a multi-domain vesicle coat protein. The C-terminal region is the part that binds to Sec23, a COPII vesicle coat protein. This association is part of the transport vesicle coat structure.	GO:0048208|COPII vesicle coating;GO:0015031|protein transport;	GO:0005789|endoplasmic reticulum membrane;GO:0000139|Golgi membrane;	.	.	.
ENSAPLG00000006322	9	16	6	8.36667	6	40	158	125.104	0.0668775	-3.90234	0.000295978	0.00999799	down	yes	chrKB744353.1:364958-379653:+	gi|874497295|ref|XP_012962943.1|	4651	0	PREDICTED: WD repeat-containing protein 66 isoform X1 [Anas platyrhynchos]	gi|543714207|ref|XM_005498341.1|	1447	0	PREDICTED: Columba livia WD repeat domain 66 (WDR66), mRNA	.	.	.	.	.	.	.	.	pfam00400	WD40	WD domain, G-beta repeat.	.	.	.	.	.
ENSAPLG00000011182	316	244	162	199.158	132	262	3699	2725.59	0.0730696	-3.77458	5.87129e-07	3.42773e-05	down	yes	chrKB742660.1:259634-267306:-	gi|874456548|ref|XP_012949291.1|	1767	0	PREDICTED: LOW QUALITY PROTEIN: carboxypeptidase N catalytic chain [Anas platyrhynchos]	gi|543351504|ref|XM_005520648.1|	584	0	PREDICTED: Pseudopodoces humilis carboxypeptidase N, polypeptide 1 (CPN1), mRNA	Q9EQV8	533	0	Carboxypeptidase N catalytic chain	.	.	.	.	pfam00246	Peptidase_M14	Zinc carboxypeptidase.	GO:0010815|bradykinin catabolic process;GO:0006508|proteolysis;GO:0051384|response to glucocorticoid;	GO:0005615|extracellular space;	GO:0004180|carboxypeptidase activity;GO:0004181|metallocarboxypeptidase activity;GO:0008270|zinc ion binding;	K01292	CPN1; carboxypeptidase N catalytic subunit [EC:3.4.17.3]
ENSAPLG00000011331	17	19	32	17.0217	14	31	1958	1389.7	0.0122485	-6.35125	4.99848e-25	1.38092e-22	down	yes	chrKB742851.1:700791-724305:-	gi|874464847|ref|XP_012952078.1|	2281	0	PREDICTED: hepatocyte nuclear factor 4-beta isoform X3 [Anas platyrhynchos]	gi|543727386|ref|XM_005504738.1|	915	0	PREDICTED: Columba livia hepatocyte nuclear factor 4-beta-like (LOC102083551), transcript variant X3, mRNA	P79926	704	0	Hepatocyte nuclear factor 4-beta	.	.	.	.	pfam00104	Hormone_recep	Ligand-binding domain of nuclear hormone receptor. This all helical domain is involved in binding the hormone in these receptors.	GO:0006351|transcription, DNA-templated;	GO:0005634|nucleus;	GO:0043565|sequence-specific DNA binding;GO:0003700|transcription factor activity, sequence-specific DNA binding;GO:0003707|steroid hormone receptor activity;GO:0008270|zinc ion binding;	.	.
ENSAPLG00000009829	203	253	294	192.274	161	303	2716	2058.29	0.0934145	-3.42021	1.2134e-11	1.23603e-09	down	yes	chrKB743962.1:28623-33344:-	gi|483504346|gb|EOA96505.1|	1492	0	Deoxyribonuclease gamma, partial [Anas platyrhynchos]	gi|529420560|ref|XM_005230082.1|	567	0	PREDICTED: Falco peregrinus deoxyribonuclease I-like 3 (DNASE1L3), mRNA	Q13609	375	9e-127	Deoxyribonuclease gamma	.	.	.	.	pfam03372	Exo_endo_phos	Endonuclease/Exonuclease/phosphatase family. This large family of proteins includes magnesium dependent endonucleases and a large number of phosphatases involved in intracellular signalling. This family includes: AP endonuclease proteins EC:4.2.99.18, DNase I proteins EC:3.1.21.1, Synaptojanin an inositol-1,4,5-trisphosphate phosphatase EC:3.1.3.56, Sphingomyelinase EC:3.1.4.12 and Nocturnin.	GO:0006309|apoptotic DNA fragmentation;GO:0010623|developmental programmed cell death;GO:0006259|DNA metabolic process;	GO:0005634|nucleus;	GO:0005509|calcium ion binding;GO:0004536|deoxyribonuclease activity;GO:0003677|DNA binding;GO:0004520|endodeoxyribonuclease activity;GO:0016888|endodeoxyribonuclease activity, producing 5'-phosphomonoesters;	K11995	DNASE1L; deoxyribonuclease-1-like protein [EC:3.1.21.-]
ENSAPLG00000012982	3	3	0	1.7597	8	17	150	113.418	0.0155152	-6.01018	8.55374e-07	4.74319e-05	down	yes	chrKB742619.1:2368746-2377566:+	gi|697509004|ref|XP_009682148.1|	651	1e-82	PREDICTED: proepiregulin-like isoform X2 [Struthio camelus australis]	gi|46018575|emb|BX935342.2|	522	0	Gallus gallus finished cDNA, clone ChEST952d14	Q61521	139	7e-39	Proepiregulin	.	.	.	.	pfam00008	EGF	EGF-like domain. There is no clear separation between noise and signal. pfam00053 is very similar, but has 8 instead of 6 conserved cysteines. Includes some cytokine receptors. The EGF domain misses the N-terminus regions of the Ca2+ binding EGF domains (this is the main reason of discrepancy between swiss-prot domain start/end and Pfam). The family is hard to model due to many similar but differ…	GO:0000187|activation of MAPK activity;GO:0009653|anatomical structure morphogenesis;GO:0001525|angiogenesis;GO:0007267|cell-cell signaling;GO:0019221|cytokine-mediated signaling pathway;GO:0007173|epidermal growth factor receptor signaling pathway;GO:0007143|female meiotic division;GO:0043616|keratinocyte proliferation;GO:0042700|luteinizing hormone signaling pathway;GO:0009299|mRNA transcriptio…	GO:0005615|extracellular space;GO:0005887|integral component of plasma membrane;	GO:0005154|epidermal growth factor receptor binding;GO:0008083|growth factor activity;	K09784	EREG; epiregulin
ENSAPLG00000002513	1295	857	1313	910.269	1363	1064	2792	2791.35	0.326104	-1.6166	0.000749833	0.0223951	down	yes	chrKB743728.1:1003215-1016728:+	gi|514769857|ref|XP_005025255.1|	3486	0	PREDICTED: ATP-binding cassette sub-family G member 2-like [Anas platyrhynchos]	gi|543731953|ref|XM_005506958.1|	1376	0	PREDICTED: Columba livia ATP-binding cassette sub-family G member 2-like (LOC102091810), mRNA	Q5MB13	815	0	ATP-binding cassette sub-family G member 2	YCR011c_2	209	1e-60	COG1131	pfam01061	ABC2_membrane	ABC-2 type transporter.	GO:0006810|transport;	GO:0016021|integral component of membrane;GO:0031966|mitochondrial membrane;GO:0005886|plasma membrane;	GO:0005524|ATP binding;GO:0016887|ATPase activity;	K05681	ABCG2; ATP-binding cassette, subfamily G (WHITE), member 2
ENSAPLG00000008434	115	123	138	97.6919	176	253	508	498.316	0.196044	-2.35075	0.000932311	0.0267358	down	yes	chrKB744348.1:4275-9761:+	gi|874497122|ref|XP_005028223.2|	593	7e-77	PREDICTED: GMP reductase 1, partial [Anas platyrhynchos]	gi|529433920|ref|XM_005236686.1|	270	3e-138	PREDICTED: Falco peregrinus guanosine monophosphate reductase (GMPR), mRNA	Q9Z244	209	4e-66	GMP reductase 1	YPO3428	168	9e-51	COG0516	pfam00478	IMPDH	IMP dehydrogenase / GMP reductase domain. This family is involved in biosynthesis of guanosine nucleotide. Members of this family contain a TIM barrel structure. In the inosine monophosphate dehydrogenases 2 CBS domains pfam00571 are inserted in the TIM barrel. This family is a member of the common phosphate binding site TIM barrel family.	GO:0009117|nucleotide metabolic process;GO:0006144|purine nucleobase metabolic process;GO:0009409|response to cold;	GO:1902560|GMP reductase complex;	GO:0003920|GMP reductase activity;GO:0046872|metal ion binding;	K00364	E1.7.1.7, guaC; GMP reductase [EC:1.7.1.7]
ENSAPLG00000014801	43	34	84	39.9308	73	59	1265	933.552	0.042773	-4.54715	1.17851e-12	1.3117e-10	down	yes	chrKB743139.1:174463-182627:-	gi|399531707|gb|AFP44848.1|	2614	0	cholesteryl ester transfer protein [Anas platyrhynchos]	gi|543743722|ref|XM_005512639.1|	996	0	PREDICTED: Columba livia cholesteryl ester transfer protein, plasma (CETP), mRNA	Q3V6R6	844	0	Cholesteryl ester transfer protein	.	.	.	.	pfam02886	LBP_BPI_CETP_C	LBP / BPI / CETP family, C-terminal domain. The N and C terminal domains of the LBP/BPI/CETP family are structurally similar.	GO:0008203|cholesterol metabolic process;GO:0030301|cholesterol transport;GO:0034375|high-density lipoprotein particle remodeling;GO:0043691|reverse cholesterol transport;GO:0034197|triglyceride transport;GO:0034372|very-low-density lipoprotein particle remodeling;	GO:0005615|extracellular space;GO:0034364|high-density lipoprotein particle;	GO:0017127|cholesterol transporter activity;GO:0008289|lipid binding;	.	.
ENSAPLG00000004121	1277	1507	1965	1210.53	1505	1293	4958	4434.21	0.272998	-1.87304	9.01483e-05	0.00340167	down	yes	chrKB743037.1:671614-678593:+	gi|514743117|ref|XP_005018891.1|	1692	0	PREDICTED: phytanoyl-CoA dioxygenase, peroxisomal [Anas platyrhynchos]	gi|513157676|ref|XM_424238.4|	632	0	PREDICTED: Gallus gallus phytanoyl-CoA 2-hydroxylase (PHYH), transcript variant X2, mRNA	O18778	441	4e-152	Phytanoyl-CoA dioxygenase, peroxisomal	all4427	68.9	4e-12	COG5285	pfam05721	PhyH	Phytanoyl-CoA dioxygenase (PhyH). This family is made up of several eukaryotic phytanoyl-CoA dioxygenase (PhyH) proteins, ectoine hydroxylases and a number of bacterial deoxygenases. PhyH is a peroxisomal enzyme catalyzing the first step of phytanic acid alpha-oxidation. PhyH deficiency causes Refsum's disease (RD) which is an inherited neurological syndrome biochemically characterized by the acc…	GO:0006631|fatty acid metabolic process;	GO:0005777|peroxisome;	GO:0031418|L-ascorbic acid binding;GO:0046872|metal ion binding;GO:0048244|phytanoyl-CoA dioxygenase activity;	K00477	PHYH; phytanoyl-CoA hydroxylase [EC:1.14.11.18]
ENSAPLG00000013164	486	238	500	320.803	225	477	1571	1329.88	0.241227	-2.05153	0.00131536	0.0358904	down	yes	chrKB742531.1:9248-30362:-	gi|697502242|ref|XP_009679942.1|	552	3e-70	PREDICTED: pterin-4-alpha-carbinolamine dehydratase 2 [Struthio camelus australis]	gi|402693060|ref|NM_204203.2|	253	9e-129	Gallus gallus pterin-4 alpha-carbinolamine dehydratase/dimerization cofactor of hepatocyte nuclear factor 1 alpha (TCF1) 2 (PCBD2), mRNA	Q9DG45	206	4e-68	Pterin-4-alpha-carbinolamine dehydratase 2	RSc3356	115	6e-33	COG2154	pfam01329	Pterin_4a	Pterin 4 alpha carbinolamine dehydratase. Pterin 4 alpha carbinolamine dehydratase is also known as DCoH (dimerization cofactor of hepatocyte nuclear factor 1-alpha).	GO:0006729|tetrahydrobiopterin biosynthetic process;	.	GO:0008124|4-alpha-hydroxytetrahydrobiopterin dehydratase activity;	K01724	PCBD, phhB; 4a-hydroxytetrahydrobiopterin dehydratase [EC:4.2.1.96]
ENSAPLG00000014755	1541	2428	3362	1824.99	1306	1696	8432	6918.6	0.263781	-1.92259	0.000118595	0.00434784	down	yes	chrKB742551.1:406423-417468:-	gi|514711488|ref|XP_005011600.1|	1884	0	PREDICTED: ethanolamine-phosphate cytidylyltransferase isoform X1 [Anas platyrhynchos]	gi|634743293|ref|NM_001291966.1|	1013	0	Gallus gallus phosphate cytidylyltransferase 2, ethanolamine (PCYT2), mRNA	Q99447	642	0	Ethanolamine-phosphate cytidylyltransferase	ECU11g0870	196	3e-55	COG0615	pfam01467	CTP_transf_2	Cytidylyltransferase. This family includes: Cholinephosphate cytidylyltransferase and Glycerol-3-phosphate cytidylyltransferase.	GO:0046474|glycerophospholipid biosynthetic process;GO:0006646|phosphatidylethanolamine biosynthetic process;GO:0008654|phospholipid biosynthetic process;GO:0006644|phospholipid metabolic process;GO:0044281|small molecule metabolic process;	GO:0005789|endoplasmic reticulum membrane;	GO:0004306|ethanolamine-phosphate cytidylyltransferase activity;	K00967	PCYT2; ethanolamine-phosphate cytidylyltransferase [EC:2.7.7.14]
ENSAPLG00000011982	5	14	12	7.77538	18	24	994	712.06	0.0109196	-6.51694	6.55794e-18	1.22238e-15	down	yes	chrKB743728.1:220269-225974:+	gi|514769941|ref|XP_005025275.1|	1343	0	PREDICTED: elongation of very long chain fatty acids protein 6-like [Anas platyrhynchos]	gi|514769940|ref|XM_005025218.1|	761	0	PREDICTED: Anas platyrhynchos elongation of very long chain fatty acids protein 6-like (LOC101800182), mRNA	Q5ZJR8	316	2e-106	Elongation of very long chain fatty acids protein 6	.	.	.	.	pfam01151	ELO	GNS1/SUR4 family. Members of this family are involved in long chain fatty acid elongation systems that produce the 26-carbon precursors for ceramide and sphingolipid synthesis. Predicted to be integral membrane proteins, in eukaryotes they are probably located on the endoplasmic reticulum. Yeast ELO3 affects plasma membrane H+-ATPase activity, and may act on a glucose-signaling pathway that contr…	GO:0019367|fatty acid elongation, saturated fatty acid;GO:0042759|long-chain fatty acid biosynthetic process;	GO:0005783|endoplasmic reticulum;GO:0005789|endoplasmic reticulum membrane;GO:0016021|integral component of membrane;	GO:0016740|transferase activity;	K10203	ELOVL6; elongation of very long chain fatty acids protein 6 [EC:2.3.1.199]
ENSAPLG00000008948	63	148	207	101.765	257	140	4226	3106.74	0.0327561	-4.93209	6.15912e-20	1.22164e-17	down	yes	chrKB743836.1:46633-50847:-	gi|874490843|ref|XP_012960776.1|	1420	0	PREDICTED: retinol dehydrogenase 16 isoform X1 [Anas platyrhynchos]	gi|525028042|ref|XM_005061385.1|	404	0	PREDICTED: Ficedula albicollis retinol dehydrogenase 16-like (LOC101815107), mRNA	O75452	369	3e-125	Retinol dehydrogenase 16	.	.	.	.	pfam00106	adh_short	short chain dehydrogenase. This family contains a wide variety of dehydrogenases.	GO:0006629|lipid metabolic process;	GO:0005789|endoplasmic reticulum membrane;GO:0016021|integral component of membrane;GO:0043231|intracellular membrane-bounded organelle;	GO:0009055|electron carrier activity;GO:0004745|retinol dehydrogenase activity;	K11154	RDH16; retinol dehydrogenase 16 [EC:1.1.1.-]
ENSAPLG00000003092	4	15	14	8.12917	8	63	529	393.257	0.0206714	-5.59622	1.1461e-10	1.04919e-08	down	yes	chrKB743431.1:76022-79859:-	gi|874483346|ref|XP_005023018.2|	810	7e-107	PREDICTED: calmodulin-like protein 4 [Anas platyrhynchos]	gi|529430705|ref|XM_005235100.1|	298	2e-153	PREDICTED: Falco peregrinus calmodulin-like 4 (CALML4), mRNA	Q96GE6	227	3e-73	Calmodulin-like protein 4	SPAC3A12.14	128	9e-36	COG5126	pfam13499	EF-hand_7	EF-hand domain pair.	.	.	GO:0005509|calcium ion binding;	.	.
ENSAPLG00000006683	1559	1338	2422	1348.81	1874	1374	13564	10642.1	0.126743	-2.98002	3.92848e-09	3.06957e-07	down	yes	chrKB745111.1:741-32973:-	gi|514790696|ref|XP_005030048.1|	5972	0	PREDICTED: alpha-2-macroglobulin, partial [Anas platyrhynchos]	gi|543278822|ref|XM_005427396.1|	1982	0	PREDICTED: Geospiza fortis alpha-2-macroglobulin (A2M), mRNA	P01023	1278	0	Alpha-2-macroglobulin	TM0984	63.2	5e-09	COG2373	pfam07678	A2M_comp	A-macroglobulin complement component. This family includes the complement components region of the alpha-2-macroglobulin family.	GO:0007596|blood coagulation;GO:0007597|blood coagulation, intrinsic pathway;GO:0022617|extracellular matrix disassembly;GO:0030198|extracellular matrix organization;GO:0001869|negative regulation of complement activation, lectin pathway;GO:0010951|negative regulation of endopeptidase activity;GO:0030168|platelet activation;GO:0002576|platelet degranulation;GO:0051056|regulation of small GTPase m…	GO:0072562|blood microparticle;GO:0005829|cytosol;GO:0070062|extracellular exosome;GO:0005576|extracellular region;GO:0031093|platelet alpha granule lumen;	GO:0048306|calcium-dependent protein binding;GO:0019899|enzyme binding;GO:0019838|growth factor binding;GO:0019966|interleukin-1 binding;GO:0019959|interleukin-8 binding;GO:0002020|protease binding;GO:0005102|receptor binding;GO:0004867|serine-type endopeptidase inhibitor activity;GO:0043120|tumor necrosis factor binding;	K03910	A2M; alpha-2-macroglobulin
ENSAPLG00000007083	200	16	56	79.6784	2	0	0	0.755287	105.494	6.72102	0.00109638	0.0306729	up	yes	chrKB742559.1:1439615-1441732:-	gi|363741579|ref|XP_417347.3|	2203	0	PREDICTED: vesicular inhibitory amino acid transporter [Gallus gallus]	gi|543362661|ref|XM_005524644.1|	1081	0	PREDICTED: Pseudopodoces humilis vesicular inhibitory amino acid transporter-like (LOC102102262), mRNA	Q6DIV6	820	0	Vesicular inhibitory amino acid transporter	YJR001w	59.7	9e-09	COG0814	pfam01490	Aa_trans	Transmembrane amino acid transporter protein. This transmembrane region is found in many amino acid transporters including UNC-47 and MTR. UNC-47 encodes a vesicular amino butyric acid (GABA) transporter, (VGAT). UNC-47 is predicted to have 10 transmembrane domains. MTR is a N system amino acid transporter system protein involved in methyltryptophan resistance. Other members of this family includ…	GO:0003333|amino acid transmembrane transport;GO:0006836|neurotransmitter transport;	GO:0030659|cytoplasmic vesicle membrane;GO:0016021|integral component of membrane;	GO:0015171|amino acid transmembrane transporter activity;	K15015	SLC32A, VGAT; solute carrier family 32 (vesicular inhibitory amino acid transporter)
ENSAPLG00000006938	4	131	146	65.9281	31	119	21761	15331	0.00430032	-7.86134	5.2664e-08	3.67011e-06	down	yes	chrKB743339.1:73289-85886:+	gi|514757365|ref|XP_005022296.1|	2347	0	PREDICTED: homogentisate 1,2-dioxygenase isoform X1 [Anas platyrhynchos]	gi|513161425|ref|XM_416553.2|	1003	0	PREDICTED: Gallus gallus homogentisate 1,2-dioxygenase (HGD), mRNA	Q93099	793	0	Homogentisate 1,2-dioxygenase	RSp0691	469	3e-161	COG3508	pfam04209	HgmA	homogentisate 1,2-dioxygenase. Homogentisate dioxygenase cleaves the aromatic ring during the metabolic degradation of Phe and Tyr. Homogentisate dioxygenase deficiency causes alkaptonuria. The structure of homogentisate dioxygenase shows that the enzyme forms a hexamer arrangement comprised of a dimer of trimers. The active site iron ion is coordinated near the interface between the trimers.	GO:0034641|cellular nitrogen compound metabolic process;GO:0006559|L-phenylalanine catabolic process;GO:0044281|small molecule metabolic process;GO:0006572|tyrosine catabolic process;	GO:0005829|cytosol;GO:0070062|extracellular exosome;	GO:0004411|homogentisate 1,2-dioxygenase activity;GO:0046872|metal ion binding;	K00451	HGD, hmgA; homogentisate 1,2-dioxygenase [EC:1.13.11.5]
ENSAPLG00000006935	49	88	150	69.6845	159	130	483	437.849	0.159152	-2.65152	0.000640004	0.0196849	down	yes	chrKB743357.1:51478-55598:-	gi|483509645|gb|EOA99231.1|	977	3e-131	hypothetical protein Anapl_09121, partial [Anas platyrhynchos]	gi|543717412|ref|XM_005499901.1|	324	8e-168	PREDICTED: Columba livia uncharacterized LOC102088045 (LOC102088045), mRNA	.	.	.	.	.	.	.	.	pfam04103	CD20	CD20-like family. This family includes the CD20 protein and the beta subunit of the high affinity receptor for IgE Fc. The high affinity receptor for IgE is a tetrameric structure consisting of a single IgE-binding alpha subunit, a single beta subunit, and two disulfide-linked gamma subunits. The alpha subunit of Fc epsilon RI and most Fc receptors are homologous members of the Ig superfamily. By…	.	.	.	.	.
ENSAPLG00000007885	1054	831	898	741.69	629	736	2672	2332.57	0.317971	-1.65303	0.000416337	0.0135603	down	yes	chrKB743226.1:739560-839705:+	gi|874478174|ref|XP_012956553.1|	2779	0	PREDICTED: G protein-coupled receptor kinase 5 [Anas platyrhynchos]	gi|529419889|ref|XM_005229750.1|	1512	0	PREDICTED: Falco peregrinus G protein-coupled receptor kinase 5 (GRK5), partial mRNA	P34947	982	0	G protein-coupled receptor kinase 5	.	.	.	.	pfam00069	Pkinase	Protein kinase domain.	GO:0007188|adenylate cyclase-modulating G-protein coupled receptor signaling pathway;GO:0006915|apoptotic process;GO:0002029|desensitization of G-protein coupled receptor protein signaling pathway;GO:0045444|fat cell differentiation;GO:0043066|negative regulation of apoptotic process;GO:0008284|positive regulation of cell proliferation;GO:0046777|protein autophosphorylation;GO:0051726|regulation …	GO:0005737|cytoplasm;GO:0005925|focal adhesion;GO:0031965|nuclear membrane;GO:0005654|nucleoplasm;GO:0005634|nucleus;GO:0005886|plasma membrane;	GO:0005524|ATP binding;GO:0047696|beta-adrenergic receptor kinase activity;GO:0004703|G-protein coupled receptor kinase activity;GO:0005543|phospholipid binding;GO:0005080|protein kinase C binding;GO:0004674|protein serine/threonine kinase activity;	K08291	GRK4_5_6; G protein-coupled receptor kinase [EC:2.7.11.16]
ENSAPLG00000007886	1217	1221	1522	1024.88	1014	1427	3296	3121.22	0.328359	-1.60665	0.000717059	0.0216672	down	yes	chrKB742895.1:616599-632007:-	gi|363744331|ref|XP_425010.3|	1801	0	PREDICTED: NAD kinase domain-containing protein 1, mitochondrial isoform X2 [Gallus gallus]	gi|513228870|ref|XM_425010.4|	1172	0	PREDICTED: Gallus gallus NAD kinase domain containing 1 (NADKD1), transcript variant X2, mRNA	Q4G0N4	611	0	NAD kinase 2, mitochondrial	.	.	.	.	pfam01513	NAD_kinase	ATP-NAD kinase. Members of this family include ATP-NAD kinases EC:2.7.1.23, which catalyses the phosphorylation of NAD to NADP utilizing ATP and other nucleoside triphosphates as well as inorganic polyphosphate as a source of phosphorus. Also includes NADH kinases EC:2.7.1.86.	GO:0019674|NAD metabolic process;GO:0006741|NADP biosynthetic process;	GO:0005739|mitochondrion;	GO:0005524|ATP binding;GO:0003951|NAD+ kinase activity;GO:0042803|protein homodimerization activity;	K00858	ppnK, NADK; NAD+ kinase [EC:2.7.1.23]
ENSAPLG00000009305	24	52	68	35.3888	7	33	347	256.151	0.138156	-2.85563	0.00159299	0.0422005	down	yes	chrKB744926.1:2768-31745:+	gi|902939291|ref|XP_013057692.1|	6042	0	PREDICTED: maltase-glucoamylase, intestinal-like isoform X1 [Anser cygnoides domesticus]	gi|541973744|ref|XM_005440160.1|	622	0	PREDICTED: Falco cherrug maltase-glucoamylase (alpha-glucosidase) (MGAM), mRNA	O43451	579	5e-175	Maltase-glucoamylase, intestinal	lin0222	285	5e-80	COG1501	pfam01055	Glyco_hydro_31	Glycosyl hydrolases family 31. Glycosyl hydrolases are key enzymes of carbohydrate metabolizm. Family 31 comprises of enzymes that are, or similar to, alpha- galactosidases.	GO:0005975|carbohydrate metabolic process;GO:0044245|polysaccharide digestion;GO:0044281|small molecule metabolic process;GO:0005983|starch catabolic process;	GO:0016324|apical plasma membrane;GO:0070062|extracellular exosome;GO:0016021|integral component of membrane;GO:0005886|plasma membrane;	GO:0004558|alpha-1,4-glucosidase activity;GO:0016160|amylase activity;GO:0030246|carbohydrate binding;GO:0003824|catalytic activity;GO:0004339|glucan 1,4-alpha-glucosidase activity;GO:0032450|maltose alpha-glucosidase activity;	K12047	MGAM; maltase-glucoamylase [EC:3.2.1.20 3.2.1.3]
ENSAPLG00000009302	259	96	177	144.525	102	151	2774	2031.65	0.0711368	-3.81326	5.91267e-05	0.00232761	down	yes	chrKB744156.1:1053976-1141296:+	gi|699663747|ref|XP_009883096.1|	2782	0	PREDICTED: nuclear receptor subfamily 5 group A member 2 isoform X1 [Charadrius vociferus]	gi|543715137|ref|XM_005498792.1|	1775	0	PREDICTED: Columba livia nuclear receptor subfamily 5, group A, member 2 (NR5A2), mRNA	O00482	1044	0	Nuclear receptor subfamily 5 group A member 2	.	.	.	.	pfam00105	zf-C4	Zinc finger, C4 type (two domains). In nearly all cases, this is the DNA binding domain of a nuclear hormone receptor. The alignment contains two Zinc finger domains that are too dissimilar to be aligned with each other.	GO:0008206|bile acid metabolic process;GO:0042632|cholesterol homeostasis;GO:0009790|embryo development;GO:0031018|endocrine pancreas development;GO:0030855|epithelial cell differentiation;GO:0010467|gene expression;GO:0042592|homeostatic process;GO:0061113|pancreas morphogenesis;GO:0045944|positive regulation of transcription from RNA polymerase II promoter;GO:0045893|positive regulation of tran…	GO:0005737|cytoplasm;GO:0005654|nucleoplasm;GO:0005634|nucleus;GO:0090575|RNA polymerase II transcription factor complex;	GO:0003682|chromatin binding;GO:0003677|DNA binding;GO:0003690|double-stranded DNA binding;GO:0004879|RNA polymerase II transcription factor activity, ligand-activated sequence-specific DNA binding;GO:0005543|phospholipid binding;GO:0000978|RNA polymerase II core promoter proximal region sequence-specific DNA binding;GO:0001077|transcriptional activator activity, RNA polymerase II core promoter p…	K08027	NR5A2, FTF; nuclear receptor subfamily 5 group A member 2
ENSAPLG00000000966	43	8	20	19.9673	10	20	783	559.655	0.0356779	-4.80883	0.000933188	0.0267358	down	yes	chrKB742989.1:58146-58430:-	gi|683470230|gb|KFZ64439.1|	495	3e-62	E3 ubiquitin-protein ligase TRIM39, partial [Podiceps cristatus]	gi|541958882|ref|XM_005435131.1|	219	6e-110	PREDICTED: Falco cherrug tripartite motif-containing protein 7-like (LOC102045783), mRNA	Q9HCM9	116	2e-30	E3 ubiquitin-protein ligase TRIM39	SPBC1734.06	45.1	9e-06	COG5432	pfam15227	zf-C3HC4_4	zinc finger of C3HC4-type, RING. This is a family of primate-specific Ret finger protein-like (RFPL) zinc-fingers of the C3HC4 type. Ret finger protein-like proteins are primate-specific target genes of Pax6, a key transcription factor for pancreas, eye and neocortex development. This domain is likely to be DNA-binding. This zinc-finger domain together with the RDM domain, pfam11002, forms a larg…	GO:0006915|apoptotic process;GO:2000059|negative regulation of protein ubiquitination involved in ubiquitin-dependent protein catabolic process;GO:2001235|positive regulation of apoptotic signaling pathway;GO:0016567|protein ubiquitination;	GO:0005829|cytosol;GO:0005739|mitochondrion;	GO:0042802|identical protein binding;GO:0016874|ligase activity;GO:0008270|zinc ion binding;	K12015	TRIM39; tripartite motif-containing protein 39 [EC:2.3.2.27]
ENSAPLG00000005651	370	744	231	363.752	169	1118	18796	13597	0.0267524	-5.22419	7.94849e-08	5.41723e-06	down	yes	chrKB742808.1:5513874-5530956:-	gi|514729199|ref|XP_005015825.1|	2029	0	PREDICTED: S-adenosylmethionine synthase isoform type-1 [Anas platyrhynchos]	gi|529447849|ref|XM_005243567.1|	1165	0	PREDICTED: Falco peregrinus methionine adenosyltransferase I, alpha (MAT1A), mRNA	Q2KJC6	716	0	S-adenosylmethionine synthase isoform type-1	SPBC14F5.05c	540	0	COG0192	pfam02773	S-AdoMet_synt_C	S-adenosylmethionine synthetase, C-terminal domain. The three domains of S-adenosylmethionine synthetase have the same alpha+beta fold.	GO:0006730|one-carbon metabolic process;GO:0006556|S-adenosylmethionine biosynthetic process;	.	GO:0005524|ATP binding;GO:0046872|metal ion binding;GO:0004478|methionine adenosyltransferase activity;	K00789	metK; S-adenosylmethionine synthetase [EC:2.5.1.6]
ENSAPLG00000015498	25	26	23	19.6148	32	54	30929	21751.3	0.000901775	-10.1149	8.75209e-47	5.20783e-44	down	yes	chrKB742671.1:842449-846288:+	gi|902865401|ref|XP_013046094.1|	982	7e-133	PREDICTED: retinol-binding protein 4 isoform X1 [Anser cygnoides domesticus]	gi|45382540|ref|NM_205238.1|	490	0	Gallus gallus retinol binding protein 4, plasma (RBP4), mRNA	P41263	368	7e-129	Retinol-binding protein 4	.	.	.	.	pfam00061	Lipocalin	Lipocalin / cytosolic fatty-acid binding protein family. Lipocalins are transporters for small hydrophobic molecules, such as lipids, steroid hormones, bilins, and retinoids. The family also encompasses the enzyme prostaglandin D synthase (EC:5.3.99.2). Alignment subsumes both the lipocalin and fatty acid binding protein signatures from PROSITE. This is supported on structural and functional grou…	GO:0042593|glucose homeostasis;GO:0030277|maintenance of gastrointestinal epithelium;GO:0001555|oocyte growth;GO:0032024|positive regulation of insulin secretion;GO:0006461|protein complex assembly;GO:0043627|response to estrogen;GO:0032526|response to retinoic acid;GO:0009615|response to virus;GO:0033189|response to vitamin A;GO:0042572|retinol metabolic process;GO:0034633|retinol transport;	GO:0030136|clathrin-coated vesicle;GO:0070062|extracellular exosome;GO:0005615|extracellular space;GO:0060417|yolk;GO:0060418|yolk plasma;	GO:0019904|protein domain specific binding;GO:0005102|receptor binding;GO:0016918|retinal binding;GO:0019841|retinol binding;GO:0034632|retinol transporter activity;	K18271	RBP4; retinol-binding protein 4
ENSAPLG00000009150	5	11	34	11.4563	14	34	460	338.457	0.0338485	-4.88476	1.29404e-05	0.000573642	down	yes	chrKB743900.1:639434-653468:+	gi|543353850|ref|XP_005521539.1|	1459	0	PREDICTED: hepatocyte nuclear factor 6 [Pseudopodoces humilis]	gi|525008770|ref|XM_005051970.1|	839	0	PREDICTED: Ficedula albicollis one cut homeobox 1 (ONECUT1), mRNA	O08755	545	0	Hepatocyte nuclear factor 6	.	.	.	.	pfam02376	CUT	CUT domain. The CUT domain is a DNA-binding motif which can bind independently or in cooperation with the homeodomain, often found downstream of the CUT domain. Multiple copies of the CUT domain can exist in one protein.	GO:0009653|anatomical structure morphogenesis;GO:0030183|B cell differentiation;GO:0030154|cell differentiation;GO:0045165|cell fate commitment;GO:0042384|cilium assembly;GO:0031018|endocrine pancreas development;GO:0007492|endoderm development;GO:0002064|epithelial cell development;GO:0006006|glucose metabolic process;GO:0001889|liver development;GO:0030512|negative regulation of transforming gr…	GO:0005654|nucleoplasm;GO:0005634|nucleus;	GO:0003677|DNA binding;GO:0001077|transcriptional activator activity, RNA polymerase II core promoter proximal region sequence-specific binding;GO:0001228|transcriptional activator activity, RNA polymerase II transcription regulatory region sequence-specific binding;GO:0003700|transcription factor activity, sequence-specific DNA binding;	K08026	ONECUT1, HNF6; one cut domain, family member 1, hepatocyte nuclear factor 6
ENSAPLG00000010156	3	9	37	10.8941	34	20	3041	2154.64	0.00505612	-7.62775	3.21419e-06	0.000159381	down	yes	chrKB743103.1:293908-298858:-	gi|874473791|ref|XP_012955031.1|	1709	0	PREDICTED: solute carrier family 2, facilitated glucose transporter member 2 [Anas platyrhynchos]	gi|589913094|gb|KJ011857.1|	1247	0	Anas platyrhynchos solute carrier family 2 facilitated glucose transporter member 2 (SLC2A2) mRNA, partial cds	Q90592	649	0	Solute carrier family 2, facilitated glucose transporter member 2	.	.	.	.	pfam00083	Sugar_tr	Sugar (and other) transporter.	GO:0005975|carbohydrate metabolic process;GO:0015758|glucose transport;GO:0044281|small molecule metabolic process;	GO:0016021|integral component of membrane;GO:0005886|plasma membrane;	GO:0005355|glucose transmembrane transporter activity;	K07593	SLC2A2, GLUT2; MFS transporter, SP family, solute carrier family 2 (facilitated glucose transporter), member 2
ENSAPLG00000005800	1	1	6	1.80851	2	0	185	130.691	0.013838	-6.17522	6.42573e-07	3.66836e-05	down	yes	chrKB815911.1:3-716:-	gi|677202392|gb|KFP47621.1|	630	1e-77	Coagulation factor XIII B chain, partial [Cathartes aura]	gi|543715576|ref|XM_005499005.1|	291	7e-150	PREDICTED: Columba livia coagulation factor XIII, B polypeptide (F13B), mRNA	P05160	110	2e-27	Coagulation factor XIII B chain	.	.	.	.	pfam00084	Sushi	Sushi domain (SCR repeat).	GO:0007596|blood coagulation;	GO:0005576|extracellular region;	.	K03906	F13B; coagulation factor XIII B polypeptide
ENSAPLG00000005443	1765	1865	2742	1620.37	1310	1920	7052	6017.31	0.269284	-1.8928	9.47192e-05	0.00354819	down	yes	chrKB746795.1:88476-98079:+	gi|874503904|ref|XP_012965111.1|	2267	0	PREDICTED: dixin isoform X1 [Anas platyrhynchos]	gi|543719227|ref|XM_005500784.1|	904	0	PREDICTED: Columba livia dihydrolipoamide S-acetyltransferase (DLAT), mRNA	P10515	770	0	Dihydrolipoyllysine-residue acetyltransferase component of pyruvate dehydrogenase complex, mitochondrial	SPCC794.07	390	2e-121	COG0508	pfam00198	2-oxoacid_dh	2-oxoacid dehydrogenases acyltransferase (catalytic domain). These proteins contain one to three copies of a lipoyl binding domain followed by the catalytic domain.	GO:0006086|acetyl-CoA biosynthetic process from pyruvate;GO:0044237|cellular metabolic process;GO:0006006|glucose metabolic process;GO:0006090|pyruvate metabolic process;GO:0010510|regulation of acetyl-CoA biosynthetic process from pyruvate;GO:0030431|sleep;GO:0044281|small molecule metabolic process;GO:0006099|tricarboxylic acid cycle;	GO:0005759|mitochondrial matrix;GO:0005967|mitochondrial pyruvate dehydrogenase complex;GO:0005739|mitochondrion;GO:0043209|myelin sheath;GO:0045254|pyruvate dehydrogenase complex;	GO:0004742|dihydrolipoyllysine-residue acetyltransferase activity;	K00627	DLAT, aceF, pdhC; pyruvate dehydrogenase E2 component (dihydrolipoamide acetyltransferase) [EC:2.3.1.12]
ENSAPLG00000003775	1	28	25	12.874	2	23	5152	3626.12	0.00355035	-8.13782	1.98543e-08	1.42868e-06	down	yes	chrKB743162.1:405380-418072:+	gi|514749473|ref|XP_005020403.1|	3516	0	PREDICTED: histidine ammonia-lyase [Anas platyrhynchos]	gi|45383353|ref|NM_204404.1|	1481	0	Gallus gallus histidine ammonia-lyase (HAL), mRNA	P21213	1206	0	Histidine ammonia-lyase	FN0791	420	2e-138	COG2986	pfam00221	Lyase_aromatic	Aromatic amino acid lyase. This family includes proteins with phenylalanine ammonia-lyase, EC:4.3.1.24, histidine ammonia-lyase, EC:4.3.1.3, and tyrosine aminomutase, EC:5.4.3.6, activities.	GO:0009058|biosynthetic process;GO:0019556|histidine catabolic process to glutamate and formamide;GO:0019557|histidine catabolic process to glutamate and formate;GO:0006547|histidine metabolic process;	GO:0005829|cytosol;	GO:0004397|histidine ammonia-lyase activity;	K01745	hutH, HAL; histidine ammonia-lyase [EC:4.3.1.3]
ENSAPLG00000010811	699	867	517	560.075	193	705	2965	2364.51	0.236867	-2.07785	0.000122641	0.00447496	down	yes	chrKB745096.1:75046-114860:-	gi|874501539|ref|XP_012964309.1|	2975	0	PREDICTED: epidermal growth factor receptor kinase substrate 8-like protein 2 [Anas platyrhynchos]	gi|513237997|ref|XM_003643582.2|	531	0	PREDICTED: Gallus gallus epidermal growth factor receptor kinase substrate 8-like protein 2-like (LOC100857614), mRNA	Q9H6S3	151	1e-36	Epidermal growth factor receptor kinase substrate 8-like protein 2	.	.	.	.	pfam08416	PTB	Phosphotyrosine-binding domain. The phosphotyrosine-binding domain (PTB, also phosphotyrosine-interaction or PI domain) in the protein tensin tends to be found at the C-terminus. Tensin is a multi-domain protein that binds to actin filaments and functions as a focal-adhesion molecule (focal adhesions are regions of plasma membrane through which cells attach to the extracellular matrix). Human ten…	GO:0043547|positive regulation of GTPase activity;GO:1900029|positive regulation of ruffle assembly;GO:0035023|regulation of Rho protein signal transduction;GO:0007266|Rho protein signal transduction;	GO:0005737|cytoplasm;GO:0070062|extracellular exosome;GO:0005886|plasma membrane;GO:0043234|protein complex;GO:0032587|ruffle membrane;GO:0031982|vesicle;	GO:0003779|actin binding;	K17277	EPS8; epidermal growth factor receptor kinase substrate 8
ENSAPLG00000001769	0	0	0	0	19	16	3	14.0288	#NAME?	#NAME?	0.00112106	0.0313066	down	yes	chrKB751122.1:9-107:-	gi|543382776|ref|XP_005534578.1|	149	2e-10	PREDICTED: geranylgeranyl transferase type-2 subunit alpha-like, partial [Pseudopodoces humilis]	gi|543382775|ref|XM_005534521.1|	58	5e-21	PREDICTED: Pseudopodoces humilis geranylgeranyl transferase type-2 subunit alpha-like (LOC102101133), partial mRNA	Q5EA80	48.9	3e-07	Geranylgeranyl transferase type-2 subunit alpha	.	.	.	.	pfam01239	PPTA	Protein prenyltransferase alpha subunit repeat. Both farnesyltransferase (FT) and geranylgeranyltransferase 1 (GGT1) recognize a CaaX motif on their substrates where 'a' stands for preferably aliphatic residues, whereas GGT2 recognizes a completely different motif. Important substrates for FT include, amongst others, many members of the Ras superfamily. GGT1 substrates include some of the other s…	GO:0018344|protein geranylgeranylation;	GO:0005968|Rab-protein geranylgeranyltransferase complex;	GO:0004663|Rab geranylgeranyltransferase activity;GO:0017137|Rab GTPase binding;GO:0008270|zinc ion binding;	K14050	RABGGTA; geranylgeranyl transferase type-2 subunit alpha [EC:2.5.1.60]
ENSAPLG00000010038	272	246	422	238.56	309	567	2621	2125.77	0.112223	-3.15556	3.01028e-10	2.6164e-08	down	yes	chrKB742984.1:3212642-3226926:+	gi|514740706|ref|XP_005018324.1|	2839	0	PREDICTED: beta,beta-carotene 15,15'-monooxygenase [Anas platyrhynchos]	gi|319803045|ref|NM_204635.1|	1212	0	Gallus gallus beta-carotene 15,15'-monooxygenase 1 (BCMO1), mRNA	Q9I993	1023	0	Beta,beta-carotene 15,15'-monooxygenase	sll1541	137	3e-34	COG3670	pfam03055	RPE65	Retinal pigment epithelial membrane protein. This family represents a retinal pigment epithelial membrane receptor which is abundantly expressed in retinal pigment epithelium, and binds plasma retinal binding protein. The family also includes the sequence related neoxanthin cleavage enzyme in plants and lignostilbene-alpha,beta-dioxygenase in bacteria.	GO:0001523|retinoid metabolic process;GO:0042572|retinol metabolic process;	.	GO:0003834|beta-carotene 15,15'-monooxygenase activity;GO:0046872|metal ion binding;GO:0004497|monooxygenase activity;	K00515	BCMO1, BCDO1; beta-carotene 15,15'-monooxygenase [EC:1.14.99.36]
ENSAPLG00000011708	451	834	1074	585.346	538	1190	5476	4402.3	0.132964	-2.9109	1.00713e-09	8.24406e-08	down	yes	chrKB742675.1:176480-195974:+	gi|514720255|ref|XP_005013704.1|	3607	0	PREDICTED: prestin [Anas platyrhynchos]	gi|543713678|ref|XM_005498083.1|	1483	0	PREDICTED: Columba livia solute carrier family 26 (anion exchanger), member 5 (SLC26A5), transcript variant X1, mRNA	Q99NH7	827	0	Prestin	SPBC3H7.02	198	1e-52	COG0659	pfam00916	Sulfate_transp	Sulfate transporter family. Mutations in human SLC26A2 lead to several human diseases.	GO:1902476|chloride transmembrane transport;GO:0090102|cochlea development;GO:0015755|fructose transport;GO:0034766|negative regulation of ion transmembrane transport;GO:2000147|positive regulation of cell motility;GO:0045793|positive regulation of cell size;GO:0051262|protein tetramerization;GO:0008360|regulation of cell shape;GO:0042391|regulation of membrane potential;GO:0010996|response to au…	GO:0016323|basolateral plasma membrane;GO:0005737|cytoplasm;GO:0016021|integral component of membrane;GO:0016328|lateral plasma membrane;GO:0005886|plasma membrane;	GO:0008271|secondary active sulfate transmembrane transporter activity;GO:0030507|spectrin binding;	K14703	SLC26A5, PRES; solute carrier family 26, member 5
ENSAPLG00000002423	784	1263	1864	967.147	879	1449	3948	3534.71	0.273615	-1.86978	0.000138488	0.00499429	down	yes	chrKB745135.1:66158-86142:-	gi|514790771|ref|XP_005030066.1|	1343	0	PREDICTED: transcription factor PU.1 isoform X2 [Anas platyrhynchos]	gi|529433233|ref|XM_005236346.1|	1260	0	PREDICTED: Falco peregrinus spleen focus forming virus (SFFV) proviral integration oncogene (SPI1), mRNA	Q6PKU1	428	9e-147	Transcription factor PU.1	.	.	.	.	pfam00178	Ets	Ets-domain.	GO:0006351|transcription, DNA-templated;	GO:0005634|nucleus;	GO:0003723|RNA binding;GO:0043565|sequence-specific DNA binding;GO:0003700|transcription factor activity, sequence-specific DNA binding;	K09438	SPI1; transcription factor PU.1
ENSAPLG00000011369	0	0	3	0.610971	1	40	1179	840.322	0.000727068	-10.4256	0.000140389	0.00505107	down	yes	chrKB746632.1:86229-104245:+	gi|874503789|ref|XP_005030881.2|	5196	0	PREDICTED: beta-klotho isoform X1 [Anas platyrhynchos]	gi|513184513|ref|XM_003641245.2|	2151	0	PREDICTED: Gallus gallus klotho beta (KLB), mRNA	Q86Z14	1544	0	Beta-klotho	BH1923	222	2e-62	COG2723	pfam00232	Glyco_hydro_1	Glycosyl hydrolase family 1.	GO:0005975|carbohydrate metabolic process;GO:0007173|epidermal growth factor receptor signaling pathway;GO:0038095|Fc-epsilon receptor signaling pathway;GO:0008543|fibroblast growth factor receptor signaling pathway;GO:0045087|innate immune response;GO:0008286|insulin receptor signaling pathway;GO:0048011|neurotrophin TRK receptor signaling pathway;GO:0048015|phosphatidylinositol-mediated signali…	GO:0016021|integral component of membrane;GO:0005622|intracellular;GO:0005886|plasma membrane;	GO:0017134|fibroblast growth factor binding;GO:0005104|fibroblast growth factor receptor binding;GO:0004553|hydrolase activity, hydrolyzing O-glycosyl compounds;	.	.
ENSAPLG00000005321	129	77	29	67.714	65	285	1964	1488.52	0.0454908	-4.45828	0.000185912	0.00649266	down	yes	chrKB742677.1:799647-806383:+	gi|874457208|ref|XP_012949498.1|	2659	0	PREDICTED: solute carrier family 45 member 3 isoform X1 [Anas platyrhynchos]	gi|541993921|ref|XM_005447084.1|	1167	0	PREDICTED: Falco cherrug solute carrier family 45, member 3 (SLC45A3), mRNA	Q96JT2	697	0	Solute carrier family 45 member 3	.	.	.	.	pfam13347	MFS_2	MFS/sugar transport protein. This family is part of the major facilitator superfamily of membrane transport proteins.	GO:0055085|transmembrane transport;	GO:0016021|integral component of membrane;	.	K15379	SLC45A3; solute carrier family 45, member 3
ENSAPLG00000015524	4	3	7	3.50534	3	16	1463	1033.43	0.00339196	-8.20367	1.32616e-28	4.10341e-26	down	yes	chrKB742622.1:991688-1001972:-	gi|514716871|ref|XP_005012895.1|	795	5e-105	PREDICTED: transmembrane 4 L6 family member 1-like [Anas platyrhynchos]	gi|481026669|ref|NM_001277832.1|	403	0	Gallus gallus transmembrane 4 L six family member 1a (TM4SF1a), transcript variant 3, mRNA	Q5RE43	148	1e-42	Transmembrane 4 L6 family member 1	.	.	.	.	pfam05805	L6_membrane	L6 membrane protein. This family consists of several eukaryotic L6 membrane proteins. L6, IL-TMP, and TM4SF5 are cell surface proteins predicted to have four transmembrane domains. Previous sequence analysis led to their assignment as members of the tetraspanin superfamily it has now been found that that they are not significantly related to genuine tetraspanins, but instead constitute their own …	.	GO:0016021|integral component of membrane;	.	.	.
ENSAPLG00000002362	180	89	212	124.504	78	112	4851	3469.81	0.035882	-4.8006	1.14293e-14	1.57877e-12	down	yes	chrKB742402.1:359082-372124:+	gi|514704067|ref|XP_005009167.1|	1530	0	PREDICTED: phenazine biosynthesis-like domain-containing protein isoform X1 [Anas platyrhynchos]	gi|472824977|ref|NM_001277337.1|	742	0	Gallus gallus phenazine biosynthesis-like protein domain containing (PBLD), mRNA	Q2HJF4	444	3e-153	Phenazine biosynthesis-like domain-containing protein	BH0283	186	1e-53	COG0384	pfam02567	PhzC-PhzF	Phenazine biosynthesis-like protein. PhzC/PhzF is involved in dimerization of two 2,3-dihydro-3-oxo-anthranilic acid molecules to create PCA by P. fluorescens. This family also contains an uncharacterized protein Rv2715 from Mycobacterium tuberculosis, though there is no significant sequence similarity to pfam00303 members. This family appears to be distantly related to pfam01678, including conta…	GO:0009058|biosynthetic process;GO:0030277|maintenance of gastrointestinal epithelium;GO:0010633|negative regulation of epithelial cell migration;GO:0050680|negative regulation of epithelial cell proliferation;GO:0010719|negative regulation of epithelial to mesenchymal transition;GO:0060394|negative regulation of pathway-restricted SMAD protein phosphorylation;GO:0060392|negative regulation of SM…	GO:0005737|cytoplasm;GO:0070062|extracellular exosome;	GO:0016853|isomerase activity;	.	.
ENSAPLG00000010694	136	182	267	146.409	253	184	39408	27828.6	0.00526111	-7.57042	1.39546e-28	4.23318e-26	down	yes	chrKB742489.1:1645313-1650724:-	gi|514707717|ref|XP_005010718.1|	1317	0	PREDICTED: phosphoserine phosphatase isoform X1 [Anas platyrhynchos]	gi|46018341|emb|BX934763.2|	729	0	Gallus gallus finished cDNA, clone ChEST559f4	Q5RB83	369	5e-127	Phosphoserine phosphatase	serB	100	1e-23	COG0560	pfam00702	Hydrolase	haloacid dehalogenase-like hydrolase. This family is structurally different from the alpha/beta hydrolase family (pfam00561). This family includes L-2-haloacid dehalogenase, epoxide hydrolases and phosphatases. The structure of the family consists of two domains. One is an inserted four helix bundle, which is the least well conserved region of the alignment, between residues 16 and 96 of Pseudomo…	GO:0016311|dephosphorylation;GO:0006564|L-serine biosynthetic process;GO:0006563|L-serine metabolic process;	.	GO:0005509|calcium ion binding;GO:0000287|magnesium ion binding;GO:0004647|phosphoserine phosphatase activity;	K01079	serB, PSPH; phosphoserine phosphatase [EC:3.1.3.3]
ENSAPLG00000008497	72	44	113	57.7834	50	80	50320	35385.2	0.00163298	-9.25827	2.88353e-33	9.69808e-31	down	yes	chrKB743338.1:84300-111239:-	gi|514757353|ref|XP_005022294.1|	4933	0	PREDICTED: inter-alpha-trypsin inhibitor heavy chain H2 [Anas platyrhynchos]	gi|195539500|ref|NM_001130741.1|	2161	0	Gallus gallus inter-alpha-trypsin inhibitor heavy chain 2 (ITIH2), mRNA	P97279	1333	0	Inter-alpha-trypsin inhibitor heavy chain H2	alr4412	124	5e-28	COG2304	pfam06668	ITI_HC_C	Inter-alpha-trypsin inhibitor heavy chain C-terminus. This family represents the C-terminal region of inter-alpha-trypsin inhibitor heavy chains. Inter-alpha-trypsin inhibitors are glycoproteins with a high inhibitory activity against trypsin, built up from different combinations of four polypeptides: bikunin and the three heavy chains that belong to this family (HC1, HC2, HC3). The heavy chains …	GO:0030212|hyaluronan metabolic process;	GO:0005576|extracellular region;	GO:0004867|serine-type endopeptidase inhibitor activity;	.	.
ENSAPLG00000012943	1808	75	413	682.744	27	36	0	20.8759	32.7048	5.03143	0.000286675	0.00972619	up	yes	chrKB743692.1:339240-377757:+	gi|874488608|ref|XP_012960029.1|	1654	0	PREDICTED: wnt inhibitory factor 1 [Anas platyrhynchos]	gi|541984857|ref|XM_005444078.1|	1040	0	PREDICTED: Falco cherrug WNT inhibitory factor 1 (WIF1), partial mRNA	Q9W6F8	563	0	Wnt inhibitory factor 1	.	.	.	.	pfam02019	WIF	WIF domain. The WIF domain is found in the RYK tyrosine kinase receptors and WIF, the Wnt-inhibitory- factor. The domain is extracellular and contains two conserved cysteines that may form a disulphide bridge. This domain is Wnt binding in WIF, and it has been suggested that RYK may also bind to Wnt. The WIF domain is a member of the immunoglobulin superfamily, and it comprises nine beta-strands …	GO:0007275|multicellular organismal development;GO:0016055|Wnt signaling pathway;	GO:0005576|extracellular region;	.	K01691	WIF1; WNT inhibitory factor 1
ENSAPLG00000004498	0	2	0	0.533038	1	2	1249	878.214	0.000606957	-10.6861	2.77501e-05	0.00116111	down	yes	chrKB744209.1:493356-499882:-	gi|514780760|ref|XP_005027695.1|	1446	0	PREDICTED: uridine phosphorylase 2 isoform X1 [Anas platyrhynchos]	gi|543349435|ref|XM_005519940.1|	551	0	PREDICTED: Pseudopodoces humilis uridine phosphorylase 2 (UPP2), mRNA	Q8CGR7	473	2e-166	Uridine phosphorylase 2	ML2177	122	5e-31	COG2820	pfam01048	PNP_UDP_1	Phosphorylase superfamily. Members of this family include: purine nucleoside phosphorylase (PNP) Uridine phosphorylase (UdRPase) 5'-methylthioadenosine phosphorylase (MTA phosphorylase)	GO:0009166|nucleotide catabolic process;GO:0044206|UMP salvage;	GO:0005737|cytoplasm;GO:0045098|type III intermediate filament;	GO:0004850|uridine phosphorylase activity;	.	.
ENSAPLG00000005757	1797	2035	2484	1623.37	1728	2148	29576	22062.7	0.0735801	-3.76454	9.26602e-11	8.63582e-09	down	yes	chrKB744074.1:889674-906968:+	gi|514777035|ref|XP_005026968.1|	3496	0	PREDICTED: peroxisomal acyl-coenzyme A oxidase 2 [Anas platyrhynchos]	gi|513205494|ref|XM_004944646.1|	1529	0	PREDICTED: Gallus gallus acyl-CoA oxidase 2, branched chain (ACOX2), transcript variant X6, mRNA	Q99424	776	0	Peroxisomal acyl-coenzyme A oxidase 2	YGL205w	228	3e-62	COG1960	pfam01756	ACOX	Acyl-CoA oxidase. This is a family of Acyl-CoA oxidases EC:1.3.3.6. Acyl-coA oxidase converts acyl-CoA into trans-2- enoyl-CoA.	GO:0006699|bile acid biosynthetic process;GO:0008206|bile acid metabolic process;GO:0044255|cellular lipid metabolic process;GO:0033539|fatty acid beta-oxidation using acyl-CoA dehydrogenase;GO:0033540|fatty acid beta-oxidation using acyl-CoA oxidase;GO:0055088|lipid homeostasis;GO:0044281|small molecule metabolic process;	GO:0005782|peroxisomal matrix;GO:0005777|peroxisome;	GO:0033791|3alpha,7alpha,12alpha-trihydroxy-5beta-cholestanoyl-CoA 24-hydroxylase activity;GO:0003995|acyl-CoA dehydrogenase activity;GO:0003997|acyl-CoA oxidase activity;GO:0009055|electron carrier activity;GO:0005504|fatty acid binding;GO:0000062|fatty-acyl-CoA binding;GO:0050660|flavin adenine dinucleotide binding;GO:0052890|oxidoreductase activity, acting on the CH-CH group of donors, with a …	K10214	ACOX2; 3alpha,7alpha,12alpha-trihydroxy-5beta-cholestanoyl-CoA 24-hydroxylase [EC:1.17.99.3]
ENSAPLG00000013092	1	7	6	3.40762	6	16	92	71.6291	0.0475731	-4.39371	0.000670288	0.0204537	down	yes	chrKB743913.1:58985-60922:-	gi|902896333|ref|XP_013037433.1|	1514	0	PREDICTED: LOW QUALITY PROTEIN: serine/threonine-protein kinase SBK2-like [Anser cygnoides domesticus]	gi|513171022|ref|XM_419014.3|	672	0	PREDICTED: Gallus gallus SH3-binding domain kinase family, member 2 (SBK2), mRNA	B1WBU5	347	2e-116	Serine/threonine-protein kinase SBK2	.	.	.	.	pfam00069	Pkinase	Protein kinase domain.	GO:0000187|activation of MAPK activity;GO:0000165|MAPK cascade;GO:0042981|regulation of apoptotic process;GO:0007346|regulation of mitotic cell cycle;GO:0023014|signal transduction by protein phosphorylation;GO:0031098|stress-activated protein kinase signaling cascade;	GO:0005737|cytoplasm;	GO:0005524|ATP binding;GO:0004708|MAP kinase kinase activity;GO:0004674|protein serine/threonine kinase activity;	K08858	SBK; serine/threonine-protein kinase SBK [EC:2.7.11.1]
ENSAPLG00000011838	1	9	3	3.32969	1	18	4358	3066.59	0.0010858	-9.84703	5.75857e-09	4.43238e-07	down	yes	chrKB742896.1:511493-513877:+	gi|874466617|ref|XP_005017229.2|	1444	0	PREDICTED: corticosteroid 11-beta-dehydrogenase isozyme 1-like [Anas platyrhynchos]	gi|529421035|ref|XM_005230319.1|	366	0	PREDICTED: Falco peregrinus corticosteroid 11-beta-dehydrogenase isozyme 1-like (LOC101924921), mRNA	P28845	317	5e-106	Corticosteroid 11-beta-dehydrogenase isozyme 1	.	.	.	.	pfam00106	adh_short	short chain dehydrogenase. This family contains a wide variety of dehydrogenases.	GO:0006704|glucocorticoid biosynthetic process;GO:0030324|lung development;GO:0044281|small molecule metabolic process;GO:0008202|steroid metabolic process;	GO:0005789|endoplasmic reticulum membrane;GO:0016021|integral component of membrane;GO:0016020|membrane;	GO:0070524|11-beta-hydroxysteroid dehydrogenase (NADP+) activity;GO:0003845|11-beta-hydroxysteroid dehydrogenase [NAD(P)] activity;	K15680	HSD11B1; corticosteroid 11-beta-dehydrogenase isozyme 1 [EC:1.1.1.146]
ENSAPLG00000016219	1	0	0	0.320047	2	0	181	127.882	0.00250268	-8.64231	1.21372e-08	9.0276e-07	down	yes	chrKB742633.1:195640-201040:-	gi|514717500|ref|XP_005013046.1|	2178	0	PREDICTED: bone morphogenetic protein 10 [Anas platyrhynchos]	gi|487442723|ref|NM_001278046.1|	1255	0	Gallus gallus bone morphogenetic protein 10 (BMP10), mRNA	O95393	644	0	Bone morphogenetic protein 10	.	.	.	.	pfam00019	TGF_beta	Transforming growth factor beta like domain.	GO:0032924|activin receptor signaling pathway;GO:0007512|adult heart development;GO:0055009|atrial cardiac muscle tissue morphogenesis;GO:0030509|BMP signaling pathway;GO:0060038|cardiac muscle cell proliferation;GO:0007155|cell adhesion;GO:0048468|cell development;GO:0030198|extracellular matrix organization;GO:0060347|heart trabecula formation;GO:0010614|negative regulation of cardiac muscle hy…	GO:0009986|cell surface;GO:0005737|cytoplasm;GO:0005576|extracellular region;GO:0005615|extracellular space;GO:0030018|Z disc;	GO:0005125|cytokine activity;GO:0005179|hormone activity;GO:0033612|receptor serine/threonine kinase binding;GO:0031433|telethonin binding;GO:0005160|transforming growth factor beta receptor binding;	K05503	BMP9_10; bone morphogenetic protein 9/10
ENSAPLG00000006407	1	0	1	0.523704	0	3	92	65.5068	0.00799465	-6.96675	5.20357e-06	0.000246191	down	yes	chrKB744634.1:80909-271484:+	gi|704589773|ref|XP_010191163.1|	552	5e-68	PREDICTED: von Willebrand factor C and EGF domain-containing protein-like, partial [Mesitornis unicolor]	gi|529447479|ref|XM_005243384.1|	247	2e-125	PREDICTED: Falco peregrinus von Willebrand factor C and EGF domains (VWCE), mRNA	Q3U515	60.5	6e-10	von Willebrand factor C and EGF domain-containing protein	.	.	.	.	pfam00093	VWC	von Willebrand factor type C domain. The high cutoff was used to prevent overlap with pfam00094.	GO:0008284|positive regulation of cell proliferation;GO:0009966|regulation of signal transduction;	GO:0005576|extracellular region;	GO:0005509|calcium ion binding;	.	.
ENSAPLG00000011200	0	9	4	3.2133	1	5	7894	5546.26	0.000579363	-10.7532	1.03316e-07	6.94956e-06	down	yes	chrKB743447.1:8094-9830:+	gi|874483887|ref|XP_012958494.1|	1161	7e-159	PREDICTED: cytochrome P450 1A5-like, partial [Anas platyrhynchos]	gi|402745991|ref|NM_205146.2|	396	0	Gallus gallus cytochrome P450, family 1, subfamily A, polypeptide 1 (CYP1A1), mRNA	P79761	381	6e-129	Cytochrome P450 1A5	BH0579	89.4	1e-19	COG2124	pfam00067	p450	Cytochrome P450. Cytochrome P450s are haem-thiolate proteins involved in the oxidative degradation of various compounds. They are particularly well known for their role in the degradation of environmental toxins and mutagens. They can be divided into 4 classes, according to the method by which electrons from NAD(P)H are delivered to the catalytic site. Sequence conservation is relatively low with…	.	GO:0005789|endoplasmic reticulum membrane;	GO:0070330|aromatase activity;GO:0020037|heme binding;GO:0005506|iron ion binding;	K07408	CYP1A1; cytochrome P450, family 1, subfamily A, polypeptide 1 [EC:1.14.14.1]
ENSAPLG00000007869	497	383	749	413.679	540	922	1391	1454.42	0.284429	-1.81386	0.000668273	0.0204537	down	yes	chrKB742391.1:174140-187631:-	gi|514703787|ref|XP_005009034.1|	2680	0	PREDICTED: cytochrome P450 4V2 [Anas platyrhynchos]	gi|50657411|ref|NM_001001879.1|	1268	0	Gallus gallus cytochrome P450, family 4, subfamily V, polypeptide 2 (CYP4V2), mRNA	Q5RCN6	671	0	Cytochrome P450 4V2	BH0579	163	1e-42	COG2124	pfam00067	p450	Cytochrome P450. Cytochrome P450s are haem-thiolate proteins involved in the oxidative degradation of various compounds. They are particularly well known for their role in the degradation of environmental toxins and mutagens. They can be divided into 4 classes, according to the method by which electrons from NAD(P)H are delivered to the catalytic site. Sequence conservation is relatively low with…	GO:0010430|fatty acid omega-oxidation;	GO:0005789|endoplasmic reticulum membrane;GO:0016021|integral component of membrane;	GO:0020037|heme binding;GO:0005506|iron ion binding;GO:0004497|monooxygenase activity;GO:0016705|oxidoreductase activity, acting on paired donors, with incorporation or reduction of molecular oxygen;	K07427	CYP4V; cytochrome P450, family 4, subfamily V
ENSAPLG00000010178	152	66	125	91.6945	98	223	1369	1064.69	0.0861232	-3.53745	5.61167e-06	0.000263085	down	yes	chrKB742828.1:705838-710508:-	gi|514730426|ref|XP_005016118.1|	589	1e-73	PREDICTED: lymphocyte antigen 6D [Anas platyrhynchos]	gi|513173773|ref|XM_418413.3|	328	4e-170	PREDICTED: Gallus gallus lymphocyte antigen 6 complex, locus E-like (LOC420301), mRNA	Q90986	114	1e-29	Lymphocyte antigen 6E	.	.	.	.	pfam00021	UPAR_LY6	u-PAR/Ly-6 domain. This extracellular disulphide bond rich domain is related to pfam00087.	GO:0008283|cell proliferation;GO:0002320|lymphoid progenitor cell differentiation;	GO:0031225|anchored component of membrane;GO:0009986|cell surface;GO:0005886|plasma membrane;	.	K06846	LY6; lymphocyte antigen 6 complex
ENSAPLG00000011556	481	396	684	398.785	733	722	4084	3359.42	0.118707	-3.07453	9.0341e-11	8.4707e-09	down	yes	chrKB742428.1:621741-640289:-	gi|874445580|ref|XP_012951547.1|	2545	0	PREDICTED: 25-hydroxycholesterol 7-alpha-hydroxylase, partial [Anas platyrhynchos]	gi|513172285|ref|XM_418276.4|	1276	0	PREDICTED: Gallus gallus cytochrome P450, family 7, subfamily B, polypeptide 1 (CYP7B1), mRNA	O75881	535	0	25-hydroxycholesterol 7-alpha-hydroxylase	all1361	70.5	4e-12	COG2124	pfam00067	p450	Cytochrome P450. Cytochrome P450s are haem-thiolate proteins involved in the oxidative degradation of various compounds. They are particularly well known for their role in the degradation of environmental toxins and mutagens. They can be divided into 4 classes, according to the method by which electrons from NAD(P)H are delivered to the catalytic site. Sequence conservation is relatively low with…	GO:0006699|bile acid biosynthetic process;GO:0008206|bile acid metabolic process;GO:0008203|cholesterol metabolic process;GO:0033147|negative regulation of intracellular estrogen receptor signaling pathway;GO:0050679|positive regulation of epithelial cell proliferation;GO:0060740|prostate gland epithelium morphogenesis;GO:0044281|small molecule metabolic process;GO:0016125|sterol metabolic proces…	GO:0005789|endoplasmic reticulum membrane;	GO:0033783|25-hydroxycholesterol 7alpha-hydroxylase activity;GO:0020037|heme binding;GO:0005506|iron ion binding;GO:0008396|oxysterol 7-alpha-hydroxylase activity;	K07430	CYP7B; oxysterol 7-alpha-hydroxylase [EC:1.14.13.100]
ENSAPLG00000015637	53	53	52	41.6781	125	1071	13	374.053	0.111423	-3.16588	1.01766e-05	0.000459015	down	yes	chrKB743608.1:447248-463183:-	gi|514766434|ref|XP_005024449.1|	996	7e-132	PREDICTED: tetraspanin-8 isoform X2 [Anas platyrhynchos]	gi|313851045|ref|NM_001199650.1|	525	0	Gallus gallus tetraspanin 8 (TSPAN8), mRNA	P19075	208	3e-63	Tetraspanin-8	.	.	.	.	pfam00335	Tetraspannin	Tetraspanin family.	GO:0030195|negative regulation of blood coagulation;	GO:0070062|extracellular exosome;GO:0016021|integral component of membrane;	.	K17349	TSPAN8; tetraspanin-8
ENSAPLG00000001196	5	14	14	8.1827	4	10	1012	715.262	0.0114401	-6.44975	1.1625e-17	2.04376e-15	down	yes	chrKB743464.1:700531-703767:+	gi|514761837|ref|XP_005023346.1|	653	2e-85	PREDICTED: fatty acid-binding protein, liver-like [Anas platyrhynchos]	gi|451958178|ref|NM_204192.3|	287	1e-147	Gallus gallus fatty acid binding protein 1, liver (FABP1), mRNA	P49924	195	7e-63	Fatty acid-binding protein, liver	.	.	.	.	pfam14651	Lipocalin_7	Lipocalin / cytosolic fatty-acid binding protein family. Lipocalins are transporters for small hydrophobic molecules, such as lipids, steroid hormones, bilins, and retinoids. The family also encompasses the enzyme prostaglandin D synthase (EC:5.3.99.2).	GO:0070301|cellular response to hydrogen peroxide;GO:0071456|cellular response to hypoxia;GO:0043154|negative regulation of cysteine-type endopeptidase activity involved in apoptotic process;GO:1903146|regulation of mitophagy;	GO:0005737|cytoplasm;GO:0070062|extracellular exosome;GO:0005634|nucleus;	GO:0016209|antioxidant activity;GO:0003682|chromatin binding;GO:0008289|lipid binding;GO:0005215|transporter activity;	K08750	FABP1, L-FABP; fatty acid-binding protein 1, liver
ENSAPLG00000005348	1	9	0	2.71872	2	56	1221	874.945	0.0031073	-8.33012	0.000874464	0.0252875	down	yes	chrKB743087.1:677938-696886:-	gi|874473283|ref|XP_012954856.1|	3283	0	PREDICTED: long-chain fatty acid transport protein 6 [Anas platyrhynchos]	gi|525027066|ref|XM_005060911.1|	998	0	PREDICTED: Ficedula albicollis long-chain fatty acid transport protein 6-like (LOC101808110), transcript variant X2, mRNA	Q9Y2P4	709	0	Long-chain fatty acid transport protein 6	.	.	.	.	pfam00501	AMP-binding	AMP-binding enzyme.	GO:0001676|long-chain fatty acid metabolic process;GO:0015909|long-chain fatty acid transport;GO:0055085|transmembrane transport;GO:0000038|very long-chain fatty acid metabolic process;	GO:0016021|integral component of membrane;GO:0005886|plasma membrane;GO:0042383|sarcolemma;	GO:0004467|long-chain fatty acid-CoA ligase activity;GO:0000166|nucleotide binding;GO:0031957|very long-chain fatty acid-CoA ligase activity;	K08749	SLC27A6, FATP6; solute carrier family 27 (fatty acid transporter), member 6
ENSAPLG00000000927	1	0	1	0.523704	0	0	631	443.187	0.00118168	-9.72495	1.60306e-19	3.13935e-17	down	yes	chrKB743647.1:61523-63686:-	gi|483506651|gb|EOA97596.1|	1570	0	Transmembrane 6 superfamily member 2, partial [Anas platyrhynchos]	gi|513227536|ref|XM_423447.4|	646	0	PREDICTED: Gallus gallus transmembrane 6 superfamily member 2 (TM6SF2), mRNA	Q9BZW4	411	1e-140	Transmembrane 6 superfamily member 2	.	.	.	.	pfam10914	DUF2781	Protein of unknown function (DUF2781). This is a eukaryotic family of uncharacterized proteins. Some of the proteins in this family are annotated as membrane proteins.	GO:0006629|lipid metabolic process;GO:0019216|regulation of lipid metabolic process;	GO:0005789|endoplasmic reticulum membrane;GO:0033116|endoplasmic reticulum-Golgi intermediate compartment membrane;GO:0016021|integral component of membrane;	.	.	.
ENSAPLG00000000925	6	2	9	4.28623	0	1	860	604.323	0.00709261	-7.13947	3.35796e-18	6.3355e-16	down	yes	chrKB743366.1:332499-333332:+	gi|902889115|ref|XP_013034051.1|	1273	2e-174	PREDICTED: UDP-glucuronosyltransferase 1-8-like [Anser cygnoides domesticus]	gi|513193054|ref|XM_004942502.1|	381	0	PREDICTED: Gallus gallus UDP-glucuronosyltransferase 1-9-like (LOC101749538), mRNA	Q9HAW9	273	4e-86	UDP-glucuronosyltransferase 1-8	.	.	.	.	pfam00201	UDPGT	UDP-glucoronosyl and UDP-glucosyl transferase.	GO:0052695|cellular glucuronidation;GO:0032870|cellular response to hormone stimulus;GO:0009804|coumarin metabolic process;GO:0017144|drug metabolic process;GO:0006631|fatty acid metabolic process;GO:0051552|flavone metabolic process;GO:0009813|flavonoid biosynthetic process;GO:0052696|flavonoid glucuronidation;GO:0043086|negative regulation of catalytic activity;GO:2001030|negative regulation of…	GO:0005783|endoplasmic reticulum;GO:0005789|endoplasmic reticulum membrane;GO:0016021|integral component of membrane;	GO:0008144|drug binding;GO:0019899|enzyme binding;GO:0004857|enzyme inhibitor activity;GO:0005504|fatty acid binding;GO:0015020|glucuronosyltransferase activity;GO:0046982|protein heterodimerization activity;GO:0042803|protein homodimerization activity;GO:0001972|retinoic acid binding;GO:0005496|steroid binding;	K00699	UGT; glucuronosyltransferase [EC:2.4.1.17]
ENSAPLG00000003416	22	883	1035	453.162	0	1	4	3.10608	145.895	7.18879	0.000627386	0.0193738	up	yes	chrKB742651.1:1636872-1643527:+	gi|514718647|ref|XP_005013316.1|	2576	0	PREDICTED: bile salt-activated lipase [Anas platyrhynchos]	gi|61563744|ref|NM_001012997.1|	938	0	Gallus gallus carboxyl ester lipase (CEL), mRNA	P19835	711	0	Bile salt-activated lipase	DR2626	171	7e-46	COG2272	pfam00135	COesterase	Carboxylesterase family.	GO:0006707|cholesterol catabolic process;GO:0009062|fatty acid catabolic process;GO:0030299|intestinal cholesterol absorption;GO:0044258|intestinal lipid catabolic process;GO:0044241|lipid digestion;GO:0006629|lipid metabolic process;GO:0030157|pancreatic juice secretion;GO:0018350|protein esterification;GO:0044281|small molecule metabolic process;GO:0006641|triglyceride metabolic process;	GO:0005737|cytoplasm;GO:0070062|extracellular exosome;GO:0005576|extracellular region;GO:0005615|extracellular space;	GO:0047372|acylglycerol lipase activity;GO:0003824|catalytic activity;GO:0008201|heparin binding;GO:0016787|hydrolase activity;GO:0004771|sterol esterase activity;GO:0004806|triglyceride lipase activity;	.	.
ENSAPLG00000003417	214	462	538	301.189	367	627	7226	5399.83	0.0557776	-4.16417	8.541e-18	1.53649e-15	down	yes	chrKB742619.1:3698904-3703017:+	gi|514716796|ref|XP_005012876.1|	1196	2e-163	PREDICTED: estradiol 17-beta-dehydrogenase 11-like [Anas platyrhynchos]	gi|41636046|emb|BX935518.1|	520	0	Gallus gallus finished cDNA, clone ChEST537g23	Q5NVG2	326	1e-109	Estradiol 17-beta-dehydrogenase 11	ML1094	100	8e-24	COG1028	pfam00106	adh_short	short chain dehydrogenase. This family contains a wide variety of dehydrogenases.	GO:0006694|steroid biosynthetic process;	GO:0005576|extracellular region;	GO:0004303|estradiol 17-beta-dehydrogenase activity;	.	.
ENSAPLG00000012806	664	960	1254	723.755	850	1299	4198	3654.84	0.198026	-2.33624	9.5653e-07	5.22915e-05	down	yes	chrKB742871.1:226674-250265:-	gi|514733450|ref|XP_005016849.1|	3283	0	PREDICTED: molybdenum cofactor biosynthesis protein 1 isoform X3 [Anas platyrhynchos]	gi|513175246|ref|XM_004935378.1|	1477	0	PREDICTED: Gallus gallus molybdenum cofactor synthesis 1 (MOCS1), transcript variant X5, mRNA	Q5RKZ7	801	0	Molybdenum cofactor biosynthesis protein 1	lin1039	253	5e-76	COG2896	pfam06463	Mob_synth_C	Molybdenum Cofactor Synthesis C. This region contains two iron-sulphur (3Fe-4S) binding sites. Mutations in this region of human MOCS1 cause MOCOD (Molybdenum Co-Factor Deficiency) type A.	GO:0006777|Mo-molybdopterin cofactor biosynthetic process;GO:0032324|molybdopterin cofactor biosynthetic process;	GO:0019008|molybdopterin synthase complex;	GO:0051539|4 iron, 4 sulfur cluster binding;GO:0061597|cyclic pyranopterin monophosphate synthase activity;GO:0005525|GTP binding;GO:0046872|metal ion binding;	K03639	MOCS1, moaA; cyclic pyranopterin phosphate synthase [EC:4.1.99.18]
ENSAPLG00000015712	0	0	0	0	4	50	39	43.7352	#NAME?	#NAME?	3.61841e-06	0.000176594	down	yes	chrKB746217.1:77471-78186:-	gi|483494878|gb|EOA93481.1|	370	2e-44	Perilipin, partial [Anas platyrhynchos]	gi|315143162|gb|HQ221571.1|	212	3e-106	Anas platyrhynchos perilipin (PLIN) mRNA, complete cds and 3' UTR	O60240	108	7e-28	Perilipin-1	.	.	.	.	pfam03036	Perilipin	Perilipin family. The perilipin family includes lipid droplet-associated protein (perilipin) and adipose differentiation-related protein (adipophilin).	GO:0006629|lipid metabolic process;GO:0044281|small molecule metabolic process;GO:0019433|triglyceride catabolic process;	GO:0005829|cytosol;GO:0005783|endoplasmic reticulum;GO:0005811|lipid particle;	GO:0008289|lipid binding;	K08768	PLIN; perilipin
ENSAPLG00000007478	530	762	524	479.428	586	1183	2273	2168.7	0.221067	-2.17744	6.00555e-06	0.000280701	down	yes	chrKB743173.1:227927-230042:-	gi|874476257|ref|XP_012955894.1|	3301	0	PREDICTED: uncharacterized family 31 glucosidase KIAA1161 homolog [Anas platyrhynchos]	gi|543733669|ref|XM_005507788.1|	1111	0	PREDICTED: Columba livia KIAA1161 ortholog (KIAA1161), mRNA	Q6NSJ0	978	0	Uncharacterized family 31 glucosidase KIAA1161	alr5331	117	2e-26	COG1501	pfam01055	Glyco_hydro_31	Glycosyl hydrolases family 31. Glycosyl hydrolases are key enzymes of carbohydrate metabolizm. Family 31 comprises of enzymes that are, or similar to, alpha- galactosidases.	GO:0005975|carbohydrate metabolic process;GO:0043568|positive regulation of insulin-like growth factor receptor signaling pathway;GO:0051897|positive regulation of protein kinase B signaling;GO:0048741|skeletal muscle fiber development;	GO:0016021|integral component of membrane;GO:0031965|nuclear membrane;	GO:0004553|hydrolase activity, hydrolyzing O-glycosyl compounds;	.	.
ENSAPLG00000005833	675	953	1088	691.603	1169	1026	2246	2323.33	0.297678	-1.74818	0.00044544	0.0142975	down	yes	chrKB743053.1:38148-150839:-	gi|514744023|ref|XP_005019099.1|	2317	0	PREDICTED: beta-1-syntrophin, partial [Anas platyrhynchos]	gi|57530104|ref|NM_001005798.1|	1149	0	Gallus gallus syntrophin, beta 1 (dystrophin-associated protein A1, 59kDa, basic component 1) (SNTB1), mRNA	Q13884	800	0	Beta-1-syntrophin	.	.	.	.	pfam00595	PDZ	PDZ domain (Also known as DHR or GLGF). PDZ domains are found in diverse signaling proteins.	GO:0006936|muscle contraction;	GO:0005737|cytoplasm;GO:0005856|cytoskeleton;GO:0016010|dystrophin-associated glycoprotein complex;GO:0005925|focal adhesion;GO:0043234|protein complex;GO:0042383|sarcolemma;GO:0045202|synapse;	GO:0005198|structural molecule activity;	.	.
ENSAPLG00000007692	979	1110	1413	896.929	881	1521	4263	3778.06	0.237405	-2.07458	1.08115e-05	0.000484824	down	yes	chrKB742757.1:1123592-1132021:+	gi|874460743|ref|XP_005031925.2|	1991	0	PREDICTED: LOW QUALITY PROTEIN: serine/threonine-protein kinase PINK1, mitochondrial, partial [Anas platyrhynchos]	gi|513220043|ref|XM_423139.4|	548	0	PREDICTED: Gallus gallus PTEN induced putative kinase 1 (PINK1), mRNA	Q99MQ3	489	6e-163	Serine/threonine-protein kinase PINK1, mitochondrial	.	.	.	.	pfam00069	Pkinase	Protein kinase domain.	GO:0098779|mitophagy in response to mitochondrial depolarization;GO:0071456|cellular response to hypoxia;GO:0034599|cellular response to oxidative stress;GO:0097237|cellular response to toxic substance;GO:0035556|intracellular signal transduction;GO:0000422|mitophagy;GO:0007005|mitochondrion organization;GO:1902902|negative regulation of autophagosome assembly;GO:0010629|negative regulation of ge…	GO:0097449|astrocyte projection;GO:0030424|axon;GO:0044297|cell body;GO:0000785|chromatin;GO:0005737|cytoplasm;GO:0005856|cytoskeleton;GO:0005829|cytosol;GO:0031307|integral component of mitochondrial outer membrane;GO:0016020|membrane;GO:0005743|mitochondrial inner membrane;GO:0005758|mitochondrial intermembrane space;GO:0005741|mitochondrial outer membrane;GO:0005739|mitochondrion;GO:0005634|nu…	GO:0005524|ATP binding;GO:0055131|C3HC4-type RING finger domain binding;GO:0010857|calcium-dependent protein kinase activity;GO:0016301|kinase activity;GO:0000287|magnesium ion binding;GO:0002020|protease binding;GO:0043422|protein kinase B binding;GO:0004674|protein serine/threonine kinase activity;GO:0031625|ubiquitin protein ligase binding;	K05688	PINK1; PTEN induced putative kinase 1 [EC:2.7.11.1]
ENSAPLG00000010197	4	16	25	10.6359	11	45	1121	804.845	0.0132149	-6.2417	7.91221e-14	9.95202e-12	down	yes	chrKB743293.1:59472-61278:+	gi|514755559|ref|XP_005021864.1|	1286	4e-178	PREDICTED: sulfotransferase family cytosolic 2B member 1 [Anas platyrhynchos]	gi|513233642|ref|XM_424434.4|	465	0	PREDICTED: Gallus gallus sulfotransferase family cytosolic 2B member 1-like (LOC426825), mRNA	O00204	281	7e-92	Sulfotransferase family cytosolic 2B member 1	.	.	.	.	pfam00685	Sulfotransfer_1	Sulfotransferase domain.	GO:0050427|3'-phosphoadenosine 5'-phosphosulfate metabolic process;GO:0044281|small molecule metabolic process;GO:0008202|steroid metabolic process;GO:0000103|sulfate assimilation;GO:0006805|xenobiotic metabolic process;	GO:0005737|cytoplasm;GO:0005829|cytosol;GO:0005783|endoplasmic reticulum;GO:0070062|extracellular exosome;GO:0043231|intracellular membrane-bounded organelle;GO:0005634|nucleus;	GO:0004027|alcohol sulfotransferase activity;GO:0050294|steroid sulfotransferase activity;	K01015	SULT2B1; alcohol sulfotransferase [EC:2.8.2.2]
ENSAPLG00000010199	11	27	7	12.1421	8	74	2736	1946.62	0.00623754	-7.32481	1.91687e-10	1.69462e-08	down	yes	chrKB743197.1:7220-22323:-	gi|514750988|ref|XP_005020754.1|	3133	0	PREDICTED: exocyst complex component 3-like protein 4 [Anas platyrhynchos]	gi|513189279|ref|XM_421382.4|	1070	0	PREDICTED: Gallus gallus exocyst complex component 3-like 4 (EXOC3L4), mRNA	Q17RC7	342	5e-104	Exocyst complex component 3-like protein 4	.	.	.	.	pfam06046	Sec6	Exocyst complex component Sec6. Sec6 is a component of the multiprotein exocyst complex. Sec6 interacts with Sec8, Sec10 and Exo70.These exocyst proteins localize to regions of active exocytosis-at the growing ends of interphase cells and in the medial region of cells undergoing cytokinesis-in an F-actin-dependent and exocytosis- independent manner.	GO:0051601|exocyst localization;GO:0006887|exocytosis;	GO:0000145|exocyst;	GO:0000149|SNARE binding;	.	.
ENSAPLG00000014360	9	55	53	28.3328	32	29	414	311.463	0.0909667	-3.45852	0.000396002	0.0129525	down	yes	chrKB743305.1:9255-9817:-	gi|483510246|gb|EOA99576.1|	774	2e-102	Acyl-coenzyme A thioesterase 4, partial [Anas platyrhynchos]	gi|514756187|ref|XM_005021959.1|	368	0	PREDICTED: Anas platyrhynchos acyl-coenzyme A amino acid N-acyltransferase 2 (LOC101797844), partial mRNA	Q5FVR5	116	2e-29	Acyl-coenzyme A amino acid N-acyltransferase 2	.	.	.	.	pfam08840	BAAT_C	BAAT / Acyl-CoA thioester hydrolase C terminal. This catalytic domain is found at the C terminal of acyl-CoA thioester hydrolases and bile acid-CoA:amino acid N-acetyltransferases (BAAT).	GO:0006637|acyl-CoA metabolic process;GO:0006631|fatty acid metabolic process;	GO:0005777|peroxisome;	GO:0016410|N-acyltransferase activity;GO:0016790|thiolester hydrolase activity;	.	.
ENSAPLG00000014199	161	149	286	149.485	197	234	989	838.444	0.178288	-2.48772	6.16601e-05	0.00240895	down	yes	chrKB743021.1:1777920-1793138:+	gi|514742700|ref|XP_005018796.1|	1586	0	PREDICTED: UDP-N-acetylglucosamine transporter isoform X2 [Anas platyrhynchos]	gi|53133379|emb|AJ720360.1|	1149	0	Gallus gallus mRNA for hypothetical protein, clone 16b11	O77592	565	0	UDP-N-acetylglucosamine transporter	SPCC1795.03	224	4e-67	COG0697	pfam04142	Nuc_sug_transp	Nucleotide-sugar transporter. This family of membrane proteins transport nucleotide sugars from the cytoplasm into golgi vesicles. Human SLC35A1 transports CMP-sialic acid, SLC35A2 transports UDP-galactose and SLC35A3 transports UDP-GlcNAc.	GO:0015788|UDP-N-acetylglucosamine transport;	GO:0005794|Golgi apparatus;GO:0000139|Golgi membrane;GO:0016021|integral component of membrane;	GO:0005338|nucleotide-sugar transmembrane transporter activity;GO:0005351|sugar:proton symporter activity;	K15272	SLC35A1_2_3; solute carrier family 35 (UDP-sugar transporter), member A1/2/3
ENSAPLG00000009083	21	32	7	16.6752	12	20	3618	2551.59	0.00653521	-7.25755	6.684e-12	6.98704e-10	down	yes	chrKB742845.1:643079-661569:-	gi|483516971|gb|EOB03645.1|	2684	0	Solute carrier family 13 member 3, partial [Anas platyrhynchos]	gi|541970094|ref|XM_005438997.1|	1409	0	PREDICTED: Falco cherrug solute carrier family 13 (sodium-dependent dicarboxylate transporter), member 3 (SLC13A3), mRNA	Q8WWT9	868	0	Solute carrier family 13 member 3	SA1732	217	2e-61	COG0471	pfam00939	Na_sulph_symp	Sodium:sulfate symporter transmembrane region. There are also some members in this family that do not match the Prosite motif, and belong to the subfamily SODIT1.	GO:0015746|citrate transport;GO:0071422|succinate transmembrane transport;GO:0055085|transmembrane transport;	GO:0070062|extracellular exosome;GO:0005887|integral component of plasma membrane;GO:0005886|plasma membrane;	GO:0015137|citrate transmembrane transporter activity;GO:0015362|high-affinity sodium:dicarboxylate symporter activity;GO:0015183|L-aspartate transmembrane transporter activity;GO:0017153|sodium:dicarboxylate symporter activity;GO:0015141|succinate transmembrane transporter activity;	K14445	SLC13A2_3_5; solute carrier family 13 (sodium-dependent dicarboxylate transporter), member 2/3/5
ENSAPLG00000011743	0	2	3	1.14401	2	10	2843	2000.52	0.000571855	-10.7721	4.10807e-49	3.02648e-46	down	yes	chrKB742781.1:2209535-2242693:+	gi|514727219|ref|XP_005015347.1|	1532	0	PREDICTED: 3-hydroxyanthranilate 3,4-dioxygenase [Anas platyrhynchos]	gi|529437981|ref|XM_005238693.1|	639	0	PREDICTED: Falco peregrinus 3-hydroxyanthranilate 3,4-dioxygenase (HAAO), mRNA	P46953	400	6e-139	3-hydroxyanthranilate 3,4-dioxygenase	.	.	.	.	pfam06052	3-HAO	3-hydroxyanthranilic acid dioxygenase. In eukaryotes 3-hydroxyanthranilic acid dioxygenase (EC:1.13.11.6) is part of the kynurenine pathway for the degradation of tryptophan and the biosynthesis of nicotinic acid.The prokaryotic homolog is involved in the 2-nitrobenzoate degradation pathway.	GO:0034354|'de novo' NAD biosynthetic process from tryptophan;GO:0043420|anthranilate metabolic process;GO:0019805|quinolinate biosynthetic process;GO:0046874|quinolinate metabolic process;GO:0006569|tryptophan catabolic process;	GO:0005737|cytoplasm;GO:0031966|mitochondrial membrane;	GO:0000334|3-hydroxyanthranilate 3,4-dioxygenase activity;GO:0008198|ferrous iron binding;GO:0005506|iron ion binding;GO:0019825|oxygen binding;	K00452	HAAO; 3-hydroxyanthranilate 3,4-dioxygenase [EC:1.13.11.6]
ENSAPLG00000012137	11	116	172	69.4657	447	448	5781	4362.03	0.0159251	-5.97256	1.01844e-06	5.50917e-05	down	yes	chrKB742853.1:161504-173172:+	gi|514732471|ref|XP_005016607.1|	2113	0	PREDICTED: tryptophan 2,3-dioxygenase isoform X1 [Anas platyrhynchos]	gi|513181790|ref|XM_420377.4|	1008	0	PREDICTED: Gallus gallus tryptophan 2,3-dioxygenase (TDO2), mRNA	Q5EBG2	714	0	Tryptophan 2,3-dioxygenase	RSp0694	137	1e-35	COG3483	pfam03301	Trp_dioxygenase	Tryptophan 2,3-dioxygenase.	GO:0019442|tryptophan catabolic process to acetyl-CoA;GO:0019441|tryptophan catabolic process to kynurenine;	.	GO:0020037|heme binding;GO:0046872|metal ion binding;GO:0004833|tryptophan 2,3-dioxygenase activity;	K00453	E1.13.11.11, TDO2; tryptophan 2,3-dioxygenase [EC:1.13.11.11]
ENSAPLG00000003035	143	400	166	186.181	211	794	4977	3810.86	0.0488555	-4.35533	6.18311e-06	0.000288129	down	yes	chrKB745790.1:3763-6747:+	gi|874502859|ref|XP_012964751.1|	2942	0	PREDICTED: LOW QUALITY PROTEIN: cadherin-1-like, partial [Anas platyrhynchos]	gi|471270243|ref|NM_001039258.2|	730	0	Gallus gallus cadherin 1, type 1, E-cadherin (epithelial) (CDH1), mRNA	P08641	897	0	Cadherin-1	.	.	.	.	pfam00028	Cadherin	Cadherin domain.	GO:0007156|homophilic cell adhesion via plasma membrane adhesion molecules;GO:0050678|regulation of epithelial cell proliferation;	GO:0005912|adherens junction;GO:0016021|integral component of membrane;GO:0005886|plasma membrane;	GO:0005509|calcium ion binding;	K05689	CDHE, CDH1; cadherin 1, type 1, E-cadherin
ENSAPLG00000008103	350	275	221	230.317	86	327	1349	1076.96	0.213858	-2.22527	0.000373692	0.0123195	down	yes	chrKB745110.1:322635-365546:+	gi|514790684|ref|XP_005030045.1|	2985	0	PREDICTED: 60 kDa lysophospholipase, partial [Anas platyrhynchos]	gi|514790683|ref|XM_005029988.1|	1671	0	PREDICTED: Anas platyrhynchos asparaginase (ASPG), partial mRNA	Q86U10	556	0	60 kDa lysophospholipase	ansA	320	3e-103	COG0252	pfam00710	Asparaginase	Asparaginase.	GO:0006520|cellular amino acid metabolic process;GO:0016042|lipid catabolic process;	.	GO:0003847|1-alkyl-2-acetylglycerophosphocholine esterase activity;GO:0004067|asparaginase activity;GO:0004622|lysophospholipase activity;	K13278	ASPG; 60kDa lysophospholipase [EC:3.1.1.5 3.1.1.47 3.5.1.1]
ENSAPLG00000008104	5	9	7	5.4245	1	23	2411	1700.58	0.00318979	-8.29232	7.29299e-38	2.96921e-35	down	yes	chrKB742757.1:1134309-1137574:+	gi|874460820|ref|XP_012950773.1|	1536	0	PREDICTED: LOW QUALITY PROTEIN: agmatinase, mitochondrial [Anas platyrhynchos]	gi|541984637|ref|XM_005444001.1|	420	0	PREDICTED: Falco cherrug agmatine ureohydrolase (agmatinase) (AGMAT), mRNA	Q90XD2	523	0	Agmatinase, mitochondrial	PA1421	352	2e-118	COG0010	pfam00491	Arginase	Arginase family.	GO:0033388|putrescine biosynthetic process from arginine;GO:0008295|spermidine biosynthetic process;	GO:0070062|extracellular exosome;GO:0005739|mitochondrion;	GO:0008783|agmatinase activity;GO:0046872|metal ion binding;	K01480	speB; agmatinase [EC:3.5.3.11]
ENSAPLG00000002834	8	0	5	3.57866	10	0	2935	2065.19	0.00173284	-9.17264	3.85157e-07	2.31858e-05	down	yes	chrKB743304.1:610603-618073:-	gi|514756138|ref|XP_005022005.1|	2191	0	PREDICTED: vitamin K-dependent protein Z isoform X1 [Anas platyrhynchos]	gi|513164451|ref|XM_416945.4|	742	0	PREDICTED: Gallus gallus protein Z, vitamin K-dependent plasma glycoprotein (PROZ), mRNA	Q9CQW3	392	4e-132	Vitamin K-dependent protein Z	.	.	.	.	pfam00089	Trypsin	Trypsin.	GO:0007596|blood coagulation;	GO:0070062|extracellular exosome;GO:0005576|extracellular region;	GO:0005509|calcium ion binding;GO:0004252|serine-type endopeptidase activity;	.	.
ENSAPLG00000000590	0	8	11	4.37238	12	11	5181	3646.7	0.00119899	-9.70396	1.21438e-11	1.23603e-09	down	yes	chrKB742823.1:669966-684248:+	gi|514730064|ref|XP_005016032.1|	4182	0	PREDICTED: transmembrane protease serine 6 isoform X1 [Anas platyrhynchos]	gi|513159380|ref|XM_004937767.1|	1741	0	PREDICTED: Gallus gallus transmembrane protease, serine 6 (TMPRSS6), transcript variant X7, mRNA	Q8IU80	1095	0	Transmembrane protease serine 6	mlr3307	101	3e-22	COG5640	pfam00089	Trypsin	Trypsin.	GO:0001525|angiogenesis;GO:0006879|cellular iron ion homeostasis;GO:0030198|extracellular matrix organization;GO:0042730|fibrinolysis;GO:0035556|intracellular signal transduction;GO:0055072|iron ion homeostasis;GO:0033619|membrane protein proteolysis;GO:0030514|negative regulation of BMP signaling pathway;GO:0000122|negative regulation of transcription from RNA polymerase II promoter;GO:0045892|n…	GO:0005615|extracellular space;GO:0016021|integral component of membrane;GO:0005622|intracellular;GO:0005886|plasma membrane;	GO:0004252|serine-type endopeptidase activity;	K09637	TMPRSS6; transmembrane protease, serine 6 [EC:3.4.21.-]
ENSAPLG00000007981	156	102	116	100.736	81	94	1955	1431.58	0.0703672	-3.82895	7.08862e-10	5.96022e-08	down	yes	chrKB744110.1:43373-112523:-	gi|874494447|ref|XP_012962010.1|	12100	0	PREDICTED: LOW QUALITY PROTEIN: retinal-specific ATP-binding cassette transporter [Anas platyrhynchos]	gi|525005830|ref|XM_005050536.1|	2926	0	PREDICTED: Ficedula albicollis ATP-binding cassette, sub-family A (ABC1), member 4 (ABCA4), mRNA	O35600	1335	0	Retinal-specific ATP-binding cassette transporter	PAE0269	171	5e-45	COG1131	pfam00005	ABC_tran	ABC transporter. ABC transporters for a large family of proteins responsible for translocation of a variety of compounds across biological membranes. ABC transporters are the largest family of proteins in many completely sequenced bacteria. ABC transporters are composed of two copies of this domain and two copies of a transmembrane domain pfam00664. These four domains may belong to a single polyp…	GO:0033344|cholesterol efflux;GO:0033700|phospholipid efflux;GO:0006649|phospholipid transfer to membrane;GO:0045332|phospholipid translocation;GO:0045494|photoreceptor cell maintenance;GO:0050896|response to stimulus;GO:0055085|transmembrane transport;GO:0007601|visual perception;	GO:0005887|integral component of plasma membrane;GO:0043231|intracellular membrane-bounded organelle;GO:0001750|photoreceptor outer segment;	GO:0005524|ATP binding;GO:0042626|ATPase activity, coupled to transmembrane movement of substances;GO:0017127|cholesterol transporter activity;GO:0005548|phospholipid transporter activity;GO:0004012|phospholipid-translocating ATPase activity;	K05644	ABCA4; ATP-binding cassette, subfamily A (ABC1), member 4
ENSAPLG00000005506	132	309	317	189.16	218	208	1106	920.837	0.205422	-2.28334	0.000156278	0.00552003	down	yes	chrKB745576.1:11755-19827:+	gi|902895904|ref|XP_013037256.1|	2394	0	PREDICTED: receptor-type tyrosine-protein phosphatase mu-like [Anser cygnoides domesticus]	gi|514792322|ref|XM_005030369.1|	744	0	PREDICTED: Anas platyrhynchos receptor-type tyrosine-protein phosphatase alpha (LOC101796527), mRNA	P23469	360	4e-114	Receptor-type tyrosine-protein phosphatase epsilon	SPAC26F1.10c	135	1e-33	COG5599	pfam00102	Y_phosphatase	Protein-tyrosine phosphatase.	GO:0046627|negative regulation of insulin receptor signaling pathway;GO:0035335|peptidyl-tyrosine dephosphorylation;GO:0006470|protein dephosphorylation;GO:0033003|regulation of mast cell activation;GO:0007185|transmembrane receptor protein tyrosine phosphatase signaling pathway;	GO:0005737|cytoplasm;GO:0016021|integral component of membrane;GO:0005634|nucleus;GO:0005886|plasma membrane;	GO:0005001|transmembrane receptor protein tyrosine phosphatase activity;	K18033	PTPRE; receptor-type tyrosine-protein phosphatase epsilon [EC:3.1.3.48]
ENSAPLG00000005501	1063	3318	4208	2081.51	1834	3015	11089	9375.44	0.222017	-2.17126	0.0018424	0.0478252	down	yes	chrKB742870.1:461505-469244:+	gi|514733347|ref|XP_005016825.1|	3599	0	PREDICTED: complement C1s subcomponent [Anas platyrhynchos]	gi|543730593|ref|XM_005506292.1|	1422	0	PREDICTED: Columba livia complement component 1, s subcomponent (C1S), transcript variant X1, mRNA	P09871	800	0	Complement C1s subcomponent	VC1649	58.2	6e-08	COG5640	pfam00089	Trypsin	Trypsin.	GO:0006956|complement activation;GO:0006958|complement activation, classical pathway;GO:0045087|innate immune response;	GO:0072562|blood microparticle;GO:0070062|extracellular exosome;GO:0005576|extracellular region;	GO:0005509|calcium ion binding;GO:0042802|identical protein binding;GO:0004252|serine-type endopeptidase activity;	K01331	C1S; complement component 1, s subcomponent [EC:3.4.21.42]
ENSAPLG00000000841	0	5	6	2.55454	3	3	82	59.6161	0.0428498	-4.54457	0.000954342	0.027241	down	yes	chrKB743379.1:51262-52266:+	gi|514758739|ref|XP_005022621.1|	1630	0	PREDICTED: olfactory receptor 52K2-like [Anas platyrhynchos]	gi|543732806|ref|XM_005507369.1|	510	0	PREDICTED: Columba livia olfactory receptor 52L1-like (LOC102089689), transcript variant X1, mRNA	Q8NGK4	346	2e-116	Olfactory receptor 52K1	.	.	.	.	pfam13853	7tm_4	Olfactory receptor. The members of this family are transmembrane olfactory receptors.	.	GO:0016021|integral component of membrane;GO:0005886|plasma membrane;	GO:0004930|G-protein coupled receptor activity;GO:0004984|olfactory receptor activity;	K04257	OLFR; olfactory receptor
ENSAPLG00000014220	13	13	9	9.45827	12	51	490	363.816	0.0259974	-5.26549	8.96798e-10	7.37998e-08	down	yes	chrKB745312.1:22688-25460:+	gi|514791481|ref|XP_005030227.1|	2001	0	PREDICTED: single Ig IL-1-related receptor isoform X1 [Anas platyrhynchos]	gi|313747564|ref|NM_001199542.1|	761	0	Gallus gallus single immunoglobulin and toll-interleukin 1 receptor (TIR) domain (SIGIRR), mRNA	Q6IA17	413	4e-140	Single Ig IL-1-related receptor	.	.	.	.	pfam01582	TIR	TIR domain. The Toll/interleukin-1 receptor (TIR) homology domain is an intracellular signalling domain found in MyD88, interleukin 1 receptor and the Toll receptor. It contains three highly-conserved regions, and mediates protein-protein interactions between the Toll-like receptors (TLRs) and signal-transduction components. TIR-like motifs are also found in plant proteins thought to be involved …	GO:0006953|acute-phase response;GO:0045079|negative regulation of chemokine biosynthetic process;GO:0001960|negative regulation of cytokine-mediated signaling pathway;GO:0031665|negative regulation of lipopolysaccharide-mediated signaling pathway;GO:0043433|negative regulation of sequence-specific DNA binding transcription factor activity;GO:0007165|signal transduction;	GO:0016021|integral component of membrane;GO:0016020|membrane;	.	K05169	SIGIRR; single Ig IL-1R-related molecule
ENSAPLG00000014014	7	45	31	20.547	56	27	2006	1438.08	0.0142878	-6.12907	7.86546e-08	5.38436e-06	down	yes	chrKB742873.1:3471221-3483694:+	gi|514733842|ref|XP_005016935.1|	2458	0	PREDICTED: kynurenine 3-monooxygenase [Anas platyrhynchos]	gi|513193294|ref|XM_004942567.1|	971	0	PREDICTED: Gallus gallus kynurenine 3-monooxygenase (kynurenine 3-hydroxylase) (KMO), transcript variant X4, mRNA	O15229	671	0	Kynurenine 3-monooxygenase	YBL098w	277	5e-86	COG0654	pfam01494	FAD_binding_3	FAD binding domain. This domain is involved in FAD binding in a number of enzymes.	GO:0034354|'de novo' NAD biosynthetic process from tryptophan;GO:0043420|anthranilate metabolic process;GO:0034641|cellular nitrogen compound metabolic process;GO:0070189|kynurenine metabolic process;GO:0019674|NAD metabolic process;GO:0019805|quinolinate biosynthetic process;GO:0009651|response to salt stress;GO:0044550|secondary metabolite biosynthetic process;GO:0044281|small molecule metaboli…	GO:0005829|cytosol;GO:0070062|extracellular exosome;GO:0016021|integral component of membrane;GO:0005743|mitochondrial inner membrane;GO:0005741|mitochondrial outer membrane;GO:0005739|mitochondrion;	GO:0050660|flavin adenine dinucleotide binding;GO:0004502|kynurenine 3-monooxygenase activity;GO:0016174|NAD(P)H oxidase activity;	K00486	KMO; kynurenine 3-monooxygenase [EC:1.14.13.9]
ENSAPLG00000004506	91	77	69	63.6985	3	14	544076	382141	0.000166689	-12.5506	3.88403e-07	2.32906e-05	down	yes	chrKB743211.1:789589-795860:-	gi|514752043|ref|XP_005021009.1|	3489	0	PREDICTED: fibrinogen alpha chain [Anas platyrhynchos]	gi|429484489|ref|NM_001271911.1|	768	0	Gallus gallus fibrinogen alpha chain (FGA), transcript variant 1, mRNA	P14448	1118	0	Fibrinogen alpha chain	.	.	.	.	pfam00147	Fibrinogen_C	Fibrinogen beta and gamma chains, C-terminal globular domain.	GO:0030168|platelet activation;GO:0051258|protein polymerization;GO:0007165|signal transduction;	GO:0005577|fibrinogen complex;	.	.	.
ENSAPLG00000004625	1301	1101	1395	993.92	1986	6768	27361	21974.9	0.0452297	-4.46659	1.52557e-14	2.07035e-12	down	yes	chrKB743228.1:211669-219253:-	gi|514752875|ref|XP_005021221.1|	2573	0	PREDICTED: heparin cofactor 2 [Anas platyrhynchos]	gi|513209693|ref|XM_001232766.3|	1259	0	PREDICTED: Gallus gallus serpin peptidase inhibitor, clade D (heparin cofactor), member 1 (SERPIND1), mRNA	P05546	671	0	Heparin cofactor 2	all0778	194	3e-53	COG4826	pfam00079	Serpin	Serpin (serine protease inhibitor). Structure is a multi-domain fold containing a bundle of helices and a beta sandwich.	GO:0007596|blood coagulation;GO:0006935|chemotaxis;GO:0010951|negative regulation of endopeptidase activity;	GO:0070062|extracellular exosome;GO:0005576|extracellular region;GO:0005615|extracellular space;	GO:0004866|endopeptidase inhibitor activity;GO:0008201|heparin binding;GO:0004867|serine-type endopeptidase inhibitor activity;	K03912	SERPIND1, HCF2; heparin cofactor II
ENSAPLG00000007417	142	458	486	266.49	290	571	1609	1409	0.189134	-2.40252	0.000439801	0.0141753	down	yes	chrKB742931.1:1563029-1582485:+	gi|514738004|ref|XP_005017694.1|	1487	0	PREDICTED: T-lymphocyte activation antigen CD80 [Anas platyrhynchos]	gi|529432662|ref|XM_005236068.1|	410	0	PREDICTED: Falco peregrinus CD80 molecule (CD80), mRNA	Q00609	87.8	1e-18	T-lymphocyte activation antigen CD80	.	.	.	.	pfam08205	C2-set_2	CD80-like C2-set immunoglobulin domain. These domains belong to the immunoglobulin superfamily.	GO:0071222|cellular response to lipopolysaccharide;GO:0046641|positive regulation of alpha-beta T cell proliferation;GO:0050731|positive regulation of peptidyl-tyrosine phosphorylation;GO:0042102|positive regulation of T cell proliferation;GO:0031295|T cell costimulation;	GO:0009986|cell surface;GO:0009897|external side of plasma membrane;GO:0016021|integral component of membrane;	.	K05412	CD80; CD80 antigen
ENSAPLG00000013991	262	235	356	218.986	887	2341	50	1064.56	0.205706	-2.28134	9.58201e-06	0.000434731	down	yes	chrKB743301.1:588226-691795:-	gi|874480224|ref|XP_012957246.1|	20943	0	PREDICTED: dynein heavy chain 7, axonemal isoform X2 [Anas platyrhynchos]	gi|513193377|ref|XM_003641574.2|	8890	0	PREDICTED: Gallus gallus dynein, axonemal, heavy chain 7 (DNAH7), transcript variant X1, mRNA	Q8WXX0	6495	0	Dynein heavy chain 7, axonemal	YKR054c	676	0	COG5245	pfam03028	Dynein_heavy	Dynein heavy chain and region D6 of dynein motor. This family represents the C-terminal region of dynein heavy chain. The chain also contains ATPase activity and microtubule binding ability and acts as a motor for the movement of organelles and vesicles along microtubules. Dynein is also involved in cilia and flagella movement. The dynein subunit consists of at least two heavy chains and a number…	GO:0003341|cilium movement;GO:0001539|cilium or flagellum-dependent cell motility;GO:0036159|inner dynein arm assembly;	GO:0005858|axonemal dynein complex;GO:0005929|cilium;GO:0036156|inner dynein arm;GO:0005874|microtubule;	GO:0005524|ATP binding;GO:0016887|ATPase activity;GO:0005509|calcium ion binding;GO:0003777|microtubule motor activity;	K10408	DNAH; dynein heavy chain, axonemal
ENSAPLG00000003905	1046	1783	1724	1161.08	1152	1127	8329	6619.3	0.175408	-2.51122	1.66276e-07	1.08543e-05	down	yes	chrKB743552.1:119119-122131:+	gi|874485852|ref|XP_012959129.1|	2068	0	PREDICTED: LOW QUALITY PROTEIN: serine hydroxymethyltransferase, mitochondrial [Anas platyrhynchos]	gi|527242439|ref|XM_005139520.1|	551	0	PREDICTED: Melopsittacus undulatus serine hydroxymethyltransferase 2 (mitochondrial) (LOC101878203), mRNA	P34897	687	0	Serine hydroxymethyltransferase, mitochondrial	SPAC18G6.04c	455	1e-154	COG0112	pfam00464	SHMT	Serine hydroxymethyltransferase.	GO:0019264|glycine biosynthetic process from serine;GO:0006564|L-serine biosynthetic process;GO:0006730|one-carbon metabolic process;GO:0008284|positive regulation of cell proliferation;GO:0051289|protein homotetramerization;GO:0035999|tetrahydrofolate interconversion;	GO:0070062|extracellular exosome;GO:0015630|microtubule cytoskeleton;GO:0005743|mitochondrial inner membrane;GO:0005758|mitochondrial intermembrane space;GO:0005759|mitochondrial matrix;GO:0042645|mitochondrial nucleoid;GO:0005739|mitochondrion;	GO:0016597|amino acid binding;GO:0003682|chromatin binding;GO:0004372|glycine hydroxymethyltransferase activity;GO:0008732|L-allo-threonine aldolase activity;GO:0030170|pyridoxal phosphate binding;	K00600	glyA, SHMT; glycine hydroxymethyltransferase [EC:2.1.2.1]
ENSAPLG00000003909	18	14	26	14.7872	31	16	823	594.493	0.0248736	-5.32924	1.28242e-12	1.41717e-10	down	yes	chrKB743435.1:2744464-2762199:+	gi|874483599|ref|XP_005023102.2|	3369	0	PREDICTED: solute carrier organic anion transporter family member 1A2 isoform X1 [Anas platyrhynchos]	gi|541955540|ref|XM_005433663.1|	1476	0	PREDICTED: Falco cherrug solute carrier organic anion transporter family, member 1A2 (SLCO1A2), mRNA	P46721	761	0	Solute carrier organic anion transporter family member 1A2	.	.	.	.	pfam03137	OATP	Organic Anion Transporter Polypeptide (OATP) family. This family consists of several eukaryotic Organic-Anion-Transporting Polypeptides (OATPs). Several have been identified mostly in human and rat. Different OATPs vary in tissue distribution and substrate specificity. Since the numbering of different OATPs in particular species was based originally on the order of discovery, similarly numbered O…	GO:0098779|mitophagy in response to mitochondrial depolarization;GO:0015721|bile acid and bile salt transport;GO:0008206|bile acid metabolic process;GO:0015711|organic anion transport;GO:0044281|small molecule metabolic process;GO:0043252|sodium-independent organic anion transport;GO:0055085|transmembrane transport;	GO:0016021|integral component of membrane;GO:0005886|plasma membrane;	GO:0008514|organic anion transmembrane transporter activity;	K03460	SLCO1A; solute carrier organic anion transporter family, member 1A
ENSAPLG00000008322	0	0	0	0	0	0	478	335.726	#NAME?	#NAME?	8.33657e-18	1.51735e-15	down	yes	chrKB743859.1:99830-99998:-	gi|874490920|ref|XP_012960801.1|	288	5e-31	PREDICTED: LOW QUALITY PROTEIN: NAD(P)H dehydrogenase [quinone] 1 [Anas platyrhynchos]	gi|478431116|ref|NM_001277620.1|	111	3e-50	Gallus gallus NAD(P)H dehydrogenase, quinone 1 (NQO1), transcript variant 2, mRNA	Q5RD31	89.4	6e-22	NAD(P)H dehydrogenase [quinone] 1	MA0326	61.2	2e-12	COG2249	pfam02525	Flavodoxin_2	Flavodoxin-like fold. This family consists of a domain with a flavodoxin-like fold. The family includes bacterial and eukaryotic NAD(P)H dehydrogenase (quinone) EC:1.6.99.2. These enzymes catalyse the NAD(P)H-dependent two-electron reductions of quinones and protect cells against damage by free radicals and reactive oxygen species. This enzyme uses a FAD co-factor. The equation for this reaction …	GO:0043086|negative regulation of catalytic activity;GO:0006979|response to oxidative stress;	GO:0005737|cytoplasm;GO:0070062|extracellular exosome;	GO:0003955|NAD(P)H dehydrogenase (quinone) activity;GO:0044822|poly(A) RNA binding;	K00355	NQO1; NAD(P)H dehydrogenase (quinone) [EC:1.6.5.2]
ENSAPLG00000003123	135	376	625	270.703	495	811	2753	2361.11	0.114651	-3.12468	2.38522e-05	0.00101378	down	yes	chrKB743342.1:963551-979195:-	gi|514757614|ref|XP_005022354.1|	2839	0	PREDICTED: mucolipin-2 [Anas platyrhynchos]	gi|541989436|ref|XM_005445512.1|	1234	0	PREDICTED: Falco cherrug mucolipin 2 (MCOLN2), mRNA	Q8IZK6	866	0	Mucolipin-2	.	.	.	.	pfam08016	PKD_channel	Polycystin cation channel. This family contains the cation channel region of PKD1 and PKD2 proteins.	GO:0070588|calcium ion transmembrane transport;GO:0034220|ion transmembrane transport;GO:0055085|transmembrane transport;	GO:0016021|integral component of membrane;GO:0005886|plasma membrane;	.	K04993	MCOLN2; mucolipin 2
ENSAPLG00000004988	2868	2412	3859	2346.65	1965	2986	8596	7665.34	0.306138	-1.70775	0.000588678	0.0183618	down	yes	chrKB744306.1:1307654-1393625:+	gi|874496562|ref|XP_012962699.1|	18219	0	PREDICTED: vacuolar protein sorting-associated protein 13C, partial [Anas platyrhynchos]	gi|541956826|ref|XM_005434119.1|	7880	0	PREDICTED: Falco cherrug vacuolar protein sorting 13 homolog C (S. cerevisiae) (VPS13C), mRNA	Q709C8	4892	0	Vacuolar protein sorting-associated protein 13C	YLL040c	173	1e-41	COG5043	pfam06650	DUF1162	Protein of unknown function (DUF1162). This family represents a conserved region within several hypothetical eukaryotic proteins. Family members might be vacuolar protein sorting related-proteins.	GO:0045053|protein retention in Golgi apparatus;GO:0006623|protein targeting to vacuole;	GO:0005623|cell;GO:0070062|extracellular exosome;GO:0019898|extrinsic component of membrane;GO:0005622|intracellular;	.	.	.
ENSAPLG00000003127	1	20	16	8.90894	4	20	210	154.939	0.0574998	-4.1203	0.00160809	0.0423829	down	yes	chrKB744344.1:78817-79544:+	gi|704242301|ref|XP_010145207.1|	487	8e-58	PREDICTED: fibroblast growth factor receptor 4, partial [Eurypyga helias]	gi|541963674|ref|XM_005437020.1|	257	5e-131	PREDICTED: Falco cherrug fibroblast growth factor receptor 4 (FGFR4), mRNA	Q90330	184	2e-54	Fibroblast growth factor receptor 4	.	.	.	.	pfam07714	Pkinase_Tyr	Protein tyrosine kinase.	GO:0008284|positive regulation of cell proliferation;	GO:0005783|endoplasmic reticulum;GO:0005768|endosome;GO:0016021|integral component of membrane;GO:0005886|plasma membrane;	GO:0005524|ATP binding;GO:0005007|fibroblast growth factor-activated receptor activity;	.	.
ENSAPLG00000012676	0	0	0	0	0	0	28	19.666	#NAME?	#NAME?	0.000800887	0.023646	down	yes	chrKB744860.1:276475-326904:-	gi|483499178|gb|EOA94303.1|	2849	0	Tyrosinase, partial [Anas platyrhynchos]	gi|45383795|ref|NM_204160.1|	1232	0	Gallus gallus tyrosinase (oculocutaneous albinism IA) (TYR), mRNA	P55024	1037	0	Tyrosinase	.	.	.	.	pfam00264	Tyrosinase	Common central domain of tyrosinase. This family also contains polyphenol oxidases and some hemocyanins. Binds two copper ions via two sets of three histidines. This family is related to pfam00372.	GO:0008283|cell proliferation;GO:0042438|melanin biosynthetic process;GO:0043473|pigmentation;GO:0048538|thymus development;	GO:0016021|integral component of membrane;GO:0033162|melanosome membrane;GO:0048471|perinuclear region of cytoplasm;	GO:0005507|copper ion binding;GO:0004503|monophenol monooxygenase activity;	K00505	TYR; tyrosinase [EC:1.14.18.1]
ENSAPLG00000004763	2	0	0	0.640093	0	105	319	255.2	0.0025082	-8.63913	0.00080995	0.0237491	down	yes	chrKB742394.1:127439-140713:-	gi|874444208|ref|XP_012964564.1|	2467	0	PREDICTED: coiled-coil domain-containing protein 78, partial [Anas platyrhynchos]	gi|513209283|ref|XM_001232921.3|	903	0	PREDICTED: Gallus gallus coiled-coil domain containing 78 (CCDC78), transcript variant X1, mRNA	Q66KE8	253	2e-76	Coiled-coil domain-containing protein 78	.	.	.	.	pfam14739	DUF4472	Domain of unknown function (DUF4472). This family is specific to the Chordates. Some members also carry Kinesin-motor domains at their N-terminus, Kinesin, pfam00225.	GO:0030030|cell projection organization;GO:0098535|de novo centriole assembly;	GO:0005814|centriole;GO:0098536|deuterosome;	.	.	.
ENSAPLG00000009731	2	0	0	0.640093	0	7	1027	723.397	0.000884844	-10.1423	0.000154495	0.00549471	down	yes	chrKB743949.1:542483-550480:+	gi|514774491|ref|XP_005026365.1|	1882	0	PREDICTED: hydroxyacid oxidase 2 isoform X1 [Anas platyrhynchos]	gi|543730524|ref|XM_005506258.1|	781	0	PREDICTED: Columba livia hydroxyacid oxidase 2 (long chain) (HAO2), mRNA	Q3ZBW2	452	8e-157	Hydroxyacid oxidase 2	DR1031	293	5e-95	COG1304	pfam01070	FMN_dh	FMN-dependent dehydrogenase.	GO:0019395|fatty acid oxidation;	GO:0070062|extracellular exosome;GO:0005739|mitochondrion;GO:0005777|peroxisome;	GO:0010181|FMN binding;GO:0052853|long-chain-(S)-2-hydroxy-long-chain-acid oxidase activity;GO:0052854|medium-chain-(S)-2-hydroxy-acid oxidase activity;GO:0052852|very-long-chain-(S)-2-hydroxy-acid oxidase activity;	K11517	HAO; (S)-2-hydroxy-acid oxidase [EC:1.1.3.15]
ENSAPLG00000014592	16	23	15	14.3055	29	30	410	307.817	0.0464741	-4.42743	4.26637e-07	2.54846e-05	down	yes	chrKB743110.1:1649199-1705731:+	gi|874474317|ref|XP_012955255.1|	1855	0	PREDICTED: solute carrier family 22 member 18 isoform X1 [Anas platyrhynchos]	gi|529435225|ref|XM_005237332.1|	825	0	PREDICTED: Falco peregrinus solute carrier family 22, member 18 (SLC22A18), mRNA	Q96BI1	343	2e-111	Solute carrier family 22 member 18	MA1346	62.4	1e-09	COG0477	pfam07690	MFS_1	Major Facilitator Superfamily.	GO:0006855|drug transmembrane transport;GO:0015893|drug transport;GO:0007588|excretion;GO:0015695|organic cation transport;GO:0055085|transmembrane transport;	GO:0016324|apical plasma membrane;GO:0005737|cytoplasm;GO:0016021|integral component of membrane;GO:0016020|membrane;GO:0005635|nuclear envelope;GO:0005886|plasma membrane;	GO:0015238|drug transmembrane transporter activity;GO:0015293|symporter activity;GO:0031625|ubiquitin protein ligase binding;	K08214	SLC22A18; MFS transporter, OCT family, solute carrier family 22 (organic cation transporter), member 18
ENSAPLG00000005638	39	97	113	61.3474	69	77	762	584.096	0.10503	-3.25113	4.5415e-06	0.000218204	down	yes	chrKB742521.1:281614-289012:-	gi|514709156|ref|XP_005011061.1|	2687	0	PREDICTED: tyrosine-protein kinase HCK isoform X1 [Anas platyrhynchos]	gi|541987161|ref|XM_005444839.1|	906	0	PREDICTED: Falco cherrug hemopoietic cell kinase (HCK), transcript variant X1, mRNA	P08103	816	0	Tyrosine-protein kinase HCK	YAR019c	108	5e-24	COG0515	pfam07714	Pkinase_Tyr	Protein tyrosine kinase.	GO:0030154|cell differentiation;GO:0071375|cellular response to peptide hormone stimulus;GO:0050830|defense response to Gram-positive bacterium;GO:0006887|exocytosis;GO:0006954|inflammatory response;GO:0045087|innate immune response;GO:0043066|negative regulation of apoptotic process;GO:0038083|peptidyl-tyrosine autophosphorylation;GO:0018108|peptidyl-tyrosine phosphorylation;GO:0006909|phagocyto…	GO:0005901|caveola;GO:0042995|cell projection;GO:0005856|cytoskeleton;GO:0005829|cytosol;GO:0031234|extrinsic component of cytoplasmic side of plasma membrane;GO:0005925|focal adhesion;GO:0005794|Golgi apparatus;GO:0005764|lysosome;GO:0005634|nucleus;GO:0030133|transport vesicle;	GO:0005524|ATP binding;GO:0004715|non-membrane spanning protein tyrosine kinase activity;GO:0004713|protein tyrosine kinase activity;GO:0005102|receptor binding;	K08893	HCK; hemopoietic cell kinase [EC:2.7.10.2]
ENSAPLG00000014018	58	16	23	27.5111	20	15	5260	3706.4	0.0074226	-7.07386	1.50604e-06	7.87162e-05	down	yes	chrKB743771.1:1482694-1498554:-	gi|874489774|ref|XP_012960404.1|	2532	0	PREDICTED: hepatic triacylglycerol lipase isoform X1 [Anas platyrhynchos]	gi|513201275|ref|XM_425067.4|	1072	0	PREDICTED: Gallus gallus lipase, hepatic (LIPC), mRNA	O46559	664	0	Hepatic triacylglycerol lipase	.	.	.	.	pfam00151	Lipase	Lipase.	GO:0016042|lipid catabolic process;	GO:0034364|high-density lipoprotein particle;	GO:0008201|heparin binding;GO:0004806|triglyceride lipase activity;	K01046	E3.1.1.3; triacylglycerol lipase [EC:3.1.1.3]
ENSAPLG00000011919	1	0	0	0.320047	7	6	3095	2178.22	0.000146931	-12.7326	2.6806e-15	3.94967e-13	down	yes	chrKB744359.1:50832-51892:-	gi|483501696|gb|EOA95211.1|	304	8e-35	Gallinacin-13 [Anas platyrhynchos]	gi|110350934|gb|DQ677644.1|	126	2e-58	Gallus gallus beta-defensin 13 (GAL13) mRNA, complete cds	Q6IV18	111	9e-32	Gallinacin-13	.	.	.	.	pfam00711	Defensin_beta	Beta defensin. The beta defensins are antimicrobial peptides implicated in the resistance of epithelial surfaces to microbial colonisation.	GO:0042742|defense response to bacterium;	GO:0005576|extracellular region;	.	.	.
ENSAPLG00000015871	3	0	3	1.57111	0	0	9193	6456.76	0.000243328	-12.0048	1.35073e-22	3.11898e-20	down	yes	chrKB742693.1:1444221-1453644:+	gi|514722014|ref|XP_005014114.1|	2546	0	PREDICTED: cytochrome P450 2K1 [Anas platyrhynchos]	gi|513179687|ref|XM_004935914.1|	1154	0	PREDICTED: Gallus gallus cytochrome P450 2K1-like (LOC422046), transcript variant X3, mRNA	Q92090	461	2e-155	Cytochrome P450 2K1	BH0579	111	2e-25	COG2124	pfam00067	p450	Cytochrome P450. Cytochrome P450s are haem-thiolate proteins involved in the oxidative degradation of various compounds. They are particularly well known for their role in the degradation of environmental toxins and mutagens. They can be divided into 4 classes, according to the method by which electrons from NAD(P)H are delivered to the catalytic site. Sequence conservation is relatively low with…	GO:0043390|aflatoxin B1 metabolic process;GO:0048252|lauric acid metabolic process;GO:0002933|lipid hydroxylation;	GO:0005789|endoplasmic reticulum membrane;	GO:0070330|aromatase activity;GO:0020037|heme binding;GO:0005506|iron ion binding;	.	.
ENSAPLG00000000665	2	56	115	38.9857	0	0	0	0	Inf	Inf	0.000614743	0.0190978	up	yes	chrKB743446.1:373409-374269:+	gi|197129055|gb|ACH45553.1|	1476	0	putative ubiquitin C variant 2 [Taeniopygia guttata]	gi|89891987|gb|DQ420616.1|	678	0	Anser anser ubiquitin C I mRNA, complete cds	P0CG53	437	6e-153	Polyubiquitin-B	YLL039c	549	0	COG5272	pfam00240	ubiquitin	Ubiquitin family. This family contains a number of ubiquitin-like proteins: SUMO (smt3 homologue) Nedd8, Elongin B, Rub1, and Parkin. A number of them are thought to carry a distinctive five-residue motif termed the proteasome-interacting motif (PIM), which may have a biologically significant role in protein delivery to proteasomes and recruitment of proteasomes to transcription sites.	GO:0097009|energy homeostasis;GO:0060613|fat pad development;GO:0008585|female gonad development;GO:0007144|female meiosis I;GO:0021888|hypothalamus gonadotrophin-releasing hormone neuron development;GO:0007141|male meiosis I;GO:0072520|seminiferous tubule development;GO:0010992|ubiquitin homeostasis;	GO:0005737|cytoplasm;GO:0005634|nucleus;	.	K04551	UBB; ubiquitin B
ENSAPLG00000012205	41	61	62	42.0063	63	10	6530	4613.15	0.00910578	-6.779	2.72325e-38	1.13868e-35	down	yes	chrKB743257.1:1441363-1445655:-	gi|874479068|ref|XP_012956822.1|	1976	0	PREDICTED: alpha-1-antitrypsin-like [Anas platyrhynchos]	gi|513188840|ref|XM_004941898.1|	871	0	PREDICTED: Gallus gallus serpin peptidase inhibitor, clade A (alpha-1 antiproteinase, antitrypsin), member 9 (SERPINA9), transcript variant X3, mRNA	P38029	365	6e-121	Alpha-1-antiproteinase 2	all0778	162	6e-44	COG4826	pfam00079	Serpin	Serpin (serine protease inhibitor). Structure is a multi-domain fold containing a bundle of helices and a beta sandwich.	GO:0006953|acute-phase response;	GO:0005615|extracellular space;	GO:0004867|serine-type endopeptidase inhibitor activity;	K03984	SERPINA1, AAT; alpha-1-antitrypsin
ENSAPLG00000002729	590	390	585	411.909	237	448	2021	1641.87	0.250879	-1.99494	6.46305e-05	0.00249975	down	yes	chrKB742652.1:1541782-1545736:-	gi|483520473|gb|EOB05904.1|	1149	2e-157	Protein NipSnap-like protein 3A, partial [Anas platyrhynchos]	gi|513231672|ref|XM_424882.4|	497	0	PREDICTED: Gallus gallus nipsnap homolog 3A (C. elegans) (NIPSNAP3A), mRNA	Q5RAA9	318	9e-108	Protein NipSnap homolog 3A	.	.	.	.	pfam07978	NIPSNAP	NIPSNAP. Members of this family include many hypothetical proteins. It also includes members of the NIPSNAP family which have putative roles in vesicular transport. This domain is often found in duplicate.	.	GO:0005829|cytosol;GO:0005634|nucleus;	.	.	.
ENSAPLG00000014897	169	967	1364	589.6	183	273	7551	5453.59	0.108112	-3.2094	0.00134787	0.0367128	down	yes	chrKB744058.1:14017-17625:+	gi|514776777|ref|XP_005026905.1|	828	2e-105	PREDICTED: C-type lectin domain family 17, member A-like [Anas platyrhynchos]	gi|541959897|ref|XM_005435633.1|	125	4e-57	PREDICTED: Falco cherrug CD209 molecule (CD209), mRNA	Q6ZS10	135	2e-34	C-type lectin domain family 17, member A	.	.	.	.	pfam00059	Lectin_C	Lectin C-type domain. This family includes both long and short form C-type	.	GO:0009986|cell surface;GO:0016021|integral component of membrane;	GO:0042806|fucose binding;GO:0005537|mannose binding;GO:0046872|metal ion binding;	K17513	CLEC17A; C-type lectin superfamily 17 member A
ENSAPLG00000003860	28	16	8	14.8549	17	59	1343	967.187	0.0153588	-6.02479	1.78899e-07	1.15322e-05	down	yes	chrKB744772.1:426081-434661:-	gi|874500223|ref|XP_012963880.1|	2605	0	PREDICTED: monocarboxylate transporter 12 isoform X3 [Anas platyrhynchos]	gi|513191319|ref|XM_421663.4|	1141	0	PREDICTED: Gallus gallus solute carrier family 16, member 12 (monocarboxylic acid transporter 12) (SLC16A12), transcript variant X2, mRNA	Q6ZSM3	768	0	Monocarboxylate transporter 12	AF0367	105	8e-24	COG0477	pfam07690	MFS_1	Major Facilitator Superfamily.	GO:1902598|creatine transmembrane transport;GO:0035879|plasma membrane lactate transport;	GO:0005887|integral component of plasma membrane;	GO:0005308|creatine transmembrane transporter activity;GO:0015129|lactate transmembrane transporter activity;GO:0015293|symporter activity;	K11810	SLC16A12; MFS transporter, MCP family, solute carrier family 16 (monocarboxylic acid transporters), member 12
ENSAPLG00000011142	15	68	100	43.2897	3	50	17934	12612	0.00343241	-8.18656	2.51775e-16	4.05752e-14	down	yes	chrKB744243.1:96273-99767:-	gi|514781093|ref|XP_005027772.1|	279	4e-29	PREDICTED: interferon alpha-inducible protein 27-like protein 2B [Anas platyrhynchos]	gi|402766806|ref|NM_001197179.2|	166	3e-80	Taeniopygia guttata interferon, alpha-inducible protein 6 (IFI6), mRNA	.	.	.	.	.	.	.	.	pfam06140	Ifi-6-16	Interferon-induced 6-16 family.	.	.	.	.	.
ENSAPLG00000003286	129	53	11	57.6518	37	72	23497	16538.6	0.00348589	-8.16426	7.49697e-06	0.000345195	down	yes	chrKB743335.1:1329033-1333279:-	gi|514757248|ref|XP_005022270.1|	514	3e-63	PREDICTED: beta-microseminoprotein-like [Anas platyrhynchos]	gi|46018236|emb|BX934532.2|	212	1e-105	Gallus gallus finished cDNA, clone ChEST606n3	P83242	139	3e-40	Beta-microseminoprotein	.	.	.	.	pfam05825	PSP94	Beta-microseminoprotein (PSP-94). This family consists of the mammalian specific protein beta-microseminoprotein. Prostatic secretory protein of 94 amino acids (PSP94), also called beta-microseminoprotein, is a small, nonglycosylated protein, rich in cysteine residues. It was first isolated as a major protein from human seminal plasma. The exact function of this protein is unknown.	.	GO:0005576|extracellular region;	.	.	.
ENSAPLG00000008086	7	8	3	4.98345	0	2	23359	16406.9	0.00030374	-11.6849	1.75015e-54	1.98339e-51	down	yes	chrKB743201.1:879105-894933:+	gi|514751475|ref|XP_005020870.1|	2719	0	PREDICTED: complement component C8 alpha chain [Anas platyrhynchos]	gi|541974562|ref|XM_005440431.1|	765	0	PREDICTED: Falco cherrug complement component 8, alpha polypeptide (C8A), mRNA	P07357	617	0	Complement component C8 alpha chain	.	.	.	.	pfam01823	MACPF	MAC/Perforin domain. The membrane-attack complex (MAC) of the complement system forms transmembrane channels. These channels disrupt the phospholipid bilayer of target cells, leading to cell lysis and death. A number of proteins participate in the assembly of the MAC. Freshly activated C5b binds to C6 to form a C5b-6 complex, then to C7 forming the C5b-7 complex. The C5b-7 complex binds to C8, wh…	GO:0006956|complement activation;GO:0006957|complement activation, alternative pathway;GO:0006958|complement activation, classical pathway;GO:0019835|cytolysis;GO:0006955|immune response;GO:0045087|innate immune response;GO:0030449|regulation of complement activation;	GO:0072562|blood microparticle;GO:0070062|extracellular exosome;GO:0005576|extracellular region;GO:0005615|extracellular space;GO:0016020|membrane;GO:0005579|membrane attack complex;	.	K03997	C8A; complement component 8 subunit alpha
ENSAPLG00000010099	22	21	19	16.5074	3	11	144513	101504	0.000162628	-12.5861	1.42247e-23	3.73002e-21	down	yes	chrKB742815.1:975447-1002259:-	gi|514729761|ref|XP_005015960.1|	4149	0	PREDICTED: plasminogen-like [Anas platyrhynchos]	gi|513176216|ref|XM_419618.4|	1763	0	PREDICTED: Gallus gallus plasminogen (PLG), mRNA	P06867	1056	0	Plasminogen	VC1649	81.3	4e-15	COG5640	pfam00089	Trypsin	Trypsin.	GO:0007596|blood coagulation;GO:0042730|fibrinolysis;GO:0048771|tissue remodeling;	GO:0005576|extracellular region;	GO:0004252|serine-type endopeptidase activity;	K01315	PLG; plasminogen [EC:3.4.21.7]
ENSAPLG00000002876	12	34	84	30.0094	9	77	25682	18064.2	0.00166127	-9.2335	7.82761e-15	1.10092e-12	down	yes	chrKB744145.1:59148-86845:+	gi|514779159|ref|XP_005027314.1|	4759	0	PREDICTED: microsomal triglyceride transfer protein large subunit [Anas platyrhynchos]	gi|475989785|gb|KC176805.1|	1950	0	Gallus gallus breed White Leghorn microsomal triglyceride transfer protein large subunit mRNA, complete cds	P55157	1263	0	Microsomal triglyceride transfer protein large subunit	.	.	.	.	pfam01347	Vitellogenin_N	Lipoprotein amino terminal region. This family contains regions from: Vitellogenin, Microsomal triglyceride transfer protein and apolipoprotein B-100. These proteins are all involved in lipid transport. This family contains the LV1n chain from lipovitellin, that contains two structural domains.	GO:0006629|lipid metabolic process;GO:0042157|lipoprotein metabolic process;GO:0044281|small molecule metabolic process;	GO:0005788|endoplasmic reticulum lumen;GO:0043235|receptor complex;	GO:0008289|lipid binding;GO:0005319|lipid transporter activity;	K14463	MTTP, MTP; microsomal triglyceride transfer protein large subunit
ENSAPLG00000005616	829	537	1204	653.642	455	608	11853	8677.23	0.0753285	-3.73066	3.97336e-14	5.12265e-12	down	yes	chrKB743037.1:1087115-1098124:+	gi|902928780|ref|XP_013052539.1|	1127	3e-152	PREDICTED: ADP-sugar pyrophosphatase isoform X1 [Anser cygnoides domesticus]	gi|493797678|ref|NM_001278105.1|	655	0	Gallus gallus nudix (nucleoside diphosphate linked moiety X)-type motif 5 (NUDT5), transcript variant 1, mRNA	Q9UKK9	301	2e-100	ADP-sugar pyrophosphatase	YBR111c	116	2e-29	COG0494	pfam00293	NUDIX	NUDIX domain.	GO:0019303|D-ribose catabolic process;GO:0034656|nucleobase-containing small molecule catabolic process;GO:0055086|nucleobase-containing small molecule metabolic process;GO:0009117|nucleotide metabolic process;GO:0009191|ribonucleoside diphosphate catabolic process;GO:0044281|small molecule metabolic process;	GO:0005829|cytosol;GO:0070062|extracellular exosome;GO:0005622|intracellular;GO:0005634|nucleus;	GO:0047631|ADP-ribose diphosphatase activity;GO:0019144|ADP-sugar diphosphatase activity;GO:0000287|magnesium ion binding;GO:0017110|nucleoside-diphosphatase activity;GO:0030515|snoRNA binding;	K13987	NUDT5; ADP-sugar pyrophosphatase / 8-oxo-dGDP phosphatase [EC:3.6.1.13 3.6.1.58 3.6.1.-]
ENSAPLG00000005354	381	613	626	412.803	206	1044	41796	29743.2	0.0138789	-6.17096	9.80695e-21	2.0784e-18	down	yes	chrKB742406.1:1099664-1104808:+	gi|514704255|ref|XP_005009259.1|	1106	2e-151	PREDICTED: glutathione S-transferase [Anas platyrhynchos]	gi|49169815|ref|NM_001001777.1|	396	0	Gallus gallus glutathione S-transferase alpha 3 (GSTA3), mRNA	Q08392	365	6e-127	Glutathione S-transferase	.	.	.	.	pfam02798	GST_N	Glutathione S-transferase, N-terminal domain. Function: conjugation of reduced glutathione to a variety of targets. Also included in the alignment, but are not GSTs: * S-crystallins from squid. Similarity to GST previously noted. * Eukaryotic elongation factors 1-gamma. Not known to have GST activity; similarity not previously recognized. * HSP26 family of stress-related proteins. including auxin…	GO:0006749|glutathione metabolic process;	.	GO:0004364|glutathione transferase activity;	K00799	GST, gst; glutathione S-transferase [EC:2.5.1.18]
ENSAPLG00000011931	11	18	29	14.2239	1	13	50141	35221.1	0.000403846	-11.2739	4.13928e-42	2.13463e-39	down	yes	chrKB743257.1:1364776-1370138:-	gi|874479066|ref|XP_005021518.2|	2174	0	PREDICTED: alpha-1-antiproteinase-like [Anas platyrhynchos]	gi|543730237|ref|XM_005506121.1|	854	0	PREDICTED: Columba livia alpha-1-antiproteinase 2-like (LOC102091752), mRNA	P34955	382	1e-127	Alpha-1-antiproteinase	all0778	163	1e-44	COG4826	pfam00079	Serpin	Serpin (serine protease inhibitor). Structure is a multi-domain fold containing a bundle of helices and a beta sandwich.	GO:0010951|negative regulation of endopeptidase activity;	GO:0005783|endoplasmic reticulum;GO:0070062|extracellular exosome;GO:0005615|extracellular space;GO:0005794|Golgi apparatus;	GO:0004867|serine-type endopeptidase inhibitor activity;	K03984	SERPINA1, AAT; alpha-1-antitrypsin
ENSAPLG00000012654	0	3	16	4.05807	27	3	2705	1910.96	0.00212358	-8.87929	8.3548e-05	0.00316032	down	yes	chrKB744128.1:77-814:-	gi|874494593|ref|XP_012962056.1|	1250	1e-170	PREDICTED: LOW QUALITY PROTEIN: amiloride-sensitive amine oxidase [copper-containing], partial [Anas platyrhynchos]	gi|513168294|ref|XM_003640667.2|	441	0	PREDICTED: Gallus gallus amiloride binding protein 1 (amine oxidase (copper-containing)) (ABP1), mRNA	P36633	355	4e-116	Amiloride-sensitive amine oxidase [copper-containing]	tynA	93.2	2e-20	COG3733	pfam01179	Cu_amine_oxid	Copper amine oxidase, enzyme domain. Copper amine oxidases are a ubiquitous and novel group of quinoenzymes that catalyse the oxidative deamination of primary amines to the corresponding aldehydes, with concomitant reduction of molecular oxygen to hydrogen peroxide. The enzymes are dimers of identical 70-90 kDa subunits, each of which contains a single copper ion and a covalently bound cofactor f…	GO:0009308|amine metabolic process;GO:0098655|cation transmembrane transport;GO:0006812|cation transport;GO:0097185|cellular response to azide;GO:0071280|cellular response to copper ion;GO:0035874|cellular response to copper ion starvation;GO:0071420|cellular response to histamine;GO:0055114|oxidation-reduction process;GO:0046677|response to antibiotic;GO:0042493|response to drug;	GO:0005923|bicellular tight junction;GO:0005615|extracellular space;GO:0005886|plasma membrane;	GO:0005261|cation channel activity;GO:0005507|copper ion binding;GO:0052597|diamine oxidase activity;GO:0008144|drug binding;GO:0008201|heparin binding;GO:0052598|histamine oxidase activity;GO:0052599|methylputrescine oxidase activity;GO:0008131|primary amine oxidase activity;GO:0052600|propane-1,3-diamine oxidase activity;GO:0032403|protein complex binding;GO:0048038|quinone binding;GO:0004872|r…	.	.
ENSAPLG00000006562	1	0	2	0.727361	74	0	0	27.9456	0.0260277	-5.26381	0.000771108	0.0228979	down	yes	chrKB742981.1:460655-576814:+	gi|483514717|gb|EOB02225.1|	766	8e-102	Uncharacterized protein C18orf34, partial [Anas platyrhynchos]	gi|513172739|ref|XM_426085.4|	301	3e-155	PREDICTED: Gallus gallus chromosome 2 open reading frame, human C18orf34 (C2H18ORF34), mRNA	.	.	.	.	.	.	.	.	pfam03938	OmpH	Outer membrane protein (OmpH-like). This family includes outer membrane proteins such as OmpH among others. Skp (OmpH) has been characterized as a molecular chaperone that interacts with unfolded proteins as they emerge in the periplasm from the Sec translocation machinery.	.	.	.	.	.
ENSAPLG00000015303	27	41	6	20.7905	9	11	298	215.964	0.0962682	-3.3768	0.00155325	0.0412892	down	yes	chrKB743625.1:1203556-1226509:-	gi|874487350|ref|XP_012959636.1|	2719	0	PREDICTED: sodium-coupled monocarboxylate transporter 1 [Anas platyrhynchos]	gi|513158780|ref|XM_416173.4|	1227	0	PREDICTED: Gallus gallus solute carrier family 5 (iodide transporter), member 8 (SLC5A8), transcript variant X2, mRNA	Q7SYH5	786	0	Sodium-coupled monocarboxylate transporter 1	sll1087	139	9e-35	COG0591	pfam00474	SSF	Sodium:solute symporter family. Membership of this family is supported by a significant blast score.	GO:0006814|sodium ion transport;	GO:0016021|integral component of membrane;	GO:0015293|symporter activity;	K14388	SLC5A8_12, SMCT; solute carrier family 5 (sodium-coupled monocarboxylate transporter), member 8/12
ENSAPLG00000008439	41	112	62	55.5988	101	120	1966	1454.57	0.0382234	-4.7094	4.39467e-09	3.41658e-07	down	yes	chrKB743924.1:740599-751748:+	gi|902882742|ref|XP_013031187.1|	1731	0	PREDICTED: LON peptidase N-terminal domain and RING finger protein 1-like [Anser cygnoides domesticus]	gi|541975366|ref|XM_005440702.1|	637	0	PREDICTED: Falco cherrug LON peptidase N-terminal domain and RING finger protein 1-like (LOC102052894), mRNA	Q1L5Z9	347	6e-108	LON peptidase N-terminal domain and RING finger protein 2	.	.	.	.	pfam02190	LON	ATP-dependent protease La (LON) domain. This domain has been shown to be part of the PUA superfamily.	.	.	GO:0004176|ATP-dependent peptidase activity;GO:0008270|zinc ion binding;	.	.
ENSAPLG00000008342	497	393	830	432.84	348	288	5004	3731.45	0.115998	-3.10783	6.33258e-11	6.01051e-09	down	yes	chrKB743171.1:136621-146205:+	gi|874476173|ref|XP_012955857.1|	1586	0	PREDICTED: LOW QUALITY PROTEIN: prostaglandin reductase 1 [Anas platyrhynchos]	gi|543272668|ref|XM_005425329.1|	576	0	PREDICTED: Geospiza fortis prostaglandin reductase 1-like (LOC102038916), mRNA	P97584	409	3e-138	Prostaglandin reductase 1	BS_yfmJ	234	6e-71	COG2130	pfam00107	ADH_zinc_N	Zinc-binding dehydrogenase.	GO:0009636|response to toxic substance;	GO:0005737|cytoplasm;GO:0070062|extracellular exosome;	GO:0036132|13-prostaglandin reductase activity;GO:0047522|15-oxoprostaglandin 13-oxidase activity;GO:0032440|2-alkenal reductase [NAD(P)] activity;GO:0008270|zinc ion binding;	K13948	PTGR1, LTB4DH; prostaglandin reductase 1 [EC:1.3.1.74 1.3.1.48]
ENSAPLG00000001728	623	629	919	554.19	512	552	3147	2567.42	0.215855	-2.21187	4.56832e-06	0.000218813	down	yes	chrKB742823.1:702665-709677:+	gi|514730251|ref|XP_005016074.1|	1217	2e-167	PREDICTED: thiosulfate sulfurtransferase [Anas platyrhynchos]	gi|45424632|emb|CR353430.1|	421	0	Gallus gallus finished cDNA, clone ChEST143k24	P25324	423	8e-149	Thiosulfate sulfurtransferase	BMEI0931	194	1e-59	COG2897	pfam00581	Rhodanese	Rhodanese-like domain. Rhodanese has an internal duplication. This Pfam represents a single copy of this duplicated domain. The domain is found as a single copy in other proteins, including phosphatases and ubiquitin C-terminal hydrolases.	GO:0035928|rRNA import into mitochondrion;GO:0051029|rRNA transport;	GO:0005759|mitochondrial matrix;	GO:0008097|5S rRNA binding;GO:0004792|thiosulfate sulfurtransferase activity;	.	.
ENSAPLG00000010077	229	481	411	285.189	478	540	973	1024.1	0.278478	-1.84436	0.00149509	0.0400876	down	yes	chrKB742924.1:136760-198405:-	gi|874467455|ref|XP_012952932.1|	1430	0	PREDICTED: inactive N-acetylated-alpha-linked acidic dipeptidase-like protein 2 [Anas platyrhynchos]	gi|513199871|ref|XM_004943467.1|	672	0	PREDICTED: Gallus gallus N-acetylated alpha-linked acidic dipeptidase-like 2 (NAALADL2), transcript variant X6, mRNA	Q58DX5	343	1e-109	Inactive N-acetylated-alpha-linked acidic dipeptidase-like protein 2	.	.	.	.	pfam00902	TatC	Sec-independent protein translocase protein (TatC). The bacterial Tat system has a remarkable ability to transport folded proteins even enzyme complexes across the cytoplasmic membrane. It is structurally and mechanistically similar to the Delta pH-driven thylakoidal protein import pathway. A functional Tat system or Delta pH-dependent pathway requires three integral membrane proteins: TatA/Tha4,…	.	GO:0016021|integral component of membrane;	.	K01301	NAALAD; N-acetylated-alpha-linked acidic dipeptidase [EC:3.4.17.21]
ENSAPLG00000014454	66	157	164	96.3663	130	161	1680	1276.81	0.075474	-3.72788	5.42527e-11	5.18113e-09	down	yes	chrKB742736.1:204708-212752:+	gi|514725016|ref|XP_005014819.1|	2356	0	PREDICTED: ectonucleoside triphosphate diphosphohydrolase 8 [Anas platyrhynchos]	gi|3320414|gb|AF041355.1|AF041355	895	0	Gallus gallus ecto-ATP-diphosphohydrolase mRNA, complete cds	O93295	770	0	Ectonucleoside triphosphate diphosphohydrolase 8	SPAC824.08	132	3e-32	COG5371	pfam01150	GDA1_CD39	GDA1/CD39 (nucleoside phosphatase) family.	.	GO:0016021|integral component of membrane;GO:0005886|plasma membrane;	GO:0005524|ATP binding;GO:0016787|hydrolase activity;GO:0046872|metal ion binding;	K01510	ENTPD1_3_8; apyrase [EC:3.6.1.5]
ENSAPLG00000010630	16	51	25	23.8046	9	21	88040	61845.1	0.000384907	-11.3432	2.75532e-23	6.87542e-21	down	yes	chrKB743748.1:374165-385263:-	gi|874489579|ref|XP_012960330.1|	6382	0	PREDICTED: LOW QUALITY PROTEIN: alpha-2-macroglobulin-like protein 1 [Anas platyrhynchos]	gi|513225676|ref|XM_003642785.2|	770	0	PREDICTED: Gallus gallus alpha-2-macroglobulin-like 4 (A2ML4), mRNA	A8K2U0	994	0	Alpha-2-macroglobulin-like protein 1	.	.	.	.	pfam07678	A2M_comp	A-macroglobulin complement component. This family includes the complement components region of the alpha-2-macroglobulin family.	GO:0052548|regulation of endopeptidase activity;	GO:0070062|extracellular exosome;GO:0005615|extracellular space;	GO:0030414|peptidase inhibitor activity;GO:0004867|serine-type endopeptidase inhibitor activity;	.	.
ENSAPLG00000013867	592	944	1757	798.887	1212	855	28721	20883.7	0.038254	-4.70824	1.74705e-15	2.66723e-13	down	yes	chrKB742900.1:411808-421716:+	gi|514735388|ref|XP_005017297.1|	1782	0	PREDICTED: fructose-1,6-bisphosphatase 1 [Anas platyrhynchos]	gi|514735387|ref|XM_005017240.1|	1016	0	PREDICTED: Anas platyrhynchos fructose-1,6-bisphosphatase 1 (FBP1), mRNA	P00636	593	0	Fructose-1,6-bisphosphatase 1	YLR377c	299	2e-97	COG0158	pfam00316	FBPase	Fructose-1-6-bisphosphatase.	GO:0035690|cellular response to drug;GO:0071286|cellular response to magnesium ion;GO:0016311|dephosphorylation;GO:0006002|fructose 6-phosphate metabolic process;GO:0006094|gluconeogenesis;GO:0030308|negative regulation of cell growth;GO:0045820|negative regulation of glycolytic process;GO:0046580|negative regulation of Ras protein signal transduction;GO:0051289|protein homotetramerization;GO:000…	GO:0005737|cytoplasm;GO:0005829|cytosol;	GO:0016208|AMP binding;GO:0042132|fructose 1,6-bisphosphate 1-phosphatase activity;GO:0046872|metal ion binding;GO:0048029|monosaccharide binding;	K03841	FBP, fbp; fructose-1,6-bisphosphatase I [EC:3.1.3.11]
ENSAPLG00000007989	219	189	190	159.157	136	326	997	848.318	0.187615	-2.41415	4.53421e-05	0.00184117	down	yes	chrKB742694.1:1104870-1125251:+	gi|483519654|gb|EOB05367.1|	2488	0	Solute carrier family 2, facilitated glucose transporter member 12, partial [Anas platyrhynchos]	gi|513176987|ref|XM_419733.3|	1280	0	PREDICTED: Gallus gallus solute carrier family 2 (facilitated glucose transporter), member 12 (SLC2A12), mRNA	Q9BE72	689	0	Solute carrier family 2, facilitated glucose transporter member 12	.	.	.	.	pfam00083	Sugar_tr	Sugar (and other) transporter.	GO:0008643|carbohydrate transport;	GO:0012505|endomembrane system;GO:0016021|integral component of membrane;	GO:0022891|substrate-specific transmembrane transporter activity;	K08149	SLC2A12, GLUT12; MFS transporter, SP family, solute carrier family 2 (facilitated glucose transporter), member 12
ENSAPLG00000009589	43	58	85	46.531	35	62	1446	1047.22	0.0444329	-4.49223	2.90228e-13	3.42757e-11	down	yes	chrKB742965.1:65712-71537:+	gi|483515015|gb|EOB02443.1|	4781	0	Protocadherin-24, partial [Anas platyrhynchos]	gi|513207145|ref|XM_414546.4|	1226	0	PREDICTED: Gallus gallus cadherin-related family member 2 (CDHR2), transcript variant X2, mRNA	Q9BYE9	728	0	Cadherin-related family member 2	.	.	.	.	pfam00028	Cadherin	Cadherin domain.	GO:0007155|cell adhesion;GO:0007156|homophilic cell adhesion via plasma membrane adhesion molecules;GO:0030308|negative regulation of cell growth;	GO:0016324|apical plasma membrane;GO:0005903|brush border;GO:0030054|cell junction;GO:0070062|extracellular exosome;GO:0016021|integral component of membrane;	GO:0005509|calcium ion binding;	K16502	CDHR2, PCDH24, PCLKC; cadherin-related family member 2
ENSAPLG00000015364	0	2	4	1.34767	0	3	425	299.392	0.00450135	-7.79543	6.15807e-13	7.05715e-11	down	yes	chrKB807099.1:1-382:+	gi|483305988|gb|EOA92825.1|	419	2e-51	Organic solute transporter subunit alpha, partial [Anas platyrhynchos]	gi|478732993|ref|NM_001277697.1|	177	1e-86	Gallus gallus solute carrier family 51, alpha subunit (SLC51A), mRNA	Q86UW1	125	1e-34	Organic solute transporter subunit alpha	.	.	.	.	pfam10000	ACT_3	ACT domain. This domain, found in various hypothetical bacterial proteins, has no known function. However, its structure is similar to the ACT domain which suggests that it binds to amino acids and regulates other protein activity. This family was formerly known as DUF2241.	GO:0015721|bile acid and bile salt transport;GO:0006810|transport;	GO:0005789|endoplasmic reticulum membrane;GO:0016021|integral component of membrane;GO:0005886|plasma membrane;GO:0043234|protein complex;	GO:0046982|protein heterodimerization activity;GO:0042803|protein homodimerization activity;GO:0005215|transporter activity;	K14360	OSTALPHA, OSTA, SLC51A1; organic solute transporter subunit alpha
ENSAPLG00000008364	1101	2119	1431	1208.56	1057	2016	17774	13480.9	0.0896496	-3.47956	4.43868e-11	4.31892e-09	down	yes	chrKB743581.1:193678-201141:+	gi|514765887|ref|XP_005024319.1|	1995	0	PREDICTED: fatty acid desaturase 1 isoform X2 [Anas platyrhynchos]	gi|513186801|ref|XM_421052.4|	1017	0	PREDICTED: Gallus gallus fatty acid desaturase 1 (FADS1), transcript variant X2, mRNA	O60427	639	0	Fatty acid desaturase 1	sll0262	50.4	6e-06	COG3239	pfam00487	FA_desaturase	Fatty acid desaturase.	GO:0036109|alpha-linolenic acid metabolic process;GO:0007267|cell-cell signaling;GO:0044255|cellular lipid metabolic process;GO:0009267|cellular response to starvation;GO:0046456|icosanoid biosynthetic process;GO:0043651|linoleic acid metabolic process;GO:0008654|phospholipid biosynthetic process;GO:0045595|regulation of cell differentiation;GO:0006355|regulation of transcription, DNA-templated;G…	GO:0005789|endoplasmic reticulum membrane;GO:0016021|integral component of membrane;GO:0043231|intracellular membrane-bounded organelle;GO:0016020|membrane;GO:0005739|mitochondrion;	GO:0000248|C-5 sterol desaturase activity;GO:0016491|oxidoreductase activity;	K10224	FADS1; fatty acid desaturase 1 (delta-5 desaturase) [EC:1.14.19.-]
ENSAPLG00000004407	16	1	2	5.79458	0	2	2532	1778.96	0.00325728	-8.26211	0.00118919	0.0329124	down	yes	chrKB742860.1:992262-996836:+	gi|874465255|ref|XP_012952220.1|	1011	3e-135	PREDICTED: amine sulfotransferase-like, partial [Anas platyrhynchos]	gi|511487195|gb|KF040084.1|	369	0	Anas platyrhynchos sulfotransferase family 3A member 1-like protein mRNA, partial cds	O46640	249	5e-80	Amine sulfotransferase	.	.	.	.	pfam00685	Sulfotransfer_1	Sulfotransferase domain.	.	GO:0005737|cytoplasm;	GO:0047685|amine sulfotransferase activity;	K16949	SULT3A1; amine sulfotransferase [EC:2.8.2.3]
ENSAPLG00000004983	213	540	744	363.611	209	273	2295	1771.82	0.205219	-2.28477	0.000101471	0.00377371	down	yes	chrKB744306.1:1270594-1271868:+	gi|514782162|ref|XP_005028023.1|	1794	0	PREDICTED: C2 calcium-dependent domain-containing protein 4C-like [Anas platyrhynchos]	gi|543353748|ref|XM_005521435.1|	591	0	PREDICTED: Pseudopodoces humilis C2 calcium-dependent domain-containing protein 4C-like (LOC102105795), mRNA	Q5HZI2	101	2e-22	C2 calcium-dependent domain-containing protein 4C	.	.	.	.	pfam00168	C2	C2 domain.	.	GO:0005886|plasma membrane;	GO:0005509|calcium ion binding;GO:0005544|calcium-dependent phospholipid binding;	.	.
ENSAPLG00000005583	254	208	217	180.921	100	438	1314	1090.6	0.165892	-2.59168	2.71053e-06	0.000135273	down	yes	chrKB742618.1:10128-56251:-	gi|514716344|ref|XP_005012765.1|	1321	3e-180	PREDICTED: carbonic anhydrase-related protein, partial [Anas platyrhynchos]	gi|513172243|ref|XM_419221.4|	993	0	PREDICTED: Gallus gallus carbonic anhydrase VIII (CA8), transcript variant X2, mRNA	P35219	486	2e-170	Carbonic anhydrase-related protein	BH0360	96.7	7e-22	COG3338	pfam00194	Carb_anhydrase	Eukaryotic-type carbonic anhydrase.	GO:0006730|one-carbon metabolic process;GO:0048015|phosphatidylinositol-mediated signaling;	GO:0005737|cytoplasm;	GO:0004089|carbonate dehydratase activity;GO:0008270|zinc ion binding;	K01672	E4.2.1.1; carbonic anhydrase [EC:4.2.1.1]
ENSAPLG00000005580	29	71	86	45.7187	20	14	1322	940.221	0.0486255	-4.36214	7.15885e-12	7.38364e-10	down	yes	chrKB742423.1:1670935-1676179:+	gi|483524969|gb|EOB08752.1|	2450	0	Immune-responsive gene 1 protein, partial [Anas platyrhynchos]	gi|541961306|ref|XM_005436212.1|	1003	0	PREDICTED: Falco cherrug immunoresponsive 1 homolog (mouse) (IRG1), mRNA	P54987	658	0	Cis-aconitate decarboxylase	BS_yxeQ	101	2e-22	COG2079	pfam03972	MmgE_PrpD	MmgE/PrpD family. This family includes 2-methylcitrate dehydratase EC:4.2.1.79 (PrpD) that is required for propionate catabolism. It catalyses the third step of the 2-methylcitric acid cycle.	GO:0035458|cellular response to interferon-beta;GO:0071346|cellular response to interferon-gamma;GO:0071347|cellular response to interleukin-1;GO:0071222|cellular response to lipopolysaccharide;GO:0071219|cellular response to molecule of bacterial origin;GO:0071393|cellular response to progesterone stimulus;GO:0071356|cellular response to tumor necrosis factor;GO:0006952|defense response;GO:00075…	GO:0005739|mitochondrion;	GO:0047547|2-methylcitrate dehydratase activity;GO:0047613|aconitate decarboxylase activity;	K17724	IRG1; aconitate decarboxylase [EC:4.1.1.6]
ENSAPLG00000012038	9	9	8	6.90835	6	31	4664	3287.25	0.00210156	-8.89433	5.25045e-51	4.51276e-48	down	yes	chrKB744955.1:525249-531449:-	gi|514789856|ref|XP_005029846.1|	1412	0	PREDICTED: vitamin K-dependent protein C [Anas platyrhynchos]	gi|527249567|ref|XM_005143042.1|	494	0	PREDICTED: Melopsittacus undulatus protein C (inactivator of coagulation factors Va and VIIIa) (LOC101881563), mRNA	P04070	286	3e-92	Vitamin K-dependent protein C	VC1649	121	2e-30	COG5640	pfam00089	Trypsin	Trypsin.	GO:0007596|blood coagulation;GO:0044267|cellular protein metabolic process;GO:0050900|leukocyte migration;GO:0043066|negative regulation of apoptotic process;GO:0030195|negative regulation of blood coagulation;GO:0017187|peptidyl-glutamic acid carboxylation;GO:0043687|post-translational protein modification;GO:0006508|proteolysis;	GO:0005788|endoplasmic reticulum lumen;GO:0005576|extracellular region;GO:0005615|extracellular space;GO:0005796|Golgi lumen;	GO:0005509|calcium ion binding;GO:0004252|serine-type endopeptidase activity;	K01344	PROC; protein C (activated) [EC:3.4.21.69]
ENSAPLG00000009178	1	5	5	2.67093	2	26	1256	890.628	0.00299892	-8.38134	1.43234e-26	4.10366e-24	down	yes	chrKB744430.1:568362-576623:-	gi|874497594|ref|XP_012963050.1|	1065	1e-140	PREDICTED: group XIIB secretory phospholipase A2-like protein isoform X2 [Anas platyrhynchos]	gi|513190721|ref|XM_421584.4|	572	0	PREDICTED: Gallus gallus phospholipase A2, group XIIB (PLA2G12B), transcript variant X2, mRNA	Q9BX93	307	3e-100	Group XIIB secretory phospholipase A2-like protein	.	.	.	.	pfam06951	PLA2G12	Group XII secretory phospholipase A2 precursor (PLA2G12). This family consists of several group XII secretory phospholipase A2 precursor (PLA2G12) (EC:3.1.1.4) proteins. Group XII and group V PLA(2)s are thought to participate in helper T cell immune response through release of immediate second signals and generation of downstream eicosanoids.	GO:0042632|cholesterol homeostasis;GO:0016042|lipid catabolic process;GO:0070328|triglyceride homeostasis;	GO:0005576|extracellular region;	GO:0005509|calcium ion binding;GO:0004623|phospholipase A2 activity;	K01047	PLA2G, SPLA2; secretory phospholipase A2 [EC:3.1.1.4]
ENSAPLG00000001918	195	294	336	209.194	272	373	1393	1191.75	0.175535	-2.51017	6.74033e-06	0.000313152	down	yes	chrKB744057.1:102858-112012:-	gi|514776633|ref|XP_005026867.1|	1339	0	PREDICTED: DNA damage-regulated autophagy modulator protein 2 isoform X1 [Anas platyrhynchos]	gi|514776632|ref|XM_005026810.1|	1068	0	PREDICTED: Anas platyrhynchos DNA-damage regulated autophagy modulator 2 (DRAM2), transcript variant X1, mRNA	Q5BK09	359	2e-120	DNA damage-regulated autophagy modulator protein 2	.	.	.	.	pfam10277	Frag1	Frag1/DRAM/Sfk1 family. This family includes Frag1, DRAM and Sfk1 proteins. Frag1 (FGF receptor activating protein 1) is a protein that is conserved from fungi to humans. There are four potential iso-prenylation sites throughout the peptide, viz CILW, CIIW and CIGL. Frag1 is a membrane-spanning protein that is ubiquitously expressed in adult tissues suggesting an important cellular function. Dram…	GO:0006915|apoptotic process;GO:0010506|regulation of autophagy;	GO:0016021|integral component of membrane;GO:0005765|lysosomal membrane;GO:0005764|lysosome;	.	.	.
ENSAPLG00000004518	0	1	2	0.673833	0	0	2626	1844.39	0.000365342	-11.4185	1.05663e-48	7.43052e-46	down	yes	chrKB743435.1:2810273-2826187:-	gi|514760742|ref|XP_005023091.1|	3255	0	PREDICTED: solute carrier organic anion transporter family member 1C1-like isoform X1 [Anas platyrhynchos]	gi|541955654|ref|XM_005433701.1|	782	0	PREDICTED: Falco cherrug solute carrier organic anion transporter family, member 1C1 (SLCO1C1), mRNA	Q9NYB5	690	0	Solute carrier organic anion transporter family member 1C1	.	.	.	.	pfam03137	OATP	Organic Anion Transporter Polypeptide (OATP) family. This family consists of several eukaryotic Organic-Anion-Transporting Polypeptides (OATPs). Several have been identified mostly in human and rat. Different OATPs vary in tissue distribution and substrate specificity. Since the numbering of different OATPs in particular species was based originally on the order of discovery, similarly numbered O…	GO:0043252|sodium-independent organic anion transport;GO:0055085|transmembrane transport;	GO:0016021|integral component of membrane;GO:0005886|plasma membrane;	GO:0015125|bile acid transmembrane transporter activity;GO:0015349|thyroid hormone transmembrane transporter activity;	K08747	SLCO1C; solute carrier organic anion transporter family, member 1C
ENSAPLG00000012716	172	193	553	219.109	241	437	1947	1588.14	0.137966	-2.85762	9.36967e-05	0.0035184	down	yes	chrKB743973.1:552748-634004:-	gi|514774840|ref|XP_005026446.1|	2778	0	PREDICTED: xylulose kinase isoform X1 [Anas platyrhynchos]	gi|543743419|ref|XM_005512492.1|	1232	0	PREDICTED: Columba livia xylulokinase homolog (H. influenzae) (XYLB), mRNA	Q3TNA1	803	0	Xylulose kinase	YGR194c	293	9e-90	COG1070	pfam02782	FGGY_C	FGGY family of carbohydrate kinases, C-terminal domain. This domain adopts a ribonuclease H-like fold and is structurally related to the N-terminal domain.	GO:0046835|carbohydrate phosphorylation;GO:0042732|D-xylose metabolic process;GO:0005997|xylulose metabolic process;	GO:0005737|cytoplasm;GO:0070062|extracellular exosome;	GO:0005524|ATP binding;GO:0004856|xylulokinase activity;	K00854	xylB, XYLB; xylulokinase [EC:2.7.1.17]
ENSAPLG00000006765	20	72	56	36.9951	35	57	331	262.607	0.140876	-2.8275	0.00152198	0.0405975	down	yes	chrKB743562.1:333844-340349:-	gi|483507525|gb|EOA98040.1|	1248	4e-172	Aquaporin-11, partial [Anas platyrhynchos]	gi|541976155|ref|XM_005440960.1|	370	0	PREDICTED: Falco cherrug aquaporin 11 (AQP11), mRNA	Q8NBQ7	197	4e-60	Aquaporin-11	.	.	.	.	pfam00230	MIP	Major intrinsic protein. MIP (Major Intrinsic Protein) family proteins exhibit essentially two distinct types of channel properties: (1) specific water transport by the aquaporins, and (2) small neutral solutes transport, such as glycerol by the glycerol facilitators.	GO:0048388|endosomal lumen acidification;GO:0051260|protein homooligomerization;GO:0072014|proximal tubule development;GO:0055085|transmembrane transport;GO:0006833|water transport;	GO:0009986|cell surface;GO:0005829|cytosol;GO:0030425|dendrite;GO:0005783|endoplasmic reticulum;GO:0016021|integral component of membrane;GO:0005886|plasma membrane;	GO:0005215|transporter activity;	K09870	AQP11; aquaporin-11
ENSAPLG00000006586	906	968	1725	899.261	891	1098	4349	3716.76	0.241948	-2.04723	2.15263e-05	0.000917449	down	yes	chrKB744031.1:89140-98554:+	gi|874493237|ref|XP_012961595.1|	1916	0	PREDICTED: glucose-6-phosphate translocase [Anas platyrhynchos]	gi|513222495|ref|XM_001233001.2|	1366	0	PREDICTED: Gallus gallus solute carrier family 37 (glucose-6-phosphate transporter), member 4 (SLC37A4), transcript variant 1, mRNA	O43826	644	0	Glucose-6-phosphate translocase	CPn0665	196	2e-53	COG2271	pfam07690	MFS_1	Major Facilitator Superfamily.	GO:0098779|mitophagy in response to mitochondrial depolarization;GO:0005975|carbohydrate metabolic process;GO:0042593|glucose homeostasis;GO:0006006|glucose metabolic process;GO:0015758|glucose transport;GO:0015760|glucose-6-phosphate transport;GO:0008645|hexose transport;GO:0002230|positive regulation of defense response to virus by host;GO:0044281|small molecule metabolic process;GO:0055085|tra…	GO:0005783|endoplasmic reticulum;GO:0005789|endoplasmic reticulum membrane;GO:0030176|integral component of endoplasmic reticulum membrane;GO:0016021|integral component of membrane;GO:0016020|membrane;	GO:0015152|glucose-6-phosphate transmembrane transporter activity;GO:0005215|transporter activity;	K08171	SLC37A4; MFS transporter, OPA family, solute carrier family 37 (glycerol-6-phosphate transporter), member 4
ENSAPLG00000000407	63	85	82	59.5169	1948	75	13	767.029	0.0775941	-3.68791	2.59757e-09	2.05036e-07	down	yes	chrKB743257.1:1949336-1949608:-	gi|663240988|ref|XP_008491263.1|	129	8e-08	PREDICTED: glutaredoxin-related protein 5, mitochondrial [Calypte anna]	gi|513188869|ref|XR_140141.2|	133	3e-62	PREDICTED: Gallus gallus uncharacterized LOC100858687 (LOC100858687), misc_RNA	.	.	.	.	.	.	.	.	pfam02665	Nitrate_red_gam	Nitrate reductase gamma subunit. This family is the gamma subunit of the nitrate reductase enzyme, the gamma subunit is a b-type cytochrome that receives electrons from the quinone pool. It then transfers these via the iron-sulfur clusters of the beta subunit to the molybdenum cofactor found in the alpha subunit. The nitrate reductase enzyme, EC:1.7.99.4 catalyses the conversion of nitrite to nit…	.	.	.	.	.
ENSAPLG00000011508	8	15	14	9.40936	0	6	28655	20127.8	0.00046748	-11.0628	7.85595e-53	7.59621e-50	down	yes	chrKB743100.1:1914561-1914986:+	gi|514746211|ref|XP_005019630.1|	654	3e-85	PREDICTED: ribonuclease CL2 [Anas platyrhynchos]	gi|326537285|ref|NM_001011690.3|	257	7e-131	Gallus gallus liver ribonuclease A (CL2), mRNA	P81476	223	5e-74	Ribonuclease CL2	.	.	.	.	pfam00074	RnaseA	Pancreatic ribonuclease. Ribonucleases. Members include pancreatic RNAase A and angiogenins. Structure is an alpha+beta fold -- long curved beta sheet and three helices.	.	GO:0005576|extracellular region;	GO:0004519|endonuclease activity;GO:0003676|nucleic acid binding;	.	.
ENSAPLG00000000986	2	15	5	5.65616	1	4	708	498.833	0.0113388	-6.46259	2.77688e-05	0.00116111	down	yes	chrKB742907.1:129854-130036:+	gi|483515855|gb|EOB02948.1|	316	1e-35	hypothetical protein Anapl_05333 [Anas platyrhynchos]	.	.	.	.	.	.	.	.	.	.	.	.	pfam15314	PRAP	Proline-rich acidic protein 1, pregnancy-specific uterine. PRAP, or proline-rich acidic protein 1, is a family of eukaryotic proteins. PRAP is abundantly expressed in the epithelial cells of the human liver, kidney, gastrointestinal tract, and cervix. It is significantly down-regulated in hepatocellular carcinoma and right colon adenocarcinoma compared with the respective adjacent normal tissues.…	.	.	.	.	.
ENSAPLG00000004990	19	20	12	13.8552	5	101	361	285.401	0.0485462	-4.3645	7.84525e-07	4.3976e-05	down	yes	chrKB742554.1:624625-644705:-	gi|902918200|ref|XP_013047541.1|	2309	0	PREDICTED: ankyrin repeat and death domain-containing protein 1B [Anser cygnoides domesticus]	gi|541975575|ref|XM_005440775.1|	921	0	PREDICTED: Falco cherrug ankyrin repeat and death domain containing 1B (ANKDD1B), mRNA	A6NHY2	547	0	Ankyrin repeat and death domain-containing protein 1B	all2748	136	2e-34	COG0666	pfam12796	Ank_2	Ankyrin repeats (3 copies).	GO:0007165|signal transduction;	.	.	.	.
ENSAPLG00000002247	1	48	22	17.5934	8	38	1198	855.717	0.0205598	-5.60403	0.00187277	0.0484911	down	yes	chrKB742736.1:703662-705713:+	gi|483518921|gb|EOB04888.1|	735	2e-93	Extracellular fatty acid-binding protein [Anas platyrhynchos]	gi|543268165|ref|XM_005423780.1|	58	4e-20	PREDICTED: Geospiza fortis lipocalin-15-like (LOC102032950), mRNA	Q9I9P7	92.8	5e-22	Extracellular fatty acid-binding protein	.	.	.	.	pfam00061	Lipocalin	Lipocalin / cytosolic fatty-acid binding protein family. Lipocalins are transporters for small hydrophobic molecules, such as lipids, steroid hormones, bilins, and retinoids. The family also encompasses the enzyme prostaglandin D synthase (EC:5.3.99.2). Alignment subsumes both the lipocalin and fatty acid binding protein signatures from PROSITE. This is supported on structural and functional grou…	GO:0042742|defense response to bacterium;GO:0045087|innate immune response;GO:0006629|lipid metabolic process;	GO:0005576|extracellular region;	GO:0050544|arachidonic acid binding;GO:1903981|enterobactin binding;GO:0070538|oleic acid binding;GO:0005215|transporter activity;	.	.
ENSAPLG00000015755	19	19	33	17.8654	9	13	369	266.425	0.0670562	-3.89849	1.86194e-05	0.000806894	down	yes	chrKB743450.1:97365-107620:+	gi|874483899|ref|XP_012958497.1|	1805	0	PREDICTED: uncharacterized protein LOC101792387 isoform X1 [Anas platyrhynchos]	gi|543730329|ref|XM_005506166.1|	374	0	PREDICTED: Columba livia uncharacterized LOC102084103 (LOC102084103), mRNA	.	.	.	.	.	.	.	.	pfam10497	zf-4CXXC_R1	Zinc-finger domain of monoamine-oxidase A repressor R1. R1 is a transcription factor repressor that inhibits monoamine oxidase A gene expression. This domain is a four-CXXC zinc finger putative DNA-binding domain found at the C-terminal end of R1. The domain carries 12 cysteines of which four pairs are of the CXXC type.	.	.	.	.	.
ENSAPLG00000010832	321	482	610	355.428	407	557	2776	2268.68	0.156667	-2.67422	6.87501e-08	4.72725e-06	down	yes	chrKB743069.1:257525-271284:+	gi|483513573|gb|EOB01610.1|	1678	0	Cystathionine gamma-lyase, partial [Anas platyrhynchos]	gi|529449743|ref|XM_005244496.1|	730	0	PREDICTED: Falco peregrinus cystathionase (cystathionine gamma-lyase) (CTH), mRNA	P32929	546	0	Cystathionine gamma-lyase	APE1226	365	6e-123	COG0626	pfam01053	Cys_Met_Meta_PP	Cys/Met metabolizm PLP-dependent enzyme. This family includes enzymes involved in cysteine and methionine metabolizm. The following are members: Cystathionine gamma-lyase, Cystathionine gamma-synthase, Cystathionine beta-lyase, Methionine gamma-lyase, OAH/OAS sulfhydrylase, O-succinylhomoserine sulfhydrylase All of these members participate is slightly different reactions. All these enzymes use P…	GO:0034641|cellular nitrogen compound metabolic process;GO:0019344|cysteine biosynthetic process;GO:0006534|cysteine metabolic process;GO:0030968|endoplasmic reticulum unfolded protein response;GO:0070814|hydrogen sulfide biosynthetic process;GO:2001234|negative regulation of apoptotic signaling pathway;GO:0043123|positive regulation of I-kappaB kinase/NF-kappaB signaling;GO:0051092|positive regu…	GO:0005737|cytoplasm;GO:0005829|cytosol;GO:0070062|extracellular exosome;GO:0005654|nucleoplasm;GO:0005634|nucleus;	GO:0016846|carbon-sulfur lyase activity;GO:0004123|cystathionine gamma-lyase activity;GO:0047982|homocysteine desulfhydrase activity;GO:0080146|L-cysteine desulfhydrase activity;GO:0044540|L-cystine L-cysteine-lyase (deaminating);GO:0030170|pyridoxal phosphate binding;	K01758	CTH; cystathionine gamma-lyase [EC:4.4.1.1]
ENSAPLG00000002580	0	5	5	2.35088	2	9	350	249.25	0.00943182	-6.72825	2.16979e-08	1.54695e-06	down	yes	chrKB744033.1:810535-826065:+	gi|690460174|ref|XP_009329078.1|	3004	0	PREDICTED: hepatocyte nuclear factor 1-alpha [Pygoscelis adeliae]	gi|525014594|ref|XM_005054828.1|	1728	0	PREDICTED: Ficedula albicollis HNF1 homeobox A (HNF1A), transcript variant X1, mRNA	Q90867	1118	0	Hepatocyte nuclear factor 1-alpha	.	.	.	.	pfam04812	HNF-1B_C	Hepatocyte nuclear factor 1 (HNF-1), beta isoform C terminus. This family consists of a region found within the alpha isoform and at the C terminus of the beta isoform of the homeobox-containing transcription factor of HNF-1. Different isoforms of HNF-1 are generated by the differential use of polyadenylation sites and by alternative splicing. The C-terminal region of HNF-1 is responsible for the…	GO:0042593|glucose homeostasis;GO:0045893|positive regulation of transcription, DNA-templated;GO:0006351|transcription, DNA-templated;	GO:0005634|nucleus;GO:0043234|protein complex;	GO:0003700|transcription factor activity, sequence-specific DNA binding;GO:0044212|transcription regulatory region DNA binding;	.	.
ENSAPLG00000001372	0	0	0	0	30	11	0	14.5925	#NAME?	#NAME?	0.000873663	0.0252875	down	yes	chrKB809787.1:168-362:+	gi|483299226|gb|EOA92810.1|	214	4e-21	hypothetical protein Anapl_18920, partial [Anas platyrhynchos]	.	.	.	.	.	.	.	.	.	.	.	.	pfam09310	PD-C2-AF1	POU domain, class 2, associating factor 1. Members of this family are transcriptional coactivators that specifically associate with either OCT1 or OCT2, through recognition of their POU domains. They are essential for the response of B-cells to antigens and required for the formation of germinal centres.	.	.	.	.	.
ENSAPLG00000013616	85	69	99	65.7558	119	224	424	409.189	0.160698	-2.63758	0.000492689	0.0155559	down	yes	chrKB742932.1:365341-382136:-	gi|514738159|ref|XP_005017733.1|	1650	0	PREDICTED: zinc transporter ZIP8 isoform X1 [Anas platyrhynchos]	gi|513183834|ref|XM_427970.4|	583	0	PREDICTED: Gallus gallus solute carrier family 39 (zinc transporter), member 8 (SLC39A8), mRNA	Q5FVQ0	511	7e-176	Zinc transporter ZIP8	RSc2227	80.5	6e-16	COG0428	pfam02535	Zip	ZIP Zinc transporter. The ZIP family consists of zinc transport proteins and many putative metal transporters. The main contribution to this family is from the Arabidopsis thaliana ZIP protein family these proteins are responsible for zinc uptake in the plant. Also found within this family are C. elegans proteins of unknown function which are annotated as being similar to human growth arrest indu…	GO:0070574|cadmium ion transmembrane transport;GO:0006829|zinc II ion transport;	GO:0016021|integral component of membrane;GO:0031090|organelle membrane;GO:0005886|plasma membrane;	GO:0046873|metal ion transmembrane transporter activity;	K14714	SLC39A8, ZIP8; solute carrier family 39 (zinc transporter), member 8
ENSAPLG00000011873	32	38	20	24.4424	18	14	17334	12185.6	0.00200584	-8.96158	2.19719e-37	8.4982e-35	down	yes	chrKB743145.1:1738371-1747505:-	gi|483512497|gb|EOB00943.1|	2439	0	Cytochrome P450 2W1, partial [Anas platyrhynchos]	gi|513207860|ref|XM_414762.4|	813	0	PREDICTED: Gallus gallus cytochrome P450, family 2, subfamily W, polypeptide 1 (CYP2W1), transcript variant X4, mRNA	Q8TAV3	526	0	Cytochrome P450 2W1	.	.	.	.	pfam00067	p450	Cytochrome P450. Cytochrome P450s are haem-thiolate proteins involved in the oxidative degradation of various compounds. They are particularly well known for their role in the degradation of environmental toxins and mutagens. They can be divided into 4 classes, according to the method by which electrons from NAD(P)H are delivered to the catalytic site. Sequence conservation is relatively low with…	GO:0043390|aflatoxin B1 metabolic process;GO:0042738|exogenous drug catabolic process;GO:0006082|organic acid metabolic process;GO:0055114|oxidation-reduction process;GO:0044281|small molecule metabolic process;GO:0006805|xenobiotic metabolic process;	GO:0009986|cell surface;GO:0005737|cytoplasm;GO:0005788|endoplasmic reticulum lumen;GO:0005789|endoplasmic reticulum membrane;GO:0043231|intracellular membrane-bounded organelle;GO:0005886|plasma membrane;	GO:0020037|heme binding;GO:0005506|iron ion binding;GO:0016712|oxidoreductase activity, acting on paired donors, with incorporation or reduction of molecular oxygen, reduced flavin or flavoprotein as one donor, and incorporation of one atom of oxygen;GO:0019825|oxygen binding;GO:0008395|steroid hydroxylase activity;	K07423	CYP2W1; cytochrome P450, family 2, subfamily W, polypeptide 1
ENSAPLG00000011996	27	61	76	40.3769	24	688	303	425.976	0.0947867	-3.39917	4.40825e-06	0.000213125	down	yes	chrKB742775.1:248664-307883:+	gi|514726758|ref|XP_005015245.1|	2299	0	PREDICTED: doublecortin domain-containing protein 2 isoform X1 [Anas platyrhynchos]	gi|513170321|ref|XM_003640752.2|	847	0	PREDICTED: Gallus gallus doublecortin domain containing 2 (DCDC2), transcript variant X1, mRNA	Q9UHG0	513	4e-177	Doublecortin domain-containing protein 2	.	.	.	.	pfam03607	DCX	Doublecortin.	GO:0006968|cellular defense response;GO:0048813|dendrite morphogenesis;GO:0035556|intracellular signal transduction;GO:0001764|neuron migration;GO:0045880|positive regulation of smoothened signaling pathway;GO:0030111|regulation of Wnt signaling pathway;GO:0008542|visual learning;	GO:0005930|axoneme;GO:0005737|cytoplasm;GO:0005856|cytoskeleton;GO:0072372|primary cilium;	.	.	.
ENSAPLG00000009834	91	245	379	171.607	89	195	993	788.898	0.217528	-2.20073	0.00137689	0.0374373	down	yes	chrKB743560.1:44862-48722:-	gi|874485999|ref|XP_012959184.1|	1411	0	PREDICTED: cingulin, partial [Anas platyrhynchos]	gi|529449419|ref|XM_005244337.1|	696	0	PREDICTED: Falco peregrinus cingulin (CGN), mRNA	B3EX63	340	2e-105	Cingulin	.	.	.	.	pfam01576	Myosin_tail_1	Myosin tail. The myosin molecule is a multi-subunit complex made up of two heavy chains and four light chains it is a fundamental contractile protein found in all eukaryote cell types. This family consists of the coiled-coil myosin heavy chain tail region. The coiled-coil is composed of the tail from two molecules of myosin. These can then assemble into the macromolecular thick filament. The coil…	.	GO:0005923|bicellular tight junction;GO:0016459|myosin complex;	GO:0003774|motor activity;	.	.
ENSAPLG00000010737	225	634	763	396.374	494	590	3840	3058.63	0.129592	-2.94795	1.15125e-06	6.14172e-05	down	yes	chrKB743341.1:61853-67957:-	gi|902936837|ref|XP_013056432.1|	1086	2e-147	PREDICTED: glyoxylate reductase/hydroxypyruvate reductase-like, partial [Anser cygnoides domesticus]	gi|513233312|ref|XM_424417.4|	396	0	PREDICTED: Gallus gallus glyoxylate reductase/hydroxypyruvate reductase (GRHPR), mRNA	Q91Z53	357	6e-122	Glyoxylate reductase/hydroxypyruvate reductase	BH3314	174	3e-51	COG1052	pfam02826	2-Hacid_dh_C	D-isomer specific 2-hydroxyacid dehydrogenase, NAD binding domain. This domain is inserted into the catalytic domain, the large dehydrogenase and D-lactate dehydrogenase families in SCOP. N-terminal portion of which is represented by family pfam00389.	GO:0043648|dicarboxylic acid metabolic process;GO:0007588|excretion;GO:0055114|oxidation-reduction process;GO:0051259|protein oligomerization;	GO:0005737|cytoplasm;GO:0005829|cytosol;GO:0070062|extracellular exosome;	GO:0031406|carboxylic acid binding;GO:0008465|glycerate dehydrogenase activity;GO:0030267|glyoxylate reductase (NADP) activity;GO:0016618|hydroxypyruvate reductase activity;GO:0051287|NAD binding;GO:0070402|NADPH binding;GO:0042803|protein homodimerization activity;	K00049	GRHPR; glyoxylate/hydroxypyruvate reductase [EC:1.1.1.79 1.1.1.81]
ENSAPLG00000010733	1	0	0	0.320047	1	0	38	27.0672	0.0118242	-6.40212	0.000591232	0.0184043	down	yes	chrKB743378.1:269355-299777:-	gi|514758702|ref|XP_005022614.1|	2417	0	PREDICTED: tyrosine 3-monooxygenase [Anas platyrhynchos]	gi|543718313|ref|XM_005500343.1|	928	0	PREDICTED: Columba livia tyrosine 3-monooxygenase-like (LOC102087146), mRNA	P11982	607	0	Tyrosine 3-monooxygenase	VCA0828	136	1e-35	COG3186	pfam00351	Biopterin_H	Biopterin-dependent aromatic amino acid hydroxylase. This family includes phenylalanine-4-hydroxylase, the phenylketonuria disease protein.	GO:0009072|aromatic amino acid family metabolic process;GO:0007619|courtship behavior;GO:0042416|dopamine biosynthetic process;GO:0007625|grooming behavior;GO:0051705|multi-organism behavior;GO:0042136|neurotransmitter biosynthetic process;GO:0060416|response to growth hormone;GO:0035176|social behavior;GO:0071625|vocalization behavior;	GO:0005623|cell;GO:0005737|cytoplasm;	GO:0005506|iron ion binding;GO:0004511|tyrosine 3-monooxygenase activity;	.	.
ENSAPLG00000008961	209	286	390	222.54	348	373	933	897.371	0.247992	-2.01164	0.000935267	0.0267459	down	yes	chrKB742710.1:160198-178349:+	gi|874458669|ref|XP_012949989.1|	2824	0	PREDICTED: cytochrome b-245 heavy chain [Anas platyrhynchos]	gi|154152170|ref|NM_001100286.1|	1359	0	Gallus gallus cytochrome b-245, beta polypeptide (CYBB), mRNA	P04839	951	0	Cytochrome b-245 heavy chain	.	.	.	.	pfam08030	NAD_binding_6	Ferric reductase NAD binding domain.	GO:0042590|antigen processing and presentation of exogenous peptide antigen via MHC class I;GO:0002479|antigen processing and presentation of exogenous peptide antigen via MHC class I, TAP-dependent;GO:0002474|antigen processing and presentation of peptide antigen via MHC class I;GO:0050665|hydrogen peroxide biosynthetic process;GO:0006954|inflammatory response;GO:0045087|innate immune response;G…	GO:0005887|integral component of plasma membrane;GO:0005739|mitochondrion;GO:0043020|NADPH oxidase complex;GO:0030670|phagocytic vesicle membrane;GO:0005886|plasma membrane;	GO:0050660|flavin adenine dinucleotide binding;GO:0020037|heme binding;GO:0046872|metal ion binding;GO:0046982|protein heterodimerization activity;GO:0016175|superoxide-generating NADPH oxidase activity;GO:0005244|voltage-gated ion channel activity;	K08008	NOX, GP91; NADPH oxidase
ENSAPLG00000014563	0	5	10	3.36917	13	1	824	583.948	0.00576963	-7.4373	1.30847e-07	8.65101e-06	down	yes	chrKB743246.1:963063-967671:+	gi|514753472|ref|XP_005021374.1|	2061	0	PREDICTED: arylacetamide deacetylase-like 4 [Anas platyrhynchos]	gi|541963906|ref|XM_005437095.1|	732	0	PREDICTED: Falco cherrug arylacetamide deacetylase-like 4-like (LOC102054094), mRNA	Q5VUY2	375	5e-125	Arylacetamide deacetylase-like 4	SSO2517	139	4e-37	COG0657	pfam07859	Abhydrolase_3	alpha/beta hydrolase fold. This catalytic domain is found in a very wide range of enzymes.	.	GO:0016021|integral component of membrane;	GO:0052689|carboxylic ester hydrolase activity;	K14351	AADACL3_4; arylacetamide deacetylase-like 3/4 [EC:3.1.1.-]
[truncated: 204 more rows]
