# Supplementary material for: Exploring differentially expressed key genes related to development of follicle by RNA-seq in Peking ducks (Anas Platyrhynchos)
Source: PLoS One. 2019 Jun 25;14(6):e0209061. doi: 10.1371/journal.pone.0209061 (PMC6592512; doi:10.1371/journal.pone.0209061)
Supplement: S4 File — The DEGs’ RPKM of each sample is listed in a column. (XLS) [file pone.0209061.s004.xls]

## Sheet: FL_OD.anno
gene	FL1_count	FL2_count	FL3_count	FL_normalize	OD1_count	OD2_count	OD3_count	OD_normalize	FoldChange	Log2FoldChange	pval	padj	Up/Down	Significant	Position	NR:Seq-id	NR:Score	NR:Evalue	NR:Description	NT:Seq-id	NT:Score	NT:Evalue	NT:Description	Uniprot:UniProtKB-AC	Uniprot:Score	Uniprot:Evalue	Uniprot:Description	COG:gene	COG:Score	COG:Eval	COG:num	Pfam:pfam_ID	Pfam:pfam_Name	Pfam:pfam_Description	GO:biological_process	GO:cellular_component	GO:molecular_function	KEGG:KO	KEGG:Description
ENSAPLG00000003663	4773	518	1172	2379.66	770	695	434	637.976	3.73002	1.89918	4.1102e-10	7.72617e-08	up	yes	chrKB743431.1:113278-149768:-	gi|874483352|ref|XP_012958320.1|	5598	0	PREDICTED: LOW QUALITY PROTEIN: integrin alpha-11 [Anas platyrhynchos]	gi|513202065|ref|XM_004943925.1|	2149	0	PREDICTED: Gallus gallus integrin, alpha 11 (ITGA11), transcript variant X13, mRNA	P61622	1791	0	Integrin alpha-11	.	.	.	.	pfam08441	Integrin_alpha2	Integrin alpha. This domain is found in integrin alpha and integrin alpha precursors to the C terminus of a number of pfam01839 repeats and to the N-terminus of the pfam00357 cytoplasmic region. This region is composed of three immunoglobulin-like domains.	GO:0033627|cell adhesion mediated by integrin;GO:0007160|cell-matrix adhesion;GO:0038065|collagen-activated signaling pathway;GO:0007229|integrin-mediated signaling pathway;GO:0001649|osteoblast differentiation;GO:0006929|substrate-dependent cell migration;	GO:0005925|focal adhesion;GO:0034681|integrin alpha11-beta1 complex;GO:0016020|membrane;	GO:0005518|collagen binding;GO:0098639|collagen binding involved in cell-matrix adhesion;GO:0038064|collagen receptor activity;GO:0046872|metal ion binding;	.	.
ENSAPLG00000014473	5086	918	1431	2704.48	942	742	795	852.423	3.1727	1.66571	1.35242e-09	2.24153e-07	up	yes	chrKB742823.1:152894-157596:-	gi|514729921|ref|XP_005015999.1|	1036	4e-137	PREDICTED: ER lumen protein-retaining receptor 3 [Anas platyrhynchos]	gi|514729920|ref|XM_005015942.1|	1360	0	PREDICTED: Anas platyrhynchos KDEL (Lys-Asp-Glu-Leu) endoplasmic reticulum protein retention receptor 3 (KDELR3), mRNA	Q66JF2	365	2e-123	ER lumen protein-retaining receptor 3	YBL040c	189	1e-55	COG5196	pfam00810	ER_lumen_recept	ER lumen protein retaining receptor.	GO:0006621|protein retention in ER lumen;GO:0015031|protein transport;GO:0016192|vesicle-mediated transport;	GO:0005789|endoplasmic reticulum membrane;GO:0016021|integral component of membrane;	GO:0046923|ER retention sequence binding;	K10949	KDELR; ER lumen protein retaining receptor
ENSAPLG00000013852	270	108	29	151.883	30	54	31	38.4408	3.95108	1.98225	0.00125035	0.0349781	up	yes	chrKB743385.1:24-1883:-	gi|874482338|ref|XP_012957954.1|	807	6e-108	PREDICTED: LOW QUALITY PROTEIN: macrophage-capping protein, partial [Anas platyrhynchos]	gi|513240550|ref|XM_004950948.1|	276	2e-141	PREDICTED: Gallus gallus capping protein (actin filament), gelsolin-like (CAPG), transcript variant X8, mRNA	Q865V6	225	2e-71	Macrophage-capping protein	.	.	.	.	pfam00626	Gelsolin	Gelsolin repeat.	GO:0051016|barbed-end actin filament capping;GO:0030031|cell projection assembly;	GO:0005814|centriole;GO:0070062|extracellular exosome;GO:0090543|Flemming body;GO:0042470|melanosome;GO:0072686|mitotic spindle;GO:0005730|nucleolus;GO:0005654|nucleoplasm;	.	K10368	CAPG; capping protein (actin filament), gelsolin-like
ENSAPLG00000011263	142	493	390	320.215	76	48	79	71.1008	4.50367	2.1711	3.45869e-06	0.000270488	up	yes	chrKB744243.1:435816-456635:+	gi|874495994|ref|XP_012962506.1|	2522	0	PREDICTED: LOW QUALITY PROTEIN: nuclear receptor subfamily 4 group A member 3 [Anas platyrhynchos]	gi|513171414|ref|XM_419081.4|	959	0	PREDICTED: Gallus gallus nuclear receptor subfamily 4, group A, member 3 (NR4A3), mRNA	Q92570	754	0	Nuclear receptor subfamily 4 group A member 3	.	.	.	.	pfam00105	zf-C4	Zinc finger, C4 type (two domains). In nearly all cases, this is the DNA binding domain of a nuclear hormone receptor. The alignment contains two Zinc finger domains that are too dissimilar to be aligned with each other.	GO:0030534|adult behavior;GO:0007411|axon guidance;GO:0010467|gene expression;GO:0021766|hippocampus development;GO:0030522|intracellular receptor signaling pathway;GO:0001707|mesoderm formation;GO:0043524|negative regulation of neuron apoptotic process;GO:0050885|neuromuscular process controlling balance;GO:0031100|organ regeneration;GO:0045787|positive regulation of cell cycle;GO:0010828|positi…	GO:0005654|nucleoplasm;GO:0005634|nucleus;GO:0005667|transcription factor complex;	GO:0003677|DNA binding;GO:0019901|protein kinase binding;GO:0001077|transcriptional activator activity, RNA polymerase II core promoter proximal region sequence-specific binding;GO:0043565|sequence-specific DNA binding;GO:0003707|steroid hormone receptor activity;GO:0004887|thyroid hormone receptor activity;GO:0008270|zinc ion binding;	K08559	NR4A3, NOR1; nuclear receptor subfamily 4 group A member 3
ENSAPLG00000015385	123	1627	63	613.78	62	51	42	52.6747	11.6523	3.54254	4.64397e-18	2.23694e-15	up	yes	chrKB744779.1:967-3862:+	gi|483499515|gb|EOA94408.1|	2635	0	Microtubule-associated protein 1B, partial [Anas platyrhynchos]	gi|513229859|ref|XM_001231728.3|	1179	0	PREDICTED: Gallus gallus microtubule-associated protein 1B (MAP1B), transcript variant X1, mRNA	P46821	880	0	Microtubule-associated protein 1B	.	.	.	.	pfam02537	CRCB	CrcB-like protein. CRCB is a putative integral membrane protein possibly involved in chromosome condensation. Over expression in Escherichia coli also leads to camphor resistance.	GO:0048675|axon extension;GO:0009987|cellular process;GO:0016358|dendrite development;GO:0061162|establishment of monopolar cell polarity;GO:0001578|microtubule bundle formation;GO:0047497|mitochondrion transport along microtubule;GO:0032387|negative regulation of intracellular transport;GO:0045773|positive regulation of axon extension;	GO:0030054|cell junction;GO:0005737|cytoplasm;GO:0005829|cytosol;GO:0043197|dendritic spine;GO:0005874|microtubule;GO:0005875|microtubule associated complex;GO:0097481|neuronal postsynaptic density;GO:0001750|photoreceptor outer segment;GO:0005886|plasma membrane;	GO:0005198|structural molecule activity;	K10429	MAP1; microtubule-associated protein 1
ENSAPLG00000002284	286	900	252	480.907	210	202	154	191.768	2.50775	1.32639	0.00094457	0.0279455	up	yes	chrKB742647.1:599346-601472:+	gi|514718171|ref|XP_005013204.1|	3588	0	PREDICTED: leucine-rich repeat neuronal protein 3 [Anas platyrhynchos]	gi|513158106|ref|XM_001232593.3|	1722	0	PREDICTED: Gallus gallus leucine rich repeat neuronal 3 (LRRN3), transcript variant X1, mRNA	Q9H3W5	1163	0	Leucine-rich repeat neuronal protein 3	alr0124_1	65.5	2e-10	COG4886	pfam13855	LRR_8	Leucine rich repeat.	GO:0051965|positive regulation of synapse assembly;	GO:0016021|integral component of membrane;	.	.	.
ENSAPLG00000002283	2951	566	1595	1770.63	348	368	331	357.611	4.95127	2.3078	5.88093e-17	2.44996e-14	up	yes	chrKB742427.1:59016-73082:+	gi|874445517|ref|XP_012951326.1|	3649	0	PREDICTED: striatin-interacting protein 2 [Anas platyrhynchos]	gi|543726551|ref|XM_005504335.1|	1660	0	PREDICTED: Columba livia striatin interacting protein 2 (STRIP2), mRNA	Q9ULQ0	1170	0	Striatin-interacting protein 2	.	.	.	.	pfam11882	DUF3402	Domain of unknown function (DUF3402). This domain is functionally uncharacterized. This domain is found in eukaryotes. This presumed domain is typically between 350 to 473 amino acids in length. This domain is found associated with pfam07923.	GO:0016477|cell migration;GO:0007010|cytoskeleton organization;GO:0008360|regulation of cell shape;	GO:0005737|cytoplasm;	.	.	.
ENSAPLG00000002531	104	1895	3059	1441.68	3816	4051	2358	3424.28	0.421017	-1.24805	8.04658e-05	0.00405327	down	yes	chrKB742808.1:5451-8251:+	gi|874462706|ref|XP_012951388.1|	1477	0	PREDICTED: zona pellucida sperm-binding protein 4-like [Anas platyrhynchos]	gi|45382406|ref|NM_204879.1|	600	0	Gallus gallus zona pellucida glycoprotein 4 (ZP4), mRNA	Q07287	330	7e-107	Zona pellucida sperm-binding protein 4	.	.	.	.	pfam00100	Zona_pellucida	Zona pellucida-like domain.	GO:0060478|acrosomal vesicle exocytosis;GO:2000360|negative regulation of binding of sperm to zona pellucida;GO:2000344|positive regulation of acrosome reaction;GO:0002922|positive regulation of humoral immune response;GO:0045860|positive regulation of protein kinase activity;GO:0042102|positive regulation of T cell proliferation;GO:0010737|protein kinase A signaling;GO:0070528|protein kinase C s…	GO:0005794|Golgi apparatus;GO:0016021|integral component of membrane;GO:0005886|plasma membrane;GO:0005578|proteinaceous extracellular matrix;GO:0030141|secretory granule;	GO:0004871|signal transducer activity;	.	.
ENSAPLG00000003485	407	750	904	640.974	1708	1642	1626	1706.81	0.375539	-1.41297	1.32722e-05	0.000866857	down	yes	chrKB744216.1:6615-34237:+	gi|874495817|ref|XP_012962443.1|	2888	0	PREDICTED: LOW QUALITY PROTEIN: solute carrier organic anion transporter family member 2B1 [Anas platyrhynchos]	gi|513166987|ref|XM_417242.4|	777	0	PREDICTED: Gallus gallus solute carrier organic anion transporter family, member 2B1 (SLCO2B1), transcript variant X2, mRNA	Q8BXB6	630	0	Solute carrier organic anion transporter family member 2B1	.	.	.	.	pfam03137	OATP	Organic Anion Transporter Polypeptide (OATP) family. This family consists of several eukaryotic Organic-Anion-Transporting Polypeptides (OATPs). Several have been identified mostly in human and rat. Different OATPs vary in tissue distribution and substrate specificity. Since the numbering of different OATPs in particular species was based originally on the order of discovery, similarly numbered O…	GO:0015711|organic anion transport;	GO:0009925|basal plasma membrane;GO:0016021|integral component of membrane;	GO:0008514|organic anion transmembrane transporter activity;GO:0015347|sodium-independent organic anion transmembrane transporter activity;	K14352	SLCO2B; solute carrier organic anion transporter family, member 2B
ENSAPLG00000013794	10	270	7	96.8234	7	17	4	9.00499	10.7522	3.42656	1.81708e-05	0.00116702	up	yes	chrKB742798.1:433510-452781:+	gi|483517995|gb|EOB04361.1|	1623	0	Protein piccolo [Anas platyrhynchos]	gi|513157748|ref|XM_001231454.3|	1031	0	PREDICTED: Gallus gallus piccolo (presynaptic cytomatrix protein) (PCLO), partial mRNA	Q9PU36	98.2	5e-20	Protein piccolo (Fragment)	.	.	.	.	pfam05715	zf-piccolo	Piccolo Zn-finger. This (predicted) Zinc finger is found in the bassoon and piccolo proteins. There are eight conserved cysteines, suggesting that it coordinates two zinc ligands.	GO:0007010|cytoskeleton organization;GO:0007416|synapse assembly;	GO:0030054|cell junction;GO:0048786|presynaptic active zone;GO:0045202|synapse;	GO:0005509|calcium ion binding;GO:0005544|calcium-dependent phospholipid binding;GO:0005522|profilin binding;	.	.
ENSAPLG00000014524	14305	4704	8339	9395.41	4676	4644	2867	4091.79	2.29616	1.19922	1.30427e-06	0.000113582	up	yes	chrKB743629.1:516138-564903:+	gi|874487544|ref|XP_012959707.1|	2899	0	PREDICTED: collagen alpha-3(IV) chain [Anas platyrhynchos]	gi|513199310|ref|XM_001234729.3|	3441	0	PREDICTED: Gallus gallus collagen, type IV, alpha 3 (Goodpasture antigen) (COL4A3), mRNA	Q28084	437	3e-136	Collagen alpha-3(IV) chain (Fragment)	.	.	.	.	pfam01413	C4	C-terminal tandem repeated domain in type 4 procollagen. Duplicated domain in C-terminus of type 4 collagens. Mutations in alpha-5 collagen IV are associated with X-linked Alport syndrome.	GO:0007155|cell adhesion;	GO:0005604|basement membrane;GO:0005581|collagen trimer;	GO:0005201|extracellular matrix structural constituent;	.	.
ENSAPLG00000001879	306	636	920	566.01	836	2326	2256	1865.33	0.303437	-1.72053	0.000422481	0.0154316	down	yes	chrKB743158.1:2406740-2407798:-	gi|697840807|ref|XP_009640764.1|	1699	0	PREDICTED: C-X-C chemokine receptor type 4 [Egretta garzetta]	gi|541954033|ref|XM_005433183.1|	846	0	PREDICTED: Falco cherrug chemokine (C-X-C motif) receptor 4 (CXCR4), mRNA	P56491	553	0	C-X-C chemokine receptor type 4	.	.	.	.	pfam00001	7tm_1	7 transmembrane receptor (rhodopsin family). This family contains, amongst other G-protein-coupled receptors (GCPRs), members of the opsin family, which have been considered to be typical members of the rhodopsin superfamily. They share several motifs, mainly the seven transmembrane helices, GCPRs of the rhodopsin superfamily. All opsins bind a chromophore, such as 11-cis-retinal. The function of…	GO:0071345|cellular response to cytokine stimulus;GO:0006935|chemotaxis;GO:0042119|neutrophil activation;	GO:0030054|cell junction;GO:0005769|early endosome;GO:0016021|integral component of membrane;GO:0005770|late endosome;GO:0005764|lysosome;GO:0005886|plasma membrane;	GO:0016494|C-X-C chemokine receptor activity;	.	.
ENSAPLG00000012646	251	2305	551	1015.16	265	275	308	292.837	3.46663	1.79353	1.7869e-08	2.37442e-06	up	yes	chrKB743364.1:1153886-1159428:-	gi|874481902|ref|XP_012957809.1|	1794	0	PREDICTED: GDNF family receptor alpha-3 [Anas platyrhynchos]	gi|513207588|ref|XM_414669.3|	744	0	PREDICTED: Gallus gallus GDNF family receptor alpha 3 (GFRA3), mRNA	O93512	295	2e-94	GDNF family receptor alpha-4	.	.	.	.	pfam02351	GDNF	GDNF/GAS1 domain. This cysteine rich domain is found in multiple copies in GNDF and GAS1 proteins. GDNF and neurturin (NTN) receptors are potent survival factors for sympathetic, sensory and central nervous system neurons. GDNF and neurturin promote neuronal survival by signaling through similar multicomponent receptors that consist of a common receptor tyrosine kinase and a member of a GPI-linke…	.	GO:0031225|anchored component of membrane;GO:0005886|plasma membrane;	GO:0004872|receptor activity;	.	.
ENSAPLG00000001242	105	617	62	265.633	27	32	33	31.6617	8.38975	3.06863	4.18229e-09	6.31882e-07	up	yes	chrKB743016.1:73667-73921:-	gi|514742375|ref|XP_005018722.1|	351	4e-41	PREDICTED: cortexin-1 [Anas platyrhynchos]	gi|513226450|ref|XR_213703.1|	231	1e-116	PREDICTED: Gallus gallus cortexin 1 (CTXN1), misc_RNA	Q8K129	80.9	1e-19	Cortexin-1	.	.	.	.	pfam11057	Cortexin	Cortexin of kidney. In the middle of cortexin protein there is a single membrane-spanning domain which indicates that this protein may be a membrane protein involved in intracellular or extracellular signalling of the kidney or brain, since it is expressed specifically in the kidneys and brain only. The protein is highly conserved among species. Cortexin is also thought to be important to neurons…	.	GO:0016021|integral component of membrane;	.	.	.
ENSAPLG00000011351	1341	7606	10909	5816.29	1996	2304	1940	2125.12	2.73693	1.45256	1.75974e-10	3.61661e-08	up	yes	chrKB743696.1:490068-494220:+	gi|874488689|ref|XP_012960056.1|	2223	0	PREDICTED: alpha-2-antiplasmin [Anas platyrhynchos]	gi|513215742|ref|XM_003642399.2|	755	0	PREDICTED: Gallus gallus serpin peptidase inhibitor, clade F (alpha-2 antiplasmin, pigment epithelium derived factor), member 2 (SERPINF2), transcript variant X1, mRNA	P08697	370	2e-121	Alpha-2-antiplasmin	all0778	117	3e-28	COG4826	pfam00079	Serpin	Serpin (serine protease inhibitor). Structure is a multi-domain fold containing a bundle of helices and a beta sandwich.	GO:0006953|acute-phase response;GO:0007596|blood coagulation;GO:0048514|blood vessel morphogenesis;GO:0030199|collagen fibril organization;GO:0042730|fibrinolysis;GO:0010951|negative regulation of endopeptidase activity;GO:0051918|negative regulation of fibrinolysis;GO:0010757|negative regulation of plasminogen activation;GO:0030168|platelet activation;GO:0002576|platelet degranulation;GO:0045597…	GO:0072562|blood microparticle;GO:0009986|cell surface;GO:0070062|extracellular exosome;GO:0005576|extracellular region;GO:0005615|extracellular space;GO:0005577|fibrinogen complex;GO:0031093|platelet alpha granule lumen;	GO:0004866|endopeptidase inhibitor activity;GO:0002020|protease binding;GO:0042803|protein homodimerization activity;GO:0004867|serine-type endopeptidase inhibitor activity;	K03983	SERPINF2, AAP; alpha-2-antiplasmin
ENSAPLG00000002922	154	252	89	168.874	29	64	24	38.3218	4.40673	2.13971	0.00026977	0.0106621	up	yes	chrKB745998.1:37229-39901:+	gi|874503150|ref|XP_012964855.1|	1481	0	PREDICTED: LOW QUALITY PROTEIN: abhydrolase domain-containing protein 8 [Anas platyrhynchos]	gi|513236302|ref|XM_003643395.2|	717	0	PREDICTED: Gallus gallus abhydrolase domain containing 8 (ABHD8), transcript variant X1, mRNA	Q4R584	528	0	Abhydrolase domain-containing protein 8	AF0865	82	3e-17	COG0596	pfam12697	Abhydrolase_6	Alpha/beta hydrolase family. This family contains alpha/beta hydrolase enzymes of diverse specificity.	.	.	GO:0016787|hydrolase activity;	.	.
ENSAPLG00000006037	343	1327	625	740.556	223	385	312	313.043	2.36567	1.24225	0.000394777	0.0145925	up	yes	chrKB742735.1:1476487-1508561:-	gi|514724961|ref|XP_005014805.1|	1404	0	PREDICTED: E3 ubiquitin-protein ligase RNF144B [Anas platyrhynchos]	gi|513170384|ref|XM_418918.4|	700	0	PREDICTED: Gallus gallus ring finger protein 144B (RNF144B), transcript variant X5, mRNA	Q7Z419	452	1e-158	E3 ubiquitin-protein ligase RNF144B	.	.	.	.	pfam01485	IBR	IBR domain. The IBR (In Between Ring fingers) domain is often found to occur between pairs of ring fingers (pfam00097). This domain has also been called the C6HC domain and DRIL (for double RING finger linked) domain. Proteins that contain two Ring fingers and an IBR domain (these proteins are also termed RBR family proteins) are thought to exist in all eukaryotic organisms. RBR family members pl…	GO:0006915|apoptotic process;GO:0042787|protein ubiquitination involved in ubiquitin-dependent protein catabolic process;	GO:0005737|cytoplasm;GO:0016021|integral component of membrane;GO:0031966|mitochondrial membrane;GO:0000151|ubiquitin ligase complex;	GO:0016874|ligase activity;GO:0004842|ubiquitin-protein transferase activity;GO:0008270|zinc ion binding;	K11975	RNF144; E3 ubiquitin-protein ligase RNF144 [EC:2.3.2.27]
ENSAPLG00000011236	1480	578	1175	1080.51	626	510	419	528.375	2.04497	1.03208	0.000729393	0.023086	up	yes	chrKB742391.1:658506-662630:-	gi|729743910|ref|XP_010568310.1|	1340	0	PREDICTED: ADP/ATP translocase 1 [Haliaeetus leucocephalus]	gi|514703839|ref|XM_005009003.1|	1311	0	PREDICTED: Anas platyrhynchos solute carrier family 25 (mitochondrial carrier; adenine nucleotide translocator), member 4 (SLC25A4), partial mRNA	O46373	506	2e-176	ADP/ATP translocase 1	.	.	.	.	pfam00153	Mito_carr	Mitochondrial carrier protein.	GO:0055085|transmembrane transport;	GO:0016021|integral component of membrane;GO:0005743|mitochondrial inner membrane;	GO:0005215|transporter activity;	K05863	SLC25A4S, ANT; solute carrier family 25 (mitochondrial adenine nucleotide translocator), member 4/5/6/31
ENSAPLG00000006388	11	135	180	94.7134	0	4	1	1.58681	59.6881	5.89937	6.95746e-06	0.000507675	up	yes	chrKB745821.1:3-2078:-	gi|874504037|ref|XP_012965155.1|	991	7e-127	PREDICTED: butyrophilin subfamily 1 member A1 [Anas platyrhynchos]	gi|591358861|ref|XM_007054350.1|	70	2e-26	PREDICTED: Chelonia mydas zinc finger protein RFP-like (LOC102936628), mRNA	O00478	161	1e-42	Butyrophilin subfamily 3 member A3	.	.	.	.	pfam13765	PRY	SPRY-associated domain. SPRY and PRY domains occur on PYRIN proteins. Their function is not known.	GO:0002456|T cell mediated immunity;	GO:0005737|cytoplasm;GO:0005794|Golgi apparatus;GO:0016021|integral component of membrane;GO:0016020|membrane;GO:0005730|nucleolus;GO:0005886|plasma membrane;	.	K06712	BTN; butyrophilin
ENSAPLG00000016206	113	137	157	130.559	18	47	17	26.7846	4.8744	2.28523	0.000531033	0.0180294	up	yes	chrKB744174.1:591240-592595:-	gi|700430355|ref|XP_009953907.1|	721	2e-90	PREDICTED: D-3-phosphoglycerate dehydrogenase, partial [Leptosomus discolor]	gi|541957031|ref|XM_005434221.1|	161	2e-77	PREDICTED: Falco cherrug phosphoglycerate dehydrogenase (PHGDH), partial mRNA	Q61753	181	4e-52	D-3-phosphoglycerate dehydrogenase	.	.	.	.	pfam00389	2-Hacid_dh	D-isomer specific 2-hydroxyacid dehydrogenase, catalytic domain. This family represents the largest portion of the catalytic domain of 2-hydroxyacid dehydrogenases as the NAD binding domain is inserted within the structural domain.	GO:0070314|G1 to G0 transition;GO:0009448|gamma-aminobutyric acid metabolic process;GO:0021782|glial cell development;GO:0006541|glutamine metabolic process;GO:0006544|glycine metabolic process;GO:0006564|L-serine biosynthetic process;GO:0006563|L-serine metabolic process;GO:0021915|neural tube development;GO:0022008|neurogenesis;GO:0031175|neuron projection development;GO:0010468|regulation of g…	GO:0070062|extracellular exosome;GO:0043209|myelin sheath;	GO:0051287|NAD binding;GO:0004617|phosphoglycerate dehydrogenase activity;	K00058	serA, PHGDH; D-3-phosphoglycerate dehydrogenase [EC:1.1.1.95]
ENSAPLG00000012912	12	170	301	137.013	552	598	282	475.595	0.288088	-1.79542	0.00155695	0.0421032	down	yes	chrKB745141.1:465566-480063:+	gi|874501666|ref|XP_005030076.2|	2889	0	PREDICTED: EF-hand domain-containing family member B [Anas platyrhynchos]	gi|513169022|ref|XM_425999.4|	1118	0	PREDICTED: Gallus gallus EF-hand domain family, member B (EFHB), mRNA	Q8N7U6	711	0	EF-hand domain-containing family member B	.	.	.	.	pfam13499	EF-hand_7	EF-hand domain pair.	.	.	GO:0005509|calcium ion binding;	.	.
ENSAPLG00000010707	59	3847	155	1359.83	102	108	61	90.6453	15.0017	3.90705	8.87438e-34	1.05223e-30	up	yes	chrKB743308.1:1246005-1271087:+	gi|874480578|ref|XP_012957373.1|	2387	0	PREDICTED: synaptic vesicular amine transporter [Anas platyrhynchos]	gi|529419903|ref|XM_005229757.1|	1087	0	PREDICTED: Falco peregrinus solute carrier family 18 (vesicular monoamine transporter), member 2 (SLC18A2), mRNA	Q05940	809	0	Synaptic vesicular amine transporter	.	.	.	.	pfam07690	MFS_1	Major Facilitator Superfamily.	GO:0016265|death;GO:0015872|dopamine transport;GO:0007626|locomotory behavior;GO:0015844|monoamine transport;GO:1903427|negative regulation of reactive oxygen species biosynthetic process;GO:0098700|neurotransmitter loading into synaptic vesicle;GO:0007269|neurotransmitter secretion;GO:0009791|post-embryonic development;GO:0001975|response to amphetamine;GO:0009636|response to toxic substance;GO:…	GO:0070083|clathrin-sculpted monoamine transport vesicle membrane;GO:0005887|integral component of plasma membrane;GO:0016020|membrane;GO:0005886|plasma membrane;GO:0008021|synaptic vesicle;	GO:0008504|monoamine transmembrane transporter activity;	K08155	SLC18A1_2, VMAT; MFS transporter, DHA1 family, solute carrier family 18 (vesicular amine transporter), member 1/2
ENSAPLG00000013666	95	0	10	40.5718	0	0	0	0	Inf	Inf	4.67206e-07	4.39116e-05	up	yes	chrKB742595.1:47317-69614:-	gi|902897668|ref|XP_013038009.1|	1587	0	PREDICTED: epiphycan [Anser cygnoides domesticus]	gi|52138666|ref|NM_001004382.1|	675	0	Gallus gallus epiphycan (EPYC), mRNA	Q90944	587	0	Epiphycan	alr0124_1	55.8	6e-08	COG4886	pfam13855	LRR_8	Leucine rich repeat.	.	GO:0005578|proteinaceous extracellular matrix;	.	K08127	DSPG3; dermatan sulfate proteoglycan 3 (PG-Lb)
ENSAPLG00000008403	48	912	89	349.004	35	30	53	41.6547	8.37849	3.06669	4.32544e-07	4.09033e-05	up	yes	chrKB742448.1:1857722-1873063:-	gi|483524446|gb|EOB08413.1|	1972	0	Betaine--homocysteine S-methyltransferase 1, partial [Anas platyrhynchos]	gi|529422551|ref|XM_005231070.1|	938	0	PREDICTED: Falco peregrinus betaine--homocysteine S-methyltransferase (BHMT), partial mRNA	O35490	679	0	Betaine--homocysteine S-methyltransferase 1	BS_yitJ_1	91.7	4e-20	COG0646	pfam02574	S-methyl_trans	Homocysteine S-methyltransferase. This is a family of related homocysteine S-methyltransferases enzymes: 5-methyltetrahydrofolate--homocysteine S-methyltransferases also known EC:2.1.1.13; Betaine--homocysteine S-methyltransferase (vitamin B12 dependent), EC:2.1.1.5,; and Homocysteine S-methyltransferase, EC:2.1.1.10,.	GO:0006579|amino-acid betaine catabolic process;GO:0009086|methionine biosynthetic process;	GO:0005737|cytoplasm;	GO:0047150|betaine-homocysteine S-methyltransferase activity;GO:0008898|S-adenosylmethionine-homocysteine S-methyltransferase activity;GO:0008270|zinc ion binding;	K00544	BHMT; betaine-homocysteine S-methyltransferase [EC:2.1.1.5]
ENSAPLG00000007497	1123	3650	1705	2105.42	979	997	1050	1041.52	2.02148	1.01541	5.34154e-05	0.00283912	up	yes	chrKB743581.1:162476-181479:-	gi|514765879|ref|XP_005024317.1|	2174	0	PREDICTED: fatty acid desaturase 2 [Anas platyrhynchos]	gi|514765878|ref|XM_005024260.1|	1356	0	PREDICTED: Anas platyrhynchos fatty acid desaturase 2 (FADS2), transcript variant X2, mRNA	A4FV48	681	0	Fatty acid desaturase 2	YNL111c	62.4	1e-10	COG5274	pfam00487	FA_desaturase	Fatty acid desaturase.	GO:0006636|unsaturated fatty acid biosynthetic process;	GO:0005789|endoplasmic reticulum membrane;GO:0016021|integral component of membrane;	GO:0004768|stearoyl-CoA 9-desaturase activity;	K10226	FADS2; fatty acid desaturase 2 (delta-6 desaturase) [EC:1.14.19.-]
ENSAPLG00000009354	4794	26611	3898	11867.5	1004	1463	1076	1199.1	9.89696	3.30698	1.69478e-44	3.26542e-41	up	yes	chrKB744509.1:160207-164246:-	gi|45384116|ref|NP_990449.1|	1602	0	3 beta-hydroxysteroid dehydrogenase 1 [Gallus gallus]	gi|511622187|gb|KC310447.1|	868	0	Anser cygnoides 3beta-hydroxysteroid dehydrogenase 1 mRNA, complete cds	Q5IFP1	356	2e-119	3 beta-hydroxysteroid dehydrogenase/Delta 5-->4-isomerase	ML1942	105	1e-24	COG0451	pfam01073	3Beta_HSD	3-beta hydroxysteroid dehydrogenase/isomerase family. The enzyme 3 beta-hydroxysteroid dehydrogenase/5-ene-4-ene isomerase (3 beta-HSD) catalyses the oxidation and isomerization of 5-ene-3 beta-hydroxypregnene and 5-ene-hydroxyandrostene steroid precursors into the corresponding 4-ene-ketosteroids necessary for the formation of all classes of steroid hormones.	GO:0006694|steroid biosynthetic process;	GO:0005789|endoplasmic reticulum membrane;GO:0016021|integral component of membrane;GO:0031966|mitochondrial membrane;	GO:0003854|3-beta-hydroxy-delta5-steroid dehydrogenase activity;GO:0004769|steroid delta-isomerase activity;	K00070	HSD3B; 3beta-hydroxy-delta5-steroid dehydrogenase / steroid delta-isomerase [EC:1.1.1.145 5.3.3.1]
ENSAPLG00000009748	437	573	873	585.587	2731	2424	2371	2578.73	0.227083	-2.13871	3.43666e-11	8.14963e-09	down	yes	chrKB742929.1:5024810-5033848:+	gi|483515569|gb|EOB02785.1|	1779	0	Glycerol-3-phosphate dehydrogenase [NAD+], cytoplasmic, partial [Anas platyrhynchos]	gi|513195122|ref|XM_422110.4|	910	0	PREDICTED: Gallus gallus glycerol-3-phosphate dehydrogenase 1 (soluble) (GPD1), transcript variant X2, mRNA	O35077	542	0	Glycerol-3-phosphate dehydrogenase [NAD(+)], cytoplasmic	SPBC215.05	331	2e-107	COG0240	pfam07479	NAD_Gly3P_dh_C	NAD-dependent glycerol-3-phosphate dehydrogenase C-terminus. NAD-dependent glycerol-3-phosphate dehydrogenase (GPDH) catalyses the interconversion of dihydroxyacetone phosphate and L-glycerol-3-phosphate. This family represents the C-terminal substrate-binding domain.	GO:0005975|carbohydrate metabolic process;GO:0071320|cellular response to cAMP;GO:0071356|cellular response to tumor necrosis factor;GO:0006094|gluconeogenesis;GO:0046168|glycerol-3-phosphate catabolic process;GO:0006072|glycerol-3-phosphate metabolic process;GO:0046486|glycerolipid metabolic process;GO:0006127|glycerophosphate shuttle;GO:0006734|NADH metabolic process;GO:0006116|NADH oxidation;G…	GO:0005829|cytosol;GO:0070062|extracellular exosome;GO:0009331|glycerol-3-phosphate dehydrogenase complex;GO:0005739|mitochondrion;	GO:0004367|glycerol-3-phosphate dehydrogenase [NAD+] activity;GO:0004368|glycerol-3-phosphate dehydrogenase activity;GO:0051287|NAD binding;	K00006	GPD1; glycerol-3-phosphate dehydrogenase (NAD+) [EC:1.1.1.8]
ENSAPLG00000014966	5618	819	1474	2895.06	831	763	677	774.698	3.73701	1.90189	9.34568e-15	3.3501e-12	up	yes	chrKB743275.1:616935-694800:+	gi|902879055|ref|XP_013029569.1|	2048	0	PREDICTED: SPARC-related modular calcium-binding protein 1 isoform X4 [Anser cygnoides domesticus]	gi|543722615|ref|XM_005502430.1|	1009	0	PREDICTED: Columba livia SPARC related modular calcium binding 1 (SMOC1), mRNA	Q9H4F8	736	0	SPARC-related modular calcium-binding protein 1	.	.	.	.	pfam00086	Thyroglobulin_1	Thyroglobulin type-1 repeat. Thyroglobulin type 1 repeats are thought to be involved in the control of proteolytic degradation. The domain usually contains six conserved cysteines. These form three disulphide bridges. Cysteines 1 pairs with 2, 3 with 4 and 5 with 6.	GO:0030154|cell differentiation;GO:0001654|eye development;GO:0060173|limb development;GO:0045667|regulation of osteoblast differentiation;GO:0007165|signal transduction;	GO:0005604|basement membrane;	GO:0005509|calcium ion binding;	.	.
ENSAPLG00000003879	919	3880	937	1910.22	194	476	376	355.644	5.37114	2.42523	8.40864e-06	0.000581215	up	yes	chrKB743829.1:95107-161789:+	gi|514772169|ref|XP_005025806.1|	3022	0	PREDICTED: LOW QUALITY PROTEIN: sodium-dependent noradrenaline transporter, partial [Anas platyrhynchos]	gi|541986362|ref|XM_005444592.1|	1962	0	PREDICTED: Falco cherrug solute carrier family 6 (neurotransmitter transporter), member 2 (SLC6A2), mRNA	P51143	1024	0	Sodium-dependent noradrenaline transporter	VC2012	219	3e-61	COG0733	pfam00209	SNF	Sodium:neurotransmitter symporter family.	.	GO:0005887|integral component of plasma membrane;	GO:0005328|neurotransmitter:sodium symporter activity;	K05035	SLC6A2; solute carrier family 6 (neurotransmitter transporter, noradrenalin) member 2
ENSAPLG00000008658	144	78	57	98.2147	26	13	23	21.7155	4.5228	2.17722	0.00143457	0.0393461	up	yes	chrKB744328.1:168540-179969:+	gi|514782530|ref|XP_005028105.1|	1166	4e-150	PREDICTED: interleukin-23 receptor [Anas platyrhynchos]	gi|513198459|ref|XM_004936877.1|	262	5e-133	PREDICTED: Gallus gallus interleukin 23 receptor (IL23R), transcript variant X2, mRNA	Q5VWK5	228	2e-64	Interleukin-23 receptor	.	.	.	.	pfam09240	IL6Ra-bind	Interleukin-6 receptor alpha chain, binding. Members of this family adopt a structure consisting of an immunoglobulin-like beta-sandwich, with seven strands in two beta-sheets, in a Greek-key topology. They are required for binding to the cytokine Interleukin-6.	GO:0019221|cytokine-mediated signaling pathway;GO:0006954|inflammatory response;GO:0038155|interleukin-23-mediated signaling pathway;GO:0007259|JAK-STAT cascade;GO:0002443|leukocyte mediated immunity;GO:0032693|negative regulation of interleukin-10 production;GO:0002230|positive regulation of defense response to virus by host;GO:0032729|positive regulation of interferon-gamma production;GO:003273…	GO:0005887|integral component of plasma membrane;GO:0072536|interleukin-23 receptor complex;GO:0005622|intracellular;GO:0043235|receptor complex;	GO:0042019|interleukin-23 binding;GO:0042020|interleukin-23 receptor activity;	K05065	IL23R; interleukin 23 receptor
ENSAPLG00000006966	1	267	5	91.706	0	0	0	0	Inf	Inf	4.6037e-13	1.24494e-10	up	yes	chrKB742930.1:196825-197370:-	gi|483515534|gb|EOB02760.1|	397	2e-47	T-cell leukemia homeobox protein 1, partial [Anas platyrhynchos]	gi|529439682|ref|XM_005239532.1|	243	3e-123	PREDICTED: Falco peregrinus T-cell leukemia homeobox 2 (TLX2), mRNA	P43345	120	2e-32	T-cell leukemia homeobox protein 1	.	.	.	.	pfam00046	Homeobox	Homeobox domain.	GO:0007275|multicellular organismal development;GO:0006355|regulation of transcription, DNA-templated;	GO:0005634|nucleus;	GO:0043565|sequence-specific DNA binding;	.	.
ENSAPLG00000002975	26	527	21	193.408	10	32	31	25.1417	7.69273	2.9435	5.70373e-05	0.00301087	up	yes	chrKB743649.1:152814-170144:-	gi|542180132|ref|XP_005496086.1|	1590	0	PREDICTED: poly(rC)-binding protein 3 isoform X3 [Zonotrichia albicollis]	gi|513193164|ref|XM_003641559.2|	963	0	PREDICTED: Gallus gallus poly(rC)-binding protein 3-like (LOC100858906), transcript variant X1, mRNA	P57722	604	0	Poly(rC)-binding protein 3	.	.	.	.	pfam00013	KH_1	KH domain. KH motifs bind RNA in vitro. Autoantibodies to Nova, a KH domain protein, cause paraneoplastic opsoclonus ataxia.	.	GO:0005829|cytosol;GO:0070062|extracellular exosome;GO:0005634|nucleus;GO:0030529|ribonucleoprotein complex;	GO:0003677|DNA binding;GO:0044822|poly(A) RNA binding;	K13162	PCBP2_3_4; poly(rC)-binding protein 2/3/4
ENSAPLG00000014580	23	945	58	342.403	99	58	61	74.7316	4.58177	2.1959	2.0265e-06	0.000169764	up	yes	chrKB742888.1:1145660-1172740:+	gi|514734827|ref|XP_005017170.1|	3551	0	PREDICTED: synaptic vesicle glycoprotein 2B [Anas platyrhynchos]	gi|543726111|ref|XM_005504123.1|	1701	0	PREDICTED: Columba livia synaptic vesicle glycoprotein 2B (SV2B), mRNA	Q63564	1115	0	Synaptic vesicle glycoprotein 2B	.	.	.	.	pfam00083	Sugar_tr	Sugar (and other) transporter.	GO:0001504|neurotransmitter uptake;	GO:0001669|acrosomal vesicle;GO:0030054|cell junction;GO:0016021|integral component of membrane;GO:0016020|membrane;GO:0008021|synaptic vesicle;GO:0030672|synaptic vesicle membrane;GO:0043195|terminal bouton;	GO:0022857|transmembrane transporter activity;	K06258	SV2; MFS transporter, VNT family, synaptic vesicle glycoprotein 2
ENSAPLG00000009378	2312	2401	3239	2542.3	5747	7037	11430	8545.16	0.297513	-1.74898	9.79908e-05	0.00484112	down	yes	chrKB743100.1:1408998-1436150:-	gi|514746175|ref|XP_005019621.1|	5461	0	PREDICTED: multimerin-1 [Anas platyrhynchos]	gi|541962695|ref|XM_005436691.1|	2111	0	PREDICTED: Falco cherrug multimerin 1 (MMRN1), mRNA	Q13201	1147	0	Multimerin-1	.	.	.	.	pfam00386	C1q	C1q domain. C1q is a subunit of the C1 enzyme complex that activates the serum complement system.	GO:0007596|blood coagulation;GO:0007155|cell adhesion;GO:0030168|platelet activation;GO:0002576|platelet degranulation;	GO:0005576|extracellular region;GO:0031093|platelet alpha granule lumen;	.	.	.
ENSAPLG00000012023	4917	3028	2624	3645.16	1818	1841	1314	1680.09	2.16963	1.11745	3.27935e-06	0.00025922	up	yes	chrKB744943.1:164-77900:+	gi|529447698|ref|XP_005243549.1|	2304	0	PREDICTED: staphylococcal nuclease domain-containing protein 1 [Falco peregrinus]	gi|541983138|ref|XM_005443474.1|	615	0	PREDICTED: Falco cherrug staphylococcal nuclease and tudor domain containing 1 (SND1), mRNA	Q863B3	853	0	Staphylococcal nuclease domain-containing protein 1	SPCC645.08c	204	2e-55	COG1525	pfam00565	SNase	Staphylococcal nuclease homologue. Present in all three domains of cellular life. Four copies in the transcriptional coactivator p100: these, however, appear to lack the active site residues of Staphylococcal nuclease. Positions 14 (Asp-21), 34 (Arg-35), 39 (Asp-40), 42 (Glu-43) and 110 (Arg-87) [SNase numbering in parentheses] are thought to be involved in substrate-binding and catalysis.	GO:0001649|osteoblast differentiation;GO:0035194|posttranscriptional gene silencing by RNA;GO:0006355|regulation of transcription, DNA-templated;GO:0006351|transcription, DNA-templated;	GO:0097433|dense body;GO:0070062|extracellular exosome;GO:0042470|melanosome;GO:0016020|membrane;GO:0005739|mitochondrion;GO:0005634|nucleus;GO:0016442|RISC complex;	GO:0004518|nuclease activity;GO:0044822|poly(A) RNA binding;GO:0003712|transcription cofactor activity;	K15979	SND1; staphylococcal nuclease domain-containing protein 1
ENSAPLG00000007517	240	517	519	399.681	1078	1133	2008	1493.48	0.267618	-1.90175	0.000159092	0.00700082	down	yes	chrKB742773.1:2006224-2059683:-	gi|699674181|ref|XP_009901369.1|	1213	5e-160	PREDICTED: homeobox protein MOX-2 [Picoides pubescens]	gi|541987959|ref|XM_005445111.1|	1635	0	PREDICTED: Falco cherrug mesenchyme homeobox 2 (MEOX2), mRNA	P50222	435	6e-147	Homeobox protein MOX-2	.	.	.	.	pfam00046	Homeobox	Homeobox domain.	GO:0001525|angiogenesis;GO:0008015|blood circulation;GO:0060173|limb development;GO:0007275|multicellular organismal development;GO:0070997|neuron death;GO:0060021|palate development;GO:0045944|positive regulation of transcription from RNA polymerase II promoter;GO:0007519|skeletal muscle tissue development;GO:0001757|somite specification;GO:0006366|transcription from RNA polymerase II promoter;	GO:0005737|cytoplasm;GO:0016607|nuclear speck;GO:0005634|nucleus;	GO:0000978|RNA polymerase II core promoter proximal region sequence-specific DNA binding;GO:0001077|transcriptional activator activity, RNA polymerase II core promoter proximal region sequence-specific binding;GO:0000980|RNA polymerase II distal enhancer sequence-specific DNA binding;GO:0001205|transcriptional activator activity, RNA polymerase II distal enhancer sequence-specific binding;GO:0043…	K09322	MEOX, MOX; homeobox protein MOX
ENSAPLG00000010697	0	79	0	26.6474	0	0	0	0	Inf	Inf	2.73001e-05	0.00162232	up	yes	chrKB743177.1:713215-733980:+	gi|874476608|ref|XP_012955995.1|	2693	0	PREDICTED: LOW QUALITY PROTEIN: dynein heavy chain 11, axonemal [Anas platyrhynchos]	gi|529435005|ref|XM_005244607.1|	288	2e-147	PREDICTED: Falco peregrinus dynein, axonemal, heavy chain 11 (DNAH11), mRNA	Q96DT5	717	0	Dynein heavy chain 11, axonemal	.	.	.	.	pfam03028	Dynein_heavy	Dynein heavy chain and region D6 of dynein motor. This family represents the C-terminal region of dynein heavy chain. The chain also contains ATPase activity and microtubule binding ability and acts as a motor for the movement of organelles and vesicles along microtubules. Dynein is also involved in cilia and flagella movement. The dynein subunit consists of at least two heavy chains and a number…	GO:0003341|cilium movement;GO:0007368|determination of left/right symmetry;GO:0003356|regulation of cilium beat frequency;GO:0030317|sperm motility;	GO:0005929|cilium;GO:0005737|cytoplasm;GO:0030286|dynein complex;GO:0005874|microtubule;	GO:0005524|ATP binding;GO:0016887|ATPase activity;GO:0003777|microtubule motor activity;	K10408	DNAH; dynein heavy chain, axonemal
ENSAPLG00000015766	519	8852	554	3331.71	438	341	270	355.832	9.36315	3.22699	9.2005e-27	8.86353e-24	up	yes	chrKB743139.1:236615-249731:-	gi|483512627|gb|EOB01033.1|	1872	0	Protein NDRG4-A, partial [Anas platyrhynchos]	gi|543743754|ref|XM_005512655.1|	982	0	PREDICTED: Columba livia NDRG family member 4 (NDRG4), transcript variant X2, mRNA	Q640Z1	643	0	Protein NDRG4-A	.	.	.	.	pfam03096	Ndr	Ndr family. This family consists of proteins from different gene families: Ndr1/RTP/Drg1, Ndr2, and Ndr3. Their similarity was previously noted. The precise molecular and cellular function of members of this family is still unknown. Yet, they are known to be involved in cellular differentiation events. The Ndr1 group was the first to be discovered. Their expression is repressed by the proto-oncog…	.	GO:0005829|cytosol;	.	.	.
ENSAPLG00000004717	4	2	27	8.99321	112	133	121	125.144	0.0718626	-3.79861	0.00169983	0.0446358	down	yes	chrKB742659.1:1590629-1599209:+	gi|874456501|ref|XP_012949274.1|	2712	0	PREDICTED: interleukin-1 receptor type 1-like isoform X2 [Anas platyrhynchos]	gi|513164269|ref|XM_416915.4|	1089	0	PREDICTED: Gallus gallus interleukin 1 receptor-like 2 (IL1RL2), mRNA	Q02955	378	4e-122	Interleukin-1 receptor type 1	.	.	.	.	pfam01582	TIR	TIR domain. The Toll/interleukin-1 receptor (TIR) homology domain is an intracellular signalling domain found in MyD88, interleukin 1 receptor and the Toll receptor. It contains three highly-conserved regions, and mediates protein-protein interactions between the Toll-like receptors (TLRs) and signal-transduction components. TIR-like motifs are also found in plant proteins thought to be involved …	GO:0071333|cellular response to glucose stimulus;GO:0010286|heat acclimation;GO:0070498|interleukin-1-mediated signaling pathway;GO:0030728|ovulation;GO:0070849|response to epidermal growth factor;GO:0070555|response to interleukin-1;GO:0071731|response to nitric oxide;GO:0009314|response to radiation;GO:0071559|response to transforming growth factor beta;	GO:0030424|axon;GO:0009986|cell surface;GO:0005615|extracellular space;GO:0016021|integral component of membrane;GO:0005634|nucleus;GO:0005886|plasma membrane;GO:0014069|postsynaptic density;GO:0043234|protein complex;	GO:0004909|interleukin-1, Type I, activating receptor activity;GO:0035255|ionotropic glutamate receptor binding;	.	.
ENSAPLG00000010841	4	4	17	7.18078	65	158	72	97.4156	0.0737129	-3.76194	0.000135388	0.00624813	down	yes	chrKB743341.1:247088-308019:+	gi|676716815|gb|KFO88552.1|	1236	2e-168	Paired box protein Pax-5, partial [Buceros rhinoceros silvestris]	gi|529432918|ref|XM_005236192.1|	609	0	PREDICTED: Falco peregrinus paired box 5 (PAX5), mRNA	Q02650	464	5e-162	Paired box protein Pax-5	.	.	.	.	pfam00292	PAX	'Paired box' domain.	GO:0030534|adult behavior;GO:0007568|aging;GO:0021987|cerebral cortex development;GO:0048701|embryonic cranial skeleton morphogenesis;GO:0021670|lateral ventricle development;GO:0051573|negative regulation of histone H3-K9 methylation;GO:0000122|negative regulation of transcription from RNA polymerase II promoter;GO:0045892|negative regulation of transcription, DNA-templated;GO:0009887|organ morp…	GO:0005634|nucleus;GO:0005667|transcription factor complex;	GO:0003677|DNA binding;GO:0000978|RNA polymerase II core promoter proximal region sequence-specific DNA binding;GO:0001077|transcriptional activator activity, RNA polymerase II core promoter proximal region sequence-specific binding;GO:0003700|transcription factor activity, sequence-specific DNA binding;	K09383	PAX5; paired box protein 5
ENSAPLG00000008716	280	86	200	190.999	43	28	50	42.5716	4.48654	2.1656	5.14088e-05	0.00276103	up	yes	chrKB744328.1:191578-208102:+	gi|874496881|ref|XP_012962790.1|	3092	0	PREDICTED: interleukin-12 receptor subunit beta-2 [Anas platyrhynchos]	gi|478476198|ref|NM_001277627.1|	634	0	Gallus gallus interleukin 12 receptor, beta 2 (IL12RB2), mRNA	Q9BEG2	407	1e-128	Interleukin-12 receptor subunit beta-2	.	.	.	.	pfam00041	fn3	Fibronectin type III domain.	GO:0035722|interleukin-12-mediated signaling pathway;	GO:0042022|interleukin-12 receptor complex;	GO:0019972|interleukin-12 binding;GO:0016517|interleukin-12 receptor activity;	K05064	IL12RB2; interleukin 12 receptor beta-2
ENSAPLG00000013931	67	1717	83	626.662	59	97	72	77.2121	8.11612	3.02079	2.94437e-14	9.65628e-12	up	yes	chrKB742798.1:594533-672001:+	gi|874462049|ref|XP_012951169.1|	9208	0	PREDICTED: protein piccolo [Anas platyrhynchos]	gi|6433843|emb|Y19187.1|	5302	0	Gallus gallus mRNA for partial aczonin, XL spliced variant (acz gene)	Q9PU36	160	2e-37	Protein piccolo (Fragment)	.	.	.	.	pfam05715	zf-piccolo	Piccolo Zn-finger. This (predicted) Zinc finger is found in the bassoon and piccolo proteins. There are eight conserved cysteines, suggesting that it coordinates two zinc ligands.	GO:0007010|cytoskeleton organization;GO:0007416|synapse assembly;	GO:0030054|cell junction;GO:0048786|presynaptic active zone;GO:0045202|synapse;	GO:0005509|calcium ion binding;GO:0005544|calcium-dependent phospholipid binding;GO:0005522|profilin binding;	.	.
ENSAPLG00000011318	257	925	345	500.843	187	266	171	209.798	2.38726	1.25536	0.00162623	0.0434432	up	yes	chrKB742431.1:79712-82846:+	gi|514704960|ref|XP_005009602.1|	893	1e-117	PREDICTED: sodium channel subunit beta-2 isoform X1 [Anas platyrhynchos]	gi|525022361|ref|XM_005058615.1|	584	0	PREDICTED: Ficedula albicollis sodium channel, voltage-gated, type II, beta subunit (SCN2B), transcript variant X1, mRNA	O60939	256	5e-83	Sodium channel subunit beta-2	.	.	.	.	pfam07686	V-set	Immunoglobulin V-set domain. This domain is found in antibodies as well as neural protein P0 and CTL4 amongst others.	GO:0086002|cardiac muscle cell action potential involved in contraction;GO:0060048|cardiac muscle contraction;GO:0086012|membrane depolarization during cardiac muscle cell action potential;GO:0007399|nervous system development;GO:0060371|regulation of atrial cardiac muscle cell membrane depolarization;GO:0086091|regulation of heart rate by cardiac conduction;GO:2000649|regulation of sodium ion tr…	GO:0001518|voltage-gated sodium channel complex;	GO:0017080|sodium channel regulator activity;GO:0086006|voltage-gated sodium channel activity involved in cardiac muscle cell action potential;	K04846	SCN2B; voltage-gated sodium channel type II beta
ENSAPLG00000010590	679	212	427	449.912	131	189	102	140.742	3.19671	1.67659	6.89721e-05	0.00353201	up	yes	chrKB742802.1:709062-722555:-	gi|514728454|ref|XP_005015644.1|	1762	0	PREDICTED: transmembrane protein 26 [Anas platyrhynchos]	gi|541955218|ref|XM_005433558.1|	803	0	PREDICTED: Falco cherrug transmembrane protein 26 (TMEM26), mRNA	Q6ZUK4	413	2e-141	Transmembrane protein 26	.	.	.	.	pfam09772	Tmem26	Transmembrane protein 26. The function of this family of transmembrane proteins has not, as yet, been determined.	.	GO:0016021|integral component of membrane;	.	.	.
ENSAPLG00000006016	34	507	765	374.905	95	75	22	63.0599	5.94522	2.57173	0.000491013	0.0170078	up	yes	chrKB743007.1:206857-212148:+	gi|894216325|ref|NP_001297730.1|	1535	0	radical S-adenosyl methionine domain containing 2 precursor [Anas platyrhynchos]	gi|541951146|ref|XM_005432253.1|	691	0	PREDICTED: Falco cherrug radical S-adenosyl methionine domain containing 2 (RSAD2), mRNA	Q2HJF9	550	0	Radical S-adenosyl methionine domain-containing protein 2	BH2526	55.8	5e-08	COG2896	pfam04055	Radical_SAM	Radical SAM superfamily. Radical SAM proteins catalyse diverse reactions, including unusual methylations, isomerization, sulphur insertion, ring formation, anaerobic oxidation and protein radical formation.	GO:0035710|CD4-positive, alpha-beta T cell activation;GO:0043367|CD4-positive, alpha-beta T cell differentiation;GO:0051607|defense response to virus;GO:0045087|innate immune response;GO:0050709|negative regulation of protein secretion;GO:0045071|negative regulation of viral genome replication;GO:2000553|positive regulation of T-helper 2 cell cytokine production;GO:0034157|positive regulation of …	GO:0005783|endoplasmic reticulum;GO:0005789|endoplasmic reticulum membrane;GO:0005811|lipid particle;GO:0005743|mitochondrial inner membrane;GO:0005741|mitochondrial outer membrane;	GO:0051539|4 iron, 4 sulfur cluster binding;GO:0003824|catalytic activity;GO:0046872|metal ion binding;GO:0043621|protein self-association;	K15045	RSAD2; radical S-adenosyl methionine domain-containing protein 2
ENSAPLG00000015553	83	1165	59	440.913	29	33	19	27.1093	16.2643	4.02364	1.10121e-17	5.14367e-15	up	yes	chrKB743275.1:714822-791368:-	gi|902879039|ref|XP_013029560.1|	4689	0	PREDICTED: sodium/calcium exchanger 3 isoform X2 [Anser cygnoides domesticus]	gi|543722242|ref|XM_005502249.1|	2394	0	PREDICTED: Columba livia solute carrier family 8 (sodium/calcium exchanger), member 3 (SLC8A3), transcript variant X2, mRNA	P57103	1687	0	Sodium/calcium exchanger 3	.	.	.	.	pfam03160	Calx-beta	Calx-beta domain.	GO:0007596|blood coagulation;GO:1990034|calcium ion export from cell;GO:1990035|calcium ion import into cell;GO:0060402|calcium ion transport into cytosol;GO:0007154|cell communication;GO:0071320|cellular response to cAMP;GO:0002244|hematopoietic progenitor cell differentiation;GO:0006811|ion transport;GO:0021537|telencephalon development;GO:0055085|transmembrane transport;	GO:0043197|dendritic spine;GO:0016021|integral component of membrane;GO:0005874|microtubule;GO:0005739|mitochondrion;GO:0043025|neuronal cell body;GO:0005886|plasma membrane;GO:0042383|sarcolemma;	GO:0005432|calcium:sodium antiporter activity;	K05849	SLC8A, NCX; solute carrier family 8 (sodium/calcium exchanger)
ENSAPLG00000015082	267	38787	41434	23495.1	31	30	18	26.4947	886.784	9.79244	3.92579e-184	6.05122e-180	up	yes	chrKB745587.1:1430-3401:+	gi|874502589|ref|XP_012964655.1|	1454	0	PREDICTED: class I histocompatibility antigen, F10 alpha chain-like, partial [Anas platyrhynchos]	gi|308206440|gb|GU245872.1|	651	0	Anas platyrhynchos isolate M49.1 MHC class I antigen heavy chain mRNA, partial cds	P15979	325	2e-107	Class I histocompatibility antigen, F10 alpha chain	.	.	.	.	pfam00129	MHC_I	Class I Histocompatibility antigen, domains alpha 1 and 2.	GO:0002474|antigen processing and presentation of peptide antigen via MHC class I;GO:0006955|immune response;	GO:0016021|integral component of membrane;GO:0042612|MHC class I protein complex;	GO:0042605|peptide antigen binding;	.	.
ENSAPLG00000015865	3379	950	1828	2129.69	520	611	645	611.928	3.48029	1.79921	3.3498e-09	5.26876e-07	up	yes	chrKB743789.1:120261-126454:-	gi|483505546|gb|EOA97067.1|	5168	0	Cartilage intermediate layer protein 1, partial [Anas platyrhynchos]	gi|513201933|ref|XM_004943889.1|	1917	0	PREDICTED: Gallus gallus cartilage intermediate layer protein, nucleotide pyrophosphohydrolase (CILP), transcript variant X3, mRNA	O75339	1515	0	Cartilage intermediate layer protein 1	.	.	.	.	pfam07679	I-set	Immunoglobulin I-set domain.	GO:0043569|negative regulation of insulin-like growth factor receptor signaling pathway;	GO:0070062|extracellular exosome;GO:0031012|extracellular matrix;GO:0005615|extracellular space;GO:0005578|proteinaceous extracellular matrix;	.	.	.
ENSAPLG00000006901	552	47	385	332.897	17	23	28	23.6351	14.0849	3.81607	2.74884e-14	9.21102e-12	up	yes	chrKB742462.1:386610-397278:+	gi|514706094|ref|XP_005010137.1|	1482	0	PREDICTED: tumor necrosis factor-inducible gene 6 protein [Anas platyrhynchos]	gi|110347565|ref|NM_001037837.2|	699	0	Gallus gallus tumor necrosis factor, alpha-induced protein 6 (TNFAIP6), mRNA	P98066	466	8e-164	Tumor necrosis factor-inducible gene 6 protein	.	.	.	.	pfam00431	CUB	CUB domain.	GO:0007155|cell adhesion;GO:0007267|cell-cell signaling;GO:0006954|inflammatory response;GO:0050728|negative regulation of inflammatory response;GO:0007165|signal transduction;	.	GO:0005540|hyaluronic acid binding;	K19018	TNFAIP6, TSG6; tumor necrosis factor-inducible gene 6 protein
ENSAPLG00000015376	661	360	611	538.379	165	162	208	185.986	2.89473	1.53343	5.91322e-05	0.0031108	up	yes	chrKB742816.1:46198-100781:+	gi|874463367|ref|XP_005015972.2|	2137	0	PREDICTED: gamma-aminobutyric acid receptor subunit alpha-2 [Anas platyrhynchos]	gi|543720152|ref|XM_005501230.1|	1209	0	PREDICTED: Columba livia gamma-aminobutyric acid (GABA) A receptor, alpha 2 (GABRA2), mRNA	P10063	769	0	Gamma-aminobutyric acid receptor subunit alpha-2	.	.	.	.	pfam02931	Neur_chan_LBD	Neurotransmitter-gated ion-channel ligand binding domain. This family is the extracellular ligand binding domain of these ion channels. This domain forms a pentameric arrangement in the known structure.	GO:0007214|gamma-aminobutyric acid signaling pathway;	GO:0030054|cell junction;GO:0034707|chloride channel complex;GO:0045211|postsynaptic membrane;	GO:0005254|chloride channel activity;GO:0005230|extracellular ligand-gated ion channel activity;GO:0004890|GABA-A receptor activity;	K05175	GABRA; gamma-aminobutyric acid receptor subunit alpha
ENSAPLG00000013620	61	805	58	310.413	95	65	74	80.5995	3.8513	1.94535	3.3491e-05	0.00192835	up	yes	chrKB743484.1:14310-50061:-	gi|874484455|ref|XP_012958714.1|	5757	0	PREDICTED: LOW QUALITY PROTEIN: slit homolog 1 protein [Anas platyrhynchos]	gi|472824975|ref|NM_001277336.1|	799	0	Gallus gallus slit homolog 1 (Drosophila) (SLIT1), mRNA	O75093	1830	0	Slit homolog 1 protein	SPy1798	77	3e-13	COG4886	pfam02210	Laminin_G_2	Laminin G domain. This family includes the Thrombospondin N-terminal-like domain, a Laminin G subfamily.	GO:0048846|axon extension involved in axon guidance;GO:0007411|axon guidance;GO:0033563|dorsal/ventral axon guidance;GO:0040023|establishment of nucleus localization;GO:0048853|forebrain morphogenesis;GO:0008045|motor neuron axon guidance;GO:0050919|negative chemotaxis;GO:0051964|negative regulation of synapse assembly;GO:0031290|retinal ganglion cell axon guidance;GO:0022028|tangential migration…	GO:0005623|cell;GO:0005615|extracellular space;	GO:0005509|calcium ion binding;GO:0048495|Roundabout binding;	K06838	SLIT1; slit 1
ENSAPLG00000004199	73	33	97	64.5207	259	268	233	259.132	0.248987	-2.00585	0.00115836	0.0328215	down	yes	chrKB742424.1:1225194-1226118:-	gi|514704851|ref|XP_005009549.1|	1455	0	PREDICTED: carbohydrate sulfotransferase 9 isoform X2 [Anas platyrhynchos]	gi|513172061|ref|XM_004939815.1|	630	0	PREDICTED: Gallus gallus carbohydrate (N-acetylgalactosamine 4-0) sulfotransferase 9 (CHST9), transcript variant X8, mRNA	Q7L1S5	486	2e-170	Carbohydrate sulfotransferase 9	.	.	.	.	pfam03567	Sulfotransfer_2	Sulfotransferase family. This family includes a variety of sulfotransferase enzymes. Chondroitin 6-sulfotransferase catalyses the transfer of sulfate to position 6 of the N-acetylgalactosamine residue of chondroitin. This family also includes Heparan sulfate 2-O-sulfotransferase (HS2ST) and Heparan sulfate 6-sulfotransferase (HS6ST). Heparan sulfate (HS) is a co-receptor for a number of growth fa…	GO:0016051|carbohydrate biosynthetic process;GO:0005975|carbohydrate metabolic process;GO:0030206|chondroitin sulfate biosynthetic process;GO:0030204|chondroitin sulfate metabolic process;GO:0030203|glycosaminoglycan metabolic process;GO:0042446|hormone biosynthetic process;GO:0030166|proteoglycan biosynthetic process;GO:0044281|small molecule metabolic process;GO:0006790|sulfur compound metaboli…	GO:0005576|extracellular region;GO:0000139|Golgi membrane;GO:0016021|integral component of membrane;	GO:0001537|N-acetylgalactosamine 4-O-sulfotransferase activity;	K09673	CHST9; carbohydrate 4-sulfotransferase 9 [EC:2.8.2.-]
ENSAPLG00000009003	9	217	15	80.5347	18	11	12	14.0818	5.71907	2.51578	0.00107849	0.0311309	up	yes	chrKB743018.1:6066-29405:-	gi|874471054|ref|XP_012954104.1|	3881	0	PREDICTED: LOW QUALITY PROTEIN: protein sidekick-2, partial [Anas platyrhynchos]	gi|543742210|ref|XM_005511906.1|	695	0	PREDICTED: Columba livia sidekick cell adhesion molecule 2 (SDK2), mRNA	Q8AV57	156	9e-37	Protein sidekick-2	.	.	.	.	pfam07679	I-set	Immunoglobulin I-set domain.	GO:0007155|cell adhesion;	GO:0030054|cell junction;GO:0016021|integral component of membrane;GO:0005886|plasma membrane;GO:0045202|synapse;	.	.	.
ENSAPLG00000003857	0	1	4	1.33213	26	27	44	34.1751	0.0389795	-4.68114	0.00169365	0.0446071	down	yes	chrKB742466.1:868212-870176:+	gi|483524078|gb|EOB08179.1|	518	2e-65	Chloride channel protein D, partial [Anas platyrhynchos]	gi|543723470|ref|XM_005502843.1|	285	1e-146	PREDICTED: Columba livia chloride channel protein D-like (LOC102085612), mRNA	Q1ZXJ0	67	4e-12	Chloride channel protein D	.	.	.	.	pfam00654	Voltage_CLC	Voltage gated chloride channel. This family of ion channels contains 10 or 12 transmembrane helices. Each protein forms a single pore. It has been shown that some members of this family form homodimers. In terms of primary structure, they are unrelated to known cation channels or other types of anion channels. Three ClC subfamilies are found in animals. ClC-1 is involved in setting and restoring …	GO:0030587|sorocarp development;	GO:0034707|chloride channel complex;	GO:0005247|voltage-gated chloride channel activity;	.	.
ENSAPLG00000014901	846	366	679	631.48	291	208	137	214.153	2.94873	1.56009	0.000631755	0.0204577	up	yes	chrKB743532.1:1300636-1355899:+	gi|483507818|gb|EOA98199.1|	2072	0	Glypican-3, partial [Anas platyrhynchos]	gi|543718765|ref|XM_005500562.1|	526	0	PREDICTED: Columba livia glypican 3 (GPC3), mRNA	P51654	594	0	Glypican-3	.	.	.	.	pfam01153	Glypican	Glypican.	GO:0009653|anatomical structure morphogenesis;GO:0009948|anterior/posterior axis specification;GO:0010171|body morphogenesis;GO:0030282|bone mineralization;GO:0001658|branching involved in ureteric bud morphogenesis;GO:0005975|carbohydrate metabolic process;GO:0072203|cell proliferation involved in metanephros development;GO:0030204|chondroitin sulfate metabolic process;GO:0060976|coronary vascul…	GO:0046658|anchored component of plasma membrane;GO:0070062|extracellular exosome;GO:0005615|extracellular space;GO:0005796|Golgi lumen;GO:0005887|integral component of plasma membrane;GO:0043202|lysosomal lumen;GO:0005886|plasma membrane;GO:0005578|proteinaceous extracellular matrix;	GO:0060422|peptidyl-dipeptidase inhibitor activity;	K08109	GPC3; glypican 3 (OCI-5)
ENSAPLG00000002108	0	46	0	15.5162	0	0	0	0	Inf	Inf	0.00110487	0.0318327	up	yes	chrKB742993.1:1029325-1036514:-	gi|483514505|gb|EOB02118.1|	2511	0	Alpha-1,3-mannosyl-glycoprotein 4-beta-N-acetylglucosaminyltransferase C, partial [Anas platyrhynchos]	gi|529446072|ref|XM_005242687.1|	1176	0	PREDICTED: Falco peregrinus mannosyl (alpha-1,3-)-glycoprotein beta-1,4-N-acetylglucosaminyltransferase, isozyme C (putative) (MGAT4C), mRNA	Q4R4A8	848	0	Alpha-1,3-mannosyl-glycoprotein 4-beta-N-acetylglucosaminyltransferase C	.	.	.	.	pfam04666	Glyco_transf_54	N-Acetylglucosaminyltransferase-IV (GnT-IV) conserved region. The complex-type of oligosaccharides are synthesized through elongation by glycosyltransferases after trimming of the precursor oligosaccharides transferred to proteins in the endoplasmic reticulum. N-Acetylglucosaminyltransferases (GnTs) take part in the formation of branches in the biosynthesis of complex-type sugar chains. In verteb…	GO:0006486|protein glycosylation;	GO:0000139|Golgi membrane;GO:0016021|integral component of membrane;	GO:0008454|alpha-1,3-mannosylglycoprotein 4-beta-N-acetylglucosaminyltransferase activity;GO:0046872|metal ion binding;	K13748	MGAT4C; alpha-1,3-mannosylglycoprotein beta-1,4-N-acetylglucosaminyltransferase C [EC:2.4.1.201 2.4.1.145]
ENSAPLG00000016052	1	217	15	77.3276	9	13	13	12.0386	6.42332	2.68332	0.000679665	0.0216902	up	yes	chrKB742611.1:495529-626444:-	gi|874454157|ref|XP_012948470.1|	4922	0	PREDICTED: myelin transcription factor 1-like protein isoform X1 [Anas platyrhynchos]	gi|541956488|ref|XM_005433960.1|	3378	0	PREDICTED: Falco cherrug myelin transcription factor 1-like (MYT1L), transcript variant X1, mRNA	Q9UL68	64.7	6e-09	Myelin transcription factor 1-like protein	.	.	.	.	pfam08474	MYT1	Myelin transcription factor 1. This domain is found in the myelin transcription factor 1 (MYT1) of chordates. MYT1 contains C2HC zinc finger domains (pfam01530) and is expressed in developing neurons of the central nervous system where it is involved in the selection of neuronal precursor cells.	GO:0030154|cell differentiation;GO:0007399|nervous system development;GO:0006351|transcription, DNA-templated;	GO:0005634|nucleus;	GO:0003677|DNA binding;GO:0003700|transcription factor activity, sequence-specific DNA binding;GO:0008270|zinc ion binding;	.	.
ENSAPLG00000001902	616	3512	1063	1695.95	804	1048	549	800.029	2.11986	1.08397	0.000139024	0.00633998	up	yes	chrKB743335.1:1117596-1122398:+	gi|874481153|ref|XP_012957569.1|	1925	0	PREDICTED: growth/differentiation factor 10 [Anas platyrhynchos]	gi|543713521|ref|XM_005498006.1|	839	0	PREDICTED: Columba livia growth differentiation factor 10 (GDF10), mRNA	P55108	494	1e-171	Growth/differentiation factor 10	.	.	.	.	pfam00019	TGF_beta	Transforming growth factor beta like domain.	GO:0048468|cell development;GO:0021549|cerebellum development;GO:0045668|negative regulation of osteoblast differentiation;GO:0001649|osteoblast differentiation;GO:0042698|ovulation cycle;GO:0045669|positive regulation of osteoblast differentiation;GO:0010862|positive regulation of pathway-restricted SMAD protein phosphorylation;GO:0042981|regulation of apoptotic process;GO:0043408|regulation of …	GO:0005615|extracellular space;	GO:0005125|cytokine activity;GO:0005160|transforming growth factor beta receptor binding;	K05496	BMP3_3B; bone morphogenetic protein 3/3B
ENSAPLG00000011087	672	1101	897	863.865	5185	3672	5059	4838.68	0.178533	-2.48573	3.16928e-10	6.10641e-08	down	yes	chrKB746252.1:324-4078:-	gi|514793781|ref|XP_005030766.1|	939	2e-126	PREDICTED: alpha-tectorin [Anas platyrhynchos]	gi|41629865|emb|BX929398.1|	274	3e-140	Gallus gallus finished cDNA, clone ChEST983n4	Q9YH85	219	7e-64	Alpha-tectorin	.	.	.	.	pfam06119	NIDO	Nidogen-like. This is a nidogen-like domain (NIDO) domain and is an extracellular domain found in nidogen and hypothetical proteins of unknown function.	GO:0007160|cell-matrix adhesion;GO:0007605|sensory perception of sound;	GO:0031225|anchored component of membrane;GO:0005886|plasma membrane;GO:0005578|proteinaceous extracellular matrix;	.	K18273	TECTA; alpha-tectorin
ENSAPLG00000006771	539	1238	166	674.955	285	246	274	277.519	2.4321	1.2822	0.00029678	0.0114939	up	yes	chrKB743562.1:403265-431137:+	gi|514765070|ref|XP_005024126.1|	2711	0	PREDICTED: serine/threonine-protein kinase PAK 1 [Anas platyrhynchos]	gi|371940873|ref|NM_001162372.2|	1378	0	Gallus gallus p21 protein (Cdc42/Rac)-activated kinase 1 (PAK1), mRNA	Q08E52	998	0	Serine/threonine-protein kinase PAK 1	.	.	.	.	pfam00069	Pkinase	Protein kinase domain.	GO:0030036|actin cytoskeleton organization;GO:0031532|actin cytoskeleton reorganization;GO:0032147|activation of protein kinase activity;GO:0006915|apoptotic process;GO:0048754|branching morphogenesis of an epithelial tube;GO:0016477|cell migration;GO:0016358|dendrite development;GO:0006887|exocytosis;GO:0060244|negative regulation of cell proliferation involved in contact inhibition;GO:0007528|n…	GO:0030424|axon;GO:0005911|cell-cell junction;GO:0005737|cytoplasm;GO:0030425|dendrite;GO:0005925|focal adhesion;GO:0005794|Golgi apparatus;GO:0030426|growth cone;GO:0097481|neuronal postsynaptic density;GO:0005634|nucleus;GO:0005886|plasma membrane;GO:0043234|protein complex;GO:0001726|ruffle;GO:0032587|ruffle membrane;	GO:0005524|ATP binding;GO:0005518|collagen binding;GO:0004674|protein serine/threonine kinase activity;GO:0048365|Rac GTPase binding;	K04409	PAK1; p21-activated kinase 1 [EC:2.7.11.1]
ENSAPLG00000016241	1078	326	550	678.912	217	170	172	191.694	3.54165	1.82442	5.44548e-07	5.02615e-05	up	yes	chrKB742823.1:630627-636070:+	gi|483517398|gb|EOB03924.1|	1193	7e-163	Complement C1q tumor necrosis factor-related protein 1, partial [Anas platyrhynchos]	gi|513159324|ref|XM_004937751.1|	622	0	PREDICTED: Gallus gallus C1q and tumor necrosis factor related protein 6 (C1QTNF6), transcript variant X6, mRNA	Q5XIG2	295	2e-97	Complement C1q tumor necrosis factor-related protein 1	.	.	.	.	pfam00386	C1q	C1q domain. C1q is a subunit of the C1 enzyme complex that activates the serum complement system.	.	GO:0005581|collagen trimer;GO:0005576|extracellular region;	.	.	.
ENSAPLG00000011293	889	1016	1425	1053.5	525	606	311	480.322	2.19333	1.13312	0.000187885	0.00800018	up	yes	chrKB742553.1:1497-5417:-	gi|902880791|ref|XP_013030391.1|	1955	0	PREDICTED: serine hydroxymethyltransferase, cytosolic [Anser cygnoides domesticus]	gi|543726842|ref|XM_005504475.1|	377	0	PREDICTED: Columba livia serine hydroxymethyltransferase 1 (soluble) (SHMT1), mRNA	P35623	643	0	Serine hydroxymethyltransferase, cytosolic	SPAC24C9.12c	421	1e-141	COG0112	pfam00464	SHMT	Serine hydroxymethyltransferase.	GO:0006544|glycine metabolic process;GO:0006563|L-serine metabolic process;GO:0035999|tetrahydrofolate interconversion;	GO:0005737|cytoplasm;	GO:0004372|glycine hydroxymethyltransferase activity;GO:0030170|pyridoxal phosphate binding;	K00600	glyA, SHMT; glycine hydroxymethyltransferase [EC:2.1.2.1]
ENSAPLG00000011292	16	4	13	10.9967	151	11	128	104.692	0.105038	-3.25101	0.00163291	0.0434964	down	yes	chrKB743319.1:335281-337748:+	gi|874480840|ref|XP_012957453.1|	1380	0	PREDICTED: LOW QUALITY PROTEIN: homeobox protein Hox-A10 [Anas platyrhynchos]	gi|529434914|ref|XM_005237179.1|	401	0	PREDICTED: Falco peregrinus homeobox A10 (HOXA10), mRNA	P31310	320	2e-105	Homeobox protein Hox-A10	.	.	.	.	pfam00046	Homeobox	Homeobox domain.	GO:0009952|anterior/posterior pattern specification;GO:0030326|embryonic limb morphogenesis;GO:0008584|male gonad development;GO:0007275|multicellular organismal development;GO:0045944|positive regulation of transcription from RNA polymerase II promoter;GO:0009954|proximal/distal pattern formation;GO:0010468|regulation of gene expression;GO:0007338|single fertilization;GO:0001501|skeletal system …	GO:0005737|cytoplasm;GO:0005634|nucleus;GO:0005667|transcription factor complex;	GO:0003677|DNA binding;GO:0042826|histone deacetylase binding;GO:0000978|RNA polymerase II core promoter proximal region sequence-specific DNA binding;GO:0001077|transcriptional activator activity, RNA polymerase II core promoter proximal region sequence-specific binding;	K17443	HOXA10; homrobox protein Hox-A10
ENSAPLG00000001777	84	272	28	132.387	9	9	2	6.50559	20.3497	4.34694	3.11701e-09	5.00475e-07	up	yes	chrKB742513.1:2489468-2552213:-	gi|874449761|ref|XP_012965595.1|	2431	0	PREDICTED: collagen alpha-1(XXVIII) chain [Anas platyrhynchos]	gi|541950693|ref|XM_005432107.1|	2060	0	PREDICTED: Falco cherrug collagen, type XXVIII, alpha 1 (COL28A1), mRNA	Q2UY09	72.8	2e-11	Collagen alpha-1(XXVIII) chain	.	.	.	.	pfam00092	VWA	von Willebrand factor type A domain.	GO:0007155|cell adhesion;GO:0030198|extracellular matrix organization;	GO:0005604|basement membrane;GO:0005581|collagen trimer;GO:0005788|endoplasmic reticulum lumen;GO:0005576|extracellular region;	GO:0004867|serine-type endopeptidase inhibitor activity;	.	.
ENSAPLG00000008987	1426	2499	2796	2109.99	4410	4724	4844	4806.12	0.43902	-1.18764	4.28356e-05	0.00234971	down	yes	chrKB742887.1:1264100-1327073:-	gi|514734666|ref|XP_005017131.1|	4973	0	PREDICTED: pleckstrin homology domain-containing family A member 5 isoform X10 [Anas platyrhynchos]	gi|513160343|ref|XM_004937973.1|	2453	0	PREDICTED: Gallus gallus pleckstrin homology domain containing, family A member 5 (PLEKHA5), transcript variant X5, mRNA	Q9HAU0	1575	0	Pleckstrin homology domain-containing family A member 5	.	.	.	.	pfam00169	PH	PH domain. PH stands for pleckstrin homology.	GO:0061458|reproductive system development;	GO:0005829|cytosol;GO:0016020|membrane;	GO:0005545|1-phosphatidylinositol binding;GO:0080025|phosphatidylinositol-3,5-bisphosphate binding;GO:0032266|phosphatidylinositol-3-phosphate binding;GO:0070273|phosphatidylinositol-4-phosphate binding;GO:0010314|phosphatidylinositol-5-phosphate binding;	.	.
ENSAPLG00000012848	0	199	5	68.3681	0	0	0	0	Inf	Inf	1.86799e-10	3.78858e-08	up	yes	chrKB742730.1:1278476-1280037:-	gi|514724522|ref|XP_005014706.1|	1337	0	PREDICTED: homeobox protein Nkx-2.1 [Anas platyrhynchos]	gi|541985186|ref|XM_005444191.1|	958	0	PREDICTED: Falco cherrug NK2 homeobox 1 (NKX2-1), transcript variant X2, mRNA	P43698	396	7e-135	Thyroid transcription factor 1	.	.	.	.	pfam00046	Homeobox	Homeobox domain.	GO:0045893|positive regulation of transcription, DNA-templated;GO:0006351|transcription, DNA-templated;	GO:0005654|nucleoplasm;	GO:0043565|sequence-specific DNA binding;	K09342	NKX2-1, TITF1; homeobox protein Nkx-2.1
ENSAPLG00000003425	202	18	36	96.0051	2	2	1	1.66492	57.6636	5.84959	3.81332e-10	7.2566e-08	up	yes	chrKB744072.1:26493-32942:+	gi|483503638|gb|EOA96165.1|	500	1e-62	Inhibin alpha chain, partial [Anas platyrhynchos]	gi|541981270|ref|XM_005442840.1|	181	1e-88	PREDICTED: Falco cherrug inhibin, alpha (INHA), mRNA	P43031	154	1e-44	Inhibin alpha chain	.	.	.	.	pfam07793	DUF1631	Protein of unknown function (DUF1631). The members of this family are sequences derived from a group of hypothetical proteins expressed by certain bacterial species. The region concerned is approximately 440 amino acid residues in length.	GO:0048468|cell development;GO:0042541|hemoglobin biosynthetic process;GO:0010862|positive regulation of pathway-restricted SMAD protein phosphorylation;GO:0042981|regulation of apoptotic process;GO:0051726|regulation of cell cycle;GO:0042127|regulation of cell proliferation;GO:0043408|regulation of MAPK cascade;GO:0060395|SMAD protein signal transduction;	GO:0005615|extracellular space;GO:0043512|inhibin A complex;GO:0034673|inhibin-betaglycan-ActRII complex;	GO:0005125|cytokine activity;GO:0005160|transforming growth factor beta receptor binding;	K05500	INHA; inhibin, alpha
ENSAPLG00000002338	4206	1210	1965	2583	1344	1095	1215	1258.89	2.05181	1.0369	0.000231478	0.00944899	up	yes	chrKB742585.1:133114-133494:-	gi|301786350|ref|XP_002928580.1|	478	4e-59	PREDICTED: histone H2B type 2-E [Ailuropoda melanoleuca]	gi|449481702|ref|XM_002195263.2|	336	7e-175	PREDICTED: Taeniopygia guttata histone H2B 5 (LOC100227296), mRNA	Q5RCP8	188	2e-60	Histone H2B type 2-E	.	.	.	.	pfam00125	Histone	Core histone H2A/H2B/H3/H4.	GO:0042742|defense response to bacterium;	GO:0000786|nucleosome;GO:0005634|nucleus;	GO:0003677|DNA binding;	.	.
ENSAPLG00000002336	3	3	1	2.46331	120	4	5	43.6176	0.056475	-4.14624	0.00173561	0.0452669	down	yes	chrKB742585.1:130144-130554:+	gi|170053486|ref|XP_001862696.1|	707	5e-93	Histone H3c [Culex quinquefasciatus]	gi|62732|emb|X14732.1|	405	0	Duck H3 and H4 histone genes	P84239	274	5e-94	Histone H3	.	.	.	.	pfam00125	Histone	Core histone H2A/H2B/H3/H4.	.	GO:0000786|nucleosome;GO:0005634|nucleus;	GO:0003677|DNA binding;	.	.
ENSAPLG00000007917	543	321	166	367.245	79	117	71	89.5205	4.10236	2.03646	7.16465e-06	0.000508921	up	yes	chrKB744068.1:211536-252220:+	gi|874493656|ref|XP_012961726.1|	7052	0	PREDICTED: LOW QUALITY PROTEIN: peroxidasin homolog [Anas platyrhynchos]	gi|541987683|ref|XM_005445012.1|	3001	0	PREDICTED: Falco cherrug peroxidasin homolog (LOC102056007), mRNA	Q3UQ28	1939	0	Peroxidasin homolog	.	.	.	.	pfam03098	An_peroxidase	Animal haem peroxidase.	GO:0030198|extracellular matrix organization;GO:0042744|hydrogen peroxide catabolic process;GO:0055114|oxidation-reduction process;GO:0006979|response to oxidative stress;	GO:0005783|endoplasmic reticulum;GO:0070062|extracellular exosome;GO:0031012|extracellular matrix;GO:0005615|extracellular space;GO:0005578|proteinaceous extracellular matrix;	GO:0005201|extracellular matrix structural constituent;GO:0020037|heme binding;GO:0046872|metal ion binding;GO:0004601|peroxidase activity;	.	.
ENSAPLG00000014529	5422	3673	2863	4124.61	2048	1643	1290	1689.13	2.44185	1.28797	7.33828e-06	0.000518864	up	yes	chrKB743049.1:64099-73757:-	gi|696963460|ref|XP_009569743.1|	1763	0	PREDICTED: LOW QUALITY PROTEIN: bone morphogenetic protein 1 [Cuculus canorus]	gi|543375414|ref|XM_005530863.1|	502	0	PREDICTED: Pseudopodoces humilis bone morphogenetic protein 1 (BMP1), mRNA	P98063	135	2e-31	Bone morphogenetic protein 1	.	.	.	.	pfam01400	Astacin	Astacin (Peptidase family M12A). The members of this family are enzymes that cleave peptides. These proteases require zinc for catalysis. Members of this family contain two conserved disulphide bridges, these are joined 1-4 and 2-3. Members of this family have an amino terminal propeptide which is cleaved to give the active protease domain. All other linked domains are found to the carboxyl termi…	GO:0051216|cartilage development;GO:0030154|cell differentiation;GO:0001503|ossification;GO:0061036|positive regulation of cartilage development;GO:0006508|proteolysis;	GO:0005615|extracellular space;GO:0005794|Golgi apparatus;GO:0031988|membrane-bounded vesicle;GO:0005578|proteinaceous extracellular matrix;	GO:0005509|calcium ion binding;GO:0004222|metalloendopeptidase activity;GO:0008233|peptidase activity;GO:0008270|zinc ion binding;	K05502	BMP1, TLD; bone morphogenetic protein 1 [EC:3.4.24.19]
ENSAPLG00000003098	289	1631	2737	1346.71	2434	4031	2708	3090.56	0.435751	-1.19843	0.000870776	0.0264736	down	yes	chrKB742579.1:715303-718833:+	gi|483521939|gb|EOB06845.1|	799	7e-107	Caveolin-3, partial [Anas platyrhynchos]	gi|296863752|gb|HM054163.1|	428	0	Anas platyrhynchos caveolin-3 mRNA, complete cds	Q2KI43	257	9e-87	Caveolin-3	.	.	.	.	pfam01146	Caveolin	Caveolin. All three known Caveolin forms have the FEDVIAEP caveolin 'signature motif' within their hydrophilic N-terminal domain. Caveolin 2 (Cav-2) is co-localized and co-expressed with Cav-1/VIP21, forms heterodimers with it and needs Cav-1 for proper membrane localisation. Cav-3 has greater protein sequence similarity to Cav-1 than to Cav-2. Cellular processes caveolins are involved in include…	GO:0007015|actin filament organization;GO:0055013|cardiac muscle cell development;GO:0070836|caveola assembly;GO:0042632|cholesterol homeostasis;GO:0031122|cytoplasmic microtubule organization;GO:0035995|detection of muscle stretch;GO:0090002|establishment of protein localization to plasma membrane;GO:0042593|glucose homeostasis;GO:0060347|heart trabecula formation;GO:0046716|muscle cell cellular…	GO:0005901|caveola;GO:0016010|dystrophin-associated glycoprotein complex;GO:0005783|endoplasmic reticulum;GO:0000139|Golgi membrane;GO:0042383|sarcolemma;	GO:0005246|calcium channel regulator activity;GO:0017080|sodium channel regulator activity;	K12959	CAV3; caveolin 3
ENSAPLG00000012859	10	544	51	200.189	15	38	17	23.0908	8.66964	3.11597	1.28681e-07	1.40673e-05	up	yes	chrKB819365.1:3-761:-	gi|449486419|ref|XP_002197477.2|	290	3e-31	PREDICTED: stathmin-3-like [Taeniopygia guttata]	gi|46239589|emb|CR386830.1|	220	1e-110	Gallus gallus finished cDNA, clone ChEST1009l18	O93388	115	6e-32	Stathmin-3	.	.	.	.	pfam00836	Stathmin	Stathmin family. The Stathmin family of proteins play an important role in the regulation of the microtubule cytoskeleton. They regulate microtubule dynamics by promoting depolymerization of microtubules and/or preventing polymerization of tubulin heterodimers.	GO:0031122|cytoplasmic microtubule organization;GO:0007019|microtubule depolymerization;GO:0035021|negative regulation of Rac protein signal transduction;GO:0031175|neuron projection development;GO:0051493|regulation of cytoskeleton organization;GO:0043087|regulation of GTPase activity;GO:0031110|regulation of microtubule polymerization or depolymerization;	GO:0005737|cytoplasm;GO:0043005|neuron projection;	GO:0015631|tubulin binding;	.	.
ENSAPLG00000008544	1155	1082	1076	1095.6	465	589	458	513.037	2.13553	1.09459	0.000218094	0.00908567	up	yes	chrKB745339.1:1-5334:-	gi|729751358|ref|XP_010572285.1|	549	2e-65	PREDICTED: RNA-binding protein FUS [Haliaeetus leucocephalus]	gi|48374056|ref|NM_001001531.1|	272	4e-139	Gallus gallus fused in sarcoma (FUS), mRNA	P56959	199	2e-59	RNA-binding protein FUS	.	.	.	.	pfam00076	RRM_1	RNA recognition motif. (a.k.a. RRM, RBD, or RNP domain). The RRM motif is probably diagnostic of an RNA binding protein. RRMs are found in a variety of RNA binding proteins, including various hnRNP proteins, proteins implicated in regulation of alternative splicing, and protein components of snRNPs. The motif also appears in a few single stranded DNA binding proteins. The RRM structure consists o…	GO:0071277|cellular response to calcium ion;	GO:0005737|cytoplasm;GO:0044327|dendritic spine head;GO:0005654|nucleoplasm;GO:0005634|nucleus;GO:0043204|perikaryon;GO:0048471|perinuclear region of cytoplasm;GO:0005844|polysome;	GO:0003677|DNA binding;GO:0000166|nucleotide binding;GO:0044822|poly(A) RNA binding;GO:0003713|transcription coactivator activity;GO:0008270|zinc ion binding;	K13098	TLS, FUS; RNA-binding protein FUS
ENSAPLG00000011609	27	480	35	181.437	10	21	13	14.76	12.2925	3.6197	6.18958e-09	9.00058e-07	up	yes	chrKB746044.1:6812-6928:+	gi|145558860|sp|P85123.1|BPS1_ANAPL	203	4e-20	RecName: Full=Small basic protein 1; AltName: Full=Basic protein small 1; Short=dBPS1 [Anas platyrhynchos]	.	.	.	.	P85123	82.8	2e-21	Small basic protein 1	.	.	.	.	pfam08189	Meleagrin	Meleagrin/Cygnin family. This family consists of meleagrin and cygnin basic peptides that are isolated from turkey and black swan respectively. Both peptides are low in molecular weight and contains three disulphide bonds with high concentrations of aromatic residues. These peptides show similarity to transferrins and probably play some vital role in avian eggs but the exact function is still unk…	.	GO:0005576|extracellular region;	.	.	.
ENSAPLG00000002053	986	3705	743	1829.8	146	229	148	175.873	10.4041	3.37908	2.89884e-32	3.19162e-29	up	yes	chrKB819128.1:330-923:-	gi|45384116|ref|NP_990449.1|	985	5e-131	3 beta-hydroxysteroid dehydrogenase 1 [Gallus gallus]	gi|511622187|gb|KC310447.1|	535	0	Anser cygnoides 3beta-hydroxysteroid dehydrogenase 1 mRNA, complete cds	Q5IFP1	215	9e-67	3 beta-hydroxysteroid dehydrogenase/Delta 5-->4-isomerase	YGL001c	74.7	3e-15	COG0451	pfam01073	3Beta_HSD	3-beta hydroxysteroid dehydrogenase/isomerase family. The enzyme 3 beta-hydroxysteroid dehydrogenase/5-ene-4-ene isomerase (3 beta-HSD) catalyses the oxidation and isomerization of 5-ene-3 beta-hydroxypregnene and 5-ene-hydroxyandrostene steroid precursors into the corresponding 4-ene-ketosteroids necessary for the formation of all classes of steroid hormones.	GO:0006694|steroid biosynthetic process;	GO:0005789|endoplasmic reticulum membrane;GO:0016021|integral component of membrane;GO:0031966|mitochondrial membrane;	GO:0003854|3-beta-hydroxy-delta5-steroid dehydrogenase activity;GO:0004769|steroid delta-isomerase activity;	K00070	HSD3B; 3beta-hydroxy-delta5-steroid dehydrogenase / steroid delta-isomerase [EC:1.1.1.145 5.3.3.1]
ENSAPLG00000000625	237	159	84	169.535	14	28	25	22.9302	7.39352	2.88626	1.31199e-06	0.000113613	up	yes	chrKB742833.1:4088194-4089435:+	gi|514731125|ref|XP_005016283.1|	1602	0	PREDICTED: alpha-2C adrenergic receptor, partial [Anas platyrhynchos]	gi|514731124|ref|XM_005016226.1|	1242	0	PREDICTED: Anas platyrhynchos adrenoceptor alpha 2C (ADRA2C), partial mRNA	P35405	408	4e-137	Alpha-2C adrenergic receptor	.	.	.	.	pfam00001	7tm_1	7 transmembrane receptor (rhodopsin family). This family contains, amongst other G-protein-coupled receptors (GCPRs), members of the opsin family, which have been considered to be typical members of the rhodopsin superfamily. They share several motifs, mainly the seven transmembrane helices, GCPRs of the rhodopsin superfamily. All opsins bind a chromophore, such as 11-cis-retinal. The function of…	GO:0030168|platelet activation;GO:0006940|regulation of smooth muscle contraction;GO:0019229|regulation of vasoconstriction;	GO:0016021|integral component of membrane;GO:0005886|plasma membrane;	GO:0004938|alpha2-adrenergic receptor activity;	.	.
ENSAPLG00000012348	6	41	48	28.1729	30	428	252	237.121	0.118812	-3.07324	0.000525764	0.0179295	down	yes	chrKB742848.1:1124870-1137110:+	gi|874464701|ref|XP_012952043.1|	1987	0	PREDICTED: transmembrane protein FLJ37396 isoform X2 [Anas platyrhynchos]	gi|513177711|ref|XM_004940318.1|	690	0	PREDICTED: Gallus gallus uncharacterized LOC101748060 (LOC101748060), mRNA	.	.	.	.	.	.	.	.	pfam04103	CD20	CD20-like family. This family includes the CD20 protein and the beta subunit of the high affinity receptor for IgE Fc. The high affinity receptor for IgE is a tetrameric structure consisting of a single IgE-binding alpha subunit, a single beta subunit, and two disulfide-linked gamma subunits. The alpha subunit of Fc epsilon RI and most Fc receptors are homologous members of the Ig superfamily. By…	.	.	.	.	.
ENSAPLG00000012082	15	22	36	22.3875	25	307	274	208.053	0.107605	-3.21618	0.000421499	0.0154316	down	yes	chrKB742848.1:1093525-1112207:+	gi|874464701|ref|XP_012952043.1|	2559	0	PREDICTED: transmembrane protein FLJ37396 isoform X2 [Anas platyrhynchos]	gi|513177711|ref|XM_004940318.1|	959	0	PREDICTED: Gallus gallus uncharacterized LOC101748060 (LOC101748060), mRNA	.	.	.	.	.	.	.	.	pfam10255	Paf67	RNA polymerase I-associated factor PAF67. RNA polymerase I is a multisubunit enzyme and its transcription competence is dependent on the presence of PAF67. This family of proteins is conserved from worms to humans.	.	.	.	.	.
ENSAPLG00000012081	1523	614	1003	1067.12	509	577	271	450.5	2.36874	1.24412	0.000854446	0.0261318	up	yes	chrKB743158.1:556981-621688:-	gi|874475825|ref|XP_005020327.2|	3502	0	PREDICTED: inactive dipeptidyl peptidase 10 isoform X1 [Anas platyrhynchos]	gi|529445435|ref|XM_005242371.1|	1648	0	PREDICTED: Falco peregrinus dipeptidyl-peptidase 10 (non-functional) (DPP10), mRNA	Q8N608	1189	0	Inactive dipeptidyl peptidase 10	YHR028c	270	4e-78	COG1506	pfam00930	DPPIV_N	Dipeptidyl peptidase IV (DPP IV) N-terminal region. This family is an alignment of the region to the N-terminal side of the active site. The Prosite motif does not correspond to this Pfam entry.	GO:0090004|positive regulation of establishment of protein localization to plasma membrane;GO:0072659|protein localization to plasma membrane;GO:1901379|regulation of potassium ion transmembrane transport;	GO:0016021|integral component of membrane;GO:0016020|membrane;GO:0005886|plasma membrane;	GO:0015459|potassium channel regulator activity;GO:0008236|serine-type peptidase activity;	.	.
ENSAPLG00000015857	3	18	30	14.7354	105	211	139	153.136	0.0962244	-3.37745	7.26981e-05	0.00368608	down	yes	chrKB746093.1:336182-340050:+	gi|514793596|ref|XP_005030722.1|	1508	0	PREDICTED: coiled-coil domain-containing protein 42A isoform X2 [Anas platyrhynchos]	gi|513234912|ref|XM_415587.4|	395	0	PREDICTED: Gallus gallus coiled-coil domain containing 42 (CCDC42), transcript variant X2, mRNA	.	.	.	.	.	.	.	.	pfam13863	DUF4200	Domain of unknown function (DUF4200). This family is found in eukaryotes. It is a coiled-coil domain of unknwon function.	.	.	.	.	.
ENSAPLG00000003173	63	311	337	213.973	744	840	542	715.047	0.299243	-1.74061	0.000228762	0.00944899	down	yes	chrKB748055.1:9058-9522:-	gi|874504600|ref|XP_012965337.1|	538	1e-67	PREDICTED: LOW QUALITY PROTEIN: rho-related GTP-binding protein Rho6 [Anas platyrhynchos]	gi|543377672|ref|XM_005531984.1|	219	8e-110	PREDICTED: Pseudopodoces humilis Rho family GTPase 1 (RND1), mRNA	Q2HJ68	196	6e-62	Rho-related GTP-binding protein Rho6	.	.	.	.	pfam00071	Ras	Ras family. Includes sub-families Ras, Rab, Rac, Ral, Ran, Rap Ypt1 and more. Shares P-loop motif with GTP_EFTU, arf and myosin_head. See pfam00009 pfam00025, pfam00063. As regards Rab GTPases, these are important regulators of vesicle formation, motility and fusion. They share a fold in common with all Ras GTPases: this is a six-stranded beta-sheet surrounded by five alpha-helices.	GO:0007015|actin filament organization;GO:0007162|negative regulation of cell adhesion;GO:0016322|neuron remodeling;GO:0007264|small GTPase mediated signal transduction;	GO:0005912|adherens junction;GO:0005737|cytoplasm;GO:0005856|cytoskeleton;GO:0005886|plasma membrane;	GO:0005525|GTP binding;	K07531	RND1; Rho family GTPase 1
ENSAPLG00000004545	4	64	0	23.1914	0	0	0	0	Inf	Inf	8.2883e-05	0.00416143	up	yes	chrKB742489.1:965160-986391:-	gi|513215531|ref|XP_004946556.1|	846	7e-101	PREDICTED: serine/arginine repetitive matrix protein 3 isoform X3 [Gallus gallus]	gi|513215535|ref|XM_004946500.1|	652	0	PREDICTED: Gallus gallus serine/arginine repetitive matrix 3 (SRRM3), transcript variant X4, mRNA	.	.	.	.	.	.	.	.	pfam15230	SRRM_C	Serine/arginine repetitive matrix protein C-terminus. This domain is found near to the C-terminus of Serine/arginine repetitive matrix proteins 3 and 4.	.	.	.	.	.
ENSAPLG00000005931	1226	60	579	655.732	195	139	134	160.042	4.09724	2.03465	5.27525e-08	6.25482e-06	up	yes	chrKB742481.1:711540-718581:-	gi|514707051|ref|XP_005010555.1|	2518	0	PREDICTED: matrix metalloproteinase-27 [Anas platyrhynchos]	gi|541950382|ref|XM_005432061.1|	984	0	PREDICTED: Falco cherrug matrix metallopeptidase 27 (MMP27), mRNA	Q9GKE1	603	0	Matrix metalloproteinase-27	.	.	.	.	pfam00413	Peptidase_M10	Matrixin. The members of this family are enzymes that cleave peptides. These proteases require zinc for catalysis.	GO:0030574|collagen catabolic process;	GO:0005789|endoplasmic reticulum membrane;GO:0031012|extracellular matrix;	GO:0005509|calcium ion binding;GO:0004222|metalloendopeptidase activity;GO:0008270|zinc ion binding;	.	.
ENSAPLG00000013831	1	89	0	30.4214	0	0	0	0	Inf	Inf	8.49143e-06	0.000584316	up	yes	chrKB742811.1:828213-830004:-	gi|514729685|ref|XP_005015941.1|	722	7e-94	PREDICTED: claudin-3, partial [Anas platyrhynchos]	gi|514729684|ref|XM_005015884.1|	564	0	PREDICTED: Anas platyrhynchos claudin 3 (CLDN3), partial mRNA	Q63400	242	6e-79	Claudin-3	.	.	.	.	pfam00822	PMP22_Claudin	PMP-22/EMP/MP20/Claudin family.	GO:0016338|calcium-independent cell-cell adhesion via plasma membrane cell-adhesion molecules;GO:0003382|epithelial cell morphogenesis;GO:0001666|response to hypoxia;	GO:0005923|bicellular tight junction;GO:0070062|extracellular exosome;GO:0016021|integral component of membrane;GO:0016328|lateral plasma membrane;	GO:0042802|identical protein binding;GO:0005198|structural molecule activity;	K06087	CLDN; claudin
ENSAPLG00000002980	1545	4195	2649	2693.21	1269	1529	943	1255.62	2.14492	1.10092	1.02674e-05	0.000688096	up	yes	chrKB743402.1:350230-356046:-	gi|514759611|ref|XP_005022826.1|	2532	0	PREDICTED: 7-dehydrocholesterol reductase [Anas platyrhynchos]	gi|313747478|ref|NM_001199490.1|	1065	0	Gallus gallus 7-dehydrocholesterol reductase (DHCR7), mRNA	Q6P4M0	813	0	7-dehydrocholesterol reductase	.	.	.	.	pfam01222	ERG4_ERG24	Ergosterol biosynthesis ERG4/ERG24 family.	GO:0006695|cholesterol biosynthetic process;	GO:0005789|endoplasmic reticulum membrane;GO:0016021|integral component of membrane;	GO:0047598|7-dehydrocholesterol reductase activity;	K00213	DHCR7; 7-dehydrocholesterol reductase [EC:1.3.1.21]
ENSAPLG00000000572	727	6754	1695	2991.19	737	1184	813	922.157	3.24369	1.69764	2.37725e-11	5.72546e-09	up	yes	chrKB742477.1:394315-400502:-	gi|874448078|ref|XP_012960053.1|	1115	1e-146	PREDICTED: regulator of G-protein signaling 4 isoform X2 [Anas platyrhynchos]	gi|541956935|ref|XM_005434173.1|	674	0	PREDICTED: Falco cherrug regulator of G-protein signaling 4 (RGS4), transcript variant X1, mRNA	Q7SZC6	407	2e-137	Regulator of G-protein signaling 4	.	.	.	.	pfam00615	RGS	Regulator of G protein signaling domain. RGS family members are GTPase-activating proteins for heterotrimeric G-protein alpha-subunits.	GO:0038032|termination of G-protein coupled receptor signaling pathway;	.	.	K16449	RGS; regulator of G-protein signaling
ENSAPLG00000013703	2548	2665	1220	2223.82	550	882	620	692.947	3.20922	1.68222	7.72492e-11	1.70103e-08	up	yes	chrKB742826.1:47618-82126:+	gi|874463614|ref|XP_005016083.2|	7976	0	PREDICTED: canalicular multispecific organic anion transporter 2 [Anas platyrhynchos]	gi|529448007|ref|XM_005243646.1|	3751	0	PREDICTED: Falco peregrinus ATP-binding cassette, sub-family C (CFTR/MRP), member 3 (ABCC3), mRNA	O15438	2176	0	Canalicular multispecific organic anion transporter 2	YDR135c	1073	0	COG1132	pfam00664	ABC_membrane	ABC transporter transmembrane region. This family represents a unit of six transmembrane helices. Many members of the ABC transporter family (pfam00005) have two such regions.	GO:0015721|bile acid and bile salt transport;GO:0008206|bile acid metabolic process;GO:0044281|small molecule metabolic process;GO:0055085|transmembrane transport;GO:0006810|transport;	GO:0005887|integral component of plasma membrane;GO:0016020|membrane;GO:0005886|plasma membrane;	GO:0005524|ATP binding;GO:0042626|ATPase activity, coupled to transmembrane movement of substances;GO:0008514|organic anion transmembrane transporter activity;	K05667	ABCC3; ATP-binding cassette, subfamily C (CFTR/MRP), member 3
ENSAPLG00000008031	1	0	0	0.400892	47	41	7	30.8261	0.0130049	-6.2648	0.000147801	0.00664201	down	yes	chrKB742845.1:161945-167456:-	gi|514731854|ref|XP_005016461.1|	2514	0	PREDICTED: recombining binding protein suppressor of hairless-like protein [Anas platyrhynchos]	gi|543723266|ref|XM_005502746.1|	1050	0	PREDICTED: Columba livia recombination signal binding protein for immunoglobulin kappa J region-like (RBPJL), mRNA	Q9UBG7	729	0	Recombining binding protein suppressor of hairless-like protein	.	.	.	.	pfam09270	BTD	Beta-trefoil DNA-binding domain. Members of this family of DNA binding domains adopt a beta-trefoil fold, that is, a capped beta-barrel with internal pseudo threefold symmetry. In the DNA-binding protein LAG-1, it also is the site of mutually exclusive interactions with NotchIC (and the viral protein EBNA2) and co-repressors (SMRT/N-Cor and CIR).	GO:0045893|positive regulation of transcription, DNA-templated;GO:0007165|signal transduction;GO:0006351|transcription, DNA-templated;	GO:0005634|nucleus;GO:0005667|transcription factor complex;	GO:0003682|chromatin binding;GO:0000978|RNA polymerase II core promoter proximal region sequence-specific DNA binding;GO:0000982|transcription factor activity, RNA polymerase II core promoter proximal region sequence-specific binding;GO:0003700|transcription factor activity, sequence-specific DNA binding;	K06053	RBPSUH, RBPJK; recombining binding protein suppressor of hairless
ENSAPLG00000001226	1552	367	343	831.282	180	397	252	278.447	2.98543	1.57794	0.000628828	0.0204058	up	yes	chrKB817425.1:212-346:-	gi|729763145|ref|XP_010578582.1|	167	4e-14	PREDICTED: NADH dehydrogenase [ubiquinone] flavoprotein 3, mitochondrial isoform X4 [Haliaeetus leucocephalus]	gi|312596902|ref|NM_001199171.1|	108	1e-48	Gallus gallus NADH dehydrogenase (ubiquinone) flavoprotein 3, 10kDa (NDUFV3), transcript variant 2, mRNA	Q0MQJ1	50.4	2e-08	NADH dehydrogenase [ubiquinone] flavoprotein 3, mitochondrial	.	.	.	.	pfam10293	DUF2405	Domain of unknown function (DUF2405). This is a conserved region of a family of proteins conserved in fungi. The function is unknown.	GO:0055114|oxidation-reduction process;	GO:0005747|mitochondrial respiratory chain complex I;	.	.	.
ENSAPLG00000001225	577	87	345	346.464	61	111	39	69.0366	5.01855	2.32727	3.18347e-05	0.0018517	up	yes	chrKB743090.1:225157-322443:+	gi|514745654|ref|XP_005019492.1|	2580	0	PREDICTED: solute carrier family 2, facilitated glucose transporter member 9 [Anas platyrhynchos]	gi|527260593|ref|XM_005148490.1|	1128	0	PREDICTED: Melopsittacus undulatus solute carrier family 2 (facilitated glucose transporter), member 9 (LOC101877782), mRNA	Q9NRM0	737	0	Solute carrier family 2, facilitated glucose transporter member 9	.	.	.	.	pfam00083	Sugar_tr	Sugar (and other) transporter.	GO:0046323|glucose import;GO:0015758|glucose transport;GO:0035428|hexose transmembrane transport;GO:0015992|proton transport;GO:0055085|transmembrane transport;GO:0046415|urate metabolic process;	GO:0016324|apical plasma membrane;GO:0016323|basolateral plasma membrane;GO:0016021|integral component of membrane;GO:0005887|integral component of plasma membrane;GO:0005886|plasma membrane;	GO:0005355|glucose transmembrane transporter activity;GO:0005351|sugar:proton symporter activity;	K08146	SLC2A9, GLUT9; MFS transporter, SP family, solute carrier family 2 (facilitated glucose transporter), member 9
ENSAPLG00000009214	13	3098	22	1055.67	17	26	27	24.1346	43.7408	5.45091	1.46607e-46	3.22829e-43	up	yes	chrKB742824.1:1086222-1132563:+	gi|471408967|ref|XP_004386063.1|	919	1e-121	PREDICTED: stathmin-2 [Trichechus manatus latirostris]	gi|543745858|ref|XM_005513661.1|	834	0	PREDICTED: Columba livia stathmin-like 2 (STMN2), mRNA	Q90987	352	4e-121	Stathmin-2	.	.	.	.	pfam00836	Stathmin	Stathmin family. The Stathmin family of proteins play an important role in the regulation of the microtubule cytoskeleton. They regulate microtubule dynamics by promoting depolymerization of microtubules and/or preventing polymerization of tubulin heterodimers.	GO:1990090|cellular response to nerve growth factor stimulus;GO:0031115|negative regulation of microtubule polymerization;GO:0010976|positive regulation of neuron projection development;	GO:0030424|axon;GO:0005737|cytoplasm;GO:0030426|growth cone;GO:0030027|lamellipodium;GO:0016020|membrane;GO:0043005|neuron projection;GO:0043025|neuronal cell body;GO:0048471|perinuclear region of cytoplasm;	.	.	.
ENSAPLG00000001047	136	575	751	435.251	1276	2330	1689	1791.1	0.243008	-2.04093	1.87838e-05	0.00119642	down	yes	chrKB742512.1:147447-147845:+	gi|874449626|ref|XP_012965208.1|	585	7e-74	PREDICTED: uncharacterized protein LOC101805173 [Anas platyrhynchos]	.	.	.	.	.	.	.	.	.	.	.	.	pfam14179	YppG	YppG-like protein. The YppG-like protein family includes the B. subtilis YppG protein, which is functionally uncharacterized. This family of proteins is found in bacteria. Proteins in this family are typically between 115 and 181 amino acids in length. There are two completely conserved residues (F and G) that may be functionally important.	.	.	.	.	.
ENSAPLG00000004939	23739	180176	71784	88144.8	13369	28461	25381	23005.2	3.83151	1.93791	0.000179271	0.0077403	up	yes	chrKB743210.1:166699-172652:+	gi|874477570|ref|XP_012956318.1|	1114	6e-152	PREDICTED: adrenodoxin-like isoform X1 [Anas platyrhynchos]	gi|513179893|ref|XM_420169.4|	449	0	PREDICTED: Gallus gallus ferredoxin 1-like (LOC422172), mRNA	P13216	186	7e-58	Adrenodoxin, mitochondrial (Fragment)	SPAC22E12.10c_2	106	1e-27	COG0633	pfam00111	Fer2	2Fe-2S iron-sulfur cluster binding domain.	GO:0008203|cholesterol metabolic process;GO:0042446|hormone biosynthetic process;GO:0055114|oxidation-reduction process;GO:0006694|steroid biosynthetic process;	GO:0005759|mitochondrial matrix;	GO:0051537|2 iron, 2 sulfur cluster binding;GO:0009055|electron carrier activity;GO:0046872|metal ion binding;	.	.
ENSAPLG00000014844	296	40	74	150.56	33	45	27	35.1912	4.27836	2.09706	0.000667921	0.0213596	up	yes	chrKB743466.1:16574-193939:-	gi|874484278|ref|XP_012958652.1|	4030	0	PREDICTED: zinc finger protein GLIS3 [Anas platyrhynchos]	gi|513229971|ref|XM_003642989.2|	1287	0	PREDICTED: Gallus gallus GLIS family zinc finger 3 (GLIS3), transcript variant X1, mRNA	Q8NEA6	878	0	Zinc finger protein GLIS3	.	.	.	.	pfam13465	zf-H2C2_2	Zinc-finger double domain.	GO:0000122|negative regulation of transcription from RNA polymerase II promoter;GO:0045944|positive regulation of transcription from RNA polymerase II promoter;GO:0006366|transcription from RNA polymerase II promoter;	GO:0005794|Golgi apparatus;GO:0005654|nucleoplasm;GO:0005634|nucleus;	GO:0003677|DNA binding;GO:0046872|metal ion binding;GO:0003700|transcription factor activity, sequence-specific DNA binding;	K09232	GLIS1_3; zinc finger protein GLIS1/3
ENSAPLG00000008804	0	3	51	13.6959	0	0	0	0	Inf	Inf	0.0016486	0.043813	up	yes	chrKB743581.1:213299-221793:-	gi|514765891|ref|XP_005024320.1|	1031	2e-140	PREDICTED: cysteine and glycine-rich protein 3 [Anas platyrhynchos]	gi|313747470|ref|NM_001199486.1|	508	0	Gallus gallus cysteine and glycine-rich protein 3 (cardiac LIM protein) (CSRP3), mRNA	P50462	352	2e-122	Cysteine and glycine-rich protein 3	.	.	.	.	pfam00412	LIM	LIM domain. This family represents two copies of the LIM structural domain.	GO:0001974|blood vessel remodeling;GO:0060048|cardiac muscle contraction;GO:0003300|cardiac muscle hypertrophy;GO:0048738|cardiac muscle tissue development;GO:0055003|cardiac myofibril assembly;GO:0006874|cellular calcium ion homeostasis;GO:0035995|detection of muscle stretch;GO:0007517|muscle organ development;GO:0010831|positive regulation of myotube differentiation;GO:0051091|positive regulati…	GO:0005737|cytoplasm;GO:0005856|cytoskeleton;GO:0005634|nucleus;GO:0030018|Z disc;	GO:0042805|actinin binding;GO:0043426|MRF binding;GO:0061629|RNA polymerase II sequence-specific DNA binding transcription factor binding;GO:0008307|structural constituent of muscle;GO:0031433|telethonin binding;GO:0008270|zinc ion binding;	K09377	CSRP; cysteine and glycine-rich protein
ENSAPLG00000008809	3276	1410	2174	2329.61	840	942	532	773.863	3.01037	1.58994	9.02815e-10	1.56359e-07	up	yes	chrKB743549.1:220084-225345:+	gi|514764421|ref|XP_005023971.1|	2291	0	PREDICTED: endothelial lipase [Anas platyrhynchos]	gi|541966980|ref|XM_005437994.1|	804	0	PREDICTED: Falco cherrug lipase, endothelial (LIPG), mRNA	Q9Y5X9	698	0	Endothelial lipase	.	.	.	.	pfam00151	Lipase	Lipase.	GO:0008283|cell proliferation;GO:0042632|cholesterol homeostasis;GO:0034375|high-density lipoprotein particle remodeling;GO:0006629|lipid metabolic process;GO:0009395|phospholipid catabolic process;GO:0055091|phospholipid homeostasis;GO:0032376|positive regulation of cholesterol transport;GO:0010983|positive regulation of high-density lipoprotein particle clearance;GO:0050746|regulation of lipopr…	GO:0009986|cell surface;GO:0005769|early endosome;GO:0005615|extracellular space;GO:0005794|Golgi apparatus;	GO:0008201|heparin binding;GO:0004465|lipoprotein lipase activity;GO:0008970|phosphatidylcholine 1-acylhydrolase activity;GO:0004620|phospholipase activity;	K01046	E3.1.1.3; triacylglycerol lipase [EC:3.1.1.3]
ENSAPLG00000007267	60	804	60	310.173	49	63	47	53.842	5.76079	2.52627	2.28811e-07	2.36704e-05	up	yes	chrKB742421.1:35037-35883:-	gi|483524994|gb|EOB08766.1|	522	1e-66	cGMP-dependent 3',5'-cyclic phosphodiesterase, partial [Anas platyrhynchos]	gi|543748948|ref|XM_005515152.1|	245	2e-124	PREDICTED: Columba livia cGMP-dependent 3',5'-cyclic phosphodiesterase-like (LOC102095986), mRNA	Q922S4	207	2e-62	cGMP-dependent 3',5'-cyclic phosphodiesterase	.	.	.	.	pfam01590	GAF	GAF domain. This domain is present in cGMP-specific phosphodiesterases, adenylyl and guanylyl cyclases, phytochromes, FhlA and NifA. Adenylyl and guanylyl cyclases catalyse ATP and GTP to the second messengers cAMP and cGMP, respectively, these products up-regulating catalytic activity by binding to the regulatory GAF domain(s). The opposite hydrolysis reaction is catalysed by phosphodiesterase. …	GO:0006198|cAMP catabolic process;GO:0019933|cAMP-mediated signaling;GO:0071321|cellular response to cGMP;GO:0035690|cellular response to drug;GO:0097011|cellular response to granulocyte macrophage colony-stimulating factor stimulus;GO:0071222|cellular response to lipopolysaccharide;GO:0036006|cellular response to macrophage colony-stimulating factor stimulus;GO:0071260|cellular response to mecha…	GO:0030424|axon;GO:0005737|cytoplasm;GO:0005829|cytosol;GO:0030425|dendrite;GO:0005783|endoplasmic reticulum;GO:0005794|Golgi apparatus;GO:0005759|mitochondrial matrix;GO:0005634|nucleus;GO:0048471|perinuclear region of cytoplasm;GO:0005886|plasma membrane;GO:0042734|presynaptic membrane;	GO:0030552|cAMP binding;GO:0030553|cGMP binding;GO:0004118|cGMP-stimulated cyclic-nucleotide phosphodiesterase activity;GO:0004112|cyclic-nucleotide phosphodiesterase activity;GO:0008144|drug binding;GO:0036004|GAF domain binding;GO:0046872|metal ion binding;GO:0042803|protein homodimerization activity;GO:0030911|TPR domain binding;	.	.
ENSAPLG00000011027	839	1229	584	896.145	377	460	357	405.068	2.21233	1.14557	0.000390551	0.0145409	up	yes	chrKB742399.1:53197-130812:+	gi|525010110|ref|XP_005052685.1|	1707	0	PREDICTED: serine/arginine repetitive matrix protein 1-like [Ficedula albicollis]	gi|529427414|ref|XM_005233480.1|	784	0	PREDICTED: Falco peregrinus guanine nucleotide binding protein (G protein), alpha activating activity polypeptide O (GNAO1), transcript variant X2, mRNA	P10825	604	0	Guanine nucleotide-binding protein G(o) subunit alpha	.	.	.	.	pfam00503	G-alpha	G-protein alpha subunit. G proteins couple receptors of extracellular signals to intracellular signaling pathways. The G protein alpha subunit binds guanyl nucleotide and is a weak GTPase. A set of residues that are unique to G-alpha as compared to its ancestor the Arf-like family form a ring of residues centered on the nucleotide binding site. A Ggamma is found fused to an inactive Galpha in the…	GO:0007188|adenylate cyclase-modulating G-protein coupled receptor signaling pathway;	.	GO:0005525|GTP binding;GO:0003924|GTPase activity;GO:0046872|metal ion binding;GO:0004871|signal transducer activity;	K04534	GNAO, G-ALPHA-O; guanine nucleotide-binding protein G(o) subunit alpha
ENSAPLG00000012621	36617	11855	30390	26236.4	14387	13386	10185	12858.7	2.04036	1.02882	0.000935362	0.0278333	up	yes	chrKB743545.1:92595-293839:-	gi|677543471|gb|KFR04776.1|	7435	0	Latent-transforming growth factor beta-binding protein 1, partial [Nipponia nippon]	gi|543583710|ref|NM_001282608.1|	2298	0	Gallus gallus latent transforming growth factor beta binding protein 1 (LTBP1), mRNA	Q14766	2381	0	Latent-transforming growth factor beta-binding protein 1	.	.	.	.	pfam00683	TB	TB domain. This domain is also known as the 8 cysteine domain. This family includes the hybrid domains. This cysteine rich repeat is found in TGF binding protein and fibrillin.	GO:0030198|extracellular matrix organization;GO:0035583|sequestering of TGFbeta in extracellular matrix;GO:0007178|transmembrane receptor protein serine/threonine kinase signaling pathway;	GO:0031012|extracellular matrix;GO:0005576|extracellular region;GO:0001527|microfibril;GO:0043234|protein complex;GO:0005578|proteinaceous extracellular matrix;	GO:0005509|calcium ion binding;GO:0050436|microfibril binding;GO:0050431|transforming growth factor beta binding;GO:0005024|transforming growth factor beta-activated receptor activity;	K08023	LTBP2_3_4; latent transforming growth factor beta binding protein 2/3/4
ENSAPLG00000013974	1614	933	724	1141.81	418	507	454	471.175	2.42333	1.27699	2.49714e-05	0.00152001	up	yes	chrKB746632.1:475050-481934:-	gi|514794369|ref|XP_005030905.1|	2814	0	PREDICTED: RNA-binding protein 47 [Anas platyrhynchos]	gi|513184485|ref|XM_004936111.1|	1318	0	PREDICTED: Gallus gallus RNA binding motif protein 47 (RBM47), transcript variant X7, mRNA	Q66H68	916	0	RNA-binding protein 47	.	.	.	.	pfam00076	RRM_1	RNA recognition motif. (a.k.a. RRM, RBD, or RNP domain). The RRM motif is probably diagnostic of an RNA binding protein. RRMs are found in a variety of RNA binding proteins, including various hnRNP proteins, proteins implicated in regulation of alternative splicing, and protein components of snRNPs. The motif also appears in a few single stranded DNA binding proteins. The RRM structure consists o…	.	GO:0005634|nucleus;	GO:0000166|nucleotide binding;GO:0044822|poly(A) RNA binding;	.	.
ENSAPLG00000013972	93	80	81	84.4128	169	356	580	391.953	0.215364	-2.21515	0.00178146	0.0462279	down	yes	chrKB747322.1:746-107441:+	gi|483491945|gb|EOA93245.1|	3536	0	Zinc finger protein GLIS1, partial [Anas platyrhynchos]	gi|513198134|ref|XM_422485.4|	1119	0	PREDICTED: Gallus gallus GLIS family zinc finger 1 (GLIS1), mRNA	Q8K1M4	647	0	Zinc finger protein GLIS1	.	.	.	.	pfam13465	zf-H2C2_2	Zinc-finger double domain.	GO:0000122|negative regulation of transcription from RNA polymerase II promoter;GO:0045944|positive regulation of transcription from RNA polymerase II promoter;GO:0045893|positive regulation of transcription, DNA-templated;GO:0006357|regulation of transcription from RNA polymerase II promoter;GO:0006366|transcription from RNA polymerase II promoter;	GO:0005634|nucleus;	GO:0003677|DNA binding;GO:0046872|metal ion binding;GO:0000977|RNA polymerase II regulatory region sequence-specific DNA binding;GO:0001227|transcriptional repressor activity, RNA polymerase II transcription regulatory region sequence-specific binding;GO:0001228|transcriptional activator activity, RNA polymerase II transcription regulatory region sequence-specific binding;	K09232	GLIS1_3; zinc finger protein GLIS1/3
ENSAPLG00000013979	16390	2492	4664	8571.15	1882	2477	2603	2399.88	3.57149	1.83653	3.89516e-07	3.72919e-05	up	yes	chrKB742595.1:112705-123369:-	gi|514714948|ref|XP_005012436.1|	1680	0	PREDICTED: lumican [Anas platyrhynchos]	gi|444741713|ref|NM_001276357.1|	1388	0	Gallus gallus lumican (LUM), mRNA	Q9DE67	636	0	Lumican	alr0124_1	92.4	7e-19	COG4886	pfam13855	LRR_8	Leucine rich repeat.	GO:0030199|collagen fibril organization;GO:0007601|visual perception;	GO:0005578|proteinaceous extracellular matrix;	.	.	.
ENSAPLG00000015392	65	970	46	364.688	55	26	13	31.4199	11.6069	3.53691	0.00019578	0.00826783	up	yes	chrKB744779.1:7448-13182:+	gi|483499515|gb|EOA94408.1|	1321	1e-163	Microtubule-associated protein 1B, partial [Anas platyrhynchos]	gi|543732342|ref|XM_005507147.1|	709	0	PREDICTED: Columba livia microtubule-associated protein 1B (MAP1B), mRNA	P14873	409	6e-128	Microtubule-associated protein 1B	.	.	.	.	pfam03356	Pox_LP_H2	Viral late protein H2. All Members of this family show similarity to the vaccinia virus late protein H2. This protein is often referred to by its gene name of H2R. Members from this family all belong to the viral taxon Poxviridae.	GO:0048675|axon extension;GO:0007409|axonogenesis;GO:0009987|cellular process;GO:0016358|dendrite development;GO:0061162|establishment of monopolar cell polarity;GO:0001578|microtubule bundle formation;GO:0007017|microtubule-based process;GO:0047497|mitochondrion transport along microtubule;GO:0032387|negative regulation of intracellular transport;GO:0045773|positive regulation of axon extension;	GO:0030054|cell junction;GO:0005737|cytoplasm;GO:0005829|cytosol;GO:0043197|dendritic spine;GO:0005874|microtubule;GO:0005875|microtubule associated complex;GO:0097481|neuronal postsynaptic density;GO:0001750|photoreceptor outer segment;GO:0005886|plasma membrane;GO:0014069|postsynaptic density;	GO:0005519|cytoskeletal regulatory protein binding;	K10429	MAP1; microtubule-associated protein 1
ENSAPLG00000007910	2	348	8	120.175	0	2	0	0.596095	201.604	7.65538	0.000248322	0.0100462	up	yes	chrKB742711.1:2067030-2083551:+	gi|874458852|ref|XP_012950054.1|	7349	0	PREDICTED: transient receptor potential cation channel subfamily M member 2 isoform X1 [Anas platyrhynchos]	gi|513199173|ref|XM_422646.4|	3331	0	PREDICTED: Gallus gallus transient receptor potential cation channel, subfamily M, member 2 (TRPM2), transcript variant X2, mRNA	O94759	2072	0	Transient receptor potential cation channel subfamily M member 2	.	.	.	.	pfam00520	Ion_trans	Ion transport protein. This family contains Sodium, Potassium, Calcium ion channels. This family is 6 transmembrane helices in which the last two helices flank a loop which determines ion selectivity. In some sub-families (e.g. Na channels) the domain is repeated four times, whereas in others (e.g. K channels) the protein forms as a tetramer in the membrane. A bacterial structure of the protein i…	GO:0070588|calcium ion transmembrane transport;GO:0006816|calcium ion transport;GO:0034220|ion transmembrane transport;GO:0033194|response to hydroperoxide;GO:0055085|transmembrane transport;	GO:0005887|integral component of plasma membrane;GO:0005886|plasma membrane;	GO:0047631|ADP-ribose diphosphatase activity;GO:0005262|calcium channel activity;GO:0005384|manganese ion transmembrane transporter activity;GO:0005272|sodium channel activity;	K04977	TRPM2; transient receptor potential cation channel subfamily M member 2
ENSAPLG00000001060	1	203	0	68.8747	2	4	0	1.8664	36.9025	5.20565	1.11313e-06	9.86084e-05	up	yes	chrKB743226.1:357154-358212:-	gi|483511262|gb|EOB00186.1|	1810	0	Prolactin-releasing peptide receptor, partial [Anas platyrhynchos]	gi|541984221|ref|XM_005443859.1|	864	0	PREDICTED: Falco cherrug prolactin releasing hormone receptor (PRLHR), mRNA	Q6VMN6	355	7e-119	Prolactin-releasing peptide receptor	.	.	.	.	pfam00001	7tm_1	7 transmembrane receptor (rhodopsin family). This family contains, amongst other G-protein-coupled receptors (GCPRs), members of the opsin family, which have been considered to be typical members of the rhodopsin superfamily. They share several motifs, mainly the seven transmembrane helices, GCPRs of the rhodopsin superfamily. All opsins bind a chromophore, such as 11-cis-retinal. The function of…	GO:0007631|feeding behavior;GO:0007186|G-protein coupled receptor signaling pathway;GO:0042445|hormone metabolic process;	GO:0005887|integral component of plasma membrane;	GO:0004930|G-protein coupled receptor activity;GO:0004983|neuropeptide Y receptor activity;	K04314	PRLHR, GPR10; prolactin releasing hormone receptor
ENSAPLG00000009273	579	609	318	516.626	122	112	66	100.553	5.13787	2.36117	4.61128e-09	6.76937e-07	up	yes	chrKB742437.1:174115-197233:-	gi|704561273|ref|XP_010182799.1|	2114	0	PREDICTED: gamma-aminobutyric acid receptor subunit gamma-4, partial [Mesitornis unicolor]	gi|541973199|ref|XM_005439982.1|	1043	0	PREDICTED: Falco cherrug gamma-aminobutyric acid receptor subunit gamma-4-like (LOC102059356), mRNA	P34904	794	0	Gamma-aminobutyric acid receptor subunit gamma-4	.	.	.	.	pfam02931	Neur_chan_LBD	Neurotransmitter-gated ion-channel ligand binding domain. This family is the extracellular ligand binding domain of these ion channels. This domain forms a pentameric arrangement in the known structure.	GO:1902476|chloride transmembrane transport;GO:0007214|gamma-aminobutyric acid signaling pathway;GO:0050877|neurological system process;GO:0042391|regulation of membrane potential;GO:0042493|response to drug;GO:0007268|synaptic transmission;	GO:0030054|cell junction;GO:0034707|chloride channel complex;GO:1902711|GABA-A receptor complex;GO:0005887|integral component of plasma membrane;GO:0043005|neuron projection;GO:0045211|postsynaptic membrane;GO:0045202|synapse;	GO:0005254|chloride channel activity;GO:0004890|GABA-A receptor activity;GO:0005237|inhibitory extracellular ligand-gated ion channel activity;	K05186	GABRG; gmma-aminobutyric acid receptor subunit gamma
ENSAPLG00000014979	449	2681	642	1244	280	178	141	203.082	6.12557	2.61484	5.19546e-08	6.20797e-06	up	yes	chrKB744710.1:166468-182409:-	gi|514787530|ref|XP_005029285.1|	910	4e-118	PREDICTED: reticulon-1-A isoform X3 [Anas platyrhynchos]	gi|541970382|ref|XM_005439049.1|	1257	0	PREDICTED: Falco cherrug reticulon 1 (RTN1), transcript variant X2, mRNA	Q6IFY7	322	7e-107	Reticulon-1-A	.	.	.	.	pfam02453	Reticulon	Reticulon. Reticulon, also know as neuroendocrine-specific protein (NSP), is a protein of unknown function which associates with the endoplasmic reticulum. This family represents the C-terminal domain of the three reticulon isoforms and their homologues.	.	GO:0005789|endoplasmic reticulum membrane;GO:0016021|integral component of membrane;GO:0005634|nucleus;	.	.	.
ENSAPLG00000003119	37	175	30	81.3233	16	12	10	12.9164	6.29613	2.65447	0.000582276	0.0192188	up	yes	chrKB743517.1:71919-75271:+	gi|676712666|gb|KFO86959.1|	857	1e-110	Regulating synaptic membrane exocytosis protein 3 [Buceros rhinoceros silvestris]	gi|513221313|ref|XM_425785.3|	372	0	PREDICTED: Gallus gallus regulating synaptic membrane exocytosis 3 (RIMS3), transcript variant X3, mRNA	Q9UJD0	262	6e-84	Regulating synaptic membrane exocytosis protein 3	.	.	.	.	pfam00168	C2	C2 domain.	GO:0098779|mitophagy in response to mitochondrial depolarization;GO:0017156|calcium ion-dependent exocytosis;GO:0006836|neurotransmitter transport;GO:0042391|regulation of membrane potential;GO:2000300|regulation of synaptic vesicle exocytosis;	GO:0030054|cell junction;GO:0048786|presynaptic active zone;	GO:0044325|ion channel binding;	K15298	RIMS3, RIM3; regulating synaptic membrane exocytosis protein 3
ENSAPLG00000009860	85	336	453	260.075	122	93	71	96.8628	2.68498	1.42491	0.00178644	0.0462794	up	yes	chrKB743336.1:8249-12751:+	gi|874481241|ref|XP_012957600.1|	754	3e-98	PREDICTED: interferon-induced, double-stranded RNA-activated protein kinase [Anas platyrhynchos]	gi|468181284|gb|KC282427.1|	193	2e-95	Anser cygnoides RNA-dependent protein kinase (PKR) mRNA, partial cds	Q9NIV1	126	2e-32	Eukaryotic translation initiation factor 2-alpha kinase	.	.	.	.	pfam00069	Pkinase	Protein kinase domain.	GO:0010508|positive regulation of autophagy;GO:0006468|protein phosphorylation;GO:0010389|regulation of G2/M transition of mitotic cell cycle;GO:0006417|regulation of translation;GO:0006986|response to unfolded protein;	GO:0005789|endoplasmic reticulum membrane;GO:0016021|integral component of membrane;	GO:0005524|ATP binding;GO:0004686|elongation factor-2 kinase activity;GO:0004672|protein kinase activity;	.	.
ENSAPLG00000013893	18547	1386	2190	8447.51	594	354	434	477.012	17.7092	4.14643	5.53138e-21	3.41043e-18	up	yes	chrKB742811.1:937570-955632:+	gi|483517535|gb|EOB04017.1|	267	7e-23	hypothetical protein Anapl_04911 [Anas platyrhynchos]	gi|513215164|ref|XM_003642387.2|	600	0	PREDICTED: Gallus gallus elastin (supravalvular aortic stenosis, Williams-Beuren syndrome) (ELN), transcript variant 2, mRNA	.	.	.	.	.	.	.	.	pfam05403	Plasmodium_HRP	Plasmodium histidine-rich protein (HRPII/III). This family consists of several histidine-rich protein II and III sequence from Plasmodium falciparum.	.	.	.	.	.
ENSAPLG00000015835	3	49	0	17.7308	1	0	0	0.337103	52.5977	5.71693	0.0019296	0.0491618	up	yes	chrKB742686.1:569664-579337:+	gi|363740639|ref|XP_003642358.1|	4822	0	PREDICTED: myosin heavy chain, skeletal muscle, adult isoform X1 [Gallus gallus]	gi|513213266|ref|XM_003642310.2|	2278	0	PREDICTED: Gallus gallus myosin, heavy chain 1G, skeletal muscle (similar to human myosin, heavy chain 1, skeletal muscle, adult) (MYH1G), transcript variant X1, mRNA	P13538	1765	0	Myosin heavy chain, skeletal muscle, adult	SPCC645.05c	746	0	COG5022	pfam00063	Myosin_head	Myosin head (motor domain).	.	GO:0030016|myofibril;GO:0032982|myosin filament;	GO:0005524|ATP binding;GO:0003774|motor activity;	K10352	MYH; myosin heavy chain
ENSAPLG00000013948	2845	195	516	1334.64	446	246	182	295.488	4.51675	2.17528	0.000764154	0.0238435	up	yes	chrKB743696.1:754943-757596:-	gi|514769102|ref|XP_005025080.1|	1919	0	PREDICTED: LOW QUALITY PROTEIN: vitronectin [Anas platyrhynchos]	gi|543721984|ref|XM_005502124.1|	642	0	PREDICTED: Columba livia vitronectin (VTN), partial mRNA	P04004	465	1e-158	Vitronectin	.	.	.	.	pfam01033	Somatomedin_B	Somatomedin B domain.	GO:0007155|cell adhesion;GO:0033627|cell adhesion mediated by integrin;GO:0007160|cell-matrix adhesion;GO:0035987|endodermal cell differentiation;GO:0030198|extracellular matrix organization;GO:0006955|immune response;GO:0045087|innate immune response;GO:0030195|negative regulation of blood coagulation;GO:0010951|negative regulation of endopeptidase activity;GO:0048709|oligodendrocyte differentia…	GO:0071062|alphav-beta3 integrin-vitronectin complex;GO:0072562|blood microparticle;GO:0070062|extracellular exosome;GO:0031012|extracellular matrix;GO:0005576|extracellular region;GO:0005615|extracellular space;GO:0005578|proteinaceous extracellular matrix;	GO:0050840|extracellular matrix binding;GO:0008201|heparin binding;GO:0005178|integrin binding;GO:0030247|polysaccharide binding;GO:0005044|scavenger receptor activity;	K06251	VTN; vitronectin
ENSAPLG00000010358	1572	2208	3433	2228.78	5245	8683	13645	9740.6	0.228814	-2.12775	6.33172e-06	0.000466972	down	yes	chrKB742777.1:709056-759978:+	gi|874461372|ref|XP_012950963.1|	3579	0	PREDICTED: calpain-6 isoform X2 [Anas platyrhynchos]	gi|513181227|ref|XM_420313.4|	1641	0	PREDICTED: Gallus gallus calpain 6 (CAPN6), transcript variant X3, mRNA	O08688	793	0	Calpain-5	.	.	.	.	pfam00648	Peptidase_C2	Calpain family cysteine protease.	GO:0060014|granulosa cell differentiation;GO:0001553|luteinization;GO:0001541|ovarian follicle development;GO:0006508|proteolysis;	GO:0009986|cell surface;GO:0005737|cytoplasm;GO:0070062|extracellular exosome;GO:0005925|focal adhesion;	GO:0004198|calcium-dependent cysteine-type endopeptidase activity;	K08574	CAPN5; calpain-5 [EC:3.4.22.-]
ENSAPLG00000001520	66	496	83	214.407	29	57	12	31.5001	6.80654	2.76692	0.000773826	0.0239033	up	yes	chrKB742689.1:875386-876645:+	gi|514721629|ref|XP_005014027.1|	2191	0	PREDICTED: carbohydrate sulfotransferase 1 [Anas platyrhynchos]	gi|541969211|ref|XM_005438717.1|	1035	0	PREDICTED: Falco cherrug carbohydrate (keratan sulfate Gal-6) sulfotransferase 1 (CHST1), mRNA	O43916	707	0	Carbohydrate sulfotransferase 1	.	.	.	.	pfam00685	Sulfotransfer_1	Sulfotransferase domain.	GO:0005975|carbohydrate metabolic process;GO:0006012|galactose metabolic process;GO:0030203|glycosaminoglycan metabolic process;GO:0006954|inflammatory response;GO:0018146|keratan sulfate biosynthetic process;GO:0042339|keratan sulfate metabolic process;GO:0005976|polysaccharide metabolic process;GO:0044281|small molecule metabolic process;GO:0006790|sulfur compound metabolic process;	GO:0000139|Golgi membrane;GO:0016021|integral component of membrane;	GO:0045130|keratan sulfotransferase activity;GO:0008146|sulfotransferase activity;	K01022	CHST1; keratan sulfate 6-sulfotransferase 1 [EC:2.8.2.21]
ENSAPLG00000002775	13	399	65	155.964	32	24	19	25.4382	6.1311	2.61615	2.23973e-05	0.00138648	up	yes	chrKB743106.1:268523-350395:-	gi|729765179|ref|XP_010579675.1|	3547	0	PREDICTED: kin of IRRE-like protein 3 isoform X1 [Haliaeetus leucocephalus]	gi|513222022|ref|XM_004947961.1|	1760	0	PREDICTED: Gallus gallus kin of IRRE like 3 (Drosophila) (KIRREL3), transcript variant X4, mRNA	Q8IZU9	1271	0	Kin of IRRE-like protein 3	.	.	.	.	pfam07679	I-set	Immunoglobulin I-set domain.	GO:0072102|glomerulus morphogenesis;GO:0030097|hemopoiesis;GO:0002121|inter-male aggressive behavior;GO:0001764|neuron migration;GO:0048812|neuron projection morphogenesis;GO:0021740|principal sensory nucleus of trigeminal nerve development;	GO:0030424|axon;GO:0043198|dendritic shaft;GO:0005576|extracellular region;GO:0016021|integral component of membrane;GO:0005886|plasma membrane;	.	.	.
ENSAPLG00000016022	196	414	267	284.625	121	111	70	101.496	2.8043	1.48764	0.00131781	0.0366657	up	yes	chrKB742823.1:453953-461076:+	gi|874463444|ref|XP_012951646.1|	2925	0	PREDICTED: LOW QUALITY PROTEIN: caspase recruitment domain-containing protein 10, partial [Anas platyrhynchos]	gi|527264743|ref|XM_005150537.1|	365	0	PREDICTED: Melopsittacus undulatus caspase recruitment domain family, member 10 (LOC101874362), mRNA	Q9BWT7	597	0	Caspase recruitment domain-containing protein 10	.	.	.	.	pfam04111	APG6	Autophagy protein Apg6. In yeast, 15 Apg proteins coordinate the formation of autophagosomes. Autophagy is a bulk degradation process induced by starvation in eukaryotic cells. Apg6/Vps30p has two distinct functions in the autophagic process, either associated with the membrane or in a retrieval step of the carboxypeptidase Y sorting pathway.	GO:0007250|activation of NF-kappaB-inducing kinase activity;GO:0006461|protein complex assembly;GO:0042981|regulation of apoptotic process;	GO:0032449|CBM complex;GO:0005737|cytoplasm;	GO:0030159|receptor signaling complex scaffold activity;	.	.
ENSAPLG00000007208	712	1432	947	1003.99	517	612	354	496.382	2.02261	1.01622	0.0010184	0.0298434	up	yes	chrKB744586.1:88549-113098:-	gi|449273755|gb|EMC83164.1|	1022	2e-139	Ras-related protein Rab-26, partial [Columba livia]	gi|543358393|ref|XM_005523093.1|	476	0	PREDICTED: Pseudopodoces humilis RAB26, member RAS oncogene family (RAB26), mRNA	Q9ULW5	366	2e-127	Ras-related protein Rab-26	.	.	.	.	pfam00071	Ras	Ras family. Includes sub-families Ras, Rab, Rac, Ral, Ran, Rap Ypt1 and more. Shares P-loop motif with GTP_EFTU, arf and myosin_head. See pfam00009 pfam00025, pfam00063. As regards Rab GTPases, these are important regulators of vesicle formation, motility and fusion. They share a fold in common with all Ras GTPases: this is a six-stranded beta-sheet surrounded by five alpha-helices.	GO:0035272|exocrine system development;GO:0043001|Golgi to plasma membrane protein transport;GO:0009306|protein secretion;GO:0032482|Rab protein signal transduction;GO:0045055|regulated secretory pathway;GO:0017157|regulation of exocytosis;GO:0006904|vesicle docking involved in exocytosis;	GO:0005768|endosome;GO:0000139|Golgi membrane;GO:0031226|intrinsic component of plasma membrane;GO:0005886|plasma membrane;GO:0030667|secretory granule membrane;GO:0030658|transport vesicle membrane;	GO:0019002|GMP binding;GO:0005525|GTP binding;GO:0003924|GTPase activity;	K07913	RAB26; Ras-related protein Rab-26
ENSAPLG00000012608	50	111	196	106.232	14	9	3	8.58572	12.3731	3.62914	2.13006e-06	0.000177474	up	yes	chrKB742714.1:327565-328068:-	gi|483519269|gb|EOB05112.1|	637	5e-80	von Willebrand factor A domain-containing protein 2, partial [Anas platyrhynchos]	gi|543734518|ref|XM_005508200.1|	201	8e-100	PREDICTED: Columba livia von Willebrand factor A domain containing 2 (VWA2), mRNA	Q6DCQ6	161	1e-45	von Willebrand factor A domain-containing protein 2	.	.	.	.	pfam00092	VWA	von Willebrand factor type A domain.	.	GO:0005604|basement membrane;GO:0005615|extracellular space;	.	.	.
ENSAPLG00000012605	105	221	262	181.8	795	1148	1242	1100.27	0.165232	-2.59744	1.2463e-07	1.38205e-05	down	yes	chrKB742911.1:204826-213003:-	gi|514735792|ref|XP_005017394.1|	3807	0	PREDICTED: protein-glutamine gamma-glutamyltransferase 4 [Anas platyrhynchos]	gi|57530756|ref|NM_001006368.1|	1300	0	Gallus gallus transglutaminase 4 (prostate) (TGM4), mRNA	P49221	676	0	Protein-glutamine gamma-glutamyltransferase 4	.	.	.	.	pfam00868	Transglut_N	Transglutaminase family.	GO:0018149|peptide cross-linking;	GO:0005737|cytoplasm;GO:0070062|extracellular exosome;GO:0031012|extracellular matrix;GO:0005794|Golgi apparatus;	GO:0046872|metal ion binding;GO:0003810|protein-glutamine gamma-glutamyltransferase activity;	K05621	TGM4; transglutaminase 4 [EC:2.3.2.13]
ENSAPLG00000011219	20	2740	14	935.727	1	38	21	19.9499	46.904	5.55164	1.24268e-05	0.000815092	up	yes	chrKB743248.1:58297-61765:-	gi|874478741|ref|XP_012956716.1|	3236	0	PREDICTED: immunoglobulin superfamily containing leucine-rich repeat protein 2 [Anas platyrhynchos]	gi|113206125|ref|NM_001044667.1|	1322	0	Gallus gallus immunoglobulin superfamily containing leucine-rich repeat 2 (ISLR2), mRNA	Q6UXK2	637	0	Immunoglobulin superfamily containing leucine-rich repeat protein 2	SPy1798	53.5	2e-06	COG4886	pfam07679	I-set	Immunoglobulin I-set domain.	GO:0045773|positive regulation of axon extension;	GO:0009986|cell surface;GO:0016021|integral component of membrane;GO:0005886|plasma membrane;	.	.	.
ENSAPLG00000008611	84	130	211	130.002	403	501	289	399.219	0.325641	-1.61865	0.00130858	0.0364746	down	yes	chrKB742414.1:63943-68314:-	gi|902888864|ref|XP_013033960.1|	729	5e-95	PREDICTED: gastrotropin isoform X2 [Anser cygnoides domesticus]	gi|543724845|ref|XM_005503508.1|	311	7e-161	PREDICTED: Columba livia fatty acid binding protein 6, ileal (FABP6), mRNA	P51162	190	1e-60	Gastrotropin	.	.	.	.	pfam14651	Lipocalin_7	Lipocalin / cytosolic fatty-acid binding protein family. Lipocalins are transporters for small hydrophobic molecules, such as lipids, steroid hormones, bilins, and retinoids. The family also encompasses the enzyme prostaglandin D synthase (EC:5.3.99.2).	GO:0008206|bile acid metabolic process;	GO:0005737|cytoplasm;	GO:0008289|lipid binding;GO:0005215|transporter activity;	K08755	FABP6; fatty acid-binding protein 6, ileal (gastrotropin)
ENSAPLG00000004005	322	898	1209	732.675	230	391	318	319.558	2.29277	1.19709	0.000215732	0.00901162	up	yes	chrKB743915.1:201221-214608:-	gi|525024613|ref|XP_005059775.1|	977	2e-132	PREDICTED: rho-related GTP-binding protein RhoN, partial [Ficedula albicollis]	gi|543376674|ref|XM_005531488.1|	444	0	PREDICTED: Pseudopodoces humilis Rho family GTPase 2 (RND2), mRNA	P52198	302	9e-103	Rho-related GTP-binding protein RhoN	.	.	.	.	pfam00071	Ras	Ras family. Includes sub-families Ras, Rab, Rac, Ral, Ran, Rap Ypt1 and more. Shares P-loop motif with GTP_EFTU, arf and myosin_head. See pfam00009 pfam00025, pfam00063. As regards Rab GTPases, these are important regulators of vesicle formation, motility and fusion. They share a fold in common with all Ras GTPases: this is a six-stranded beta-sheet surrounded by five alpha-helices.	GO:0048672|positive regulation of collateral sprouting;GO:0007165|signal transduction;GO:0007264|small GTPase mediated signal transduction;	GO:0002080|acrosomal membrane;GO:0005769|early endosome;	GO:0005525|GTP binding;GO:0003924|GTPase activity;	K07858	RND2; Rho family GTPase 2
ENSAPLG00000008826	8	796	11	274.441	42	11	19	24.9346	11.0065	3.46028	0.000129332	0.0060778	up	yes	chrKB743111.1:147893-176530:+	gi|6755588|ref|NP_035558.1|	1069	9e-140	synaptosomal-associated protein 25 isoform a [Mus musculus]	gi|543739727|ref|XM_005510704.1|	1680	0	PREDICTED: Columba livia synaptosomal-associated protein, 25kDa (SNAP25), transcript variant X1, mRNA	P60881	416	4e-141	Synaptosomal-associated protein 25	.	.	.	.	pfam05739	SNARE	SNARE domain. Most if not all vesicular membrane fusion events in eukaryotic cells are believed to be mediated by a conserved fusion machinery, the SNARE [soluble N-ethylmaleimide-sensitive factor (NSF) attachment protein (SNAP) receptors] machinery. The SNARE domain is thought to act as a protein-protein interaction module in the assembly of a SNARE protein complex.	GO:0007409|axonogenesis;GO:0048791|calcium ion-dependent exocytosis of neurotransmitter;GO:0016197|endosomal transport;GO:0006887|exocytosis;GO:0030252|growth hormone secretion;GO:0007616|long-term memory;GO:0046887|positive regulation of hormone secretion;GO:0032024|positive regulation of insulin secretion;GO:0071805|potassium ion transmembrane transport;GO:0010975|regulation of neuron projectio…	GO:0015629|actin cytoskeleton;GO:0030424|axon;GO:0044295|axonal growth cone;GO:0030054|cell junction;GO:0005737|cytoplasm;GO:0005829|cytosol;GO:0005768|endosome;GO:0030175|filopodium;GO:0030426|growth cone;GO:0043229|intracellular organelle;GO:0030027|lamellipodium;GO:0016020|membrane;GO:0045121|membrane raft;GO:0043005|neuron projection;GO:0043025|neuronal cell body;GO:0048471|perinuclear region…	GO:0048306|calcium-dependent protein binding;GO:0044325|ion channel binding;GO:0017022|myosin binding;GO:0019904|protein domain specific binding;GO:0047485|protein N-terminus binding;GO:0005484|SNAP receptor activity;GO:0000149|SNARE binding;GO:0017075|syntaxin-1 binding;GO:0005249|voltage-gated potassium channel activity;	K18211	SNAP25; synaptosomal-associated protein 25
ENSAPLG00000002510	269	471	185	312.723	127	94	72	99.241	3.15115	1.65588	0.000272604	0.0107234	up	yes	chrKB745267.1:43273-52534:-	gi|483497728|gb|EOA93944.1|	1653	0	Transmembrane protein 108, partial [Anas platyrhynchos]	gi|513169327|ref|XM_418792.4|	770	0	PREDICTED: Gallus gallus transmembrane protein 108 (TMEM108), transcript variant X3, mRNA	Q6UXF1	350	4e-113	Transmembrane protein 108	.	.	.	.	pfam09483	HpaP	Type III secretion protein (HpaP). This entry represents proteins encoded by genes which are always found in type III secretion operons, although their function in the processes of secretion and virulence is unclear. Hpa stands for Hrp-associated gene, where Hrp stands for hypersensitivity response and virulence. see also PMID:18584024	.	GO:0016021|integral component of membrane;	.	.	.
ENSAPLG00000012044	576	617	253	501.956	82	108	114	104.818	4.78884	2.25968	1.59196e-08	2.1525e-06	up	yes	chrKB745320.1:160349-243702:-	gi|677304225|gb|KFP86653.1|	1159	2e-145	Collagen alpha-1(XIII) chain, partial [Apaloderma vittatum]	gi|513190617|ref|XM_004942005.1|	833	0	PREDICTED: Gallus gallus collagen, type XIII, alpha 1 (COL13A1), transcript variant X7, mRNA	Q9R1N9	374	7e-116	Collagen alpha-1(XIII) chain	.	.	.	.	pfam01391	Collagen	Collagen triple helix repeat (20 copies). Members of this family belong to the collagen superfamily. Collagens are generally extracellular structural proteins involved in formation of connective tissue structure. The alignment contains 20 copies of the G-X-Y repeat that forms a triple helix. The first position of the repeat is glycine, the second and third positions can be any residue but are fre…	GO:0030154|cell differentiation;GO:0007160|cell-matrix adhesion;GO:0001958|endochondral ossification;GO:0001763|morphogenesis of a branching structure;GO:0016337|single organismal cell-cell adhesion;	GO:0005911|cell-cell junction;GO:0005581|collagen trimer;GO:0016021|integral component of membrane;GO:0005886|plasma membrane;	GO:0008201|heparin binding;	K16617	COL13A; collagen, type XIII, alpha
ENSAPLG00000016208	705	1865	700	1085.8	479	431	306	410.684	2.64389	1.40266	7.10078e-06	0.000507675	up	yes	chrKB743228.1:112861-114899:-	gi|514752941|ref|XP_005021240.1|	1523	0	PREDICTED: tricarboxylate transport protein, mitochondrial, partial [Anas platyrhynchos]	gi|543749018|ref|XM_005515186.1|	691	0	PREDICTED: Columba livia solute carrier family 25 (mitochondrial carrier; citrate transporter), member 1 (SLC25A1), mRNA	P53007	489	3e-173	Tricarboxylate transport protein, mitochondrial	.	.	.	.	pfam00153	Mito_carr	Mitochondrial carrier protein.	GO:0005975|carbohydrate metabolic process;GO:0044255|cellular lipid metabolic process;GO:0015746|citrate transport;GO:0006094|gluconeogenesis;GO:0006006|glucose metabolic process;GO:0035338|long-chain fatty-acyl-CoA biosynthetic process;GO:0044281|small molecule metabolic process;GO:0019432|triglyceride biosynthetic process;	GO:0070062|extracellular exosome;GO:0016021|integral component of membrane;GO:0005743|mitochondrial inner membrane;GO:0005634|nucleus;	GO:0015137|citrate transmembrane transporter activity;	.	.
ENSAPLG00000003642	5039	7520	4352	5639.02	3007	2461	2431	2706.48	2.08353	1.05903	7.01673e-06	0.000507675	up	yes	chrKB744395.1:55586-129758:+	gi|768379292|ref|XP_011587219.1|	8732	0	PREDICTED: dysferlin [Aquila chrysaetos canadensis]	gi|543745824|ref|XM_005513646.1|	2103	0	PREDICTED: Columba livia dysferlin, limb girdle muscular dystrophy 2B (autosomal recessive) (DYSF), transcript variant X4, mRNA	A6QQP7	2986	0	Dysferlin	.	.	.	.	pfam08150	FerB	FerB (NUC096) domain. This is central domain B in proteins of the Ferlin family.	GO:0001778|plasma membrane repair;GO:0006906|vesicle fusion;	GO:0030659|cytoplasmic vesicle membrane;GO:0016021|integral component of membrane;GO:0005886|plasma membrane;GO:0042383|sarcolemma;	GO:0005509|calcium ion binding;GO:0005543|phospholipid binding;	K18261	DYSF; dysferlin
ENSAPLG00000014332	136	210	44	136.299	21	43	20	27.7875	4.90505	2.29427	0.000307838	0.0117819	up	yes	chrKB743696.1:759757-765907:+	gi|874488697|ref|XP_012960058.1|	3670	0	PREDICTED: sterile alpha and TIR motif-containing protein 1 [Anas platyrhynchos]	gi|541972973|ref|XM_005439903.1|	1474	0	PREDICTED: Falco cherrug sterile alpha and TIR motif containing 1 (SARM1), mRNA	Q6PDS3	1008	0	Sterile alpha and TIR motif-containing protein 1	.	.	.	.	pfam13676	TIR_2	TIR domain. This is a family of bacterial Toll-like receptors.	GO:0045087|innate immune response;GO:0042981|regulation of apoptotic process;GO:0048814|regulation of dendrite morphogenesis;GO:1901214|regulation of neuron death;GO:0009749|response to glucose;GO:0007165|signal transduction;	GO:0030424|axon;GO:0030054|cell junction;GO:0005737|cytoplasm;GO:0030425|dendrite;GO:0031315|extrinsic component of mitochondrial outer membrane;GO:0005874|microtubule;GO:0015630|microtubule cytoskeleton;GO:0005739|mitochondrion;GO:0045202|synapse;	.	.	.
ENSAPLG00000009886	13499	2798	7073	8114.52	3105	2359	2225	2627.82	3.08793	1.62664	9.21024e-09	1.31451e-06	up	yes	chrKB742710.1:304788-324168:-	gi|723566316|ref|XP_010303749.1|	2146	0	PREDICTED: sushi repeat-containing protein SRPX, partial [Balearica regulorum gibbericeps]	gi|513163219|ref|XM_004934617.1|	1019	0	PREDICTED: Gallus gallus sushi-repeat containing protein, X-linked (SRPX), transcript variant X6, mRNA	P78539	671	0	Sushi repeat-containing protein SRPX	.	.	.	.	pfam13778	DUF4174	Domain of unknown function (DUF4174). This domain of unknown function is found in a putative tumor suppressor gene and in a ligand for the the urokinase-type plasminogen activator receptor, which plays a role in cellular migration and adhesion.	GO:0006914|autophagy;GO:0007155|cell adhesion;GO:0060244|negative regulation of cell proliferation involved in contact inhibition;GO:0001845|phagolysosome assembly;GO:2001241|positive regulation of extrinsic apoptotic signaling pathway in absence of ligand;GO:0034976|response to endoplasmic reticulum stress;	GO:0005776|autophagosome;GO:0009986|cell surface;GO:0005783|endoplasmic reticulum;GO:0016020|membrane;	.	.	.
ENSAPLG00000009882	221	232	228	223.557	934	1108	1559	1260.3	0.177385	-2.49505	5.50778e-07	5.05339e-05	down	yes	chrKB742602.1:50262-75627:-	gi|874453920|ref|XP_012948390.1|	4672	0	PREDICTED: LOW QUALITY PROTEIN: complement component C6 [Anas platyrhynchos]	gi|541953220|ref|XM_005432927.1|	1554	0	PREDICTED: Falco cherrug complement component 6 (C6), mRNA	P61134	1108	0	Complement component C6	.	.	.	.	pfam01823	MACPF	MAC/Perforin domain. The membrane-attack complex (MAC) of the complement system forms transmembrane channels. These channels disrupt the phospholipid bilayer of target cells, leading to cell lysis and death. A number of proteins participate in the assembly of the MAC. Freshly activated C5b binds to C6 to form a C5b-6 complex, then to C7 forming the C5b-7 complex. The C5b-7 complex binds to C8, wh…	GO:0006958|complement activation, classical pathway;GO:0019835|cytolysis;GO:0045087|innate immune response;	GO:0005576|extracellular region;GO:0005579|membrane attack complex;	.	K03995	C6; complement component 6
ENSAPLG00000006282	22	1215	75	437.303	47	89	109	85.3833	5.12165	2.35661	0.000341704	0.012973	up	yes	chrKB742975.1:171630-248313:-	gi|874469696|ref|XP_005018247.2|	3983	0	PREDICTED: cadherin-7 [Anas platyrhynchos]	gi|167860145|ref|NM_204187.2|	2130	0	Gallus gallus cadherin 7, type 2 (CDH7), mRNA	Q90763	1450	0	Cadherin-7	.	.	.	.	pfam01049	Cadherin_C	Cadherin cytoplasmic region. Cadherins are vital in cell-cell adhesion during tissue differentiation. Cadherins are linked to the cytoskeleton by catenins. Catenins bind to the cytoplasmic tail of the cadherin. Cadherins cluster to form foci of homophilic binding units. A key determinant to the strength of the binding that it is mediated by cadherins is the juxtamembrane region of the cadherin. T…	GO:0001502|cartilage condensation;GO:0016477|cell migration;GO:0060591|chondroblast differentiation;GO:0007156|homophilic cell adhesion via plasma membrane adhesion molecules;GO:0060173|limb development;GO:0042060|wound healing;	GO:0016021|integral component of membrane;GO:0005886|plasma membrane;	GO:0005509|calcium ion binding;	K06799	CDH7; cadherin 7, type 2
ENSAPLG00000008282	331	49730	449	17018.8	216	455	172	276.3	61.5952	5.94475	6.99343e-21	4.14603e-18	up	yes	chrKB743061.1:447608-454310:-	gi|514744311|ref|XP_005019169.1|	2355	0	PREDICTED: secretogranin-1 [Anas platyrhynchos]	gi|529425289|ref|XM_005232427.1|	764	0	PREDICTED: Falco peregrinus chromogranin B (secretogranin 1) (CHGB), mRNA	Q9GLG4	95.5	5e-19	Secretogranin-1	.	.	.	.	pfam01271	Granin	Granin (chromogranin or secretogranin).	GO:0006887|exocytosis;	GO:0005576|extracellular region;GO:0030141|secretory granule;	.	.	.
ENSAPLG00000010333	1282	608	1202	1017.97	609	529	340	497.133	2.04768	1.03399	0.00118309	0.0333994	up	yes	chrKB742619.1:1760838-1881452:-	gi|514716447|ref|XP_005012790.1|	6134	0	PREDICTED: A disintegrin and metalloproteinase with thrombospondin motifs 3 isoform X3 [Anas platyrhynchos]	gi|513183324|ref|XM_426316.4|	2919	0	PREDICTED: Gallus gallus ADAM metallopeptidase with thrombospondin type 1 motif, 3 (ADAMTS3), transcript variant X2, mRNA	O15072	1985	0	A disintegrin and metalloproteinase with thrombospondin motifs 3	.	.	.	.	pfam05986	ADAM_spacer1	ADAM-TS Spacer 1. This family represents the Spacer-1 region from the ADAM-TS family of metalloproteinases.	GO:0032964|collagen biosynthetic process;GO:0030574|collagen catabolic process;GO:0030199|collagen fibril organization;GO:0043206|extracellular fibril organization;GO:0030198|extracellular matrix organization;GO:1900748|positive regulation of vascular endothelial growth factor signaling pathway;GO:0016485|protein processing;GO:0010573|vascular endothelial growth factor production;	GO:0070062|extracellular exosome;GO:0005576|extracellular region;GO:0005615|extracellular space;GO:0005578|proteinaceous extracellular matrix;	GO:0004175|endopeptidase activity;GO:0008201|heparin binding;GO:0004222|metalloendopeptidase activity;GO:0008270|zinc ion binding;	K08619	ADAMTS3; a disintegrin and metalloproteinase with thrombospondin motifs 3 [EC:3.4.24.-]
ENSAPLG00000004280	2125	4070	8583	4359.38	1811	2168	1526	1858.85	2.34521	1.22971	6.96937e-08	8.13587e-06	up	yes	chrKB743233.1:2142-3440:+	gi|514753018|ref|XP_005021259.1|	655	2e-85	PREDICTED: avidin [Anas platyrhynchos]	gi|23507704|gb|AF545846.1|	117	5e-53	Meleagris gallopavo avidin mRNA, partial cds	P02701	172	2e-53	Avidin	.	.	.	.	pfam01382	Avidin	Avidin family.	.	GO:0005576|extracellular region;	.	.	.
ENSAPLG00000016085	79	343	15	151.098	54	41	24	39.8943	3.78746	1.92123	0.00156426	0.0422267	up	yes	chrKB742659.1:696701-704263:-	gi|874456354|ref|XP_012949214.1|	1389	0	PREDICTED: AF4/FMR2 family member 3 [Anas platyrhynchos]	gi|513164232|ref|XM_004938503.1|	660	0	PREDICTED: Gallus gallus AF4/FMR2 family, member 3 (AFF3), transcript variant X4, mRNA	P51826	339	3e-105	AF4/FMR2 family member 3	.	.	.	.	pfam05110	AF-4	AF-4 proto-oncoprotein. This family consists of AF4 (Proto-oncogene AF4) and FMR2 (Fragile X E mental retardation syndrome) nuclear proteins. These proteins have been linked to human diseases such as acute lymphoblastic leukaemia and mental retardation. The family also contains a Drosophila AF4 protein homologue Lilliputian which contains an AT-hook domain. Lilliputian represents a novel pair-rul…	GO:0035116|embryonic hindlimb morphogenesis;GO:0006355|regulation of transcription, DNA-templated;GO:0034612|response to tumor necrosis factor;GO:0006351|transcription, DNA-templated;	GO:0005737|cytoplasm;GO:0005654|nucleoplasm;GO:0005634|nucleus;	GO:0003690|double-stranded DNA binding;	K15195	AFF3; AF4/FMR2 family member 3
ENSAPLG00000013044	1715	356	905	1032.69	496	390	342	418.401	2.46818	1.30345	3.63174e-05	0.00204305	up	yes	chrKB742668.1:1389291-1392046:-	gi|698419288|ref|XP_009813286.1|	797	2e-105	PREDICTED: peptidyl-prolyl cis-trans isomerase FKBP7, partial [Gavia stellata]	gi|543726013|ref|XM_005504076.1|	484	0	PREDICTED: Columba livia FK506 binding protein 7 (FKBP7), partial mRNA	Q5RET2	249	1e-81	Peptidyl-prolyl cis-trans isomerase FKBP7	YDR519w	72	4e-15	COG0545	pfam00254	FKBP_C	FKBP-type peptidyl-prolyl cis-trans isomerase.	GO:0006457|protein folding;	GO:0005788|endoplasmic reticulum lumen;	GO:0005509|calcium ion binding;GO:0003755|peptidyl-prolyl cis-trans isomerase activity;	K09573	FKBP7; FK506-binding protein 7 [EC:5.2.1.8]
ENSAPLG00000005718	57	371	20	152.967	9	6	3	6.00606	25.4687	4.67065	4.65958e-11	1.07198e-08	up	yes	chrKB742983.1:98475-220273:-	gi|483514699|gb|EOB02216.1|	1133	7e-156	Ras-related protein Rab-3C, partial [Anas platyrhynchos]	gi|529444648|ref|XM_005241979.1|	534	0	PREDICTED: Falco peregrinus RAB3C, member RAS oncogene family (RAB3C), mRNA	Q96E17	423	4e-150	Ras-related protein Rab-3C	.	.	.	.	pfam00071	Ras	Ras family. Includes sub-families Ras, Rab, Rac, Ral, Ran, Rap Ypt1 and more. Shares P-loop motif with GTP_EFTU, arf and myosin_head. See pfam00009 pfam00025, pfam00063. As regards Rab GTPases, these are important regulators of vesicle formation, motility and fusion. They share a fold in common with all Ras GTPases: this is a six-stranded beta-sheet surrounded by five alpha-helices.	GO:0019882|antigen processing and presentation;GO:0006886|intracellular protein transport;GO:0009306|protein secretion;GO:0032482|Rab protein signal transduction;GO:0017157|regulation of exocytosis;GO:0016079|synaptic vesicle exocytosis;GO:0006904|vesicle docking involved in exocytosis;	GO:0005829|cytosol;GO:0005768|endosome;GO:0048471|perinuclear region of cytoplasm;GO:0005886|plasma membrane;GO:0030667|secretory granule membrane;GO:0008021|synaptic vesicle;GO:0031982|vesicle;	GO:0005525|GTP binding;GO:0003924|GTPase activity;GO:0031489|myosin V binding;	K07883	RAB3C; Ras-related protein Rab-3C
ENSAPLG00000003718	33	638	24	234.402	23	22	26	24.5704	9.53998	3.25399	3.47617e-09	5.35817e-07	up	yes	chrKB743540.1:91616-135863:+	gi|354480456|ref|XP_003502423.1|	328	2e-36	PREDICTED: complexin-1 [Cricetulus griseus]	gi|513231516|ref|XM_424869.4|	326	3e-169	PREDICTED: Gallus gallus complexin 2 (CPLX2), transcript variant X2, mRNA	P63041	127	2e-36	Complexin-1	.	.	.	.	pfam05835	Synaphin	Synaphin protein. This family consists of several eukaryotic synaphin 1 and 2 proteins. Synaphin/complexin is a cytosolic protein that preferentially binds to syntaxin within the SNARE complex. Synaphin promotes SNAREs to form precomplexes that oligomerise into higher order structures. A peptide from the central, syntaxin binding domain of synaphin competitively inhibits these two proteins from i…	GO:0030073|insulin secretion;GO:0016079|synaptic vesicle exocytosis;	GO:0005829|cytosol;GO:0030425|dendrite;GO:0043025|neuronal cell body;GO:0043234|protein complex;GO:0045202|synapse;GO:0070032|synaptobrevin 2-SNAP-25-syntaxin-1a-complexin I complex;GO:0043195|terminal bouton;	GO:0005326|neurotransmitter transporter activity;GO:0000149|SNARE binding;GO:0017075|syntaxin-1 binding;	K15294	CPLX1_2; complexin-1/2
ENSAPLG00000006206	332	882	635	588.53	209	236	162	204.722	2.87478	1.52345	2.93051e-05	0.00172408	up	yes	chrKB742410.1:101545-132132:+	gi|729747951|ref|XP_010570470.1|	5295	0	PREDICTED: ras-specific guanine nucleotide-releasing factor 1 [Haliaeetus leucocephalus]	gi|541982997|ref|XM_005443427.1|	1402	0	PREDICTED: Falco cherrug Ras protein-specific guanine nucleotide-releasing factor 1 (RASGRF1), mRNA	Q13972	1906	0	Ras-specific guanine nucleotide-releasing factor 1	.	.	.	.	pfam00617	RasGEF	RasGEF domain. Guanine nucleotide exchange factor for Ras-like small GTPases.	GO:0090630|activation of GTPase activity;GO:0008283|cell proliferation;GO:0007616|long-term memory;GO:0031175|neuron projection development;GO:0043547|positive regulation of GTPase activity;GO:0046579|positive regulation of Ras protein signal transduction;GO:2000310|regulation of N-methyl-D-aspartate selective glutamate receptor activity;GO:0048168|regulation of neuronal synaptic plasticity;GO:00…	GO:0005829|cytosol;GO:0030426|growth cone;GO:0043005|neuron projection;GO:0005886|plasma membrane;	GO:0005085|guanyl-nucleotide exchange factor activity;GO:0005088|Ras guanyl-nucleotide exchange factor activity;GO:0005089|Rho guanyl-nucleotide exchange factor activity;	.	.
ENSAPLG00000010300	268	1863	457	849.504	202	317	168	228.871	3.71171	1.89208	7.02005e-08	8.13587e-06	up	yes	chrKB743257.1:937400-1035573:+	gi|483510805|gb|EOA99896.1|	12856	0	Uncharacterized protein KIAA1409, partial [Anas platyrhynchos]	gi|513188806|ref|XM_421335.4|	6604	0	PREDICTED: Gallus gallus unc-79 homolog (C. elegans) (UNC79), transcript variant X16, mRNA	Q9P2D8	4520	0	Protein unc-79 homolog	.	.	.	.	pfam14776	UNC-79	Cation-channel complex subunit UNC-79. This family is a component of a cation-channel complex.	GO:0048149|behavioral response to ethanol;GO:0034220|ion transmembrane transport;GO:0035264|multicellular organism growth;GO:0055085|transmembrane transport;	GO:0016021|integral component of membrane;GO:0005886|plasma membrane;	.	.	.
ENSAPLG00000003078	2811	14461	2146	6538.46	1333	989	890	1095.34	5.96936	2.57758	2.90035e-17	1.31488e-14	up	yes	chrKB744057.1:264017-289555:+	gi|874493570|ref|XP_012961699.1|	12664	0	PREDICTED: inositol 1,4,5-trisphosphate receptor type 3 [Anas platyrhynchos]	gi|513225163|ref|XM_418035.4|	6555	0	PREDICTED: Gallus gallus inositol 1,4,5-trisphosphate receptor, type 3 (ITPR3), transcript variant X2, mRNA	Q14573	4328	0	Inositol 1,4,5-trisphosphate receptor type 3	.	.	.	.	pfam01365	RYDR_ITPR	RIH domain. The RIH (RyR and IP3R Homology) domain is an extracellular domain from two types of calcium channels. This region is found in the ryanodine receptor and the inositol-1,4,5- trisphosphate receptor. This domain may form a binding site for IP3.	GO:0007202|activation of phospholipase C activity;GO:0007596|blood coagulation;GO:0060402|calcium ion transport into cytosol;GO:0006112|energy reserve metabolic process;GO:0007173|epidermal growth factor receptor signaling pathway;GO:0038095|Fc-epsilon receptor signaling pathway;GO:0038096|Fc-gamma receptor signaling pathway involved in phagocytosis;GO:0008543|fibroblast growth factor receptor si…	GO:0045177|apical part of cell;GO:0005903|brush border;GO:0005737|cytoplasm;GO:0005829|cytosol;GO:0005783|endoplasmic reticulum;GO:0005789|endoplasmic reticulum membrane;GO:0005887|integral component of plasma membrane;GO:0016020|membrane;GO:0043209|myelin sheath;GO:0043025|neuronal cell body;GO:0005640|nuclear outer membrane;GO:0005730|nucleolus;GO:0005654|nucleoplasm;GO:0005886|plasma membrane;…	GO:0043533|inositol 1,3,4,5 tetrakisphosphate binding;GO:0070679|inositol 1,4,5 trisphosphate binding;GO:0005220|inositol 1,4,5-trisphosphate-sensitive calcium-release channel activity;GO:0000822|inositol hexakisphosphate binding;GO:0005218|intracellular ligand-gated calcium channel activity;GO:0035091|phosphatidylinositol binding;	K04960	ITPR3; inositol 1,4,5-triphosphate receptor type 3
ENSAPLG00000007559	4582	8377	3060	5423.56	2987	2339	1688	2370.17	2.28826	1.19425	0.000601897	0.019824	up	yes	chrKB743924.1:485378-496150:-	gi|697514017|ref|XP_009683950.1|	3942	0	PREDICTED: la-related protein 1 isoform X1 [Struthio camelus australis]	gi|513206892|ref|XM_414577.4|	1700	0	PREDICTED: Gallus gallus La ribonucleoprotein domain family, member 1 (LARP1), transcript variant X4, mRNA	Q6ZQ58	1322	0	La-related protein 1	SPAC1527.03	87	5e-17	COG5193	pfam05383	La	La domain. This presumed domain is found at the N-terminus of La RNA-binding proteins as well as other proteins. The function of this region is uncertain.	GO:0008283|cell proliferation;GO:0016239|positive regulation of macroautophagy;GO:0045727|positive regulation of translation;GO:0031929|TOR signaling;GO:0006413|translational initiation;	GO:0005737|cytoplasm;GO:0016020|membrane;GO:0005654|nucleoplasm;GO:0031931|TORC1 complex;	GO:0008190|eukaryotic initiation factor 4E binding;GO:0003730|mRNA 3'-UTR binding;GO:0048027|mRNA 5'-UTR binding;GO:0044822|poly(A) RNA binding;GO:0000339|RNA cap binding;GO:0008494|translation activator activity;GO:0031369|translation initiation factor binding;	K18757	LARP1; la-related protein 1
ENSAPLG00000009431	387	809	147	464.588	86	120	101	104.613	4.44102	2.15089	2.37859e-07	2.42805e-05	up	yes	chrKB743748.1:175261-274295:+	gi|564234075|ref|XP_006273982.1|	2114	0	PREDICTED: acid-sensing ion channel 2-like [Alligator mississippiensis]	gi|513225722|ref|XR_213687.1|	988	0	PREDICTED: Gallus gallus amiloride-sensitive cation channel 1, neuronal (ACCN1), transcript variant X2, misc_RNA	Q16515	696	0	Acid-sensing ion channel 2	.	.	.	.	pfam00858	ASC	Amiloride-sensitive sodium channel.	GO:0007417|central nervous system development;GO:0050974|detection of mechanical stimulus involved in sensory perception;GO:0034220|ion transmembrane transport;GO:0015672|monovalent inorganic cation transport;GO:0043066|negative regulation of apoptotic process;GO:0007422|peripheral nervous system development;GO:0007602|phototransduction;GO:0051965|positive regulation of synapse assembly;GO:003541…	GO:0043197|dendritic spine;GO:0005887|integral component of plasma membrane;GO:0043025|neuronal cell body;GO:0005886|plasma membrane;GO:0045202|synapse;	GO:0022839|ion gated channel activity;GO:0015280|ligand-gated sodium channel activity;	K04828	ASIC2, ACCN1, BNAC1; acid-sensing ion channel 2
ENSAPLG00000004387	2	180	5	62.761	0	2	0	0.596095	105.287	6.71818	0.00107795	0.0311309	up	yes	chrKB744918.1:15-6397:-	gi|874500839|ref|XP_012964083.1|	1753	0	PREDICTED: LOW QUALITY PROTEIN: synaptic vesicle glycoprotein 2A [Anas platyrhynchos]	gi|543725258|ref|XM_005503707.1|	462	0	PREDICTED: Columba livia synaptic vesicle glycoprotein 2A (SV2A), mRNA	Q7L0J3	123	3e-28	Synaptic vesicle glycoprotein 2A	.	.	.	.	pfam13599	Pentapeptide_4	Pentapeptide repeats (9 copies).	GO:0006874|cellular calcium ion homeostasis;GO:0006836|neurotransmitter transport;	GO:0005911|cell-cell junction;GO:0005737|cytoplasm;GO:0005783|endoplasmic reticulum;GO:0016021|integral component of membrane;GO:0031594|neuromuscular junction;GO:0005886|plasma membrane;GO:0048786|presynaptic active zone;GO:0008021|synaptic vesicle;GO:0030672|synaptic vesicle membrane;GO:0043195|terminal bouton;	GO:0019901|protein kinase binding;GO:0004872|receptor activity;GO:0022857|transmembrane transporter activity;	K06258	SV2; MFS transporter, VNT family, synaptic vesicle glycoprotein 2
ENSAPLG00000005565	40247	13316	21193	25897.1	13815	13565	10159	12709	2.0377	1.02694	0.00105997	0.0307111	up	yes	chrKB743097.1:604204-749212:+	gi|874473491|ref|XP_012954922.1|	14390	0	PREDICTED: fibrillin-1 isoform X1 [Anas platyrhynchos]	gi|529443586|ref|XM_005241456.1|	6942	0	PREDICTED: Falco peregrinus fibrillin 1 (FBN1), mRNA	P98133	4964	0	Fibrillin-1	.	.	.	.	pfam00683	TB	TB domain. This domain is also known as the 8 cysteine domain. This family includes the hybrid domains. This cysteine rich repeat is found in TGF binding protein and fibrillin.	.	GO:0005576|extracellular region;GO:0001527|microfibril;	GO:0005509|calcium ion binding;GO:0005201|extracellular matrix structural constituent;	K06825	FBN1; fibrillin 1
ENSAPLG00000005382	243	5604	2199	2534.6	635	326	206	392.515	6.45733	2.69094	0.000479545	0.0167613	up	yes	chrKB742389.1:897726-938970:+	gi|902891503|ref|XP_013035159.1|	1158	1e-156	PREDICTED: epithelial-stromal interaction protein 1 [Anser cygnoides domesticus]	gi|513165236|ref|XM_417033.3|	549	0	PREDICTED: Gallus gallus epithelial stromal interaction 1 (breast) (EPSTI1), mRNA	.	.	.	.	.	.	.	.	pfam13868	Trichoplein	tumor suppressor, Mitostatin. Trichoplein or mitostatin, was first defined as a meiosis-specific nuclear structural protein. It has since been linked with mitochondrial movement. It is associated with the mitochondrial outer membrane, and over-expression leads to reduction in mitochondrial motility whereas lack of it enhances mitochondrial movement. The activity appears to be mediated through bin…	.	.	.	.	.
ENSAPLG00000002031	484	5022	1654	2299.36	414	735	538	570.929	4.02739	2.00985	1.39773e-09	2.28849e-07	up	yes	chrKB743459.1:13170-167892:-	gi|686612125|ref|XP_009282789.1|	5763	0	PREDICTED: calcium-dependent secretion activator 1 [Aptenodytes forsteri]	gi|513205540|ref|XM_001233868.3|	2861	0	PREDICTED: Gallus gallus Ca++-dependent secretion activator (CADPS), transcript variant X3, mRNA	Q9ULU8	2187	0	Calcium-dependent secretion activator 1	.	.	.	.	pfam06292	DUF1041	Domain of Unknown Function (DUF1041). This family consists of several eukaryotic domains of unknown function. Members of this family are often found in tandem repeats and co-occur with pfam00168, pfam00130 and pfam00169 domains.	GO:0050432|catecholamine secretion;GO:0006887|exocytosis;GO:0015031|protein transport;GO:0016082|synaptic vesicle priming;GO:0016050|vesicle organization;	GO:0030054|cell junction;GO:0030659|cytoplasmic vesicle membrane;GO:0005829|cytosol;GO:0045202|synapse;	GO:0008289|lipid binding;GO:0046872|metal ion binding;GO:0019901|protein kinase binding;	.	.
ENSAPLG00000010781	23	242	27	97.5644	14	15	3	10.374	9.4047	3.23338	2.7365e-05	0.00162232	up	yes	chrKB742550.1:476970-644121:-	gi|874451347|ref|XP_012947521.1|	2527	0	PREDICTED: synapsin-3 [Anas platyrhynchos]	gi|513159537|ref|XM_003640389.2|	1417	0	PREDICTED: Gallus gallus synapsin III (SYN3), transcript variant 1, mRNA	O14994	748	0	Synapsin-3	.	.	.	.	pfam02750	Synapsin_C	Synapsin, ATP binding domain. Ca dependent ATP binding in this ATP grasp fold. Function unknown.	GO:0007269|neurotransmitter secretion;GO:0032228|regulation of synaptic transmission, GABAergic;	GO:0030054|cell junction;GO:0097481|neuronal postsynaptic density;GO:0008021|synaptic vesicle;GO:0030672|synaptic vesicle membrane;	GO:0005524|ATP binding;GO:0003824|catalytic activity;	.	.
ENSAPLG00000005737	20	1136	80	411.098	80	86	40	68.385	6.01152	2.58773	1.09017e-08	1.53041e-06	up	yes	chrKB742806.1:1381472-1407181:-	gi|874462629|ref|XP_012951370.1|	3531	0	PREDICTED: neuroendocrine convertase 1 [Anas platyrhynchos]	gi|513231836|ref|XM_003643060.2|	1655	0	PREDICTED: Gallus gallus proprotein convertase subtilisin/kexin type 1 (PCSK1), mRNA	P29120	1164	0	Neuroendocrine convertase 1	YNL238w_1	287	1e-87	COG1404	pfam00082	Peptidase_S8	Subtilase family. Subtilases are a family of serine proteases. They appear to have independently and convergently evolved an Asp/Ser/His catalytic triad, like that found in the trypsin serine proteases (see pfam00089). Structure is an alpha/beta fold containing a 7-stranded parallel beta sheet, order 2314567.	GO:0007267|cell-cell signaling;GO:0044267|cellular protein metabolic process;GO:0008152|metabolic process;GO:0043043|peptide biosynthetic process;GO:0016486|peptide hormone processing;GO:0016485|protein processing;GO:0006508|proteolysis;GO:0050796|regulation of insulin secretion;	GO:0005615|extracellular space;GO:0034774|secretory granule lumen;GO:0030133|transport vesicle;	GO:0004252|serine-type endopeptidase activity;	K01359	PCSK1; proprotein convertase subtilisin/kexin type 1 [EC:3.4.21.93]
ENSAPLG00000003264	165	2558	259	993.399	218	271	194	230.815	4.30388	2.10564	2.27596e-10	4.49765e-08	up	yes	chrKB742953.1:20844-38664:-	gi|696991769|ref|XP_009563124.1|	484	1e-58	PREDICTED: SH3 domain-binding glutamic acid-rich-like protein 2 [Cuculus canorus]	gi|541957140|ref|XM_005434275.1|	391	0	PREDICTED: Falco cherrug SH3 domain binding glutamic acid-rich protein like 2 (SH3BGRL2), mRNA	A4IFC4	169	1e-51	SH3 domain-binding glutamic acid-rich-like protein 2	.	.	.	.	pfam04908	SH3BGR	SH3-binding, glutamic acid-rich protein.	.	GO:0005634|nucleus;	.	.	.
ENSAPLG00000015444	9	30	6	15.2195	0	0	0	0	Inf	Inf	0.00111804	0.0320324	up	yes	chrKB742399.1:386814-388541:-	gi|874444326|ref|XP_012947337.1|	1132	6e-154	PREDICTED: LOW QUALITY PROTEIN: chymotrypsinogen B [Anas platyrhynchos]	gi|46017975|emb|BX933624.2|	438	0	Gallus gallus finished cDNA, clone ChEST946l8	P04813	330	3e-112	Chymotrypsinogen 2	VC1200	103	2e-24	COG5640	pfam00089	Trypsin	Trypsin.	GO:0007586|digestion;	GO:0005615|extracellular space;	GO:0004252|serine-type endopeptidase activity;	K01310	CTRB; chymotrypsin [EC:3.4.21.1]
ENSAPLG00000013126	144	367	387	277.77	98	96	44	79.0118	3.51555	1.81375	0.000125159	0.0059178	up	yes	chrKB743777.1:17751-18717:+	gi|704573591|ref|XP_010186236.1|	621	5e-79	PREDICTED: nascent polypeptide-associated complex subunit alpha-like, partial [Mesitornis unicolor]	gi|529419531|ref|XM_005229573.1|	311	7e-161	PREDICTED: Falco peregrinus NAC alpha domain containing (NACAD), mRNA	Q8AWF2	205	2e-65	Nascent polypeptide-associated complex subunit alpha	SPBC25H2.05	95.9	5e-24	COG1308	pfam01849	NAC	NAC domain.	GO:0015031|protein transport;	.	.	.	.
ENSAPLG00000014793	838	1247	743	941.36	337	361	265	325.772	2.88962	1.53088	1.44864e-06	0.000124052	up	yes	chrKB744058.1:180-8467:-	gi|874493636|ref|XP_012961717.1|	1780	0	PREDICTED: LOW QUALITY PROTEIN: EVI5-like protein, partial [Anas platyrhynchos]	gi|513240664|ref|XM_428548.4|	899	0	PREDICTED: Gallus gallus ecotropic viral integration site 5-like (EVI5L), partial mRNA	Q96CN4	160	9e-40	EVI5-like protein	.	.	.	.	pfam00566	RabGAP-TBC	Rab-GTPase-TBC domain. Identification of a TBC domain in GYP6_YEAST and GYP7_YEAST, which are GTPase activator proteins of yeast Ypt6 and Ypt7, implies that these domains are GTPase activator proteins of Rab-like small GTPases.	GO:1902018|negative regulation of cilium assembly;GO:0043547|positive regulation of GTPase activity;	.	GO:0005096|GTPase activator activity;GO:0017137|Rab GTPase binding;	.	.
ENSAPLG00000015429	554	4	20	228.417	15	3	10	9.89686	23.0798	4.52856	1.65889e-07	1.7757e-05	up	yes	chrKB742622.1:977057-985119:-	gi|514716962|ref|XP_005012917.1|	2373	0	PREDICTED: high affinity choline transporter 1-like [Anas platyrhynchos]	gi|514716961|ref|XM_005012860.1|	1575	0	PREDICTED: Anas platyrhynchos high affinity choline transporter 1-like (LOC101790128), mRNA	Q9GZV3	488	3e-165	High affinity choline transporter 1	RSc0463	87.8	1e-17	COG0591	pfam00474	SSF	Sodium:solute symporter family. Membership of this family is supported by a significant blast score.	GO:0008292|acetylcholine biosynthetic process;GO:0007274|neuromuscular synaptic transmission;GO:0007269|neurotransmitter secretion;GO:0007268|synaptic transmission;GO:0007271|synaptic transmission, cholinergic;GO:0055085|transmembrane transport;	GO:0016021|integral component of membrane;GO:0043025|neuronal cell body;GO:0005886|plasma membrane;	GO:0033265|choline binding;GO:0015220|choline transmembrane transporter activity;GO:0005307|choline:sodium symporter activity;	K14387	SLC5A7, CHT1; solute carrier family 5 (high affinity choline transporter), member 7
ENSAPLG00000007776	869	558	890	757.941	321	405	261	331.914	2.28354	1.19127	0.000419387	0.0153915	up	yes	chrKB742407.1:225072-246103:-	gi|514704307|ref|XP_005009285.1|	3059	0	PREDICTED: neuronal acetylcholine receptor subunit alpha-4 isoform X1 [Anas platyrhynchos]	gi|541987273|ref|XM_005444876.1|	1485	0	PREDICTED: Falco cherrug cholinergic receptor, nicotinic, alpha 4 (neuronal) (CHRNA4), mRNA	P09482	1140	0	Neuronal acetylcholine receptor subunit alpha-4	.	.	.	.	pfam02931	Neur_chan_LBD	Neurotransmitter-gated ion-channel ligand binding domain. This family is the extracellular ligand binding domain of these ion channels. This domain forms a pentameric arrangement in the known structure.	GO:0001508|action potential;GO:0042113|B cell activation;GO:0035095|behavioral response to nicotine;GO:0006816|calcium ion transport;GO:0098655|cation transmembrane transport;GO:0050890|cognition;GO:0006281|DNA repair;GO:0035640|exploration behavior;GO:0007626|locomotory behavior;GO:0051899|membrane depolarization;GO:0050877|neurological system process;GO:0007274|neuromuscular synaptic transmissi…	GO:0005892|acetylcholine-gated channel complex;GO:0030054|cell junction;GO:0009897|external side of plasma membrane;GO:0043005|neuron projection;GO:0045211|postsynaptic membrane;GO:0045202|synapse;	GO:0015464|acetylcholine receptor activity;GO:0004889|acetylcholine-activated cation-selective channel activity;	K04806	CHRNA4; nicotinic acetylcholine receptor alpha-4
ENSAPLG00000015200	57	754	37	286.384	21	31	8	19.4756	14.7048	3.87821	1.41045e-09	2.28849e-07	up	yes	chrKB745055.1:16256-27177:+	gi|514790371|ref|XP_005029969.1|	3582	0	PREDICTED: sodium-dependent neutral amino acid transporter SLC6A17 [Anas platyrhynchos]	gi|513224384|ref|XM_417942.4|	1727	0	PREDICTED: Gallus gallus solute carrier family 6, member 17 (SLC6A17), mRNA	P31662	1265	0	Sodium-dependent neutral amino acid transporter SLC6A17	VC2012	126	9e-30	COG0733	pfam00209	SNF	Sodium:neurotransmitter symporter family.	GO:0032328|alanine transport;GO:0003333|amino acid transmembrane transport;GO:0007420|brain development;GO:0015816|glycine transport;GO:0015820|leucine transport;GO:0015804|neutral amino acid transport;GO:0015824|proline transport;	GO:0030054|cell junction;GO:0005887|integral component of plasma membrane;GO:0008021|synaptic vesicle;GO:0030672|synaptic vesicle membrane;	GO:0015171|amino acid transmembrane transporter activity;GO:0005328|neurotransmitter:sodium symporter activity;	K05048	SLC6A15S; solute carrier family 6 (neurotransmitter transporter, amino acid/orphan) member 15/16/17/18/20
ENSAPLG00000008719	2483	2915	2216	2529.8	1170	1556	964	1238.58	2.0425	1.03033	3.11937e-05	0.00182129	up	yes	chrKB742551.1:205934-207537:+	gi|874451361|ref|XP_012947525.1|	814	3e-107	PREDICTED: LOW QUALITY PROTEIN: metalloproteinase inhibitor 2, partial [Anas platyrhynchos]	gi|543293266|ref|XM_005429833.1|	254	5e-129	PREDICTED: Geospiza fortis TIMP metallopeptidase inhibitor 2 (TIMP2), mRNA	O42146	311	9e-106	Metalloproteinase inhibitor 2	.	.	.	.	pfam00965	TIMP	Tissue inhibitor of metalloproteinase. Members of this family are common in extracellular regions of vertebrate species	.	GO:0005576|extracellular region;	GO:0046872|metal ion binding;GO:0008191|metalloendopeptidase inhibitor activity;	.	.
ENSAPLG00000012015	440	36	148	225.344	41	23	10	24.6225	9.15195	3.19408	0.000189689	0.00803259	up	yes	chrKB742842.1:85990-309225:-	gi|514731566|ref|XP_005016393.1|	4529	0	PREDICTED: glutamate receptor 4 isoform X3 [Anas platyrhynchos]	gi|529426162|ref|XM_005232859.1|	2993	0	PREDICTED: Falco peregrinus glutamate receptor, ionotropic, AMPA 4 (GRIA4), transcript variant X2, mRNA	P19493	1696	0	Glutamate receptor 4	YPO1846	55.1	3e-07	COG0834	pfam00060	Lig_chan	Ligand-gated ion channel. This family includes the four transmembrane regions of the ionotropic glutamate receptors and NMDA receptors.	GO:0034220|ion transmembrane transport;GO:0035235|ionotropic glutamate receptor signaling pathway;GO:0051968|positive regulation of synaptic transmission, glutamatergic;GO:0050803|regulation of synapse structure or activity;GO:0050804|modulation of synaptic transmission;GO:0060992|response to fungicide;GO:0007268|synaptic transmission;GO:0035249|synaptic transmission, glutamatergic;	GO:0032281|AMPA glutamate receptor complex;GO:0030054|cell junction;GO:0030425|dendrite;GO:0008328|ionotropic glutamate receptor complex;GO:0032983|kainate selective glutamate receptor complex;GO:0043025|neuronal cell body;GO:0005886|plasma membrane;GO:0014069|postsynaptic density;GO:0045211|postsynaptic membrane;GO:0045202|synapse;GO:0043195|terminal bouton;	GO:0004971|AMPA glutamate receptor activity;GO:0005234|extracellular-glutamate-gated ion channel activity;GO:0004970|ionotropic glutamate receptor activity;	K05200	GRIA4; glutamate receptor 4
ENSAPLG00000002017	288	2565	814	1183.1	531	514	406	492.413	2.40266	1.26463	3.10587e-05	0.0018203	up	yes	chrKB743609.1:1200645-1415242:+	gi|874487055|ref|XP_012959541.1|	4797	0	PREDICTED: netrin receptor UNC5C isoform X2 [Anas platyrhynchos]	gi|529425565|ref|XM_005232562.1|	2509	0	PREDICTED: Falco peregrinus unc-5 homolog C (C. elegans) (UNC5C), mRNA	Q7T2Z5	1835	0	Netrin receptor UNC5C	.	.	.	.	pfam00791	ZU5	ZU5 domain. Domain present in ZO-1 and Unc5-like netrin receptors Domain of unknown function.	GO:0007275|multicellular organismal development;GO:0007165|signal transduction;	GO:0016021|integral component of membrane;	.	K07521	UNC5; netrin receptor unc-5
ENSAPLG00000007142	2	303	19	107.732	22	14	13	16.7189	6.4437	2.68789	0.000137616	0.00631311	up	yes	chrKB744454.1:310731-313468:+	gi|514784374|ref|XP_005028535.1|	3040	0	PREDICTED: LOW QUALITY PROTEIN: chondroadherin-like protein [Anas platyrhynchos]	gi|529435381|ref|XM_005237409.1|	483	0	PREDICTED: Falco peregrinus chondroadherin-like (CHADL), mRNA	Q6NUI6	600	0	Chondroadherin-like protein	alr0124_1	91.3	2e-18	COG4886	pfam13855	LRR_8	Leucine rich repeat.	GO:0032331|negative regulation of chondrocyte differentiation;GO:1904027|negative regulation of collagen fibril organization;	GO:0031012|extracellular matrix;GO:0005578|proteinaceous extracellular matrix;	GO:0005518|collagen binding;GO:0098633|collagen fibril binding;	.	.
ENSAPLG00000010890	12280	5411	10493	9357.79	22164	22841	25633	24394.5	0.383603	-1.38231	0.000619039	0.0202158	down	yes	chrKB742513.1:971583-976563:-	gi|514708846|ref|XP_005010988.1|	773	5e-98	PREDICTED: tissue factor pathway inhibitor 2 [Anas platyrhynchos]	gi|543727861|ref|XM_005504965.1|	682	0	PREDICTED: Columba livia tissue factor pathway inhibitor 2 (TFPI2), partial mRNA	Q7YRQ8	84.7	4e-17	Tissue factor pathway inhibitor 2	.	.	.	.	pfam00014	Kunitz_BPTI	Kunitz/Bovine pancreatic trypsin inhibitor domain. Indicative of a protease inhibitor, usually a serine protease inhibitor. Structure is a disulfide rich alpha+beta fold. BPTI (bovine pancreatic trypsin inhibitor) is an extensively studied model structure. Certain family members are similar to the tick anticoagulant peptide (TAP). This is a highly selective inhibitor of factor Xa in the blood coa…	GO:0007596|blood coagulation;	GO:0005576|extracellular region;GO:0005634|nucleus;	GO:0004867|serine-type endopeptidase inhibitor activity;	.	.
ENSAPLG00000010891	2	126	105	69.4167	0	0	0	0	Inf	Inf	6.47893e-11	1.46862e-08	up	yes	chrKB746394.1:199-659:+	gi|483494389|gb|EOA93420.1|	489	6e-61	Class I histocompatibility antigen, F10 alpha chain [Anas platyrhynchos]	gi|308206271|gb|GU245786.1|	231	1e-116	Anas platyrhynchos isolate M16.2 MHC class I antigen heavy chain mRNA, partial cds	P15979	114	9e-30	Class I histocompatibility antigen, F10 alpha chain	.	.	.	.	pfam00129	MHC_I	Class I Histocompatibility antigen, domains alpha 1 and 2.	GO:0002474|antigen processing and presentation of peptide antigen via MHC class I;GO:0006955|immune response;	GO:0016021|integral component of membrane;GO:0042612|MHC class I protein complex;	GO:0042605|peptide antigen binding;	.	.
ENSAPLG00000006361	857	229	233	478.756	148	132	121	136.982	3.49503	1.8053	1.03707e-05	0.000692011	up	yes	chrKB744216.1:262001-267897:+	gi|513166995|ref|XP_417248.4|	2015	0	PREDICTED: prolyl 4-hydroxylase subunit alpha-3, partial [Gallus gallus]	gi|525028834|ref|XM_005061772.1|	643	0	PREDICTED: Ficedula albicollis prolyl 4-hydroxylase, alpha polypeptide III (P4HA3), mRNA	Q6W3F0	600	0	Prolyl 4-hydroxylase subunit alpha-3	.	.	.	.	pfam08336	P4Ha_N	Prolyl 4-Hydroxylase alpha-subunit, N-terminal region. The members of this family are eukaryotic proteins, and include all three isoforms of the prolyl 4-hydroxylase alpha subunit. This enzyme (EC:1.14.11.2) is important in the post-translational modification of collagen, as it catalyses the formation of 4-hydroxyproline. In vertebrates, the complete enzyme is an alpha2-beta2 tetramer; the beta-s…	.	GO:0005788|endoplasmic reticulum lumen;	GO:0005506|iron ion binding;GO:0031418|L-ascorbic acid binding;GO:0016702|oxidoreductase activity, acting on single donors with incorporation of molecular oxygen, incorporation of two atoms of oxygen;GO:0004656|procollagen-proline 4-dioxygenase activity;	.	.
ENSAPLG00000009635	2758	2774	1258	2354.23	581	301	228	375.542	6.26888	2.64821	5.626e-05	0.00298004	up	yes	chrKB742770.1:244148-261298:-	gi|45382111|ref|NP_990098.1|	2379	0	noelin precursor [Gallus gallus]	gi|7248901|gb|AF239804.1|AF239804	1200	0	Gallus gallus NOELIN-2 mRNA, complete cds	Q9IAK4	920	0	Noelin	.	.	.	.	pfam02191	OLF	Olfactomedin-like domain.	GO:0003190|atrioventricular valve formation;GO:0060317|cardiac epithelial to mesenchymal transition;GO:1902430|negative regulation of beta-amyloid formation;GO:0010629|negative regulation of gene expression;GO:2001223|negative regulation of neuron migration;GO:0010718|positive regulation of epithelial to mesenchymal transition;GO:0010628|positive regulation of gene expression;GO:0051259|protein o…	GO:0032281|AMPA glutamate receptor complex;GO:0005623|cell;GO:0030054|cell junction;GO:0005615|extracellular space;GO:0097060|synaptic membrane;	GO:0001540|beta-amyloid binding;	.	.
ENSAPLG00000009639	0	92	0	31.0325	0	0	0	0	Inf	Inf	7.05485e-06	0.000507675	up	yes	chrKB743145.1:3742854-3745619:-	gi|874475416|ref|XP_012955612.1|	1131	2e-154	PREDICTED: monocyte to macrophage differentiation factor 2 [Anas platyrhynchos]	gi|513208001|ref|XM_004945152.1|	562	0	PREDICTED: Gallus gallus monocyte to macrophage differentiation-associated 2 (MMD2), transcript variant X10, mRNA	Q8R189	382	4e-133	Monocyte to macrophage differentiation factor 2	VC0040	104	6e-26	COG1272	pfam03006	HlyIII	Haemolysin-III related. Members of this family are integral membrane proteins. This family includes a protein with hemolytic activity from Bacillus cereus. It has been proposed that YOL002c encodes a Saccharomyces cerevisiae protein that plays a key role in metabolic pathways that regulate lipid and phosphate metabolizm. In eukaryotes, members are seven-transmembrane pass molecules found to encod…	GO:0019835|cytolysis;GO:0045666|positive regulation of neuron differentiation;GO:0045860|positive regulation of protein kinase activity;GO:0046579|positive regulation of Ras protein signal transduction;GO:0006468|protein phosphorylation;GO:0032880|regulation of protein localization;	GO:0000139|Golgi membrane;GO:0016021|integral component of membrane;GO:0048471|perinuclear region of cytoplasm;	GO:0004672|protein kinase activity;	K11064	MMD; monocyte to macrophage differentiation protein
ENSAPLG00000001610	318	1926	2818	1477.99	570	954	622	721.938	2.04726	1.03369	0.000260502	0.0103813	up	yes	chrKB820649.1:49-1464:-	gi|483272324|gb|EOA92628.1|	2318	0	Interferon-induced protein with tetratricopeptide repeats 5, partial [Anas platyrhynchos]	gi|588294995|gb|KF956064.1|	1410	0	Anas platyrhynchos interferon-induced protein with tetratricopeptide repeats 5 (LOC101797569) mRNA, complete cds	Q13325	398	4e-132	Interferon-induced protein with tetratricopeptide repeats 5	.	.	.	.	pfam13414	TPR_11	TPR repeat.	GO:0051607|defense response to virus;GO:0045087|innate immune response;	GO:0015629|actin cytoskeleton;GO:0045177|apical part of cell;GO:0032587|ruffle membrane;	GO:0044822|poly(A) RNA binding;GO:0003723|RNA binding;GO:0003727|single-stranded RNA binding;GO:0000049|tRNA binding;	.	.
ENSAPLG00000004225	318	437	255	338.307	141	107	79	110.597	3.05891	1.61302	0.000263072	0.010451	up	yes	chrKB747235.1:5287-6084:-	gi|727002552|ref|XP_010391453.1|	625	7e-79	PREDICTED: citrate synthase, mitochondrial [Corvus cornix cornix]	gi|543377620|ref|XM_005531958.1|	173	4e-84	PREDICTED: Pseudopodoces humilis citrate synthase (CS), mRNA	Q0GNE0	233	5e-73	Citrate synthase, mitochondrial	SPAC6C3.04	160	8e-46	COG0372	pfam00285	Citrate_synt	Citrate synthase.	GO:0005975|carbohydrate metabolic process;GO:0044262|cellular carbohydrate metabolic process;GO:0006099|tricarboxylic acid cycle;	GO:0005759|mitochondrial matrix;	GO:0004108|citrate (Si)-synthase activity;	.	.
ENSAPLG00000011419	2119	137	605	1046.17	201	188	91	159.701	6.5508	2.71167	2.91387e-10	5.68538e-08	up	yes	chrKB742640.1:366466-366792:+	gi|483520758|gb|EOB06077.1|	582	3e-75	hypothetical protein Anapl_11167, partial [Anas platyrhynchos]	gi|543717193|ref|XM_005499793.1|	234	3e-118	PREDICTED: Columba livia relaxin-3-like (LOC102098037), mRNA	.	.	.	.	.	.	.	.	pfam08740	BCS1_N	BCS1 N terminal. This domain is found at the N terminal of the mitochondrial ATPase BSC1. It encodes the import and intramitochondrial sorting for the protein.	.	.	.	.	.
ENSAPLG00000013486	219	484	108	277.913	69	74	61	69.3872	4.00525	2.00189	3.80326e-05	0.00210876	up	yes	chrKB747348.1:137649-158415:+	gi|483491864|gb|EOA93230.1|	2440	0	Plexin-A4, partial [Anas platyrhynchos]	gi|513157530|ref|XM_004937461.1|	1131	0	PREDICTED: Gallus gallus plexin A4, B (PLXNA4B), transcript variant X6, mRNA	Q80UG2	851	0	Plexin-A4	.	.	.	.	pfam01403	Sema	Sema domain. The Sema domain occurs in semaphorins, which are a large family of secreted and transmembrane proteins, some of which function as repellent signals during axon guidance. Sema domains also occur in the hepatocyte growth factor receptor and human plexin A-3.	GO:0021960|anterior commissure morphogenesis;GO:0007411|axon guidance;GO:0021785|branchiomotor neuron axon guidance;GO:0021793|chemorepulsion of branchiomotor axon;GO:0021602|cranial nerve morphogenesis;GO:0021610|facial nerve morphogenesis;GO:0021612|facial nerve structural organization;GO:0021615|glossopharyngeal nerve morphogenesis;GO:0008045|motor neuron axon guidance;GO:0007399|nervous syste…	GO:0016021|integral component of membrane;GO:0005886|plasma membrane;	GO:0017154|semaphorin receptor activity;	K06820	PLXNA; plexin A
ENSAPLG00000005068	2268	1500	879	1633.8	667	541	550	603.131	2.70886	1.43769	1.42654e-07	1.53767e-05	up	yes	chrKB743090.1:1152333-1200750:-	gi|514745690|ref|XP_005019501.1|	3570	0	PREDICTED: dihydropyrimidinase-related protein 1 [Anas platyrhynchos]	gi|527260609|ref|XM_005148498.1|	2514	0	PREDICTED: Melopsittacus undulatus collapsin response mediator protein 1 (LOC101879136), mRNA	Q14194	1072	0	Dihydropyrimidinase-related protein 1	SMc01821	416	5e-133	COG0044	pfam01979	Amidohydro_1	Amidohydrolase family. This family of enzymes are a a large metal dependent hydrolase superfamily. The family includes Adenine deaminase EC:3.5.4.2 that hydrolyses adenine to form hypoxanthine and ammonia. Adenine deaminases reaction is important for adenine utilisation as a purine and also as a nitrogen source. This family also includes dihydroorotase and N-acetylglucosamine-6-phosphate deacetyl…	GO:0007411|axon guidance;GO:0000226|microtubule cytoskeleton organization;GO:0007399|nervous system development;GO:0006139|nucleobase-containing compound metabolic process;	GO:0005737|cytoplasm;GO:0005829|cytosol;GO:0030425|dendrite;GO:0005815|microtubule organizing center;GO:0043025|neuronal cell body;GO:0005819|spindle;	GO:0016810|hydrolase activity, acting on carbon-nitrogen (but not peptide) bonds;	.	.
ENSAPLG00000015427	755	181	567	504.742	134	232	129	165.224	3.05489	1.61112	7.03021e-05	0.0035882	up	yes	chrKB742551.1:448276-454771:-	gi|726993807|ref|XP_010411680.1|	1758	0	PREDICTED: protein notum homolog [Corvus cornix cornix]	gi|541961928|ref|XM_005436422.1|	1275	0	PREDICTED: Falco cherrug notum pectinacetylesterase homolog (Drosophila) (NOTUM), mRNA	Q8R116	612	0	Palmitoleoyl-protein carboxylesterase NOTUM	.	.	.	.	pfam03283	PAE	Pectinacetylesterase.	GO:0030178|negative regulation of Wnt signaling pathway;GO:1990697|protein depalmitoleylation;GO:0016055|Wnt signaling pathway;	GO:0005576|extracellular region;	GO:1990699|palmitoleyl hydrolase activity;	.	.
ENSAPLG00000015559	1316	1470	1440	1381.55	666	723	568	664.141	2.08021	1.05673	0.000118745	0.00570196	up	yes	chrKB745933.1:3-2350:-	gi|543380399|ref|XP_005533394.1|	1685	0	PREDICTED: structural maintenance of chromosomes protein 1A [Pseudopodoces humilis]	gi|514793122|ref|XM_005030558.1|	756	0	PREDICTED: Anas platyrhynchos structural maintenance of chromosomes protein 1A-like (LOC101801289), partial mRNA	Q9CU62	637	0	Structural maintenance of chromosomes protein 1A	SPBC29A10.04	90.9	4e-19	COG1196	pfam02463	SMC_N	RecF/RecN/SMC N terminal domain. This domain is found at the N terminus of SMC proteins. The SMC (structural maintenance of chromosomes) superfamily proteins have ATP-binding domains at the N- and C-termini, and two extended coiled-coil domains separated by a hinge in the middle. The eukaryotic SMC proteins form two kind of heterodimers: the SMC1/SMC3 and the SMC2/SMC4 types. These heterodimers c…	GO:0051301|cell division;GO:0006281|DNA repair;GO:0007126|meiotic nuclear division;GO:0007093|mitotic cell cycle checkpoint;GO:0007064|mitotic sister chromatid cohesion;GO:0032876|negative regulation of DNA endoreduplication;GO:0009314|response to radiation;GO:0042770|signal transduction in response to DNA damage;GO:0007062|sister chromatid cohesion;GO:0019827|stem cell population maintenance;	GO:0008280|cohesin core heterodimer;GO:0005737|cytoplasm;GO:0000776|kinetochore;GO:0030893|meiotic cohesin complex;GO:0005730|nucleolus;GO:0005654|nucleoplasm;GO:0005634|nucleus;	GO:0005524|ATP binding;GO:0003682|chromatin binding;GO:0036033|mediator complex binding;GO:0044822|poly(A) RNA binding;GO:0046982|protein heterodimerization activity;	K06636	SMC1; structural maintenance of chromosome 1
ENSAPLG00000006628	405	6967	1051	2773.78	289	167	198	225.331	12.3098	3.62174	1.07589e-15	4.36413e-13	up	yes	chrKB743415.1:59606-64736:+	gi|676822942|gb|KFP17257.1|	1286	4e-172	Cell adhesion molecule 3, partial [Egretta garzetta]	gi|543736204|ref|XM_005509000.1|	435	0	PREDICTED: Columba livia cell adhesion molecule 3-like (LOC102096322), mRNA	Q7ZXX1	338	2e-110	Cell adhesion molecule 3	.	.	.	.	pfam08205	C2-set_2	CD80-like C2-set immunoglobulin domain. These domains belong to the immunoglobulin superfamily.	GO:0007155|cell adhesion;	GO:0016021|integral component of membrane;	.	K06780	CADM3, IGSF4B, NECL1, TSLL1; cell adhesion molecule 3
ENSAPLG00000008734	934	1854	1460	1362.91	710	782	480	661.832	2.0593	1.04216	0.00018464	0.00789972	up	yes	chrKB742866.1:180412-184982:+	gi|514733212|ref|XP_005016785.1|	982	2e-132	PREDICTED: LOW QUALITY PROTEIN: tetraspanin-6, partial [Anas platyrhynchos]	gi|514733211|ref|XM_005016728.1|	661	0	PREDICTED: Anas platyrhynchos tetraspanin 6 (TSPAN6), partial mRNA	O70401	244	5e-79	Tetraspanin-6	.	.	.	.	pfam00335	Tetraspannin	Tetraspanin family.	GO:1901223|negative regulation of NIK/NF-kappaB signaling;GO:0039532|negative regulation of viral-induced cytoplasmic pattern recognition receptor signaling pathway;GO:0043123|positive regulation of I-kappaB kinase/NF-kappaB signaling;GO:0007165|signal transduction;	GO:0070062|extracellular exosome;GO:0016021|integral component of membrane;	GO:0004871|signal transducer activity;	.	.
ENSAPLG00000004434	368	159	254	264.331	77	105	64	82.5074	3.20373	1.67975	0.000549533	0.0185085	up	yes	chrKB742711.1:277506-283025:-	gi|513199488|ref|XP_004943388.1|	1438	0	PREDICTED: leucine-rich repeat-containing protein 15 [Gallus gallus]	gi|513199487|ref|XM_004943331.1|	416	0	PREDICTED: Gallus gallus leucine rich repeat containing 15 (LRRC15), mRNA	Q8TF66	364	2e-118	Leucine-rich repeat-containing protein 15	SPy1798	83.2	3e-16	COG4886	pfam13855	LRR_8	Leucine rich repeat.	GO:0090005|negative regulation of establishment of protein localization to plasma membrane;GO:0030335|positive regulation of cell migration;GO:0046813|receptor-mediated virion attachment to host cell;	GO:0070062|extracellular exosome;GO:0016021|integral component of membrane;GO:0005622|intracellular;	GO:0005518|collagen binding;GO:0001968|fibronectin binding;GO:0043236|laminin binding;	.	.
ENSAPLG00000004432	28374	10467	12969	18131	6480	8005	5231	6634.54	2.73282	1.45039	1.1946e-07	1.33432e-05	up	yes	chrKB742899.1:1167634-1174037:-	gi|483516000|gb|EOB03039.1|	623	2e-80	Peptidyl-prolyl cis-trans isomerase B, partial [Anas platyrhynchos]	gi|45382026|ref|NM_205461.1|	358	0	Gallus gallus peptidylprolyl isomerase B (cyclophilin B) (PPIB), mRNA	P24367	242	5e-80	Peptidyl-prolyl cis-trans isomerase B	.	.	.	.	pfam00160	Pro_isomerase	Cyclophilin type peptidyl-prolyl cis-trans isomerase/CLD. The peptidyl-prolyl cis-trans isomerases, also known as cyclophilins, share this domain of about 109 amino acids. Cyclophilins have been found in all organisms studied so far and catalyse peptidyl-prolyl isomerization during which the peptide bond preceding proline (the peptidyl-prolyl bond) is stabilized in the cis conformation. Mammalian…	GO:0061077|chaperone-mediated protein folding;GO:0000413|protein peptidyl-prolyl isomerization;	GO:0005788|endoplasmic reticulum lumen;GO:0032991|macromolecular complex;	GO:0042277|peptide binding;GO:0003755|peptidyl-prolyl cis-trans isomerase activity;GO:0032403|protein complex binding;	K03768	PPIB, ppiB; peptidyl-prolyl cis-trans isomerase B (cyclophilin B) [EC:5.2.1.8]
ENSAPLG00000008691	115	7224	183	2528.34	110	90	182	135.726	18.6283	4.21942	1.35618e-08	1.84992e-06	up	yes	chrKB744068.1:282321-291106:+	gi|586534608|ref|XP_006922187.1|	2194	0	PREDICTED: elongation factor 1-alpha 2 [Pteropus alecto]	gi|525019690|ref|XM_005057316.1|	1301	0	PREDICTED: Ficedula albicollis eukaryotic translation elongation factor 1 alpha 2 (EEF1A2), mRNA	Q71V39	834	0	Elongation factor 1-alpha 2	SPCC794.09c	675	0	COG5256	pfam00009	GTP_EFTU	Elongation factor Tu GTP binding domain. This domain contains a P-loop motif, also found in several other families such as pfam00071, pfam00025 and pfam00063. Elongation factor Tu consists of three structural domains, this plus two C-terminal beta barrel domains.	.	GO:0005737|cytoplasm;GO:0005634|nucleus;	GO:0005525|GTP binding;GO:0003924|GTPase activity;GO:0003746|translation elongation factor activity;	K03231	EEF1A; elongation factor 1-alpha
ENSAPLG00000000022	7265	3946	736	4426.55	986	2129	1136	1415.21	3.12784	1.64516	0.000567715	0.0189001	up	yes	chrKB743568.1:399986-400077:+	gi|674565757|emb|CDS20307.1|	111	6e-06	hypothetical protein EgrG_000335800 [Echinococcus granulosus]	gi|218047635|emb|FM165415.2|	92	5e-40	Gallus gallus 28S rRNA gene, clone GgLSU-1	.	.	.	.	.	.	.	.	pfam09423	PhoD	PhoD-like phosphatase.	.	.	.	.	.
ENSAPLG00000015965	105	1407	95	540.315	43	71	42	52.2307	10.3448	3.37083	2.26179e-15	8.30078e-13	up	yes	chrKB744247.1:13778-38639:-	gi|514781190|ref|XP_005027796.1|	2295	0	PREDICTED: tumor necrosis factor receptor superfamily member EDAR isoform X1 [Anas platyrhynchos]	gi|60302665|ref|NM_001012611.1|	1122	0	Gallus gallus ectodysplasin A receptor (EDAR), mRNA	Q9UNE0	731	0	Tumor necrosis factor receptor superfamily member EDAR	.	.	.	.	pfam00531	Death	Death domain.	GO:0006915|apoptotic process;GO:0030154|cell differentiation;GO:0008544|epidermis development;GO:0001942|hair follicle development;GO:0042475|odontogenesis of dentin-containing tooth;GO:0043473|pigmentation;GO:0042346|positive regulation of NF-kappaB import into nucleus;GO:0060662|salivary gland cavitation;	GO:0045177|apical part of cell;GO:0016021|integral component of membrane;GO:0005886|plasma membrane;	GO:0004872|receptor activity;GO:0004888|transmembrane signaling receptor activity;	K05162	EDAR; tumor necrosis factor receptor superfamily member EDAR
ENSAPLG00000005655	19447	1604	5855	9793.35	1874	2048	1409	1798.15	5.44636	2.44529	1.12416e-25	9.62658e-23	up	yes	chrKB743087.1:874013-987682:+	gi|902925735|ref|XP_013051095.1|	12145	0	PREDICTED: fibrillin-2 isoform X2 [Anser cygnoides domesticus]	gi|513231829|ref|XM_004949379.1|	5988	0	PREDICTED: Gallus gallus fibrillin 2 (FBN2), transcript variant X3, mRNA	P35556	741	0	Fibrillin-2	.	.	.	.	pfam00683	TB	TB domain. This domain is also known as the 8 cysteine domain. This family includes the hybrid domains. This cysteine rich repeat is found in TGF binding protein and fibrillin.	GO:0060346|bone trabecula formation;GO:0043010|camera-type eye development;GO:0048048|embryonic eye morphogenesis;GO:0030326|embryonic limb morphogenesis;GO:0022617|extracellular matrix disassembly;GO:0030198|extracellular matrix organization;GO:0030501|positive regulation of bone mineralization;GO:0045669|positive regulation of osteoblast differentiation;GO:0090287|regulation of cellular respons…	GO:0031012|extracellular matrix;GO:0005576|extracellular region;GO:0001527|microfibril;	GO:0005509|calcium ion binding;GO:0030023|extracellular matrix constituent conferring elasticity;	.	.
ENSAPLG00000016447	12	80	133	64.8732	2	7	3	3.94439	16.447	4.03975	7.11417e-06	0.000507675	up	yes	chrKB742976.1:30209-32992:-	gi|874469724|ref|XP_012953671.1|	1746	0	PREDICTED: LOW QUALITY PROTEIN: alpha-2B adrenergic receptor [Anas platyrhynchos]	gi|513191949|ref|XM_004942276.1|	641	0	PREDICTED: Gallus gallus adrenergic, alpha-2A-, receptor (ADRA2A), mRNA	Q28838	493	9e-171	Alpha-2A adrenergic receptor	.	.	.	.	pfam00001	7tm_1	7 transmembrane receptor (rhodopsin family). This family contains, amongst other G-protein-coupled receptors (GCPRs), members of the opsin family, which have been considered to be typical members of the rhodopsin superfamily. They share several motifs, mainly the seven transmembrane helices, GCPRs of the rhodopsin superfamily. All opsins bind a chromophore, such as 11-cis-retinal. The function of…	GO:0030168|platelet activation;GO:0006940|regulation of smooth muscle contraction;GO:0019229|regulation of vasoconstriction;	GO:0016021|integral component of membrane;GO:0005886|plasma membrane;	GO:0004938|alpha2-adrenergic receptor activity;	K04138	ADRA2A; adrenergic receptor alpha-2A
ENSAPLG00000002070	528	331	97	347.445	43	81	42	55.2112	6.29301	2.65375	2.53089e-08	3.25093e-06	up	yes	chrKB743551.1:98958-116418:+	gi|733908029|ref|XP_010716946.1|	163	2e-08	PREDICTED: collagen alpha-1(VII) chain [Meleagris gallopavo]	gi|513205251|ref|XM_425157.4|	130	2e-59	PREDICTED: Gallus gallus collagen, type VII, alpha 1 (COL7A1), mRNA	.	.	.	.	.	.	.	.	pfam01391	Collagen	Collagen triple helix repeat (20 copies). Members of this family belong to the collagen superfamily. Collagens are generally extracellular structural proteins involved in formation of connective tissue structure. The alignment contains 20 copies of the G-X-Y repeat that forms a triple helix. The first position of the repeat is glycine, the second and third positions can be any residue but are fre…	.	.	.	.	.
ENSAPLG00000007252	263	2025	998	1036.69	444	559	390	470.183	2.20487	1.1407	0.0003131	0.0119459	up	yes	chrKB743180.1:253095-261987:-	gi|699697929|ref|XP_009890519.1|	1422	0	PREDICTED: LOW QUALITY PROTEIN: tumor necrosis factor receptor superfamily member 16 [Charadrius vociferus]	gi|225784822|ref|NM_001146133.1|	496	0	Gallus gallus nerve growth factor receptor (NGFR), mRNA	P18519	546	0	Tumor necrosis factor receptor superfamily member 16	.	.	.	.	pfam00020	TNFR_c6	TNFR/NGFR cysteine-rich region.	GO:0006915|apoptotic process;GO:0030154|cell differentiation;GO:0032922|circadian regulation of gene expression;GO:0007399|nervous system development;GO:0007165|signal transduction;	GO:0016021|integral component of membrane;	.	.	.
ENSAPLG00000014776	101	608	51	258.258	34	50	39	41.7539	6.18524	2.62883	4.1479e-07	3.94665e-05	up	yes	chrKB743608.1:228686-299124:-	gi|483507061|gb|EOA97817.1|	2794	0	Receptor-type tyrosine-protein phosphatase R, partial [Anas platyrhynchos]	gi|513158211|ref|XM_001235187.3|	2240	0	PREDICTED: Gallus gallus protein tyrosine phosphatase, receptor type, R (PTPRR), transcript variant X1, mRNA	Q15256	959	0	Receptor-type tyrosine-protein phosphatase R	SPAC11E3.09	121	6e-29	COG5599	pfam00102	Y_phosphatase	Protein-tyrosine phosphatase.	GO:0038128|ERBB2 signaling pathway;GO:0001701|in utero embryonic development;GO:0010633|negative regulation of epithelial cell migration;GO:0070373|negative regulation of ERK1 and ERK2 cascade;GO:0030182|neuron differentiation;GO:0035335|peptidyl-tyrosine dephosphorylation;GO:0006470|protein dephosphorylation;	GO:0005615|extracellular space;GO:0016021|integral component of membrane;GO:0048471|perinuclear region of cytoplasm;GO:0005886|plasma membrane;	GO:0019901|protein kinase binding;GO:0004725|protein tyrosine phosphatase activity;GO:0005001|transmembrane receptor protein tyrosine phosphatase activity;	K04458	PTPRR; receptor-type tyrosine-protein phosphatase R [EC:3.1.3.48]
ENSAPLG00000011251	1795	3479	3665	2804.6	5949	7199	6286	6631.63	0.422913	-1.24157	6.30974e-06	0.000466972	down	yes	chrKB744663.1:977-111107:+	gi|874499304|ref|XP_005029105.2|	24416	0	PREDICTED: hemicentin-1, partial [Anas platyrhynchos]	gi|527256660|ref|XM_005146546.1|	10047	0	PREDICTED: Melopsittacus undulatus hemicentin 1 (LOC101872674), mRNA	Q96RW7	609	6e-173	Hemicentin-1	.	.	.	.	pfam07474	G2F	G2F domain. Nidogen, an invariant component of basement membranes, is a multifunctional protein that interacts with most other major basement membrane proteins. The G2 fragment or (G2F domain) contains binding sites for collagen IV and perlecan. The structure is composed of an 11-stranded beta-barrel with a central helix. This domain is structurally related to that of green fluorescent protein pf…	GO:0050896|response to stimulus;GO:0007601|visual perception;	GO:0005604|basement membrane;GO:0005938|cell cortex;GO:0030054|cell junction;GO:0070062|extracellular exosome;	GO:0005509|calcium ion binding;	K17341	HMCN; hemicentin
ENSAPLG00000014030	63	718	78	286.843	19	32	6	18.3102	15.6658	3.96955	1.17865e-06	0.000103815	up	yes	chrKB742525.1:14923-21364:-	gi|513226423|ref|XP_003642874.2|	2320	0	PREDICTED: contactin-associated protein 1, partial [Gallus gallus]	gi|527243138|ref|XM_005139867.1|	714	0	PREDICTED: Melopsittacus undulatus contactin associated protein 1 (LOC101868954), mRNA	P78357	618	0	Contactin-associated protein 1	.	.	.	.	pfam02210	Laminin_G_2	Laminin G domain. This family includes the Thrombospondin N-terminal-like domain, a Laminin G subfamily.	GO:0007411|axon guidance;GO:0007155|cell adhesion;GO:0007010|cytoskeleton organization;GO:0050885|neuromuscular process controlling balance;GO:0050884|neuromuscular process controlling posture;GO:0048812|neuron projection morphogenesis;GO:0019227|neuronal action potential propagation;GO:0030913|paranodal junction assembly;GO:0009967|positive regulation of signal transduction;GO:0002175|protein lo…	GO:0016021|integral component of membrane;GO:0005887|integral component of plasma membrane;GO:0043209|myelin sheath;GO:0033270|paranode region of axon;GO:0008076|voltage-gated potassium channel complex;	GO:0004872|receptor activity;GO:0017124|SH3 domain binding;GO:0005070|SH3/SH2 adaptor activity;	K07379	CNTNAP1; contactin associated protein 1
ENSAPLG00000006340	481	208	63	278.658	70	48	39	53.2935	5.22873	2.38646	1.9965e-06	0.000168164	up	yes	chrKB743106.1:1852169-1862305:+	gi|118101877|ref|XP_417874.2|	3372	0	PREDICTED: A disintegrin and metalloproteinase with thrombospondin motifs 15 [Gallus gallus]	gi|529434888|ref|XM_005237167.1|	1408	0	PREDICTED: Falco peregrinus ADAM metallopeptidase with thrombospondin type 1 motif, 15 (ADAMTS15), partial mRNA	P59384	1164	0	A disintegrin and metalloproteinase with thrombospondin motifs 15	.	.	.	.	pfam05986	ADAM_spacer1	ADAM-TS Spacer 1. This family represents the Spacer-1 region from the ADAM-TS family of metalloproteinases.	.	GO:0005578|proteinaceous extracellular matrix;	GO:0004222|metalloendopeptidase activity;GO:0008270|zinc ion binding;	K08629	ADAMTS15; a disintegrin and metalloproteinase with thrombospondin motifs 15 [EC:3.4.24.-]
ENSAPLG00000006343	16	396	23	145.709	7	12	22	14.6179	9.96787	3.31729	0.000272713	0.0107234	up	yes	chrKB743437.1:53956-59032:-	gi|874483636|ref|XP_012958413.1|	1711	0	PREDICTED: calcium/calmodulin-dependent protein kinase type IV-like [Anas platyrhynchos]	gi|529442390|ref|XM_005240865.1|	653	0	PREDICTED: Falco peregrinus calcium/calmodulin-dependent protein kinase type IV-like (LOC101917352), mRNA	P13234	505	1e-176	Calcium/calmodulin-dependent protein kinase type IV	.	.	.	.	pfam00069	Pkinase	Protein kinase domain.	GO:0006954|inflammatory response;GO:0035556|intracellular signal transduction;GO:0007616|long-term memory;GO:0043011|myeloid dendritic cell differentiation;GO:0007270|neuron-neuron synaptic transmission;GO:0006913|nucleocytoplasmic transport;GO:0018105|peptidyl-serine phosphorylation;GO:0046827|positive regulation of protein export from nucleus;GO:0045893|positive regulation of transcription, DNA…	GO:0005737|cytoplasm;GO:0005829|cytosol;GO:0070062|extracellular exosome;GO:0005730|nucleolus;GO:0005654|nucleoplasm;	GO:0005524|ATP binding;GO:0009931|calcium-dependent protein serine/threonine kinase activity;GO:0005516|calmodulin binding;GO:0004683|calmodulin-dependent protein kinase activity;	K05869	CAMK4; calcium/calmodulin-dependent protein kinase IV [EC:2.7.11.17]
ENSAPLG00000004438	101	39	45	64.8368	1	10	6	5.68528	11.4043	3.51151	0.000120524	0.00571951	up	yes	chrKB742711.1:293496-295839:-	gi|514723120|ref|XP_005014375.1|	2188	0	PREDICTED: platelet glycoprotein V [Anas platyrhynchos]	gi|543742463|ref|XM_005512024.1|	890	0	PREDICTED: Columba livia glycoprotein V (platelet) (GP5), mRNA	P40197	357	2e-115	Platelet glycoprotein V	alr0124_1	91.3	6e-19	COG4886	pfam13855	LRR_8	Leucine rich repeat.	GO:0007596|blood coagulation;GO:0007597|blood coagulation, intrinsic pathway;GO:0007155|cell adhesion;GO:0007160|cell-matrix adhesion;GO:0010544|negative regulation of platelet activation;GO:0030168|platelet activation;	GO:0070062|extracellular exosome;GO:0005887|integral component of plasma membrane;GO:0005886|plasma membrane;	.	K06260	GP5; platelet glycoprotein V
ENSAPLG00000012787	503	85	163	270.859	97	85	38	73.0285	3.70895	1.89101	0.000296296	0.0114939	up	yes	chrKB742441.1:1903363-1972703:+	gi|768355594|ref|XP_011574800.1|	1984	0	PREDICTED: collagen alpha-1(IX) chain [Aquila chrysaetos canadensis]	gi|155030213|ref|NM_001100911.1|	2247	0	Gallus gallus collagen, type IX, alpha 1 (COL9A1), mRNA	P12106	74.7	3e-12	Collagen alpha-1(IX) chain	.	.	.	.	pfam01391	Collagen	Collagen triple helix repeat (20 copies). Members of this family belong to the collagen superfamily. Collagens are generally extracellular structural proteins involved in formation of connective tissue structure. The alignment contains 20 copies of the G-X-Y repeat that forms a triple helix. The first position of the repeat is glycine, the second and third positions can be any residue but are fre…	.	GO:0005581|collagen trimer;GO:0005578|proteinaceous extracellular matrix;	.	.	.
ENSAPLG00000004564	105	119	96	106.109	400	499	389	437.073	0.242772	-2.04233	6.4378e-05	0.00333936	down	yes	chrKB743211.1:803834-808333:-	gi|514752051|ref|XP_005021011.1|	2221	0	PREDICTED: fibrinogen gamma chain [Anas platyrhynchos]	gi|543719360|ref|XM_005500849.1|	863	0	PREDICTED: Columba livia fibrinogen gamma chain (FGG), transcript variant X2, mRNA	P02680	571	0	Fibrinogen gamma chain	.	.	.	.	pfam00147	Fibrinogen_C	Fibrinogen beta and gamma chains, C-terminal globular domain.	GO:0007160|cell-matrix adhesion;GO:0006954|inflammatory response;GO:2000352|negative regulation of endothelial cell apoptotic process;GO:1902042|negative regulation of extrinsic apoptotic signaling pathway via death domain receptors;GO:0070527|platelet aggregation;GO:0070374|positive regulation of ERK1 and ERK2 cascade;GO:0045921|positive regulation of exocytosis;GO:0034116|positive regulation of…	GO:0072562|blood microparticle;GO:0005938|cell cortex;GO:0005737|cytoplasm;GO:0009897|external side of plasma membrane;GO:0070062|extracellular exosome;GO:0005577|fibrinogen complex;GO:0031091|platelet alpha granule;	GO:0046872|metal ion binding;GO:0005198|structural molecule activity;	K03905	FGG; fibrinogen gamma chain
ENSAPLG00000009550	57	21	29	37.1468	0	5	2	2.27947	16.2962	4.02647	0.000552348	0.0185085	up	yes	chrKB742778.1:553917-556906:-	gi|514727065|ref|XP_005015312.1|	1323	3e-180	PREDICTED: LOW QUALITY PROTEIN: motilin receptor [Anas platyrhynchos]	gi|543721511|ref|XM_005501896.1|	474	0	PREDICTED: Columba livia motilin receptor (MLNR), mRNA	O43193	308	4e-100	Motilin receptor	.	.	.	.	pfam00001	7tm_1	7 transmembrane receptor (rhodopsin family). This family contains, amongst other G-protein-coupled receptors (GCPRs), members of the opsin family, which have been considered to be typical members of the rhodopsin superfamily. They share several motifs, mainly the seven transmembrane helices, GCPRs of the rhodopsin superfamily. All opsins bind a chromophore, such as 11-cis-retinal. The function of…	GO:0007586|digestion;GO:0007186|G-protein coupled receptor signaling pathway;	GO:0005887|integral component of plasma membrane;GO:0005886|plasma membrane;	GO:0004930|G-protein coupled receptor activity;GO:0016520|growth hormone-releasing hormone receptor activity;	K05266	MLNR; motilin receptor
ENSAPLG00000002698	1152	6026	1065	2759.32	515	1078	945	867.816	3.17962	1.66885	0.000940364	0.0279283	up	yes	chrKB743645.1:98641-134716:+	gi|874487854|ref|XP_012959789.1|	5244	0	PREDICTED: signal peptide, CUB and EGF-like domain-containing protein 2, partial [Anas platyrhynchos]	gi|641797512|ref|XM_005291706.2|	1617	0	PREDICTED: Chrysemys picta bellii signal peptide, CUB domain, EGF-like 2 (SCUBE2), transcript variant X1, mRNA	Q9NQ36	1566	0	Signal peptide, CUB and EGF-like domain-containing protein 2	.	.	.	.	pfam00431	CUB	CUB domain.	.	GO:0005576|extracellular region;	GO:0005509|calcium ion binding;	.	.
ENSAPLG00000005647	38	7925	26	2694.88	11	32	8	16.4026	164.296	7.36015	1.30705e-13	3.87441e-11	up	yes	chrKB742808.1:5489658-5491566:+	gi|514729167|ref|XP_005015817.1|	1071	1e-146	PREDICTED: pulmonary surfactant-associated protein A-like isoform X1 [Anas platyrhynchos]	gi|46429879|emb|CR391234.1|	236	4e-119	Gallus gallus finished cDNA, clone ChEST200g14	P50403	150	6e-43	Pulmonary surfactant-associated protein A	.	.	.	.	pfam00059	Lectin_C	Lectin C-type domain. This family includes both long and short form C-type	GO:0007585|respiratory gaseous exchange;	GO:0005581|collagen trimer;GO:0005615|extracellular space;GO:0005578|proteinaceous extracellular matrix;	GO:0030246|carbohydrate binding;GO:0046872|metal ion binding;	.	.
ENSAPLG00000002315	6246	160	379	2652.2	191	166	188	188.051	14.1036	3.818	2.90466e-44	4.97472e-41	up	yes	chrKB742585.1:114553-114954:-	gi|118405202|ref|NP_001072943.1|	547	2e-69	histone H2A-IV [Gallus gallus]	gi|513158891|ref|XM_004937675.1|	385	0	PREDICTED: Gallus gallus histone H2A-IV-like (LOC101750582), mRNA	P02263	215	8e-71	Histone H2A-IV	SPAC19G12.06c	182	1e-58	COG5262	pfam00125	Histone	Core histone H2A/H2B/H3/H4.	.	GO:0000786|nucleosome;GO:0005634|nucleus;	GO:0003677|DNA binding;	K11251	H2A; histone H2A
ENSAPLG00000010911	3355	14154	5787	7558.52	1756	1953	1240	1663.36	4.54412	2.184	2.34653e-21	1.50706e-18	up	yes	chrKB743248.1:9035-11085:+	gi|874478735|ref|XP_012956713.1|	1108	3e-150	PREDICTED: LOW QUALITY PROTEIN: cholesterol side-chain cleavage enzyme, mitochondrial, partial [Anas platyrhynchos]	gi|48976108|ref|NM_001001756.1|	251	2e-127	Gallus gallus cytochrome P450, family 11, subfamily A, polypeptide 1 (CYP11A1), mRNA	P14137	156	9e-44	Cholesterol side-chain cleavage enzyme, mitochondrial	.	.	.	.	pfam00067	p450	Cytochrome P450. Cytochrome P450s are haem-thiolate proteins involved in the oxidative degradation of various compounds. They are particularly well known for their role in the degradation of environmental toxins and mutagens. They can be divided into 4 classes, according to the method by which electrons from NAD(P)H are delivered to the catalytic site. Sequence conservation is relatively low with…	GO:0008207|C21-steroid hormone metabolic process;GO:0008203|cholesterol metabolic process;GO:0006694|steroid biosynthetic process;	GO:0005623|cell;GO:0031966|mitochondrial membrane;	GO:0008386|cholesterol monooxygenase (side-chain-cleaving) activity;GO:0020037|heme binding;GO:0005506|iron ion binding;	K00498	CYP11A; cholesterol monooxygenase (side-chain-cleaving) [EC:1.14.15.6]
ENSAPLG00000006326	681	2081	1792	1420.63	670	752	521	655.586	2.16696	1.11567	6.03987e-05	0.00316662	up	yes	chrKB742726.1:508739-555205:-	gi|874459494|ref|XP_012950284.1|	5209	0	PREDICTED: neurofascin [Anas platyrhynchos]	gi|543728574|ref|XM_005505311.1|	1665	0	PREDICTED: Columba livia neurofascin (NFASC), transcript variant X7, mRNA	O94856	1941	0	Neurofascin	.	.	.	.	pfam13882	Bravo_FIGEY	Bravo-like intracellular region. This is the very C-terminal intracellular region of neural adhesion molecule L1 proteins that are also known as Bravo or NrCAM. It lies upstream of the IG and Fn3 domains and has the highly conserved motif FIGEY. The function is not known.	GO:0007411|axon guidance;GO:0045162|clustering of voltage-gated sodium channels;GO:0034113|heterotypic cell-cell adhesion;GO:0042552|myelination;GO:0030913|paranodal junction assembly;GO:0007422|peripheral nervous system development;GO:0071205|protein localization to juxtaparanode region of axon;GO:0002175|protein localization to paranode region of axon;GO:0072661|protein targeting to plasma memb…	GO:0043194|axon initial segment;GO:0070062|extracellular exosome;GO:0005925|focal adhesion;GO:0016021|integral component of membrane;GO:0005622|intracellular;GO:0043209|myelin sheath;GO:0033268|node of Ranvier;GO:0033010|paranodal junction;GO:0033270|paranode region of axon;GO:0005886|plasma membrane;GO:0097454|Schwann cell microvillus;	.	K06757	NFASC; neurofascin
ENSAPLG00000008825	0	90	0	30.3578	0	0	0	0	Inf	Inf	8.65615e-06	0.00059038	up	yes	chrKB742906.1:857067-863026:+	gi|514735487|ref|XP_005017320.1|	1324	0	PREDICTED: uroplakin-1b [Anas platyrhynchos]	gi|513161567|ref|XM_416567.4|	559	0	PREDICTED: Gallus gallus uroplakin 1B (UPK1B), transcript variant X3, mRNA	P38573	395	5e-137	Uroplakin-1b	.	.	.	.	pfam00335	Tetraspannin	Tetraspanin family.	GO:0030855|epithelial cell differentiation;GO:0034394|protein localization to cell surface;	GO:0016324|apical plasma membrane;GO:0005783|endoplasmic reticulum;GO:0070062|extracellular exosome;GO:0016021|integral component of membrane;GO:0005886|plasma membrane;	.	K17347	UPK1; uroplakin-1
ENSAPLG00000007565	1	210	40	81.184	8	13	12	11.3068	7.18008	2.844	0.000285925	0.0112119	up	yes	chrKB742582.1:329944-333572:-	gi|874453029|ref|XP_005012182.2|	1229	9e-167	PREDICTED: proenkephalin-A [Anas platyrhynchos]	gi|513172226|ref|XM_419213.3|	861	0	PREDICTED: Gallus gallus proenkephalin (PENK), mRNA	P50175	337	8e-113	Proenkephalin-A	.	.	.	.	pfam01160	Opiods_neuropep	Vertebrate endogenous opioids neuropeptide.	GO:0007218|neuropeptide signaling pathway;	GO:0005576|extracellular region;	.	.	.
ENSAPLG00000002204	1040	1099	1776	1229.33	2650	2909	3183	3016.41	0.407548	-1.29496	0.000154396	0.00689543	down	yes	chrKB743289.1:653598-654974:+	gi|514755369|ref|XP_005021822.1|	2364	0	PREDICTED: nuclear factor interleukin-3-regulated protein [Anas platyrhynchos]	gi|586798118|ref|NM_204618.2|	1233	0	Gallus gallus nuclear factor, interleukin 3 regulated (NFIL3), mRNA	Q90Z72	873	0	Nuclear factor interleukin-3-regulated protein	.	.	.	.	pfam06529	Vert_IL3-reg_TF	Vertebrate interleukin-3 regulated transcription factor. This family includes vertebrate transcription factors, some of which are regulated by IL-3/adenovirus E4 promoter binding protein. Others were found to strongly repress transcription in a DNA-binding-site-dependent manner.	GO:0007623|circadian rhythm;GO:0006955|immune response;GO:0006366|transcription from RNA polymerase II promoter;	GO:0005737|cytoplasm;GO:0005634|nucleus;	GO:0043565|sequence-specific DNA binding;GO:0003700|transcription factor activity, sequence-specific DNA binding;	K09059	NFIL3, E4BP4; nuclear factor, interleukin 3 regulated
ENSAPLG00000002202	3873	1053	1443	2266.72	982	1192	1018	1088.03	2.08333	1.05889	3.52893e-05	0.00199981	up	yes	chrKB743278.1:111429-205682:+	gi|874479719|ref|XP_012957044.1|	1867	0	PREDICTED: LOW QUALITY PROTEIN: sodium/hydrogen exchanger 1, partial [Anas platyrhynchos]	gi|71895016|ref|NM_001031085.1|	2314	0	Gallus gallus family with sequence similarity 46, member A (FAM46A), mRNA	Q96IP4	669	0	Protein FAM46A	.	.	.	.	pfam07984	DUF1693	Domain of unknown function (DUF1693). This family contains many hypothetical proteins. It also includes four nematode prion-like proteins. This domain has been identified as part of the nucleotidyltransferase superfamily.	GO:0030193|regulation of blood coagulation;GO:0010468|regulation of gene expression;	.	GO:0044822|poly(A) RNA binding;	.	.
ENSAPLG00000001800	89	12163	72	4156.28	80	53	48	61.7064	67.3558	6.07373	4.42276e-53	1.36345e-49	up	yes	chrKB743977.1:545176-547059:+	gi|874492617|ref|XP_012961386.1|	3186	0	PREDICTED: secretogranin-2 [Anas platyrhynchos]	gi|513199280|ref|XM_422624.4|	1480	0	PREDICTED: Gallus gallus secretogranin II (SCG2), transcript variant X2, mRNA	P13521	685	0	Secretogranin-2	.	.	.	.	pfam01271	Granin	Granin (chromogranin or secretogranin).	GO:0001525|angiogenesis;GO:0043542|endothelial cell migration;GO:0048245|eosinophil chemotaxis;GO:0050930|induction of positive chemotaxis;GO:0006954|inflammatory response;GO:0035556|intracellular signal transduction;GO:0000165|MAPK cascade;GO:2000352|negative regulation of endothelial cell apoptotic process;GO:0001937|negative regulation of endothelial cell proliferation;GO:2001237|negative regu…	GO:0005615|extracellular space;GO:0030141|secretory granule;	GO:0042056|chemoattractant activity;GO:0005125|cytokine activity;	.	.
ENSAPLG00000013165	3	345	37	126.776	20	46	15	26.3715	4.80733	2.26524	0.000892115	0.0268575	up	yes	chrKB743873.1:15196-25051:+	gi|466004273|gb|EMP42392.1|	1422	0	Insulin gene enhancer protein ISL-1, partial [Chelonia mydas]	gi|543719411|ref|XM_005500874.1|	614	0	PREDICTED: Columba livia ISL LIM homeobox 1 (ISL1), mRNA	P50211	551	0	Insulin gene enhancer protein ISL-1	ECU03g1170	60.5	1e-09	COG5576	pfam00412	LIM	LIM domain. This family represents two copies of the LIM structural domain.	GO:0060413|atrial septum morphogenesis;GO:0060913|cardiac cell fate determination;GO:0060379|cardiac muscle cell myoblast differentiation;GO:0003215|cardiac right ventricle morphogenesis;GO:0003203|endocardial cushion morphogenesis;GO:0060384|innervation;GO:0090090|negative regulation of canonical Wnt signaling pathway;GO:0050728|negative regulation of inflammatory response;GO:0043524|negative re…	GO:0005739|mitochondrion;GO:0005654|nucleoplasm;GO:0005634|nucleus;	GO:0003682|chromatin binding;GO:0001158|enhancer sequence-specific DNA binding;GO:0001105|RNA polymerase II transcription coactivator activity;GO:0008270|zinc ion binding;	K09370	ISL1; insulin gene enhancer protein ISL-1
ENSAPLG00000014758	0	176	0	59.3664	2	1	0	0.972254	61.0607	5.93217	2.22581e-07	2.33392e-05	up	yes	chrKB743049.1:99482-100453:+	gi|874472099|ref|XP_012954464.1|	1305	1e-180	PREDICTED: leucine-rich repeat LGI family member 3, partial [Anas platyrhynchos]	gi|525030005|ref|XM_005062340.1|	570	0	PREDICTED: Ficedula albicollis leucine-rich repeat LGI family, member 3 (LGI3), partial mRNA	Q1EGL0	410	3e-139	Leucine-rich repeat LGI family member 3	.	.	.	.	pfam03736	EPTP	EPTP domain. Mutations in the LGI/Epitempin gene can result in a special form of epilepsy, autosomal dominant lateral temporal epilepsy. The Epitempin protein contains a large repeat in its C terminal section. The architecture and structural features of this repeat make it a likely member 7-bladed beta-propeller fold.	GO:0006887|exocytosis;GO:0017157|regulation of exocytosis;	GO:0030054|cell junction;GO:0005576|extracellular region;GO:0043005|neuron projection;GO:0008021|synaptic vesicle;	GO:0003824|catalytic activity;	.	.
ENSAPLG00000011981	257	89	112	160.905	44	30	31	36.0071	4.46869	2.15985	0.000229563	0.00944899	up	yes	chrKB743274.1:177178-183334:+	gi|733901644|ref|XP_010714498.1|	3822	0	PREDICTED: protein patched homolog 2 [Meleagris gallopavo]	gi|529437577|ref|XM_005238493.1|	1631	0	PREDICTED: Falco peregrinus protein patched homolog 1-like (LOC101914457), partial mRNA	Q98864	1204	0	Protein patched homolog 1	.	.	.	.	pfam12349	Sterol-sensing	Sterol-sensing domain of SREBP cleavage-activation. Sterol regulatory element-binding proteins (SREBPs) are membrane-bound transcription factors that promote lipid synthesis in animal cells. They are embedded in the membranes of the endoplasmic reticulum (ER) in a helical hairpin orientation and are released from the ER by a two-step proteolytic process. Proteolysis begins when the SREBPs are cle…	.	GO:0016021|integral component of membrane;	GO:0008158|hedgehog receptor activity;	K06225	PTCH1; patched 1
ENSAPLG00000012419	1129	1104	538	958.799	425	381	207	338.511	2.83241	1.50203	0.000135809	0.00624883	up	yes	chrKB742963.1:1025910-1221583:+	gi|483515036|gb|EOB02456.1|	9226	0	Kinesin-like protein KIF26B, partial [Anas platyrhynchos]	gi|513175549|ref|XM_003640984.2|	4627	0	PREDICTED: Gallus gallus kinesin family member 26B (KIF26B), mRNA	Q2KJY2	2803	0	Kinesin-like protein KIF26B	YGL216w	109	4e-23	COG5059	pfam00225	Kinesin	Kinesin motor domain.	GO:0030010|establishment of cell polarity;GO:0022409|positive regulation of cell-cell adhesion;GO:0072092|ureteric bud invasion;	GO:0005737|cytoplasm;GO:0005871|kinesin complex;GO:0005874|microtubule;	GO:0005524|ATP binding;GO:0003777|microtubule motor activity;	K10404	KIF26; kinesin family member 26
ENSAPLG00000010111	11	543	16	191.548	4	21	22	16.289	11.7594	3.55574	0.000134974	0.00624772	up	yes	chrKB742828.1:613918-617937:+	gi|514730392|ref|XP_005016109.1|	502	2e-61	PREDICTED: prostate stem cell antigen [Anas platyrhynchos]	gi|513173762|ref|XM_418414.4|	289	2e-148	PREDICTED: Gallus gallus prostate stem cell antigen (PSCA), mRNA	P57096	58.5	5e-10	Prostate stem cell antigen	.	.	.	.	pfam00021	UPAR_LY6	u-PAR/Ly-6 domain. This extracellular disulphide bond rich domain is related to pfam00087.	.	GO:0031225|anchored component of membrane;GO:0005886|plasma membrane;	.	.	.
ENSAPLG00000008428	1085	2098	686	1313.25	497	665	599	602.117	2.18106	1.12503	9.01879e-05	0.00446996	up	yes	chrKB742793.1:632918-727668:-	gi|874461902|ref|XP_012951115.1|	5993	0	PREDICTED: phospholipid-transporting ATPase IA isoform X1 [Anas platyrhynchos]	gi|513184339|ref|XM_004936072.1|	3032	0	PREDICTED: Gallus gallus ATPase, aminophospholipid transporter (APLT), class I, type 8A, member 1 (ATP8A1), transcript variant X5, mRNA	Q9Y2Q0	2166	0	Phospholipid-transporting ATPase IA	.	.	.	.	pfam00122	E1-E2_ATPase	E1-E2 ATPase.	GO:0098655|cation transmembrane transport;GO:0006812|cation transport;GO:0034220|ion transmembrane transport;GO:0007612|learning;GO:0045332|phospholipid translocation;GO:0030335|positive regulation of cell migration;GO:0061092|positive regulation of phospholipid translocation;GO:0055085|transmembrane transport;	GO:0042584|chromaffin granule membrane;GO:0005783|endoplasmic reticulum;GO:0070062|extracellular exosome;GO:0005794|Golgi apparatus;GO:0016021|integral component of membrane;GO:0016020|membrane;GO:0005886|plasma membrane;	GO:0005524|ATP binding;GO:0019829|cation-transporting ATPase activity;GO:0000287|magnesium ion binding;GO:0004012|phospholipid-translocating ATPase activity;	K14802	DRS2, ATP8A; phospholipid-transporting ATPase [EC:3.6.3.1]
ENSAPLG00000006682	4075	137	789	1876.07	432	187	153	261.74	7.1677	2.84151	0.0005158	0.0177072	up	yes	chrKB743537.1:90085-98401:+	gi|874485590|ref|XP_012959046.1|	981	4e-132	PREDICTED: secreted frizzled-related protein 4 [Anas platyrhynchos]	gi|543717676|ref|XM_005500032.1|	367	0	PREDICTED: Columba livia secreted frizzled-related protein 4 (SFRP4), mRNA	Q9JLS4	243	3e-77	Secreted frizzled-related protein 4	.	.	.	.	pfam01759	NTR	UNC-6/NTR/C345C module. Sequence similarity between netrin UNC-6 and C345C complement protein family members, and hence the existence of the UNC-6 module, was first reported in. Subsequently, many additional members of the family were identified on the basis of sequence similarity between the C-terminal domains of netrins, complement proteins C3, C4, C5, secreted frizzled-related proteins, and ty…	GO:0060070|canonical Wnt signaling pathway;GO:0030154|cell differentiation;GO:0046697|decidualization;GO:0007565|female pregnancy;GO:0060056|mammary gland involution;GO:0090090|negative regulation of canonical Wnt signaling pathway;GO:0008285|negative regulation of cell proliferation;GO:0046329|negative regulation of JNK cascade;GO:0035567|non-canonical Wnt signaling pathway;GO:0032355|response t…	GO:0005737|cytoplasm;GO:0005615|extracellular space;	GO:0017147|Wnt-protein binding;	K02185	SFRP4; secreted frizzled-related protein 4
ENSAPLG00000006683	1559	1338	2422	1678.67	5833	5588	4723	5495.59	0.305458	-1.71095	1.27613e-09	2.13807e-07	down	yes	chrKB745111.1:741-32973:-	gi|514790696|ref|XP_005030048.1|	5972	0	PREDICTED: alpha-2-macroglobulin, partial [Anas platyrhynchos]	gi|543278822|ref|XM_005427396.1|	1982	0	PREDICTED: Geospiza fortis alpha-2-macroglobulin (A2M), mRNA	P01023	1278	0	Alpha-2-macroglobulin	TM0984	63.2	5e-09	COG2373	pfam07678	A2M_comp	A-macroglobulin complement component. This family includes the complement components region of the alpha-2-macroglobulin family.	GO:0007596|blood coagulation;GO:0007597|blood coagulation, intrinsic pathway;GO:0022617|extracellular matrix disassembly;GO:0030198|extracellular matrix organization;GO:0001869|negative regulation of complement activation, lectin pathway;GO:0010951|negative regulation of endopeptidase activity;GO:0030168|platelet activation;GO:0002576|platelet degranulation;GO:0051056|regulation of small GTPase m…	GO:0072562|blood microparticle;GO:0005829|cytosol;GO:0070062|extracellular exosome;GO:0005576|extracellular region;GO:0031093|platelet alpha granule lumen;	GO:0048306|calcium-dependent protein binding;GO:0019899|enzyme binding;GO:0019838|growth factor binding;GO:0019966|interleukin-1 binding;GO:0019959|interleukin-8 binding;GO:0002020|protease binding;GO:0005102|receptor binding;GO:0004867|serine-type endopeptidase inhibitor activity;GO:0043120|tumor necrosis factor binding;	K03910	A2M; alpha-2-macroglobulin
ENSAPLG00000007083	200	16	56	99.5028	12	9	11	11.0684	8.98977	3.16828	2.07143e-05	0.00129793	up	yes	chrKB742559.1:1439615-1441732:-	gi|363741579|ref|XP_417347.3|	2203	0	PREDICTED: vesicular inhibitory amino acid transporter [Gallus gallus]	gi|543362661|ref|XM_005524644.1|	1081	0	PREDICTED: Pseudopodoces humilis vesicular inhibitory amino acid transporter-like (LOC102102262), mRNA	Q6DIV6	820	0	Vesicular inhibitory amino acid transporter	YJR001w	59.7	9e-09	COG0814	pfam01490	Aa_trans	Transmembrane amino acid transporter protein. This transmembrane region is found in many amino acid transporters including UNC-47 and MTR. UNC-47 encodes a vesicular amino butyric acid (GABA) transporter, (VGAT). UNC-47 is predicted to have 10 transmembrane domains. MTR is a N system amino acid transporter system protein involved in methyltryptophan resistance. Other members of this family includ…	GO:0003333|amino acid transmembrane transport;GO:0006836|neurotransmitter transport;	GO:0030659|cytoplasmic vesicle membrane;GO:0016021|integral component of membrane;	GO:0015171|amino acid transmembrane transporter activity;	K15015	SLC32A, VGAT; solute carrier family 32 (vesicular inhibitory amino acid transporter)
ENSAPLG00000011287	4963	1633	2082	3058.25	1502	1263	929	1249.36	2.44785	1.29152	3.26031e-06	0.000259044	up	yes	chrKB744347.1:24295-33686:-	gi|686607969|ref|XP_009280537.1|	2125	0	PREDICTED: niban-like protein 1 [Aptenodytes forsteri]	gi|513212075|ref|XM_003642273.2|	555	0	PREDICTED: Gallus gallus family with sequence similarity 129, member B (FAM129B), partial mRNA	Q8R1F1	698	0	Niban-like protein 1	.	.	.	.	pfam05518	Totivirus_coat	Totivirus coat protein.	GO:0043066|negative regulation of apoptotic process;	GO:0015629|actin cytoskeleton;GO:0005912|adherens junction;GO:0005737|cytoplasm;GO:0005829|cytosol;GO:0070062|extracellular exosome;GO:0005730|nucleolus;GO:0005654|nucleoplasm;GO:0005886|plasma membrane;	.	.	.
ENSAPLG00000009305	24	52	68	44.0734	228	300	140	221.52	0.198959	-2.32946	0.000429012	0.0155962	down	yes	chrKB744926.1:2768-31745:+	gi|902939291|ref|XP_013057692.1|	6042	0	PREDICTED: maltase-glucoamylase, intestinal-like isoform X1 [Anser cygnoides domesticus]	gi|541973744|ref|XM_005440160.1|	622	0	PREDICTED: Falco cherrug maltase-glucoamylase (alpha-glucosidase) (MGAM), mRNA	O43451	579	5e-175	Maltase-glucoamylase, intestinal	lin0222	285	5e-80	COG1501	pfam01055	Glyco_hydro_31	Glycosyl hydrolases family 31. Glycosyl hydrolases are key enzymes of carbohydrate metabolizm. Family 31 comprises of enzymes that are, or similar to, alpha- galactosidases.	GO:0005975|carbohydrate metabolic process;GO:0044245|polysaccharide digestion;GO:0044281|small molecule metabolic process;GO:0005983|starch catabolic process;	GO:0016324|apical plasma membrane;GO:0070062|extracellular exosome;GO:0016021|integral component of membrane;GO:0005886|plasma membrane;	GO:0004558|alpha-1,4-glucosidase activity;GO:0016160|amylase activity;GO:0030246|carbohydrate binding;GO:0003824|catalytic activity;GO:0004339|glucan 1,4-alpha-glucosidase activity;GO:0032450|maltose alpha-glucosidase activity;	K12047	MGAM; maltase-glucoamylase [EC:3.2.1.20 3.2.1.3]
ENSAPLG00000005651	370	744	231	456.739	152	200	208	192.929	2.36739	1.2433	0.00158897	0.0427442	up	yes	chrKB742808.1:5513874-5530956:-	gi|514729199|ref|XP_005015825.1|	2029	0	PREDICTED: S-adenosylmethionine synthase isoform type-1 [Anas platyrhynchos]	gi|529447849|ref|XM_005243567.1|	1165	0	PREDICTED: Falco peregrinus methionine adenosyltransferase I, alpha (MAT1A), mRNA	Q2KJC6	716	0	S-adenosylmethionine synthase isoform type-1	SPBC14F5.05c	540	0	COG0192	pfam02773	S-AdoMet_synt_C	S-adenosylmethionine synthetase, C-terminal domain. The three domains of S-adenosylmethionine synthetase have the same alpha+beta fold.	GO:0006730|one-carbon metabolic process;GO:0006556|S-adenosylmethionine biosynthetic process;	.	GO:0005524|ATP binding;GO:0046872|metal ion binding;GO:0004478|methionine adenosyltransferase activity;	K00789	metK; S-adenosylmethionine synthetase [EC:2.5.1.6]
ENSAPLG00000010071	14112	521	1872	6298.7	844	236	264	459.033	13.7217	3.77838	0.000471426	0.0165903	up	yes	chrKB742833.1:4469776-4501685:-	gi|514730980|ref|XP_005016248.1|	3406	0	PREDICTED: carboxypeptidase Z [Anas platyrhynchos]	gi|19071559|gb|AF351205.1|	1455	0	Gallus gallus carboxypeptidase Z (CPZ) mRNA, complete cds	Q8QGP3	1251	0	Carboxypeptidase Z	BH3831	63.2	8e-10	COG2866	pfam00246	Peptidase_M14	Zinc carboxypeptidase.	GO:0007275|multicellular organismal development;GO:0016055|Wnt signaling pathway;	GO:0005578|proteinaceous extracellular matrix;	GO:0004181|metallocarboxypeptidase activity;GO:0008270|zinc ion binding;	.	.
ENSAPLG00000014945	3190	688	1529	1891.18	644	776	654	706.459	2.67699	1.42061	1.05551e-07	1.1963e-05	up	yes	chrKB742513.1:1566958-1577110:-	gi|874449736|ref|XP_012965532.1|	1761	0	PREDICTED: serum paraoxonase/arylesterase 2 isoform X2 [Anas platyrhynchos]	gi|542142377|ref|XM_005480238.1|	723	0	PREDICTED: Zonotrichia albicollis paraoxonase 2 (PON2), mRNA	Q90952	623	0	Serum paraoxonase/arylesterase 2	.	.	.	.	pfam01731	Arylesterase	Arylesterase. This family consists of arylesterases (Also known as serum paraoxonase) EC:3.1.1.2. These enzymes hydrolyse organophosphorus esters such as paraoxon and are found in the liver and blood. They confer resistance to organophosphate toxicity. Human arylesterase (PON1) is associated with HDL and may protect against LDL oxidation.	.	GO:0005576|extracellular region;GO:0016020|membrane;	GO:0004063|aryldialkylphosphatase activity;GO:0004064|arylesterase activity;GO:0046872|metal ion binding;	.	.
ENSAPLG00000007967	1	61	0	20.9768	0	0	0	0	Inf	Inf	0.000171267	0.00745735	up	yes	chrKB742522.1:1119289-1119993:+	gi|60593016|ref|NP_001012713.1|	622	6e-80	transcription factor HES-5 [Gallus gallus]	gi|60593015|ref|NM_001012695.1|	375	0	Gallus gallus hes family bHLH transcription factor 5 (HES5), mRNA	Q03062	186	1e-58	Transcription factor HES-5	.	.	.	.	pfam00010	HLH	Helix-loop-helix DNA-binding domain.	GO:0048708|astrocyte differentiation;GO:0042491|auditory receptor cell differentiation;GO:0042668|auditory receptor cell fate determination;GO:0007420|brain development;GO:0043010|camera-type eye development;GO:0051216|cartilage development;GO:0007155|cell adhesion;GO:0048469|cell maturation;GO:0022010|central nervous system myelination;GO:0072049|comma-shaped body morphogenesis;GO:0021861|forebr…	GO:0005634|nucleus;	GO:0003682|chromatin binding;GO:0003690|double-stranded DNA binding;GO:0001078|transcriptional repressor activity, RNA polymerase II core promoter proximal region sequence-specific binding;	K06055	HES5; hairy and enhancer of split 5
ENSAPLG00000015258	46	557	445	316.996	8	2	0	3.29292	96.2659	6.58895	0.000248972	0.0100462	up	yes	chrKB742899.1:57366-59232:+	gi|902922655|ref|XP_013049618.1|	646	6e-76	PREDICTED: LOW QUALITY PROTEIN: uncharacterized protein LOC106044236 [Anser cygnoides domesticus]	.	.	.	.	.	.	.	.	.	.	.	.	pfam06224	HTH_42	Winged helix DNA-binding domain. This family contains two copies of a winged helix domain.	.	.	.	.	.
ENSAPLG00000006235	9872	38942	14871	20791.6	9655	8343	8256	8999.3	2.31036	1.20812	1.63615e-05	0.00105522	up	yes	chrKB742449.1:37193-72863:+	gi|768355815|ref|XP_011574916.1|	1550	0	PREDICTED: aldose reductase-like [Aquila chrysaetos canadensis]	gi|543718325|ref|XM_005500349.1|	746	0	PREDICTED: Columba livia aldose reductase-like (LOC102088238), mRNA	P15121	494	1e-171	Aldose reductase	slr0942	230	2e-69	COG0656	pfam00248	Aldo_ket_red	Aldo/keto reductase family. This family includes a number of K+ ion channel beta chain regulatory domains - these are reported to have oxidoreductase activity.	GO:0006700|C21-steroid hormone biosynthetic process;GO:0005975|carbohydrate metabolic process;GO:0070301|cellular response to hydrogen peroxide;GO:0097238|cellular response to methylglyoxal;GO:1901653|cellular response to peptide;GO:0044597|daunorubicin metabolic process;GO:0044598|doxorubicin metabolic process;GO:0046370|fructose biosynthetic process;GO:0006000|fructose metabolic process;GO:0072…	GO:0032838|cell projection cytoplasm;GO:0005737|cytoplasm;GO:0005829|cytosol;GO:0070062|extracellular exosome;GO:0005615|extracellular space;GO:0042629|mast cell granule;GO:0005654|nucleoplasm;GO:0033010|paranodal junction;GO:0048471|perinuclear region of cytoplasm;GO:0043220|Schmidt-Lanterman incisure;GO:0097454|Schwann cell microvillus;	GO:0004032|alditol:NADP+ 1-oxidoreductase activity;GO:0004033|aldo-keto reductase (NADP) activity;GO:0009055|electron carrier activity;GO:0043795|glyceraldehyde oxidoreductase activity;	K00011	E1.1.1.21, AKR1; aldehyde reductase [EC:1.1.1.21]
ENSAPLG00000012959	101006	15103	37105	54815	21644	19598	15736	19347.1	2.83325	1.50246	0.000138846	0.00633998	up	yes	chrKB744588.1:156158-249494:-	gi|874498861|ref|XP_012963449.1|	14464	0	PREDICTED: collagen alpha-1(XII) chain [Anas platyrhynchos]	gi|541950101|ref|XM_005431938.1|	7613	0	PREDICTED: Falco cherrug collagen, type XII, alpha 1 (COL12A1), mRNA	P13944	5283	0	Collagen alpha-1(XII) chain	.	.	.	.	pfam00092	VWA	von Willebrand factor type A domain.	GO:0007155|cell adhesion;	GO:0005581|collagen trimer;GO:0005578|proteinaceous extracellular matrix;	.	.	.
ENSAPLG00000015733	7476	2078	2324	4275.99	2366	1642	1826	2007.55	2.12995	1.09082	0.00161091	0.0432589	up	yes	chrKB744132.1:37444-42380:+	gi|514778860|ref|XP_005027242.1|	2761	0	PREDICTED: LOW QUALITY PROTEIN: peptidyl-prolyl cis-trans isomerase FKBP10 [Anas platyrhynchos]	gi|541971224|ref|XM_005439328.1|	1346	0	PREDICTED: Falco cherrug FK506 binding protein 10, 65 kDa (FKBP10), transcript variant X1, mRNA	Q61576	203	9e-56	Peptidyl-prolyl cis-trans isomerase FKBP10	YDR519w	99.8	2e-23	COG0545	pfam00254	FKBP_C	FKBP-type peptidyl-prolyl cis-trans isomerase.	GO:0061077|chaperone-mediated protein folding;GO:0000413|protein peptidyl-prolyl isomerization;	GO:0005737|cytoplasm;GO:0005788|endoplasmic reticulum lumen;GO:0005789|endoplasmic reticulum membrane;	GO:0005509|calcium ion binding;GO:0005528|FK506 binding;GO:0003755|peptidyl-prolyl cis-trans isomerase activity;	.	.
ENSAPLG00000010811	699	867	517	701.251	218	302	315	287.803	2.43656	1.28485	0.000476287	0.0166852	up	yes	chrKB745096.1:75046-114860:-	gi|874501539|ref|XP_012964309.1|	2975	0	PREDICTED: epidermal growth factor receptor kinase substrate 8-like protein 2 [Anas platyrhynchos]	gi|513237997|ref|XM_003643582.2|	531	0	PREDICTED: Gallus gallus epidermal growth factor receptor kinase substrate 8-like protein 2-like (LOC100857614), mRNA	Q9H6S3	151	1e-36	Epidermal growth factor receptor kinase substrate 8-like protein 2	.	.	.	.	pfam08416	PTB	Phosphotyrosine-binding domain. The phosphotyrosine-binding domain (PTB, also phosphotyrosine-interaction or PI domain) in the protein tensin tends to be found at the C-terminus. Tensin is a multi-domain protein that binds to actin filaments and functions as a focal-adhesion molecule (focal adhesions are regions of plasma membrane through which cells attach to the extracellular matrix). Human ten…	GO:0043547|positive regulation of GTPase activity;GO:1900029|positive regulation of ruffle assembly;GO:0035023|regulation of Rho protein signal transduction;GO:0007266|Rho protein signal transduction;	GO:0005737|cytoplasm;GO:0070062|extracellular exosome;GO:0005886|plasma membrane;GO:0043234|protein complex;GO:0032587|ruffle membrane;GO:0031982|vesicle;	GO:0003779|actin binding;	K17277	EPS8; epidermal growth factor receptor kinase substrate 8
ENSAPLG00000012175	44	35	136	63.2689	956	188	230	469.065	0.134883	-2.89022	0.000184473	0.00789972	down	yes	chrKB743404.1:6942-12631:+	gi|514759968|ref|XP_005022906.1|	1954	0	PREDICTED: serpin B10 [Anas platyrhynchos]	gi|513170738|ref|XM_418982.4|	779	0	PREDICTED: Gallus gallus serpin peptidase inhibitor, clade B (ovalbumin), member 2 (SERPINB2), mRNA	P05120	388	3e-130	Plasminogen activator inhibitor 2	MA2246	198	2e-57	COG4826	pfam00079	Serpin	Serpin (serine protease inhibitor). Structure is a multi-domain fold containing a bundle of helices and a beta sandwich.	GO:0007596|blood coagulation;GO:0042730|fibrinolysis;GO:0043066|negative regulation of apoptotic process;GO:0010951|negative regulation of endopeptidase activity;	GO:0005737|cytoplasm;GO:0005576|extracellular region;GO:0005615|extracellular space;GO:0005886|plasma membrane;	GO:0004867|serine-type endopeptidase inhibitor activity;	K13963	SERPINB; serpin B
ENSAPLG00000012172	1	408	51	150.707	4	27	15	15.3149	9.84052	3.29873	0.000300358	0.0116033	up	yes	chrKB743944.1:1239242-1271609:+	gi|514774144|ref|XP_005026280.1|	3277	0	PREDICTED: choline O-acetyltransferase [Anas platyrhynchos]	gi|543717843|ref|XM_005500114.1|	1537	0	PREDICTED: Columba livia choline O-acetyltransferase (CHAT), mRNA	Q90YJ9	1189	0	Choline O-acetyltransferase	.	.	.	.	pfam00755	Carn_acyltransf	Choline/Carnitine o-acyltransferase.	GO:0042136|neurotransmitter biosynthetic process;GO:0060416|response to growth hormone;	GO:0005623|cell;	GO:0004102|choline O-acetyltransferase activity;	K00623	CHAT; choline O-acetyltransferase [EC:2.3.1.6]
ENSAPLG00000003940	188	306	790	375.061	2300	2915	4196	3299.96	0.113656	-3.13725	3.63075e-06	0.000281228	down	yes	chrKB742466.1:1269000-1270242:+	gi|514706342|ref|XP_005010257.1|	357	4e-42	PREDICTED: pancreatic progenitor cell differentiation and proliferation factor-like protein [Anas platyrhynchos]	gi|513172155|ref|XM_423439.4|	189	2e-93	PREDICTED: Gallus gallus chromosome 2 open reading frame, human C8orf22 (C8ORF22), transcript variant X3, mRNA	Q8WWR9	69.7	2e-15	Pancreatic progenitor cell differentiation and proliferation factor-like protein	.	.	.	.	pfam15060	PPDFL	Differentiation and proliferation regulator. Pancreatic progenitor cell differentiation and proliferation factor-like protein (PPDFL) is alternatively named Exocrine differentiation and proliferation factor-like protein. PPDFL regulates exocrine cell fate. This protein is highly expressed in exocrine progenitor cells which eventually differentiate to form exocrine pancreatic cells.	GO:0030154|cell differentiation;GO:0007275|multicellular organismal development;	.	.	.	.
ENSAPLG00000002097	21	5	14	13.5871	13	330	196	180.083	0.0754494	-3.72835	0.000184433	0.00789972	down	yes	chrKB743335.1:1142385-1158357:+	gi|483509892|gb|EOA99378.1|	6593	0	Retinol-binding protein 3, partial [Anas platyrhynchos]	gi|541991495|ref|XM_005446268.1|	2778	0	PREDICTED: Falco cherrug retinol binding protein 3, interstitial (RBP3), mRNA	P10745	444	8e-133	Retinol-binding protein 3	DR1551	56.6	3e-07	COG0793	pfam03572	Peptidase_S41	Peptidase family S41.	GO:0006629|lipid metabolic process;GO:0007603|phototransduction, visible light;GO:0001523|retinoid metabolic process;GO:0006810|transport;GO:0007601|visual perception;	GO:0005576|extracellular region;GO:0005615|extracellular space;GO:1903561|extracellular vesicle;GO:0033165|interphotoreceptor matrix;	GO:0016918|retinal binding;GO:0005501|retinoid binding;GO:0019841|retinol binding;GO:0008236|serine-type peptidase activity;	.	.
ENSAPLG00000004315	288	2148	902	1064.33	532	525	438	508.656	2.09243	1.06518	0.000566393	0.0188969	up	yes	chrKB742866.1:3568-49770:-	gi|874465374|ref|XP_012952248.1|	5550	0	PREDICTED: proto-oncogene DBL isoform X1 [Anas platyrhynchos]	gi|529426038|ref|XM_005232797.1|	2520	0	PREDICTED: Falco peregrinus MCF.2 cell line derived transforming sequence (MCF2), mRNA	P10911	1169	0	Proto-oncogene DBL	.	.	.	.	pfam00621	RhoGEF	RhoGEF domain. Guanine nucleotide exchange factor for Rho/Rac/Cdc42-like GTPases Also called Dbl-homologous (DH) domain. It appears that pfam00169 domains invariably occur C-terminal to RhoGEF/DH domains.	GO:0097190|apoptotic signaling pathway;GO:0016358|dendrite development;GO:0048011|neurotrophin TRK receptor signaling pathway;GO:0043065|positive regulation of apoptotic process;GO:0035023|regulation of Rho protein signal transduction;GO:0051056|regulation of small GTPase mediated signal transduction;GO:0007264|small GTPase mediated signal transduction;	GO:0005856|cytoskeleton;GO:0005829|cytosol;GO:0070062|extracellular exosome;GO:0016020|membrane;	GO:0005089|Rho guanyl-nucleotide exchange factor activity;	.	.
ENSAPLG00000014005	480	245	147	311.628	130	83	92	104.866	2.97168	1.57128	0.000619025	0.0202158	up	yes	chrKB742597.1:203494-210006:-	gi|514715101|ref|XP_005012473.1|	598	6e-76	PREDICTED: C->gi|874453813|ref|XP_012948355.1| PREDICTED: C->gi|514715117|ref|XP_005012477.1| PREDICTED: microfibrillar-associated protein 5 [Anas platyrhynchos]	gi|513161035|ref|XM_004938102.1|	195	2e-96	PREDICTED: Gallus gallus microfibrillar associated protein 5 (MFAP5), transcript variant X5, mRNA	Q9QZJ6	154	5e-46	Microfibrillar-associated protein 5	.	.	.	.	pfam05507	MAGP	Microfibril-associated glycoprotein (MAGP). This family consists of several mammalian microfibril-associated glycoprotein (MAGP) 1 and 2 proteins. MAGP1 and 2 are components of elastic fibres. MAGP-1 has been proposed to bind a C-terminal region of tropoelastin, the soluble precursor of elastin. MAGP-2 was found to interact with fibrillin-1 and -2, as well as fibulin-1, another component of elast…	GO:0060216|definitive hemopoiesis;GO:0043206|extracellular fibril organization;	GO:0001527|microfibril;GO:0005578|proteinaceous extracellular matrix;	GO:0030023|extracellular matrix constituent conferring elasticity;	.	.
ENSAPLG00000007805	1861	2192	1362	1824.18	585	865	502	653.114	2.79305	1.48184	3.24945e-08	4.06739e-06	up	yes	chrKB743399.1:545511-587628:-	gi|514759371|ref|XP_005022767.1|	3175	0	PREDICTED: G-protein-signaling modulator 1 isoform X2 [Anas platyrhynchos]	gi|543744263|ref|XM_005512898.1|	1588	0	PREDICTED: Columba livia G-protein signaling modulator 1 (GPSM1), mRNA	Q6IR34	978	0	G-protein-signaling modulator 1	.	.	.	.	pfam13424	TPR_12	Tetratricopeptide repeat.	GO:0030154|cell differentiation;GO:0007399|nervous system development;GO:0008277|regulation of G-protein coupled receptor protein signaling pathway;	GO:0005829|cytosol;GO:0005789|endoplasmic reticulum membrane;GO:0005794|Golgi apparatus;GO:0000139|Golgi membrane;GO:0005654|nucleoplasm;GO:0005886|plasma membrane;	GO:0005092|GDP-dissociation inhibitor activity;	K15839	GPSM1, AGS3; G-protein signaling modulator 1
ENSAPLG00000012943	1808	75	413	852.826	93	57	59	71.6217	11.9074	3.57378	3.85106e-18	1.91485e-15	up	yes	chrKB743692.1:339240-377757:+	gi|874488608|ref|XP_012960029.1|	1654	0	PREDICTED: wnt inhibitory factor 1 [Anas platyrhynchos]	gi|541984857|ref|XM_005444078.1|	1040	0	PREDICTED: Falco cherrug WNT inhibitory factor 1 (WIF1), partial mRNA	Q9W6F8	563	0	Wnt inhibitory factor 1	.	.	.	.	pfam02019	WIF	WIF domain. The WIF domain is found in the RYK tyrosine kinase receptors and WIF, the Wnt-inhibitory- factor. The domain is extracellular and contains two conserved cysteines that may form a disulphide bridge. This domain is Wnt binding in WIF, and it has been suggested that RYK may also bind to Wnt. The WIF domain is a member of the immunoglobulin superfamily, and it comprises nine beta-strands …	GO:0007275|multicellular organismal development;GO:0016055|Wnt signaling pathway;	GO:0005576|extracellular region;	.	K01691	WIF1; WNT inhibitory factor 1
ENSAPLG00000004499	800	1984	2075	1506	3452	3214	3586	3536.7	0.42582	-1.23168	0.000233627	0.00947666	down	yes	chrKB742745.1:449893-450330:+	gi|514725547|ref|XP_005014953.1|	249	3e-26	PREDICTED: ADM [Anas platyrhynchos]	gi|543716339|ref|XM_005499377.1|	153	2e-73	PREDICTED: Columba livia adrenomedullin (ADM), mRNA	O62827	74.3	1e-16	ADM	.	.	.	.	pfam13779	DUF4175	Domain of unknown function (DUF4175).	GO:0060670|branching involved in labyrinthine layer morphogenesis;GO:0006171|cAMP biosynthetic process;GO:0048589|developmental growth;GO:0002031|G-protein coupled receptor internalization;GO:0007507|heart development;GO:0043116|negative regulation of vascular permeability;GO:0045906|negative regulation of vasoconstriction;GO:0001843|neural tube closure;GO:0045766|positive regulation of angiogene…	GO:0005737|cytoplasm;GO:0005615|extracellular space;	.	K12333	ADM; adrenomedullin
ENSAPLG00000015406	28	559	25	205.999	32	23	11	21.9832	9.37074	3.22816	4.86978e-08	5.86481e-06	up	yes	chrKB742809.1:110669-112112:-	gi|726999912|ref|XP_010390169.1|	2119	0	PREDICTED: transmembrane protein 151B, partial [Corvus cornix cornix]	gi|513175309|ref|XM_426130.4|	978	0	PREDICTED: Gallus gallus transmembrane protein 151B (C6ORF137), transcript variant X2, mRNA	A7E2I7	655	0	Transmembrane protein 151B	.	.	.	.	pfam14857	TMEM151	TMEM151 family. This family of proteins is found in eukaryotes. Proteins in this family are typically between 338 and 558 amino acids in length.	.	GO:0016021|integral component of membrane;	.	.	.
ENSAPLG00000009444	738	2847	878	1474.54	179	303	258	252.461	5.84067	2.54613	7.81648e-13	2.04209e-10	up	yes	chrKB742764.1:1481966-1535660:-	gi|697499026|ref|XP_009678838.1|	1019	7e-132	PREDICTED: visinin-like protein 1 isoform X2 [Struthio camelus australis]	gi|310703659|ref|NM_001198582.1|	1294	0	Taeniopygia guttata visinin-like 1 (VSNL1), mRNA	P62762	396	4e-133	Visinin-like protein 1	SPAC18B11.04	231	4e-70	COG5126	pfam13499	EF-hand_7	EF-hand domain pair.	GO:0019722|calcium-mediated signaling;GO:0007417|central nervous system development;	GO:0005622|intracellular;	GO:0005509|calcium ion binding;	.	.
ENSAPLG00000009453	686	575	730	650.519	1617	1305	2176	1792.73	0.362864	-1.4625	0.000955828	0.0281167	down	yes	chrKB743100.1:1449607-1450044:-	gi|483513144|gb|EOB01360.1|	679	5e-89	hypothetical protein Anapl_07447, partial [Anas platyrhynchos]	.	.	.	.	.	.	.	.	.	.	.	.	pfam11179	DUF2967	Protein of unknown function (DUF2967). This family of proteins with unknown function appears to be restricted to Drosophila.	.	.	.	.	.
ENSAPLG00000002401	25997	192	3033	11241.1	247	51	390	252.365	44.5428	5.47712	9.54509e-06	0.000645298	up	yes	chrKB743359.1:380757-388746:+	gi|483509600|gb|EOA99196.1|	2458	0	Cytochrome P450 2J2, partial [Anas platyrhynchos]	gi|529436221|ref|XR_240971.1|	1051	0	PREDICTED: Falco peregrinus cytochrome P450 2J2-like (LOC101917686), misc_RNA	P51589	359	2e-116	Cytochrome P450 2J2	slr0574	78.6	9e-15	COG2124	pfam00067	p450	Cytochrome P450. Cytochrome P450s are haem-thiolate proteins involved in the oxidative degradation of various compounds. They are particularly well known for their role in the degradation of environmental toxins and mutagens. They can be divided into 4 classes, according to the method by which electrons from NAD(P)H are delivered to the catalytic site. Sequence conservation is relatively low with…	GO:0019369|arachidonic acid metabolic process;GO:0019373|epoxygenase P450 pathway;GO:0042738|exogenous drug catabolic process;GO:0006690|icosanoid metabolic process;GO:0043651|linoleic acid metabolic process;GO:0055114|oxidation-reduction process;GO:0008016|regulation of heart contraction;GO:0044281|small molecule metabolic process;GO:0006805|xenobiotic metabolic process;	GO:0005737|cytoplasm;GO:0005789|endoplasmic reticulum membrane;GO:0070062|extracellular exosome;GO:0043231|intracellular membrane-bounded organelle;	GO:0008405|arachidonic acid 11,12-epoxygenase activity;GO:0008404|arachidonic acid 14,15-epoxygenase activity;GO:0008392|arachidonic acid epoxygenase activity;GO:0070330|aromatase activity;GO:0020037|heme binding;GO:0005506|iron ion binding;GO:0071614|linoleic acid epoxygenase activity;GO:0016712|oxidoreductase activity, acting on paired donors, with incorporation or reduction of molecular oxygen…	K07418	CYP2J; cytochrome P450, family 2, subfamily J [EC:1.14.14.1]
ENSAPLG00000010871	1789	3373	2577	2495.85	1054	1297	1216	1221.73	2.04289	1.03061	1.16467e-05	0.000770479	up	yes	chrKB742808.1:1222520-1487190:+	gi|874462866|ref|XP_012951453.1|	1719	0	PREDICTED: adenosine kinase isoform X2 [Anas platyrhynchos]	gi|543717760|ref|XM_005500073.1|	874	0	PREDICTED: Columba livia adenosine kinase (ADK), mRNA	P55263	592	0	Adenosine kinase	SPCC338.14	267	1e-85	COG0524	pfam00294	PfkB	pfkB family carbohydrate kinase. This family includes a variety of carbohydrate and pyrimidine kinases.	GO:0044209|AMP salvage;GO:0006175|dATP biosynthetic process;GO:0055086|nucleobase-containing small molecule metabolic process;GO:0006144|purine nucleobase metabolic process;GO:0043101|purine-containing compound salvage;GO:0009156|ribonucleoside monophosphate biosynthetic process;GO:0044281|small molecule metabolic process;	GO:0005737|cytoplasm;GO:0005829|cytosol;GO:0005654|nucleoplasm;	GO:0004001|adenosine kinase activity;GO:0005524|ATP binding;GO:0046872|metal ion binding;GO:0016773|phosphotransferase activity, alcohol group as acceptor;GO:0044822|poly(A) RNA binding;	K00856	E2.7.1.20, ADK; adenosine kinase [EC:2.7.1.20]
ENSAPLG00000013544	772	1078	789	869.336	360	329	255	320.042	2.71632	1.44165	8.04677e-06	0.000558706	up	yes	chrKB744100.1:24709-25437:+	gi|514778461|ref|XP_005031832.1|	285	6e-29	PREDICTED: LOW QUALITY PROTEIN: cell surface glycoprotein MUC18, partial [Anas platyrhynchos]	gi|514778460|ref|XM_005031775.1|	225	2e-113	PREDICTED: Anas platyrhynchos melanoma cell adhesion molecule (MCAM), partial mRNA	Q8R2Y2	78.2	8e-17	Cell surface glycoprotein MUC18	.	.	.	.	pfam10164	DUF2367	Uncharacterized conserved protein (DUF2367). This is a highly conserved family of proteins which contains three pairs of cysteine residues within a length of 42 amino acids and is rich in proline residues towards the N-terminus. The function is unknown. Several members are putatively assigned as brain protein i3 but this was not validated.	GO:0001525|angiogenesis;GO:0007155|cell adhesion;GO:0003094|glomerular filtration;GO:0007157|heterophilic cell-cell adhesion via plasma membrane cell adhesion molecules;GO:0030335|positive regulation of cell migration;GO:0061042|vascular wound healing;	GO:0009897|external side of plasma membrane;GO:0005615|extracellular space;GO:0005925|focal adhesion;GO:0016021|integral component of membrane;GO:0005634|nucleus;GO:0005886|plasma membrane;	.	K06534	MCAM, CD146; melanoma cell adhesion molecule
ENSAPLG00000013099	831	1181	1340	1064.77	1875	2699	3052	2640.87	0.403188	-1.31047	0.00137249	0.0380497	down	yes	chrKB743438.1:116308-149182:-	gi|514760864|ref|XP_005023119.1|	5201	0	PREDICTED: protein FAM65B isoform X3 [Anas platyrhynchos]	gi|543341896|ref|XM_005517324.1|	3065	0	PREDICTED: Pseudopodoces humilis family with sequence similarity 65, member B (FAM65B), transcript variant X2, mRNA	A9ZLX4	1824	0	Protein FAM65B	.	.	.	.	pfam13646	HEAT_2	HEAT repeats. This family includes multiple HEAT repeats.	GO:0007605|sensory perception of sound;	GO:0005737|cytoplasm;GO:0060171|stereocilium membrane;	.	.	.
ENSAPLG00000004666	150	2707	565	1113.75	556	558	398	510.797	2.18041	1.1246	0.000308039	0.0117819	up	yes	chrKB743400.1:798823-911012:-	gi|874482704|ref|XP_012958084.1|	5341	0	PREDICTED: protein cordon-bleu isoform X9 [Anas platyrhynchos]	gi|513171172|ref|XM_004935148.1|	862	0	PREDICTED: Gallus gallus cordon-bleu homolog (mouse) (COBL), transcript variant X9, mRNA	O75128	588	0	Protein cordon-bleu	.	.	.	.	pfam09469	Cobl	Cordon-bleu ubiquitin-like domain. The Cordon-bleu protein domain is highly conserved among vertebrates. The sequence contains three repeated lysine, arginine, and proline-rich regions, the KKRAP motif. The exact function of the protein is unknown but it is thought to be involved in mid-brain neural tube closure. It is expressed specifically in the node. This domain has a ubiquitin-like fold.	GO:0051639|actin filament network formation;GO:0030041|actin filament polymerization;GO:0048669|collateral sprouting in absence of injury;GO:0048565|digestive tract development;GO:0000578|embryonic axis specification;GO:0033504|floor plate development;GO:0001889|liver development;GO:0001843|neural tube closure;GO:0030903|notochord development;GO:1900006|positive regulation of dendrite development…	GO:0005884|actin filament;GO:0030424|axon;GO:0044295|axonal growth cone;GO:0005938|cell cortex;GO:0030425|dendrite;GO:0044294|dendritic growth cone;GO:0043025|neuronal cell body;GO:0048471|perinuclear region of cytoplasm;GO:0005886|plasma membrane;GO:0001726|ruffle;	GO:0003785|actin monomer binding;	K18623	COBL; protein cordon-bleu
ENSAPLG00000015814	232	778	207	406.915	149	108	86	116.355	3.4972	1.8062	2.57492e-05	0.00155646	up	yes	chrKB742855.1:782070-796627:+	gi|320091635|gb|ADW09015.1|	3208	0	neuroligin 3 isoform A1A2 [Gallus gallus]	gi|320091634|gb|GU574581.1|	1200	0	Gallus gallus neuroligin 3 isoform A1A2 (NLGN3) mRNA, complete cds, alternatively spliced	Q9NZ94	1135	0	Neuroligin-3	BS_pnbA	159	4e-41	COG2272	pfam00135	COesterase	Carboxylesterase family.	GO:0030534|adult behavior;GO:0048675|axon extension;GO:0007612|learning;GO:0060291|long-term synaptic potentiation;GO:0061002|negative regulation of dendritic spine morphogenesis;GO:0090394|negative regulation of excitatory postsynaptic potential;GO:0007158|neuron cell-cell adhesion;GO:0048709|oligodendrocyte differentiation;GO:2000969|positive regulation of alpha-amino-3-hydroxy-5-methyl-4-isoxa…	GO:0030054|cell junction;GO:0009986|cell surface;GO:0030425|dendrite;GO:0030139|endocytic vesicle;GO:0060076|excitatory synapse;GO:0060077|inhibitory synapse;GO:0005887|integral component of plasma membrane;GO:0043025|neuronal cell body;GO:0045202|synapse;	GO:0050839|cell adhesion molecule binding;GO:0042043|neurexin family protein binding;GO:0004872|receptor activity;GO:0097110|scaffold protein binding;	K07378	NLGN; neuroligin
ENSAPLG00000009641	291	156	169	211.311	68	77	34	59.2896	3.56404	1.83352	0.000606751	0.0199413	up	yes	chrKB743598.1:2575-6072:-	gi|694851064|ref|XP_009466815.1|	697	2e-84	PREDICTED: ubiquitin-like modifier-activating enzyme 1 [Nipponia nippon]	gi|543381116|ref|XM_005533695.1|	268	6e-137	PREDICTED: Pseudopodoces humilis ubiquitin-like modifier-activating enzyme 1-like (LOC102100702), mRNA	Q29504	197	3e-57	Ubiquitin-like modifier-activating enzyme 1	YKL210w	136	5e-36	COG0476	pfam05237	MoeZ_MoeB	MoeZ/MoeB domain. This putative domain is found in the MoeZ protein and the MoeB protein. The domain has two CXXC motifs that are only partly conserved.	GO:0016567|protein ubiquitination;	GO:0005737|cytoplasm;GO:0005739|mitochondrion;GO:0005634|nucleus;	GO:0005524|ATP binding;GO:0008641|small protein activating enzyme activity;	K03178	UBE1, UBA1; ubiquitin-activating enzyme E1 [EC:6.2.1.45]
ENSAPLG00000004349	1391	4155	1551	2344.9	1017	753	488	759.837	3.08606	1.62577	0.000257017	0.0103168	up	yes	chrKB744332.1:474145-479227:-	gi|874496923|ref|XP_012962803.1|	2950	0	PREDICTED: LOW QUALITY PROTEIN: ATP-dependent 6-phosphofructokinase, liver type [Anas platyrhynchos]	gi|525006538|ref|XM_005050884.1|	1116	0	PREDICTED: Ficedula albicollis phosphofructokinase, liver (PFKL), mRNA	P12382	116	8e-26	ATP-dependent 6-phosphofructokinase, liver type	SPBC16H5.02	449	1e-144	COG0205	pfam00365	PFK	Phosphofructokinase.	GO:0046835|carbohydrate phosphorylation;GO:0030388|fructose 1,6-bisphosphate metabolic process;GO:0006002|fructose 6-phosphate metabolic process;GO:0006096|glycolytic process;GO:0046676|negative regulation of insulin secretion;GO:0051289|protein homotetramerization;GO:0051259|protein oligomerization;GO:0009749|response to glucose;	GO:0005945|6-phosphofructokinase complex;GO:0005829|cytosol;GO:0070062|extracellular exosome;GO:0016020|membrane;	GO:0003872|6-phosphofructokinase activity;GO:0005524|ATP binding;GO:0070061|fructose binding;GO:0070095|fructose-6-phosphate binding;GO:0042802|identical protein binding;GO:0019900|kinase binding;GO:0046872|metal ion binding;	K00850	pfkA, PFK; 6-phosphofructokinase 1 [EC:2.7.1.11]
ENSAPLG00000014677	1701	1692	1004	1502.34	755	595	385	583.778	2.57348	1.36372	0.000468174	0.0165136	up	yes	chrKB743403.1:302427-308825:+	gi|874482876|ref|XP_012958157.1|	2001	0	PREDICTED: synaptotagmin-11 [Anas platyrhynchos]	gi|541957864|ref|XM_005434632.1|	1006	0	PREDICTED: Falco cherrug synaptotagmin XI (SYT11), mRNA	Q9BT88	681	0	Synaptotagmin-11	.	.	.	.	pfam00168	C2	C2 domain.	GO:0048791|calcium ion-dependent exocytosis of neurotransmitter;GO:0046929|negative regulation of neurotransmitter secretion;GO:0017158|regulation of calcium ion-dependent exocytosis;GO:0016079|synaptic vesicle exocytosis;	GO:0030054|cell junction;GO:0005887|integral component of plasma membrane;GO:0005886|plasma membrane;GO:0008021|synaptic vesicle;GO:0030672|synaptic vesicle membrane;	GO:0005509|calcium ion binding;GO:0005544|calcium-dependent phospholipid binding;GO:0030276|clathrin binding;GO:0019905|syntaxin binding;	.	.
ENSAPLG00000005523	8497	8338	5272	7530.03	1890	2490	2330	2298.72	3.27575	1.71183	7.31029e-11	1.63306e-08	up	yes	chrKB742569.1:277664-337150:-	gi|514712762|ref|XP_005011911.1|	1614	0	PREDICTED: monoglyceride lipase isoform X2 [Anas platyrhynchos]	gi|460417307|ref|NM_001277142.1|	906	0	Gallus gallus monoglyceride lipase (MGLL), transcript variant 1, mRNA	Q99685	456	7e-158	Monoglyceride lipase	Rv0183	184	1e-52	COG2267	pfam12146	Hydrolase_4	Putative lysophospholipase. This domain is found in bacteria and eukaryotes and is approximately 110 amino acids in length. It is found in association with pfam00561. Many members are annotated as being lysophospholipases, and others as alpha-beta hydrolase fold-containing proteins.	GO:0036155|acylglycerol acyl-chain remodeling;GO:0046464|acylglycerol catabolic process;GO:0019369|arachidonic acid metabolic process;GO:0007596|blood coagulation;GO:0006633|fatty acid biosynthetic process;GO:0046474|glycerophospholipid biosynthetic process;GO:0006954|inflammatory response;GO:0006629|lipid metabolic process;GO:0006644|phospholipid metabolic process;GO:0030168|platelet activation;…	GO:0005829|cytosol;GO:0005789|endoplasmic reticulum membrane;GO:0019898|extrinsic component of membrane;GO:0016020|membrane;GO:0005654|nucleoplasm;GO:0005886|plasma membrane;	GO:0047372|acylglycerol lipase activity;GO:0004622|lysophospholipase activity;GO:0042803|protein homodimerization activity;	K01054	MGLL; acylglycerol lipase [EC:3.1.1.23]
ENSAPLG00000000926	4994	1338	1622	2856.77	860	617	574	700.314	4.07927	2.02831	4.88988e-10	8.97292e-08	up	yes	chrKB742689.1:552346-573251:-	gi|902870357|ref|XP_013048388.1|	1908	0	PREDICTED: cyclic AMP-responsive element-binding protein 3-like protein 1 isoform X2 [Anser cygnoides domesticus]	gi|513187367|ref|XM_003641390.2|	1176	0	PREDICTED: Gallus gallus cyclic AMP-responsive element-binding protein 3-like protein 1-like (LOC100859610), transcript variant X1, mRNA	Q96BA8	493	2e-168	Cyclic AMP-responsive element-binding protein 3-like protein 1	.	.	.	.	pfam00170	bZIP_1	bZIP transcription factor. The Pfam entry includes the basic region and the leucine zipper region.	GO:0030968|endoplasmic reticulum unfolded protein response;GO:0070278|extracellular matrix constituent secretion;GO:0007275|multicellular organismal development;GO:1902236|negative regulation of endoplasmic reticulum stress-induced intrinsic apoptotic signaling pathway;GO:0001649|osteoblast differentiation;GO:1990440|positive regulation of transcription from RNA polymerase II promoter in response…	GO:0005783|endoplasmic reticulum;GO:0005789|endoplasmic reticulum membrane;GO:0016021|integral component of membrane;GO:0005634|nucleus;	GO:0035497|cAMP response element binding;GO:0003682|chromatin binding;GO:0001077|transcriptional activator activity, RNA polymerase II core promoter proximal region sequence-specific binding;GO:0043565|sequence-specific DNA binding;GO:0044212|transcription regulatory region DNA binding;	K09048	CREB3; cyclic AMP-responsive element-binding protein 3
ENSAPLG00000003968	6051	98	114	2487.2	10	33	35	27.0182	92.0567	6.52445	1.25793e-13	3.80192e-11	up	yes	chrKB743420.1:35596-38669:+	gi|694855312|ref|XP_009469176.1|	2223	0	PREDICTED: digestive cysteine proteinase 1-like [Nipponia nippon]	gi|529437206|ref|XM_005238309.1|	521	0	PREDICTED: Falco peregrinus counting factor associated protein D-like (LOC101912512), mRNA	P13277	238	6e-72	Digestive cysteine proteinase 1	AF1946_2	76.6	8e-15	COG4870	pfam00112	Peptidase_C1	Papain family cysteine protease.	.	.	GO:0008234|cysteine-type peptidase activity;	.	.
ENSAPLG00000008120	459	2878	529	1286.35	395	523	389	442.54	2.90674	1.5394	2.75468e-07	2.75718e-05	up	yes	chrKB744725.1:29071-53409:+	gi|902928149|ref|XP_013052236.1|	1839	0	PREDICTED: microtubule-associated protein tau isoform X1 [Anser cygnoides domesticus]	gi|312836786|ref|NM_001199193.1|	452	0	Gallus gallus microtubule-associated protein tau (MAPT), mRNA	P57786	94	8e-19	Microtubule-associated protein tau	.	.	.	.	pfam00418	Tubulin-binding	Tau and MAP protein, tubulin-binding repeat. This family includes the vertebrate proteins MAP2, MAP4 and Tau, as well as other animal homologs. MAP4 is present in many tissues but is usually absent from neurons; MAP2 and Tau are mainly neuronal. Members of this family have the ability to bind to and stabilize microtubules. As a result, they are involved in neuronal migration, supporting dendrite …	.	GO:0030424|axon;GO:0005829|cytosol;GO:0005874|microtubule;GO:0005886|plasma membrane;	.	.	.
ENSAPLG00000005832	381	2816	664	1267.74	539	528	353	478.367	2.65015	1.40607	3.23124e-06	0.000258064	up	yes	chrKB742462.1:4414-54759:+	gi|874447191|ref|XP_012957097.1|	4597	0	PREDICTED: kinesin heavy chain isoform 5C [Anas platyrhynchos]	gi|529445453|ref|XM_005242380.1|	2186	0	PREDICTED: Falco peregrinus kinesin family member 5C (KIF5C), mRNA	O60282	1705	0	Kinesin heavy chain isoform 5C	SPAC1834.07	304	1e-90	COG5059	pfam00225	Kinesin	Kinesin motor domain.	GO:0007411|axon guidance;GO:0030705|cytoskeleton-dependent intracellular transport;GO:0007018|microtubule-based movement;GO:0051028|mRNA transport;GO:0006996|organelle organization;GO:0008104|protein localization;	GO:0005737|cytoplasm;GO:0005871|kinesin complex;GO:0005874|microtubule;	GO:0005524|ATP binding;GO:0008574|ATP-dependent microtubule motor activity, plus-end-directed;GO:0003777|microtubule motor activity;	K10396	KIF5; kinesin family member 5
ENSAPLG00000001441	63	909	993	578.834	1358	2205	1446	1685.6	0.3434	-1.54204	5.13992e-05	0.00276103	down	yes	chrKB742579.1:1035163-1035375:+	gi|483521923|gb|EOB06829.1|	233	5e-23	hypothetical protein Anapl_06419, partial [Anas platyrhynchos]	.	.	.	.	.	.	.	.	.	.	.	.	pfam03595	SLAC1	Voltage-dependent anion channel. This family of transporters has ten alpha helical transmembrane segments. The structure of a bacterial homologue of SLAC1 shows it to have a trimeric arrangement. The pore is composed of five helices with a conserved Phe residue involved in gating. One homologue, Mae1 from the yeast Schizosaccharomyces pombe, functions as a malate uptake transporter; another, Ssu1…	.	.	.	.	.
ENSAPLG00000010190	115	317	71	170.688	58	24	48	45.6467	3.73932	1.90278	0.00171021	0.0447558	up	yes	chrKB742651.1:576034-578404:+	gi|874455955|ref|XP_012949071.1|	784	1e-102	PREDICTED: neuronal calcium sensor 1 [Anas platyrhynchos]	gi|541964247|ref|XM_005437206.1|	330	2e-171	PREDICTED: Falco cherrug neuronal calcium sensor 1 (NCS1), mRNA	P62168	285	3e-97	Neuronal calcium sensor 1	SPAC18B11.04	208	1e-67	COG5126	pfam13499	EF-hand_7	EF-hand domain pair.	GO:0070588|calcium ion transmembrane transport;GO:1904030|negative regulation of cyclin-dependent protein kinase activity;GO:0048015|phosphatidylinositol-mediated signaling;GO:0045921|positive regulation of exocytosis;GO:0010975|regulation of neuron projection development;	GO:0030424|axon;GO:0030054|cell junction;GO:0031410|cytoplasmic vesicle;GO:0005829|cytosol;GO:0030425|dendrite;GO:0070062|extracellular exosome;GO:0032580|Golgi cisterna membrane;GO:0048471|perinuclear region of cytoplasm;GO:0005886|plasma membrane;GO:0014069|postsynaptic density;GO:0045211|postsynaptic membrane;	GO:0005509|calcium ion binding;GO:0008427|calcium-dependent protein kinase inhibitor activity;GO:0000287|magnesium ion binding;GO:0019901|protein kinase binding;GO:0005245|voltage-gated calcium channel activity;	.	.
ENSAPLG00000001676	1112	21	66	469.29	32	15	17	21.9665	21.3639	4.4171	3.35325e-14	1.07681e-11	up	yes	chrKB742929.1:2194728-2195522:+	gi|902872760|ref|XP_013026573.1|	1361	0	PREDICTED: inhibin beta B chain, partial [Anser cygnoides domesticus]	gi|529449233|ref|XM_005244245.1|	770	0	PREDICTED: Falco peregrinus inhibin, beta B (INHBB), mRNA	P27093	515	0	Inhibin beta B chain	.	.	.	.	pfam00019	TGF_beta	Transforming growth factor beta like domain.	GO:0032924|activin receptor signaling pathway;GO:0032869|cellular response to insulin stimulus;GO:0044320|cellular response to leptin stimulus;GO:0009267|cellular response to starvation;GO:0045444|fat cell differentiation;GO:0040007|growth;GO:0046882|negative regulation of follicle-stimulating hormone secretion;GO:0048178|negative regulation of hepatocyte growth factor biosynthetic process;GO:004…	GO:0005576|extracellular region;GO:0048471|perinuclear region of cytoplasm;	GO:0042803|protein homodimerization activity;	K04667	INHB; inhibin, beta
ENSAPLG00000011740	1723	820	592	1114.56	434	357	214	337.154	3.3058	1.725	1.95178e-05	0.00123298	up	yes	chrKB743525.1:594995-608024:-	gi|514763395|ref|XP_005023726.1|	12875	0	PREDICTED: immunoglobulin superfamily member 10 [Anas platyrhynchos]	gi|529428003|ref|XM_005233770.1|	1787	0	PREDICTED: Falco peregrinus immunoglobulin superfamily, member 10 (IGSF10), mRNA	Q6WRI0	65.9	7e-09	Immunoglobulin superfamily member 10	.	.	.	.	pfam07679	I-set	Immunoglobulin I-set domain.	GO:0030154|cell differentiation;GO:0007275|multicellular organismal development;GO:0001503|ossification;	GO:0005576|extracellular region;	.	.	.
ENSAPLG00000011746	179	2922	3133	1836.57	4722	6335	3763	4964.87	0.369913	-1.43474	4.29097e-06	0.000327431	down	yes	chrKB743248.1:85135-88061:+	gi|514753550|ref|XP_005021393.1|	1791	0	PREDICTED: zona pellucida sperm-binding protein 3 [Anas platyrhynchos]	gi|527255111|ref|XM_005145783.1|	526	0	PREDICTED: Melopsittacus undulatus zona pellucida glycoprotein 3 (sperm receptor) (LOC101874172), mRNA	P79762	446	5e-153	Zona pellucida sperm-binding protein 3	.	.	.	.	pfam00100	Zona_pellucida	Zona pellucida-like domain.	GO:0032570|response to progesterone;GO:0033574|response to testosterone;GO:0007338|single fertilization;	GO:0045177|apical part of cell;GO:0005623|cell;GO:0005615|extracellular space;GO:0016021|integral component of membrane;GO:0005886|plasma membrane;GO:0005578|proteinaceous extracellular matrix;	GO:0042802|identical protein binding;	.	.
ENSAPLG00000012137	11	116	172	86.3149	324	588	263	388.257	0.222314	-2.16933	0.000452422	0.0160365	down	yes	chrKB742853.1:161504-173172:+	gi|514732471|ref|XP_005016607.1|	2113	0	PREDICTED: tryptophan 2,3-dioxygenase isoform X1 [Anas platyrhynchos]	gi|513181790|ref|XM_420377.4|	1008	0	PREDICTED: Gallus gallus tryptophan 2,3-dioxygenase (TDO2), mRNA	Q5EBG2	714	0	Tryptophan 2,3-dioxygenase	RSp0694	137	1e-35	COG3483	pfam03301	Trp_dioxygenase	Tryptophan 2,3-dioxygenase.	GO:0019442|tryptophan catabolic process to acetyl-CoA;GO:0019441|tryptophan catabolic process to kynurenine;	.	GO:0020037|heme binding;GO:0046872|metal ion binding;GO:0004833|tryptophan 2,3-dioxygenase activity;	K00453	E1.13.11.11, TDO2; tryptophan 2,3-dioxygenase [EC:1.13.11.11]
ENSAPLG00000002618	2	82	2	28.9586	0	1	0	0.298047	97.1609	6.6023	6.55233e-05	0.00337785	up	yes	chrKB742823.1:835928-882231:+	gi|118082878|ref|XP_425482.2|	1514	0	PREDICTED: voltage-dependent calcium channel gamma-2 subunit isoform X2 [Gallus gallus]	gi|513159412|ref|XM_425482.3|	1014	0	PREDICTED: Gallus gallus calcium channel, voltage-dependent, gamma subunit 2 (CACNG2), transcript variant X2, mRNA	Q9Y698	578	0	Voltage-dependent calcium channel gamma-2 subunit	.	.	.	.	pfam00822	PMP22_Claudin	PMP-22/EMP/MP20/Claudin family.	GO:0070588|calcium ion transmembrane transport;GO:0051899|membrane depolarization;GO:0060081|membrane hyperpolarization;GO:0007528|neuromuscular junction development;GO:2000311|regulation of alpha-amino-3-hydroxy-5-methyl-4-isoxazole propionate selective glutamate receptor activity;GO:0007268|synaptic transmission;GO:0019226|transmission of nerve impulse;GO:0006810|transport;	GO:0032281|AMPA glutamate receptor complex;GO:0030666|endocytic vesicle membrane;GO:0005886|plasma membrane;GO:0005891|voltage-gated calcium channel complex;	GO:0016247|channel regulator activity;GO:0005245|voltage-gated calcium channel activity;	K04867	CACNG2; voltage-dependent calcium channel gamma-2
ENSAPLG00000012451	695	111	217	370.03	52	100	63	72.195	5.12543	2.35767	3.024e-07	2.96891e-05	up	yes	chrKB742840.1:658861-660079:+	gi|483517041|gb|EOB03681.1|	861	4e-110	Group 3 secretory phospholipase A2 [Anas platyrhynchos]	.	.	.	.	Q1JPB9	130	8e-34	Group 3 secretory phospholipase A2	.	.	.	.	pfam05826	Phospholip_A2_2	Phospholipase A2. This family consists of several phospholipase A2 like proteins mostly from insects.	GO:0060271|cilium morphogenesis;GO:0016042|lipid catabolic process;GO:0006644|phospholipid metabolic process;	GO:0005814|centriole;GO:0005576|extracellular region;GO:0005886|plasma membrane;	GO:0005509|calcium ion binding;GO:0004623|phospholipase A2 activity;	K01047	PLA2G, SPLA2; secretory phospholipase A2 [EC:3.1.1.4]
ENSAPLG00000004642	0	80	0	26.9847	0	0	0	0	Inf	Inf	2.45513e-05	0.0015077	up	yes	chrKB742394.1:103071-104963:-	gi|733909746|ref|XP_010717635.1|	1683	0	PREDICTED: F-box/LRR-repeat protein 16 [Meleagris gallopavo]	gi|525013311|ref|XM_005054198.1|	761	0	PREDICTED: Ficedula albicollis F-box and leucine-rich repeat protein 16 (FBXL16), mRNA	Q8N461	532	0	F-box/LRR-repeat protein 16	.	.	.	.	pfam13855	LRR_8	Leucine rich repeat.	GO:0016567|protein ubiquitination;GO:0031146|SCF-dependent proteasomal ubiquitin-dependent protein catabolic process;	GO:0005737|cytoplasm;GO:0019005|SCF ubiquitin ligase complex;	.	K10282	FBXL16; F-box and leucine-rich repeat protein 16
ENSAPLG00000007593	3782	284	1043	1871.37	297	207	197	239.555	7.81185	2.96566	2.05247e-18	1.09092e-15	up	yes	chrKB743493.1:19006-21934:+	gi|514762313|ref|XP_005023460.1|	1952	0	PREDICTED: fibromodulin [Anas platyrhynchos]	gi|529429530|ref|XM_005234523.1|	838	0	PREDICTED: Falco peregrinus fibromodulin (FMOD), mRNA	P51887	731	0	Fibromodulin	alr0124_1	81.6	4e-16	COG4886	pfam13855	LRR_8	Leucine rich repeat.	.	GO:0005578|proteinaceous extracellular matrix;	.	K08121	FMOD; fibromodulin
ENSAPLG00000007105	511	305	685	478.098	1694	1107	1117	1341.78	0.356317	-1.48877	0.000232332	0.00944899	down	yes	chrKB805859.1:99-396:-	gi|733923235|ref|XP_010722979.1|	401	3e-47	PREDICTED: LOW QUALITY PROTEIN: heat shock protein beta-11-like [Meleagris gallopavo]	gi|514796893|ref|XM_005031422.1|	291	6e-150	PREDICTED: Anas platyrhynchos heat shock protein 30C-like (LOC101799224), partial mRNA	.	.	.	.	.	.	.	.	pfam00011	HSP20	Hsp20/alpha crystallin family.	.	.	.	.	.
ENSAPLG00000002293	313	2232	13	881.587	15	4	1	6.64335	132.702	7.05205	5.24598e-05	0.00279798	up	yes	chrKB743642.1:125701-131844:+	gi|874487678|ref|XP_012959744.1|	2163	0	PREDICTED: chromaffin granule amine transporter [Anas platyrhynchos]	gi|529427544|ref|XM_005233544.1|	881	0	PREDICTED: Falco peregrinus solute carrier family 18 (vesicular monoamine transporter), member 1 (SLC18A1), mRNA	P54219	654	0	Chromaffin granule amine transporter	.	.	.	.	pfam07690	MFS_1	Major Facilitator Superfamily.	GO:0071285|cellular response to lithium ion;GO:0015844|monoamine transport;GO:0051612|negative regulation of serotonin uptake;GO:0033603|positive regulation of dopamine secretion;GO:0051610|serotonin uptake;GO:0055085|transmembrane transport;	GO:0070083|clathrin-sculpted monoamine transport vesicle membrane;GO:0005789|endoplasmic reticulum membrane;GO:0016021|integral component of membrane;	GO:0015238|drug transmembrane transporter activity;GO:0008504|monoamine transmembrane transporter activity;GO:0015222|serotonin transmembrane transporter activity;	K08155	SLC18A1_2, VMAT; MFS transporter, DHA1 family, solute carrier family 18 (vesicular amine transporter), member 1/2
ENSAPLG00000011578	14	68	7	30.2905	0	0	0	0	Inf	Inf	7.85134e-06	0.000547604	up	yes	chrKB744917.1:43995-45158:-	gi|514789399|ref|XP_005029736.1|	2021	0	PREDICTED: neuropeptide Y receptor type 2 [Anas platyrhynchos]	gi|543724629|ref|XM_005503402.1|	840	0	PREDICTED: Columba livia neuropeptide Y receptor type 2-like (LOC102097148), mRNA	Q9DDN6	423	8e-145	Neuropeptide Y receptor type 2	.	.	.	.	pfam00001	7tm_1	7 transmembrane receptor (rhodopsin family). This family contains, amongst other G-protein-coupled receptors (GCPRs), members of the opsin family, which have been considered to be typical members of the rhodopsin superfamily. They share several motifs, mainly the seven transmembrane helices, GCPRs of the rhodopsin superfamily. All opsins bind a chromophore, such as 11-cis-retinal. The function of…	GO:0007193|adenylate cyclase-inhibiting G-protein coupled receptor signaling pathway;GO:0003214|cardiac left ventricle morphogenesis;GO:0007186|G-protein coupled receptor signaling pathway;GO:0003151|outflow tract morphogenesis;	GO:0005887|integral component of plasma membrane;GO:0031513|nonmotile primary cilium;	GO:0004930|G-protein coupled receptor activity;GO:0001601|peptide YY receptor activity;	K04205	NPY2R; neuropeptide Y receptor type 2
ENSAPLG00000011814	645	623	528	600.035	301	220	150	226.231	2.65231	1.40725	0.000748854	0.0235568	up	yes	chrKB743403.1:147509-152870:-	gi|874482869|ref|XP_012958153.1|	2003	0	PREDICTED: protein FAM189B, partial [Anas platyrhynchos]	gi|543748141|ref|XM_005514765.1|	875	0	PREDICTED: Columba livia family with sequence similarity 189, member B (FAM189B), partial mRNA	P81408	117	3e-26	Protein FAM189B	.	.	.	.	pfam04103	CD20	CD20-like family. This family includes the CD20 protein and the beta subunit of the high affinity receptor for IgE Fc. The high affinity receptor for IgE is a tetrameric structure consisting of a single IgE-binding alpha subunit, a single beta subunit, and two disulfide-linked gamma subunits. The alpha subunit of Fc epsilon RI and most Fc receptors are homologous members of the Ig superfamily. By…	.	GO:0016021|integral component of membrane;	GO:0050699|WW domain binding;	.	.
ENSAPLG00000006270	57	416	66	179.586	56	45	45	50.0477	3.5883	1.8433	0.000948348	0.0280035	up	yes	chrKB747786.1:6-2218:-	gi|874504551|ref|XP_012965325.1|	3068	0	PREDICTED: LOW QUALITY PROTEIN: protein bassoon-like, partial [Anas platyrhynchos]	gi|513204508|ref|XM_004944445.1|	1310	0	PREDICTED: Gallus gallus bassoon (presynaptic cytomatrix protein) (BSN), transcript variant X6, mRNA	Q9UPA5	598	0	Protein bassoon	.	.	.	.	pfam03251	Tymo_45kd_70kd	Tymovirus 45/70Kd protein. Tymoviruses are single stranded RNA viruses. This family includes a protein of unknown function that has been named based on its molecular weight. Tymoviruses such as the ononis yellow mosaic tymovirus encode only three proteins. Of these two are overlapping this protein overlaps a larger ORF that is thought to be the polymerase.	GO:0007416|synapse assembly;GO:0007268|synaptic transmission;	GO:0030424|axon;GO:0030054|cell junction;GO:0009986|cell surface;GO:0030425|dendrite;GO:0060076|excitatory synapse;GO:0044306|neuron projection terminus;GO:0043025|neuronal cell body;GO:0097481|neuronal postsynaptic density;GO:0005634|nucleus;GO:0048786|presynaptic active zone;GO:0048788|cytoskeleton of presynaptic active zone;GO:0005802|trans-Golgi network;	GO:0046872|metal ion binding;	.	.
ENSAPLG00000001881	24	38	32	30.3977	0	4	2	1.98142	15.3413	3.93935	0.00119795	0.0336496	up	yes	chrKB743009.1:627226-627861:+	gi|874470743|ref|XP_012953987.1|	1142	6e-157	PREDICTED: heparan sulfate glucosamine 3-O-sulfotransferase 4 [Anas platyrhynchos]	gi|543729491|ref|XM_005505757.1|	510	0	PREDICTED: Columba livia heparan sulfate (glucosamine) 3-O-sulfotransferase 4 (HS3ST4), mRNA	Q9Y661	436	1e-151	Heparan sulfate glucosamine 3-O-sulfotransferase 4	.	.	.	.	pfam00685	Sulfotransfer_1	Sulfotransferase domain.	GO:0030201|heparan sulfate proteoglycan metabolic process;	GO:0000139|Golgi membrane;GO:0016021|integral component of membrane;	GO:0008467|[heparan sulfate]-glucosamine 3-sulfotransferase 1 activity;	K09678	HS3ST4; [heparan sulfate]-glucosamine 3-sulfotransferase 4 [EC:2.8.2.-]
ENSAPLG00000003018	402	4466	594	1815.31	375	359	267	338.775	5.35846	2.42182	2.42202e-18	1.24443e-15	up	yes	chrKB743073.1:1244839-1261485:-	gi|312922379|ref|NP_001100659.2|	3714	0	tenascin-N precursor [Rattus norvegicus]	gi|513196620|ref|XM_001233252.2|	857	0	PREDICTED: Gallus gallus tenascin N (TNN), mRNA	Q80Z71	1430	0	Tenascin-N	.	.	.	.	pfam00147	Fibrinogen_C	Fibrinogen beta and gamma chains, C-terminal globular domain.	GO:0007409|axonogenesis;GO:0016049|cell growth;GO:0016477|cell migration;GO:0007160|cell-matrix adhesion;	GO:0009986|cell surface;GO:0005578|proteinaceous extracellular matrix;	GO:0042802|identical protein binding;GO:0005178|integrin binding;	K06252	TN; tenascin
ENSAPLG00000004622	164	263	138	188.78	274	1188	719	730.176	0.25854	-1.95154	0.000504123	0.0173838	down	yes	chrKB743098.1:147829-149799:-	gi|874473566|ref|XP_012954946.1|	1241	4e-169	PREDICTED: granzyme M [Anas platyrhynchos]	gi|529442294|ref|XM_005240818.1|	435	0	PREDICTED: Falco peregrinus cathepsin G-like (LOC101923544), partial mRNA	P80931	216	2e-66	Mast cell protease 1A	VC1200	92	6e-20	COG5640	pfam00089	Trypsin	Trypsin.	.	GO:0005576|extracellular region;	GO:0004252|serine-type endopeptidase activity;	K01353	GZMB; granzyme B [EC:3.4.21.79]
ENSAPLG00000004628	20	3832	3838	2255.12	3	3	2	2.69468	836.875	9.70887	1.56287e-127	1.20451e-123	up	yes	chrKB751210.1:3-1198:-	gi|483482415|gb|EOA93006.1|	839	2e-112	Class I histocompatibility antigen, F10 alpha chain, partial [Anas platyrhynchos]	gi|308206393|gb|GU245848.1|	468	0	Anas platyrhynchos isolate M39.3 MHC class I antigen heavy chain mRNA, partial cds	P15979	182	1e-54	Class I histocompatibility antigen, F10 alpha chain	.	.	.	.	pfam00129	MHC_I	Class I Histocompatibility antigen, domains alpha 1 and 2.	GO:0002474|antigen processing and presentation of peptide antigen via MHC class I;GO:0006955|immune response;	GO:0016021|integral component of membrane;GO:0042612|MHC class I protein complex;	GO:0042605|peptide antigen binding;	.	.
ENSAPLG00000006994	1889	10818	1659	4818.9	433	418	348	407.876	11.8146	3.5625	2.75371e-52	7.07427e-49	up	yes	chrKB742407.1:162575-171375:+	gi|902911194|ref|XP_013044324.1|	1796	0	PREDICTED: DEP domain-containing mTOR-interacting protein-like [Anser cygnoides domesticus]	gi|513218166|ref|XM_417416.3|	502	0	PREDICTED: Gallus gallus DEP domain containing MTOR-interacting protein (DEPTOR), mRNA	Q8TB45	460	2e-159	DEP domain-containing mTOR-interacting protein	.	.	.	.	pfam00610	DEP	Domain found in Dishevelled, Egl-10, and Pleckstrin (DEP). The DEP domain is responsible for mediating intracellular protein targeting and regulation of protein stability in the cell. The DEP domain is present in a number of signaling molecules, including Regulator of G protein Signaling (RGS) proteins, and has been implicated in membrane targeting. New findings in yeast, however, demonstrate a m…	GO:0035556|intracellular signal transduction;GO:0045792|negative regulation of cell size;GO:0006469|negative regulation of protein kinase activity;GO:0032007|negative regulation of TOR signaling;GO:2001236|regulation of extrinsic apoptotic signaling pathway;	GO:0005622|intracellular;	.	.	.
ENSAPLG00000007718	77	1544	1703	975.218	2209	2592	1683	2181.34	0.447073	-1.16142	0.00052544	0.0179295	down	yes	chrKB742680.1:472220-474065:-	gi|874457450|ref|XP_005013842.2|	1660	0	PREDICTED: ZAR1-like protein [Anas platyrhynchos]	gi|284009817|ref|NM_001171543.1|	471	0	Gallus gallus zygote arrest 1-like (ZAR1L), mRNA	Q7T3U0	287	5e-93	Zygote arrest protein 1	.	.	.	.	pfam13695	zf-3CxxC	Zinc-binding domain. This is a family with several pairs of CxxC motifs possibly representing a multiple zinc-binding region. Only one pair of cysteines is associated with a highly conserved histidine residue.	GO:0007275|multicellular organismal development;	GO:0005737|cytoplasm;	.	K18762	ZAR1; zygote arrest protein 1
ENSAPLG00000005973	5564	4343	3507	4567.7	2278	2074	1836	2110.59	2.16419	1.11382	1.36892e-06	0.00011788	up	yes	chrKB742789.1:234634-276473:+	gi|513205610|ref|XP_004944726.1|	6593	0	PREDICTED: A disintegrin and metalloproteinase with thrombospondin motifs 9 isoform X15 [Gallus gallus]	gi|529420466|ref|XM_005230037.1|	1796	0	PREDICTED: Falco peregrinus ADAM metallopeptidase with thrombospondin type 1 motif, 9 (ADAMTS9), mRNA	Q9P2N4	213	3e-54	A disintegrin and metalloproteinase with thrombospondin motifs 9	.	.	.	.	pfam05986	ADAM_spacer1	ADAM-TS Spacer 1. This family represents the Spacer-1 region from the ADAM-TS family of metalloproteinases.	GO:0006516|glycoprotein catabolic process;GO:0007275|multicellular organismal development;GO:0045636|positive regulation of melanocyte differentiation;GO:0015031|protein transport;GO:0006508|proteolysis;GO:0016192|vesicle-mediated transport;	GO:0005783|endoplasmic reticulum;GO:0005615|extracellular space;GO:0005578|proteinaceous extracellular matrix;	GO:0004222|metalloendopeptidase activity;GO:0008237|metallopeptidase activity;GO:0008270|zinc ion binding;	K08624	ADAMTS9; a disintegrin and metalloproteinase with thrombospondin motifs 9 [EC:3.4.24.-]
ENSAPLG00000000907	56	2	11	25.8603	0	0	0	0	Inf	Inf	3.9014e-05	0.00215542	up	yes	chrKB744955.1:420997-422031:-	gi|514789784|ref|XP_005029828.1|	1756	0	PREDICTED: uracil nucleotide/cysteinyl leukotriene receptor [Anas platyrhynchos]	gi|529424978|ref|XM_005232273.1|	774	0	PREDICTED: Falco peregrinus G protein-coupled receptor 17 (GPR17), mRNA	Q13304	516	0	Uracil nucleotide/cysteinyl leukotriene receptor	.	.	.	.	pfam00001	7tm_1	7 transmembrane receptor (rhodopsin family). This family contains, amongst other G-protein-coupled receptors (GCPRs), members of the opsin family, which have been considered to be typical members of the rhodopsin superfamily. They share several motifs, mainly the seven transmembrane helices, GCPRs of the rhodopsin superfamily. All opsins bind a chromophore, such as 11-cis-retinal. The function of…	GO:0070098|chemokine-mediated signaling pathway;GO:0007186|G-protein coupled receptor signaling pathway;	GO:0005887|integral component of plasma membrane;GO:0005886|plasma membrane;	GO:0004950|chemokine receptor activity;	K08404	GPR17; G protein-coupled receptor 17
ENSAPLG00000002637	3528	2824	1865	2830.74	709	862	583	725.985	3.89918	1.96317	1.74826e-15	6.73693e-13	up	yes	chrKB742955.1:96298-236120:-	gi|514739022|ref|XP_005017930.1|	2039	0	PREDICTED: LOW QUALITY PROTEIN: collagen alpha-1(XXVII) chain [Anas platyrhynchos]	gi|513212164|ref|XM_004945808.1|	3246	0	PREDICTED: Gallus gallus collagen, type XXVII, alpha 1 (COL27A1), transcript variant X5, mRNA	Q8IZC6	60.8	2e-07	Collagen alpha-1(XXVII) chain	.	.	.	.	pfam01410	COLFI	Fibrillar collagen C-terminal domain. Found at C-termini of fibrillar collagens: Ephydatia muelleri procollagen EMF1 alpha, vertebrate collagens alpha(1)III, alpha(1)II, alpha(2)V etc.	GO:0030198|extracellular matrix organization;GO:0003431|growth plate cartilage chondrocyte development;	GO:0005788|endoplasmic reticulum lumen;GO:0005576|extracellular region;GO:0005583|fibrillar collagen trimer;	GO:0005201|extracellular matrix structural constituent;GO:0046872|metal ion binding;	K06236	COL1AS; collagen, type I/II/III/V/XI/XXIV/XXVII, alpha
ENSAPLG00000012474	995	1386	1057	1129.28	554	384	408	462.209	2.44322	1.28878	6.22542e-05	0.00325283	up	yes	chrKB742473.1:1499422-1500937:-	gi|874447862|ref|XP_012959442.1|	947	2e-127	PREDICTED: putative hydroxypyruvate isomerase [Anas platyrhynchos]	gi|527265852|ref|XM_005151061.1|	356	0	PREDICTED: Melopsittacus undulatus hydroxypyruvate isomerase (putative) (LOC101875448), mRNA	Q5T013	280	3e-93	Putative hydroxypyruvate isomerase	BMEII1092	165	4e-49	COG3622	pfam01261	AP_endonuc_2	Xylose isomerase-like TIM barrel. This TIM alpha/beta barrel structure is found in xylose isomerase and in endonuclease IV (EC:3.1.21.2). This domain is also found in the N termini of bacterial myo-inositol catabolism proteins. These are involved in the myo-inositol catabolism pathway, and is required for growth on myo-inositol in Rhizobium leguminosarum bv. viciae.	.	.	GO:0008903|hydroxypyruvate isomerase activity;	K01816	hyi, gip; hydroxypyruvate isomerase [EC:5.3.1.22]
ENSAPLG00000013071	90	14430	17	4907.68	0	11	2	4.06775	1206.48	10.2366	2.26802e-06	0.000186948	up	yes	chrKB743110.1:1057357-1073115:-	gi|514746966|ref|XP_005019806.1|	2509	0	PREDICTED: tyrosine 3-monooxygenase [Anas platyrhynchos]	gi|6523292|emb|AJ251387.1|	1173	0	Gallus gallus mRNA for tyrosine hydroxylase (tyrosine hydroxylase gene)	P11982	942	0	Tyrosine 3-monooxygenase	VCA0828	139	2e-36	COG3186	pfam00351	Biopterin_H	Biopterin-dependent aromatic amino acid hydroxylase. This family includes phenylalanine-4-hydroxylase, the phenylketonuria disease protein.	GO:0009072|aromatic amino acid family metabolic process;GO:0007619|courtship behavior;GO:0042416|dopamine biosynthetic process;GO:0007625|grooming behavior;GO:0051705|multi-organism behavior;GO:0042136|neurotransmitter biosynthetic process;GO:0060416|response to growth hormone;GO:0035176|social behavior;GO:0071625|vocalization behavior;	GO:0005623|cell;GO:0005737|cytoplasm;	GO:0005506|iron ion binding;GO:0004511|tyrosine 3-monooxygenase activity;	.	.
ENSAPLG00000012676	0	0	0	0	6	219	19	74.7927	#NAME?	#NAME?	1.80041e-07	1.9139e-05	down	yes	chrKB744860.1:276475-326904:-	gi|483499178|gb|EOA94303.1|	2849	0	Tyrosinase, partial [Anas platyrhynchos]	gi|45383795|ref|NM_204160.1|	1232	0	Gallus gallus tyrosinase (oculocutaneous albinism IA) (TYR), mRNA	P55024	1037	0	Tyrosinase	.	.	.	.	pfam00264	Tyrosinase	Common central domain of tyrosinase. This family also contains polyphenol oxidases and some hemocyanins. Binds two copper ions via two sets of three histidines. This family is related to pfam00372.	GO:0008283|cell proliferation;GO:0042438|melanin biosynthetic process;GO:0043473|pigmentation;GO:0048538|thymus development;	GO:0016021|integral component of membrane;GO:0033162|melanosome membrane;GO:0048471|perinuclear region of cytoplasm;	GO:0005507|copper ion binding;GO:0004503|monophenol monooxygenase activity;	K00505	TYR; tyrosinase [EC:1.14.18.1]
ENSAPLG00000012391	356	20	103	175.08	37	9	17	21.8637	8.00779	3.0014	0.00105285	0.0305625	up	yes	chrKB743181.1:257251-262176:+	gi|483511931|gb|EOB00587.1|	1012	2e-135	Indian hedgehog protein, partial [Anas platyrhynchos]	gi|1493841|gb|U58511.1|GGU58511	241	1e-121	Gallus gallus indian hedgehog protein mRNA, complete cds	Q91612	239	1e-74	Indian hedgehog protein	.	.	.	.	pfam01085	HH_signal	Hedgehog amino-terminal signalling domain. For the carboxyl Hint module, see pfam01079. Hedgehog is a family of secreted signal molecules required for embryonic cell differentiation.	GO:0051216|cartilage development;GO:0007267|cell-cell signaling;GO:0060591|chondroblast differentiation;GO:0035988|chondrocyte proliferation;GO:0042733|embryonic digit morphogenesis;GO:0032331|negative regulation of chondrocyte differentiation;GO:1903042|negative regulation of chondrocyte hypertrophy;GO:0010694|positive regulation of alkaline phosphatase activity;GO:0010770|positive regulation of…	GO:0005615|extracellular space;GO:0005622|intracellular;GO:0005886|plasma membrane;	GO:0046872|metal ion binding;GO:0008233|peptidase activity;	K11989	IHH; indian hedgehog
ENSAPLG00000003493	263	55	128	155.821	28	33	16	25.5883	6.08953	2.60633	2.69913e-05	0.00161885	up	yes	chrKB743517.1:103932-112601:+	gi|874484881|ref|XP_012958865.1|	691	1e-78	PREDICTED: LOW QUALITY PROTEIN: collagen alpha-2(IX) chain, partial [Anas platyrhynchos]	gi|529440226|ref|XM_005239800.1|	480	0	PREDICTED: Falco peregrinus collagen, type IX, alpha 2 (COL9A2), mRNA	P12108	145	1e-35	Collagen alpha-2(IX) chain	.	.	.	.	pfam01391	Collagen	Collagen triple helix repeat (20 copies). Members of this family belong to the collagen superfamily. Collagens are generally extracellular structural proteins involved in formation of connective tissue structure. The alignment contains 20 copies of the G-X-Y repeat that forms a triple helix. The first position of the repeat is glycine, the second and third positions can be any residue but are fre…	.	GO:0005581|collagen trimer;GO:0005578|proteinaceous extracellular matrix;	.	.	.
ENSAPLG00000006049	1695	1594	2289	1786.47	3357	5166	6307	5160.22	0.3462	-1.53032	0.000260643	0.0103813	down	yes	chrKB742585.1:1362224-1369909:+	gi|483521761|gb|EOB06718.1|	2484	0	Cytochrome P450 2D14, partial [Anas platyrhynchos]	gi|541977253|ref|XM_005441346.1|	807	0	PREDICTED: Falco cherrug cytochrome P450 2D3-like (LOC102048029), mRNA	Q01361	521	2e-178	Cytochrome P450 2D14	alr1450	92.8	4e-19	COG2124	pfam00067	p450	Cytochrome P450. Cytochrome P450s are haem-thiolate proteins involved in the oxidative degradation of various compounds. They are particularly well known for their role in the degradation of environmental toxins and mutagens. They can be divided into 4 classes, according to the method by which electrons from NAD(P)H are delivered to the catalytic site. Sequence conservation is relatively low with…	.	GO:0005789|endoplasmic reticulum membrane;	GO:0070330|aromatase activity;GO:0020037|heme binding;GO:0005506|iron ion binding;	K07414	CYP2D; cytochrome P450, family 2, subfamily D [EC:1.14.14.1]
ENSAPLG00000011913	33	152	364	155.029	363	2245	2080	1612.29	0.0961546	-3.3785	0.00110869	0.0318831	down	yes	chrKB742848.1:1056858-1068294:+	gi|514732122|ref|XP_005016524.1|	1717	0	PREDICTED: centrosomal protein CEP57L1 isoform X1 [Anas platyrhynchos]	gi|543737195|ref|XM_005509480.1|	754	0	PREDICTED: Columba livia centrosomal protein 57kDa-like 1 (CEP57L1), transcript variant X1, mRNA	Q8IYX8	266	2e-81	Centrosomal protein CEP57L1	.	.	.	.	pfam14073	Cep57_CLD	Centrosome localisation domain of Cep57. The CLD or centrosome localisation domain of Cep57 is found at the N-terminus, and lies approximately between residues 58 and 239. This region lies within the first alpha-helical coiled-coil segment of Cep57, and localizes to the centrosome internally to gamma-tubulin, suggesting that it is either on both centrioles or on a centromatrix component. This N-t…	GO:0034453|microtubule anchoring;	GO:0005737|cytoplasm;GO:0005874|microtubule;GO:0005815|microtubule organizing center;	.	K16762	CEP57; centrosomal protein CEP57
ENSAPLG00000007396	7337	2400	2389	4345.04	2135	1478	1211	1638.11	2.65247	1.40734	0.000490916	0.0170078	up	yes	chrKB742421.1:141730-153305:-	gi|874445329|ref|XP_012950725.1|	7864	0	PREDICTED: LOW QUALITY PROTEIN: zinc finger protein 469 [Anas platyrhynchos]	gi|529431541|ref|XM_005235513.1|	1051	0	PREDICTED: Falco peregrinus zinc finger protein 469 (ZNF469), mRNA	Q96JG9	123	3e-26	Zinc finger protein 469	.	.	.	.	pfam15482	CCER1	Coiled-coil domain-containing glutamate-rich protein family 1. This is a family of coiled-coil family proteins found in eukaryotes. Proteins in this family are typically between 160 and 397 amino acids in length.	GO:0006355|regulation of transcription, DNA-templated;GO:0006351|transcription, DNA-templated;	GO:0005634|nucleus;	GO:0003677|DNA binding;GO:0046872|metal ion binding;	.	.
ENSAPLG00000009322	1527	1777	825	1416.74	253	366	276	303.287	4.6713	2.22382	2.38679e-14	8.17556e-12	up	yes	chrKB742499.1:130346-178463:+	gi|675316501|gb|KFM11763.1|	5097	0	UPF0577 protein KIAA1324-like, partial [Aptenodytes forsteri]	gi|541971130|ref|XM_005439297.1|	2397	0	PREDICTED: Falco cherrug KIAA1324-like ortholog (KIAA1324L), mRNA	A8MWY0	1737	0	UPF0577 protein KIAA1324-like	.	.	.	.	pfam07699	GCC2_GCC3	GCC2 and GCC3.	.	GO:0016021|integral component of membrane;	.	.	.
ENSAPLG00000014099	4398	12608	6192	7555.9	3479	2947	2270	2946.91	2.56401	1.3584	3.27206e-08	4.06739e-06	up	yes	chrKB743777.1:61477-91425:-	gi|874489888|ref|XP_012960455.1|	6038	0	PREDICTED: LOW QUALITY PROTEIN: sterol regulatory element-binding protein cleavage-activating protein [Anas platyrhynchos]	gi|529419537|ref|XM_005229576.1|	1742	0	PREDICTED: Falco peregrinus SREBF chaperone (SCAP), mRNA	P97260	1749	0	Sterol regulatory element-binding protein cleavage-activating protein	.	.	.	.	pfam12349	Sterol-sensing	Sterol-sensing domain of SREBP cleavage-activation. Sterol regulatory element-binding proteins (SREBPs) are membrane-bound transcription factors that promote lipid synthesis in animal cells. They are embedded in the membranes of the endoplasmic reticulum (ER) in a helical hairpin orientation and are released from the ER by a two-step proteolytic process. Proteolysis begins when the SREBPs are cle…	GO:0090110|cargo loading into COPII-coated vesicle;GO:0008203|cholesterol metabolic process;GO:0072600|establishment of protein localization to Golgi;GO:0032933|SREBP signaling pathway;GO:0035105|sterol regulatory element binding protein import into nucleus;	GO:0005783|endoplasmic reticulum;GO:0005789|endoplasmic reticulum membrane;GO:0012507|ER to Golgi transport vesicle membrane;GO:0000139|Golgi membrane;GO:0016021|integral component of membrane;GO:0016020|membrane;	GO:0015485|cholesterol binding;GO:0008022|protein C-terminus binding;	.	.
ENSAPLG00000004940	1800	5603	1690	3031.86	1084	999	956	1040.42	2.91407	1.54303	1.39295e-10	3.02408e-08	up	yes	chrKB742921.1:355058-368797:+	gi|514736134|ref|XP_005017470.1|	1745	0	PREDICTED: LOW QUALITY PROTEIN: cyclin-dependent kinase-like 1 [Anas platyrhynchos]	gi|513189989|ref|XM_421464.4|	765	0	PREDICTED: Gallus gallus cyclin-dependent kinase-like 1 (CDC2-related kinase) (CDKL1), transcript variant X4, mRNA	Q00532	585	0	Cyclin-dependent kinase-like 1	.	.	.	.	pfam00069	Pkinase	Protein kinase domain.	GO:0007507|heart development;GO:0006468|protein phosphorylation;GO:0051726|regulation of cell cycle;	GO:0005737|cytoplasm;GO:0070062|extracellular exosome;GO:0005634|nucleus;	GO:0005524|ATP binding;GO:0004693|cyclin-dependent protein serine/threonine kinase activity;	.	.
ENSAPLG00000014551	4339	1623	1973	2777.62	806	1213	1085	1061.4	2.61695	1.38788	1.47129e-05	0.000956897	up	yes	chrKB743952.1:82265-85050:-	gi|902927907|ref|XP_013052120.1|	1637	0	PREDICTED: prolargin [Anser cygnoides domesticus]	gi|543738941|ref|XM_005510325.1|	847	0	PREDICTED: Columba livia proline/arginine-rich end leucine-rich repeat protein (PRELP), mRNA	Q9GKN8	507	8e-178	Prolargin	alr0124_1	81.3	7e-16	COG4886	pfam13855	LRR_8	Leucine rich repeat.	.	GO:0005578|proteinaceous extracellular matrix;	GO:0005201|extracellular matrix structural constituent;	K08125	PRELP; proline arginine-rich end leucine-rich repeat protein
ENSAPLG00000008661	1	156	0	53.0212	0	0	0	0	Inf	Inf	1.25646e-08	1.72921e-06	up	yes	chrKB744927.1:387689-422249:+	gi|514789491|ref|XP_005029756.1|	1955	0	PREDICTED: neuromedin-K receptor [Anas platyrhynchos]	gi|513182654|ref|XM_001232173.2|	945	0	PREDICTED: Gallus gallus tachykinin receptor 3 (TACR3), mRNA	P29371	646	0	Neuromedin-K receptor	.	.	.	.	pfam00001	7tm_1	7 transmembrane receptor (rhodopsin family). This family contains, amongst other G-protein-coupled receptors (GCPRs), members of the opsin family, which have been considered to be typical members of the rhodopsin superfamily. They share several motifs, mainly the seven transmembrane helices, GCPRs of the rhodopsin superfamily. All opsins bind a chromophore, such as 11-cis-retinal. The function of…	GO:0007568|aging;GO:0042538|hyperosmotic salinity response;GO:0045777|positive regulation of blood pressure;GO:0010460|positive regulation of heart rate;GO:0070474|positive regulation of uterine smooth muscle contraction;GO:0042053|regulation of dopamine metabolic process;GO:0060259|regulation of feeding behavior;GO:0042220|response to cocaine;GO:0032355|response to estradiol;GO:0043278|response …	GO:0005737|cytoplasm;GO:0032590|dendrite membrane;GO:0005887|integral component of plasma membrane;GO:0032809|neuronal cell body membrane;GO:0005634|nucleus;GO:0005886|plasma membrane;	GO:0004995|tachykinin receptor activity;	K04224	TACR3; tachykinin receptor 3
ENSAPLG00000006955	1568	414	465	883.892	369	553	323	416.672	2.12131	1.08496	0.00154186	0.0419157	up	yes	chrKB742471.1:617906-698303:+	gi|514706445|ref|XP_005010308.1|	1774	0	PREDICTED: cAMP-dependent protein kinase type II-beta regulatory subunit isoform X1 [Anas platyrhynchos]	gi|513157864|ref|XM_001232696.3|	797	0	PREDICTED: Gallus gallus protein kinase, cAMP-dependent, regulatory, type II, beta (PRKAR2B), mRNA	P31322	574	0	cAMP-dependent protein kinase type II-beta regulatory subunit	YIL033c	206	5e-61	COG0664	pfam00027	cNMP_binding	Cyclic nucleotide-binding domain.	.	GO:0005952|cAMP-dependent protein kinase complex;GO:0005737|cytoplasm;GO:0005886|plasma membrane;	GO:0030552|cAMP binding;GO:0008603|cAMP-dependent protein kinase regulator activity;	K04739	PRKAR; cAMP-dependent protein kinase regulator
ENSAPLG00000008084	413	1285	480	718.389	187	237	204	214.177	3.35418	1.74596	9.37963e-07	8.35709e-05	up	yes	chrKB742802.1:63478-77306:-	gi|874462387|ref|XP_012951273.1|	2587	0	PREDICTED: monocarboxylate transporter 9 [Anas platyrhynchos]	gi|529434276|ref|XM_005236861.1|	1314	0	PREDICTED: Falco peregrinus solute carrier family 16, member 9 (SLC16A9), mRNA	Q5ZJU0	931	0	Monocarboxylate transporter 9	.	.	.	.	pfam07690	MFS_1	Major Facilitator Superfamily.	.	GO:0016021|integral component of membrane;GO:0005886|plasma membrane;	GO:0015293|symporter activity;	K08186	SLC16A9; MFS transporter, MCP family, solute carrier family 16 (monocarboxylic acid transporters), member 9
ENSAPLG00000009138	129	714	205	343.538	134	118	111	124.144	2.76726	1.46846	0.000912349	0.0273067	up	yes	chrKB742906.1:994271-997182:+	gi|514735491|ref|XP_005017321.1|	1290	5e-177	PREDICTED: galactosylgalactosylxylosylprotein 3-beta-glucuronosyltransferase 1-like [Anas platyrhynchos]	gi|541954489|ref|XM_005433333.1|	566	0	PREDICTED: Falco cherrug galactosylgalactosylxylosylprotein 3-beta-glucuronosyltransferase 1-like (LOC102051462), mRNA	Q5CB03	317	3e-105	Galactosylgalactosylxylosylprotein 3-beta-glucuronosyltransferase 1	.	.	.	.	pfam03360	Glyco_transf_43	Glycosyltransferase family 43.	GO:0006486|protein glycosylation;	GO:0000139|Golgi membrane;GO:0016021|integral component of membrane;	GO:0015018|galactosylgalactosylxylosylprotein 3-beta-glucuronosyltransferase activity;GO:0046872|metal ion binding;	K00735	B3GAT1; galactosylgalactosylxylosylprotein 3-beta-glucuronosyltransferase 1 [EC:2.4.1.135]
ENSAPLG00000009285	5849	1833	2908	3686.34	1632	1234	871	1261.65	2.92183	1.54687	7.25934e-05	0.00368608	up	yes	chrKB742410.1:418458-461455:-	gi|874444869|ref|XP_012949026.1|	5373	0	PREDICTED: A disintegrin and metalloproteinase with thrombospondin motifs 7, partial [Anas platyrhynchos]	gi|513202120|ref|XM_003641830.2|	2275	0	PREDICTED: Gallus gallus ADAM metallopeptidase with thrombospondin type 1 motif, 7 (ADAMTS7), mRNA	Q9UKP4	77	1e-12	A disintegrin and metalloproteinase with thrombospondin motifs 7	.	.	.	.	pfam01421	Reprolysin	Reprolysin (M12B) family zinc metalloprotease. The members of this family are enzymes that cleave peptides. These proteases require zinc for catalysis. Members of this family are also known as adamalysins. Most members of this family are snake venom endopeptidases, but there are also some mammalian proteins such as human ADAM8 and fertilin. Fertilin and closely related proteins appear to not have…	GO:0098779|mitophagy in response to mitochondrial depolarization;GO:0044267|cellular protein metabolic process;GO:0071773|cellular response to BMP stimulus;GO:0071347|cellular response to interleukin-1;GO:0071356|cellular response to tumor necrosis factor;GO:0032331|negative regulation of chondrocyte differentiation;GO:0043687|post-translational protein modification;GO:0036066|protein O-linked fu…	GO:0009986|cell surface;GO:0005788|endoplasmic reticulum lumen;GO:0005578|proteinaceous extracellular matrix;	GO:0004222|metalloendopeptidase activity;GO:0008237|metallopeptidase activity;GO:0008270|zinc ion binding;	K08622	ADAMTS7; a disintegrin and metalloproteinase with thrombospondin motifs 7 [EC:3.4.24.-]
ENSAPLG00000005134	1317	1399	1723	1428.39	3193	4823	4183	4164.53	0.342989	-1.54377	2.35165e-06	0.00019179	down	yes	chrKB742443.1:1328589-1546653:-	gi|874446412|ref|XP_012954332.1|	24419	0	PREDICTED: ryanodine receptor 3 [Anas platyrhynchos]	gi|1212911|emb|X95267.1|	9011	0	G.gallus mRNA for ryanodine receptor type 3	Q15413	8294	0	Ryanodine receptor 3	.	.	.	.	pfam06459	RR_TM4-6	Ryanodine Receptor TM 4-6. This region covers TM regions 4-6 of the ryanodine receptor 1 family.	GO:0070588|calcium ion transmembrane transport;GO:0006816|calcium ion transport;GO:0071318|cellular response to ATP;GO:0071313|cellular response to caffeine;GO:0071277|cellular response to calcium ion;GO:0071286|cellular response to magnesium ion;GO:0034220|ion transmembrane transport;GO:0051481|negative regulation of cytosolic calcium ion concentration;GO:0051289|protein homotetramerization;GO:0…	GO:0005829|cytosol;GO:0016021|integral component of membrane;GO:0030314|junctional membrane complex;GO:0048471|perinuclear region of cytoplasm;GO:0033017|sarcoplasmic reticulum membrane;	GO:0005509|calcium ion binding;GO:0048763|calcium-induced calcium release activity;GO:0015278|calcium-release channel activity;GO:0005219|ryanodine-sensitive calcium-release channel activity;	K04963	RYR3; ryanodine receptor 3
ENSAPLG00000002705	144	30	46	79.2881	6	8	15	10.3262	7.67831	2.94079	0.000230882	0.00944899	up	yes	chrKB742520.1:542955-575823:+	gi|530627399|ref|XP_005303215.1|	500	2e-62	PREDICTED: protein FAM19A2 isoform X1 [Chrysemys picta bellii]	gi|541984852|ref|XM_005444076.1|	261	2e-133	PREDICTED: Falco cherrug family with sequence similarity 19 (chemokine (C-C motif)-like), member A2 (FAM19A2), mRNA	Q8N3H0	189	4e-61	Protein FAM19A2	.	.	.	.	pfam12020	TAFA	TAFA family. This family of secreted proteins are brain specific and thought to be chemokines. These proteins are found in vertebrates. Proteins in this family are typically between 94 to 133 amino acids in length and contain a number of conserved cysteines.	.	GO:0005737|cytoplasm;	.	.	.
ENSAPLG00000002709	985	1397	1061	1129.98	427	569	298	431.128	2.62097	1.3901	4.38222e-06	0.000332747	up	yes	chrKB744699.1:120406-153768:+	gi|514787366|ref|XP_005029246.1|	5791	0	PREDICTED: A disintegrin and metalloproteinase with thrombospondin motifs 10 [Anas platyrhynchos]	gi|513226917|ref|XM_001232249.3|	2677	0	PREDICTED: Gallus gallus ADAM metallopeptidase with thrombospondin type 1 motif, 10 (ADAMTS10), mRNA	Q9H324	1689	0	A disintegrin and metalloproteinase with thrombospondin motifs 10	.	.	.	.	pfam05986	ADAM_spacer1	ADAM-TS Spacer 1. This family represents the Spacer-1 region from the ADAM-TS family of metalloproteinases.	.	GO:0031012|extracellular matrix;GO:0001527|microfibril;	GO:0004222|metalloendopeptidase activity;GO:0008270|zinc ion binding;	K08625	ADAMTS10; a disintegrin and metalloproteinase with thrombospondin motifs 10 [EC:3.4.24.-]
ENSAPLG00000009343	2971	4370	4393	3757.65	2162	1850	1507	1874.89	2.0042	1.00302	8.73996e-06	0.000593471	up	yes	chrKB746036.1:13297-14433:+	gi|514793295|ref|XP_005030651.1|	939	8e-126	PREDICTED: ATP synthase subunit beta, mitochondrial, partial [Anas platyrhynchos]	gi|514793294|ref|XM_005030594.1|	382	0	PREDICTED: Anas platyrhynchos ATP synthase, H+ transporting, mitochondrial F1 complex, beta polypeptide (ATP5B), partial mRNA	Q5ZLC5	358	2e-120	ATP synthase subunit beta, mitochondrial	YJR121w	288	9e-94	COG0055	pfam00006	ATP-synt_ab	ATP synthase alpha/beta family, nucleotide-binding domain. This family includes the ATP synthase alpha and beta subunits, the ATP synthase associated with flagella and the termination factor Rho.	GO:0001525|angiogenesis;GO:0015991|ATP hydrolysis coupled proton transport;GO:0015986|ATP synthesis coupled proton transport;	GO:0005743|mitochondrial inner membrane;GO:0045261|proton-transporting ATP synthase complex, catalytic core F(1);	GO:0005524|ATP binding;GO:0046933|proton-transporting ATP synthase activity, rotational mechanism;	K02133	ATPeF1B, ATP5B, ATP2; F-type H+-transporting ATPase subunit beta [EC:3.6.3.14]
ENSAPLG00000002875	1489	688	923	1058.55	551	594	341	497.348	2.12839	1.08976	0.00063915	0.0206538	up	yes	chrKB742678.1:49815-51696:-	gi|874457288|ref|XP_005013800.2|	1081	8e-148	PREDICTED: ras-like protein family member 11B [Anas platyrhynchos]	gi|513184130|ref|XM_420710.4|	452	0	PREDICTED: Gallus gallus RAS-like, family 11, member B (RASL11B), mRNA	Q6IMA7	356	1e-123	Ras-like protein family member 11B	SPAC17H9.09c	75.9	4e-16	COG1100	pfam00071	Ras	Ras family. Includes sub-families Ras, Rab, Rac, Ral, Ran, Rap Ypt1 and more. Shares P-loop motif with GTP_EFTU, arf and myosin_head. See pfam00009 pfam00025, pfam00063. As regards Rab GTPases, these are important regulators of vesicle formation, motility and fusion. They share a fold in common with all Ras GTPases: this is a six-stranded beta-sheet surrounded by five alpha-helices.	GO:0007264|small GTPase mediated signal transduction;	GO:0005622|intracellular;GO:0016020|membrane;	GO:0005525|GTP binding;	K07853	RASL11B; Ras-like protein family member 11B
ENSAPLG00000005612	714	3537	967	1719.8	304	167	138	206.71	8.31984	3.05656	2.49469e-07	2.52981e-05	up	yes	chrKB744248.1:362350-366212:+	gi|874496044|ref|XP_012962521.1|	2228	0	PREDICTED: LOW QUALITY PROTEIN: reticulon-1-like [Anas platyrhynchos]	gi|47825380|ref|NM_001001466.1|	513	0	Gallus gallus reticulon 1 (RTN1), mRNA	A7MC64	189	7e-54	Reticulon-1	.	.	.	.	pfam03546	Treacle	Treacher Collins syndrome protein Treacle.	.	GO:0005789|endoplasmic reticulum membrane;GO:0016021|integral component of membrane;GO:0005634|nucleus;	.	.	.
ENSAPLG00000006025	810	179	516	513.432	117	197	116	143.932	3.56719	1.83479	6.17253e-06	0.000459629	up	yes	chrKB743235.1:619490-621652:-	gi|700327937|ref|XP_009910871.1|	3385	0	PREDICTED: potassium voltage-gated channel subfamily B member 2, partial [Haliaeetus albicilla]	gi|543738741|ref|XM_005510227.1|	1033	0	PREDICTED: Columba livia potassium voltage-gated channel, Shab-related subfamily, member 2 (KCNB2), mRNA	Q92953	1021	0	Potassium voltage-gated channel subfamily B member 2	PA1496	99.8	5e-22	COG1226	pfam03521	Kv2channel	Kv2 voltage-gated K+ channel.	GO:0071805|potassium ion transmembrane transport;GO:0006813|potassium ion transport;GO:0051260|protein homooligomerization;GO:0072661|protein targeting to plasma membrane;GO:0006940|regulation of smooth muscle contraction;GO:0007268|synaptic transmission;	GO:0030425|dendrite;GO:0016021|integral component of membrane;GO:0005622|intracellular;GO:0032809|neuronal cell body membrane;GO:0043204|perikaryon;GO:0005886|plasma membrane;GO:0008076|voltage-gated potassium channel complex;	GO:0005251|delayed rectifier potassium channel activity;GO:0046982|protein heterodimerization activity;	K04886	KCNB2; potassium voltage-gated channel Shab-related subfamily B member 2
ENSAPLG00000011932	14	262	18	98.4642	8	17	9	11.3152	8.70196	3.12134	3.65811e-05	0.0020504	up	yes	chrKB744359.1:86044-86503:+	gi|483501691|gb|EOA95206.1|	265	2e-28	Gallinacin-10, partial [Anas platyrhynchos]	gi|340749146|gb|HQ909025.1|	159	1e-76	Anser cygnoides beta-defensin 10 mRNA, complete cds	Q6QLQ9	79.3	3e-19	Gallinacin-10	.	.	.	.	pfam00711	Defensin_beta	Beta defensin. The beta defensins are antimicrobial peptides implicated in the resistance of epithelial surfaces to microbial colonisation.	GO:0042742|defense response to bacterium;	GO:0005576|extracellular region;	.	.	.
ENSAPLG00000000951	2047	680	1332	1381.27	608	736	571	649.648	2.12618	1.08827	0.000159086	0.00700082	up	yes	chrKB742432.1:1167282-1168757:-	gi|514705035|ref|XP_005009638.1|	2407	0	PREDICTED: transmembrane protein 200A [Anas platyrhynchos]	gi|513177182|ref|XM_004940224.1|	1210	0	PREDICTED: Gallus gallus transmembrane protein 200A (TMEM200A), transcript variant X5, mRNA	Q86VY9	768	0	Transmembrane protein 200A	.	.	.	.	pfam10177	DUF2371	Uncharacterized conserved protein (DUF2371). This is a family of proteins conserved from nematodes to humans. The function is not known.	.	GO:0016021|integral component of membrane;	.	.	.
ENSAPLG00000012650	22920	1927	4991	11079.7	3817	2230	1675	2612.35	4.24128	2.0845	0.000411782	0.0151485	up	yes	chrKB744429.1:419576-545175:-	gi|514783743|ref|XP_005028390.1|	2794	0	PREDICTED: collagen alpha-1(XI) chain [Anas platyrhynchos]	gi|541956909|ref|XM_005434160.1|	4495	0	PREDICTED: Falco cherrug collagen, type XI, alpha 1 (COL11A1), transcript variant X2, mRNA	P12107	850	0	Collagen alpha-1(XI) chain	.	.	.	.	pfam01410	COLFI	Fibrillar collagen C-terminal domain. Found at C-termini of fibrillar collagens: Ephydatia muelleri procollagen EMF1 alpha, vertebrate collagens alpha(1)III, alpha(1)II, alpha(2)V etc.	GO:0001502|cartilage condensation;GO:0002063|chondrocyte development;GO:0030574|collagen catabolic process;GO:0030199|collagen fibril organization;GO:0050910|detection of mechanical stimulus involved in sensory perception of sound;GO:0048704|embryonic skeletal system morphogenesis;GO:0035987|endodermal cell differentiation;GO:0022617|extracellular matrix disassembly;GO:0030198|extracellular matri…	GO:0005592|collagen type XI trimer;GO:0005788|endoplasmic reticulum lumen;GO:0005576|extracellular region;	GO:0050840|extracellular matrix binding;GO:0005201|extracellular matrix structural constituent;GO:0046872|metal ion binding;GO:0030674|protein binding, bridging;	K06236	COL1AS; collagen, type I/II/III/V/XI/XXIV/XXVII, alpha
ENSAPLG00000006562	1	0	2	0.898301	192	116	115	144.678	0.00620896	-7.33143	1.15965e-09	1.98609e-07	down	yes	chrKB742981.1:460655-576814:+	gi|483514717|gb|EOB02225.1|	766	8e-102	Uncharacterized protein C18orf34, partial [Anas platyrhynchos]	gi|513172739|ref|XM_426085.4|	301	3e-155	PREDICTED: Gallus gallus chromosome 2 open reading frame, human C18orf34 (C2H18ORF34), mRNA	.	.	.	.	.	.	.	.	pfam03938	OmpH	Outer membrane protein (OmpH-like). This family includes outer membrane proteins such as OmpH among others. Skp (OmpH) has been characterized as a molecular chaperone that interacts with unfolded proteins as they emerge in the periplasm from the Sec translocation machinery.	.	.	.	.	.
ENSAPLG00000007614	1892	28996	1148	10824.6	254	266	195	241.855	44.7567	5.48403	1.77337e-108	9.11159e-105	up	yes	chrKB743822.1:222093-224122:-	gi|483505334|gb|EOA96958.1|	1254	3e-170	Corticosteroid 11-beta-dehydrogenase isozyme 2, partial [Anas platyrhynchos]	gi|543727736|ref|XM_005516049.1|	546	0	PREDICTED: Columba livia hydroxysteroid (11-beta) dehydrogenase 2 (HSD11B2), mRNA	P51661	311	5e-101	Corticosteroid 11-beta-dehydrogenase isozyme 2	.	.	.	.	pfam00106	adh_short	short chain dehydrogenase. This family contains a wide variety of dehydrogenases.	GO:0007565|female pregnancy;GO:0008211|glucocorticoid metabolic process;GO:0002017|regulation of blood volume by renal aldosterone;GO:0042493|response to drug;GO:0032094|response to food;GO:0051384|response to glucocorticoid;GO:0001666|response to hypoxia;GO:0032868|response to insulin;	GO:0005783|endoplasmic reticulum;	GO:0003845|11-beta-hydroxysteroid dehydrogenase [NAD(P)] activity;GO:0051287|NAD binding;GO:0005496|steroid binding;	K00071	HSD11B2; corticosteroid 11-beta-dehydrogenase isozyme 2 [EC:1.1.1.-]
ENSAPLG00000013655	12656	3248	12772	9345.72	27530	30506	38181	33439.5	0.279481	-1.83918	0.00181641	0.0467416	down	yes	chrKB744245.1:10367-12257:+	gi|514781147|ref|XP_005027785.1|	922	7e-124	PREDICTED: C-type lectin domain family 2 member B [Anas platyrhynchos]	gi|50299421|gb|AY578294.1|	585	0	Anas platyrhynchos clone 6D9 AICL-like 1 mRNA, partial cds	Q80XD9	120	5e-32	C-type lectin domain family 2 member E	.	.	.	.	pfam00059	Lectin_C	Lectin C-type domain. This family includes both long and short form C-type	.	GO:0016021|integral component of membrane;GO:0005886|plasma membrane;	GO:0030246|carbohydrate binding;	.	.
ENSAPLG00000014356	214	21	25	99.0919	25	10	14	16.9327	5.85211	2.54896	0.00038356	0.01435	up	yes	chrKB742701.1:1735747-1755652:+	gi|514722700|ref|XP_005014277.1|	1101	9e-149	PREDICTED: collectrin isoform X2 [Anas platyrhynchos]	gi|513163630|ref|XM_416821.4|	691	0	PREDICTED: Gallus gallus transmembrane protein 27 (TMEM27), transcript variant X3, mRNA	Q0VCT4	278	4e-91	Collectrin	.	.	.	.	pfam06697	DUF1191	Protein of unknown function (DUF1191). This family contains hypothetical plant proteins of unknown function.	.	GO:0016021|integral component of membrane;	GO:0008237|metallopeptidase activity;GO:0008241|peptidyl-dipeptidase activity;	.	.
ENSAPLG00000010114	2669	270	392	1258.55	160	82	142	134.412	9.36335	3.22702	4.22238e-09	6.31882e-07	up	yes	chrKB742463.1:250890-254340:+	gi|514706161|ref|XP_005010168.1|	764	3e-92	PREDICTED: collagen alpha-1(VIII) chain, partial [Anas platyrhynchos]	gi|513161806|ref|XM_004938242.1|	714	0	PREDICTED: Gallus gallus collagen, type VIII, alpha 1 (COL8A1), transcript variant X7, mRNA	P14282	100	5e-21	Collagen alpha-1(VIII) chain	.	.	.	.	pfam00386	C1q	C1q domain. C1q is a subunit of the C1 enzyme complex that activates the serum complement system.	GO:0001525|angiogenesis;GO:0007155|cell adhesion;	GO:0005604|basement membrane;GO:0005581|collagen trimer;	.	.	.
ENSAPLG00000005113	694	865	1069	835.857	1437	2280	1372	1705.38	0.490129	-1.02877	0.000376833	0.0141671	down	yes	chrKB743210.1:275017-278873:-	gi|514751852|ref|XP_005020961.1|	1024	2e-138	PREDICTED: V-set and immunoglobulin domain-containing protein 4-like [Anas platyrhynchos]	gi|541976273|ref|XM_005440997.1|	333	6e-173	PREDICTED: Falco cherrug V-set and immunoglobulin domain-containing protein 4-like (LOC102046094), mRNA	Q9Y279	149	3e-41	V-set and immunoglobulin domain-containing protein 4	.	.	.	.	pfam13895	Ig_2	Immunoglobulin domain. This domain contains immunoglobulin-like domains.	GO:0006957|complement activation, alternative pathway;GO:0032703|negative regulation of interleukin-2 production;GO:0042130|negative regulation of T cell proliferation;	GO:0070062|extracellular exosome;GO:0016021|integral component of membrane;	.	.	.
ENSAPLG00000014912	1451	3001	1085	1863.8	738	886	835	842.357	2.21261	1.14575	1.22286e-05	0.000805518	up	yes	chrKB742497.1:1243931-1475041:+	gi|669277511|ref|XP_008631053.1|	1714	0	PREDICTED: synaptotagmin-1 isoform X1 [Corvus brachyrhynchos]	gi|541977567|ref|XM_005441455.1|	1419	0	PREDICTED: Falco cherrug synaptotagmin I (SYT1), mRNA	P21579	642	0	Synaptotagmin-1	SPAPYUK71.03c	62	5e-09	COG5038	pfam00168	C2	C2 domain.	GO:0048791|calcium ion-dependent exocytosis of neurotransmitter;GO:0005513|detection of calcium ion;GO:0098746|fast, calcium ion-dependent exocytosis of neurotransmitter;GO:0014047|glutamate secretion;GO:0007269|neurotransmitter secretion;GO:1903861|positive regulation of dendrite extension;GO:0050806|positive regulation of synaptic transmission;GO:0051260|protein homooligomerization;GO:0017158|r…	GO:0030054|cell junction;GO:0042584|chromaffin granule membrane;GO:0060201|clathrin-sculpted acetylcholine transport vesicle membrane;GO:0061202|clathrin-sculpted gamma-aminobutyric acid transport vesicle membrane;GO:0060203|clathrin-sculpted glutamate transport vesicle membrane;GO:0070083|clathrin-sculpted monoamine transport vesicle membrane;GO:0016021|integral component of membrane;GO:0043005|…	GO:0005545|1-phosphatidylinositol binding;GO:0005509|calcium ion binding;GO:0005544|calcium-dependent phospholipid binding;GO:0030276|clathrin binding;GO:0050750|low-density lipoprotein particle receptor binding;GO:0005546|phosphatidylinositol-4,5-bisphosphate binding;GO:0000149|SNARE binding;GO:0017075|syntaxin-1 binding;	K15290	SYT1; synaptotagmin-1
ENSAPLG00000003846	1919	1224	828	1388.11	420	288	255	328.048	4.23141	2.08114	1.9783e-08	2.5842e-06	up	yes	chrKB743649.1:205674-212118:-	gi|874487923|ref|XP_012959814.1|	1659	0	PREDICTED: LOW QUALITY PROTEIN: collagen alpha-1(XVIII) chain [Anas platyrhynchos]	gi|541965413|ref|XM_005437594.1|	653	0	PREDICTED: Falco cherrug collagen, type XVIII, alpha 1 (COL18A1), mRNA	P39060	356	7e-110	Collagen alpha-1(XVIII) chain	.	.	.	.	pfam01392	Fz	Fz domain. Also known as the CRD (cysteine rich domain), the C6 box in MuSK receptor. This domain of unknown function has been independently identified by several groups. The domain contains 10 conserved cysteines.	GO:0001525|angiogenesis;GO:0007155|cell adhesion;GO:0030574|collagen catabolic process;GO:0001886|endothelial cell morphogenesis;GO:0022617|extracellular matrix disassembly;GO:0030198|extracellular matrix organization;GO:0008285|negative regulation of cell proliferation;GO:0009887|organ morphogenesis;GO:0030335|positive regulation of cell migration;GO:0008284|positive regulation of cell prolifera…	GO:0005604|basement membrane;GO:0005581|collagen trimer;GO:0005788|endoplasmic reticulum lumen;GO:0070062|extracellular exosome;GO:0031012|extracellular matrix;GO:0005576|extracellular region;GO:0005615|extracellular space;	GO:0042802|identical protein binding;GO:0046872|metal ion binding;GO:0005198|structural molecule activity;	K06823	COL18A; collagen, type XVIII, alpha
ENSAPLG00000002467	10055	3212	6168	6648.41	3526	3155	2427	3086.7	2.15389	1.10695	3.16735e-06	0.000254279	up	yes	chrKB743964.1:419566-492489:-	gi|700402173|ref|XP_009942031.1|	4519	0	PREDICTED: A disintegrin and metalloproteinase with thrombospondin motifs 12 [Opisthocomus hoazin]	gi|513228807|ref|XR_210876.1|	1904	0	PREDICTED: Gallus gallus ADAM metallopeptidase with thrombospondin type 1 motif, 12 (ADAMTS12), transcript variant X2, misc_RNA	P58397	72	5e-11	A disintegrin and metalloproteinase with thrombospondin motifs 12	.	.	.	.	pfam05986	ADAM_spacer1	ADAM-TS Spacer 1. This family represents the Spacer-1 region from the ADAM-TS family of metalloproteinases.	GO:0016477|cell migration;GO:0007160|cell-matrix adhesion;GO:0071773|cellular response to BMP stimulus;GO:0071347|cellular response to interleukin-1;GO:0071356|cellular response to tumor necrosis factor;GO:2001113|negative regulation of cellular response to hepatocyte growth factor stimulus;GO:1902548|negative regulation of cellular response to vascular endothelial growth factor stimulus;GO:00323…	GO:0031012|extracellular matrix;GO:0005578|proteinaceous extracellular matrix;	GO:0004222|metalloendopeptidase activity;GO:0008270|zinc ion binding;	K08626	ADAMTS12; a disintegrin and metalloproteinase with thrombospondin motifs 12 [EC:3.4.24.-]
ENSAPLG00000006390	11806	3472	7120	7674.84	3491	3200	2549	3136.46	2.44698	1.291	4.87022e-08	5.86481e-06	up	yes	chrKB745531.1:9886-28227:-	gi|874502510|ref|XP_012964624.1|	7416	0	PREDICTED: DNA topoisomerase 2-alpha [Anas platyrhynchos]	gi|529425807|ref|XM_005232683.1|	3195	0	PREDICTED: Falco peregrinus topoisomerase (DNA) II alpha 170kDa (TOP2A), mRNA	O42130	2613	0	DNA topoisomerase 2-alpha	ECU04g0350_1	742	0	COG0187	pfam00521	DNA_topoisoIV	DNA gyrase/topoisomerase IV, subunit A.	GO:0030263|apoptotic chromosome condensation;GO:0006974|cellular response to DNA damage stimulus;GO:0007059|chromosome segregation;GO:0006266|DNA ligation;GO:0006265|DNA topological change;GO:0043065|positive regulation of apoptotic process;GO:0048511|rhythmic process;	GO:0009330|DNA topoisomerase complex (ATP-hydrolyzing);GO:0005654|nucleoplasm;GO:0005634|nucleus;	GO:0005524|ATP binding;GO:0003677|DNA binding;GO:0008301|DNA binding, bending;GO:0003918|DNA topoisomerase type II (ATP-hydrolyzing) activity;GO:0008094|DNA-dependent ATPase activity;GO:0008144|drug binding;GO:0000287|magnesium ion binding;	K03164	TOP2; DNA topoisomerase II [EC:5.99.1.3]
ENSAPLG00000015095	42	467	10	176.848	39	30	42	38.6623	4.57417	2.19351	0.000110766	0.00538594	up	yes	chrKB742800.1:250233-342445:-	gi|874462201|ref|XP_012951217.1|	4718	0	PREDICTED: multiple epidermal growth factor-like domains protein 11 isoform X1 [Anas platyrhynchos]	gi|529430689|ref|XM_005235092.1|	1880	0	PREDICTED: Falco peregrinus multiple EGF-like-domains 11 (MEGF11), mRNA	Q80T91	363	2e-106	Multiple epidermal growth factor-like domains protein 11	.	.	.	.	pfam00053	Laminin_EGF	Laminin EGF-like (Domains III and V). This family is like pfam00008 but has 8 conserved cysteines instead of six.	GO:0034109|homotypic cell-cell adhesion;GO:0010842|retina layer formation;	GO:0016323|basolateral plasma membrane;GO:0016021|integral component of membrane;	.	.	.
ENSAPLG00000015096	4	287	1	98.6601	1	0	1	0.73172	134.833	7.07503	5.07802e-12	1.24242e-09	up	yes	chrKB746388.1:101955-105881:+	gi|541966946|ref|XP_005438039.1|	1737	0	PREDICTED: sia-alpha-2,3-Gal-beta-1,4-GlcNAc-R:alpha 2,8-sialyltransferase [Falco cherrug]	gi|529446525|ref|XM_005242912.1|	756	0	PREDICTED: Falco peregrinus ST8 alpha-N-acetyl-neuraminide alpha-2,8-sialyltransferase 3 (ST8SIA3), mRNA	P61644	665	0	Sia-alpha-2,3-Gal-beta-1,4-GlcNAc-R:alpha 2,8-sialyltransferase	.	.	.	.	pfam00777	Glyco_transf_29	Glycosyltransferase family 29 (sialyltransferase). Members of this family belong to glycosyltransferase family 29.	GO:0006486|protein glycosylation;	GO:0030173|integral component of Golgi membrane;	GO:0008373|sialyltransferase activity;	K06613	SIAT8C; alpha-N-acetyl-neuraminate alpha-2,8-sialyltransferase (sialyltransferase 8C) [EC:2.4.99.-]
ENSAPLG00000015091	637	1403	1639	1136.24	539	570	435	523.244	2.17153	1.11871	8.38262e-05	0.00418154	up	yes	chrKB751155.1:114375-133540:+	gi|878288914|ref|NP_001297309.1|	4511	0	DEAD (Asp-Glu-Ala-Asp) box polypeptide 58 [Anas platyrhynchos]	gi|569532114|dbj|AB772012.1|	2492	0	Anas platyrhynchos RIG-I mRNA for retinoic acid inducible gene-I, complete cds	O95786	927	0	Probable ATP-dependent RNA helicase DDX58	PH1896m_1	138	2e-33	COG1111	pfam11648	RIG-I_C-RD	C-terminal domain of RIG-I. This family of proteins represents the regulatory domain RD of RIG-I, a protein which initiates a signalling cascade that provides essential antiviral protection for the host. The RD domain binds viral RNA, activating the RIG-I ATPase by RNA-dependant dimerization. The structure of RD contains a zinc-binding domain and is thought to confer ligand specificity.	GO:0039528|cytoplasmic pattern recognition receptor signaling pathway in response to virus;GO:0009597|detection of virus;GO:0045087|innate immune response;GO:0032480|negative regulation of type I interferon production;GO:0002230|positive regulation of defense response to virus by host;GO:0010628|positive regulation of gene expression;GO:0032725|positive regulation of granulocyte macrophage colony…	GO:0015629|actin cytoskeleton;GO:0005923|bicellular tight junction;GO:0005737|cytoplasm;GO:0005829|cytosol;GO:0032587|ruffle membrane;	GO:0005524|ATP binding;GO:0003690|double-stranded DNA binding;GO:0003725|double-stranded RNA binding;GO:0004386|helicase activity;GO:0042802|identical protein binding;GO:0003727|single-stranded RNA binding;GO:0008270|zinc ion binding;	K12646	DDX58, RIG-I; ATP-dependent RNA helicase DDX58 [EC:3.6.3.14]
ENSAPLG00000003753	13	84	54	46.9756	4	8	6	6.10049	7.7003	2.94491	0.00158228	0.0426387	up	yes	chrKB743137.1:131387-132207:+	gi|874474838|ref|XP_012955433.1|	852	2e-112	PREDICTED: transmembrane protein FAM155A [Anas platyrhynchos]	gi|541976111|ref|XM_005440947.1|	430	0	PREDICTED: Falco cherrug family with sequence similarity 155, member A (FAM155A), mRNA	A4IFM1	151	3e-42	Transmembrane protein FAM155A	.	.	.	.	pfam07816	DUF1645	Protein of unknown function (DUF1645). These sequences are derived from a number of hypothetical plant proteins. The region in question is approximately 270 amino acids long. Some members of this family are annotated as yeast pheromone receptor proteins AR781 but no literature was found to support this.	.	GO:0016021|integral component of membrane;	.	.	.
ENSAPLG00000014567	413	615	812	574.962	188	312	239	250.68	2.29361	1.19762	0.000763563	0.0238435	up	yes	chrKB744710.1:120409-121856:-	gi|514787538|ref|XP_005029287.1|	1081	4e-148	PREDICTED: trans-3-hydroxy-L-proline dehydratase, partial [Anas platyrhynchos]	gi|514787537|ref|XM_005029230.1|	615	0	PREDICTED: Anas platyrhynchos L-3-hydroxyproline dehydratase (trans-) (L3HYPDH), partial mRNA	Q96EM0	320	9e-108	Trans-3-hydroxy-L-proline dehydratase	mll3979	105	5e-26	COG3938	pfam05544	Pro_racemase	Proline racemase. This family consists of proline racemase (EC 5.1.1.4) proteins which catalyse the interconversion of L- and D-proline in bacteria. This family also contains several similar eukaryotic proteins including Trypanosoma cruzi rTcPA45, a sequence with B-cell mitogenic properties which has been characterized as a co-factor-independent proline racemase.	GO:0008152|metabolic process;	.	GO:0016836|hydro-lyase activity;GO:0050346|trans-L-3-hydroxyproline dehydratase activity;	K18384	L3HYPDH; trans-L-3-hydroxyproline dehydratase [EC:4.2.1.77]
ENSAPLG00000007636	0	76	1	25.8842	0	0	0	0	Inf	Inf	3.46734e-05	0.00197216	up	yes	chrKB742471.1:872862-874258:+	gi|678209354|gb|KFV76334.1|	2002	0	putative G-protein coupled receptor 22, partial [Struthio camelus australis]	gi|541991735|ref|XM_005446345.1|	1032	0	PREDICTED: Falco cherrug G protein-coupled receptor 22 (GPR22), transcript variant X3, mRNA	Q99680	732	0	Probable G-protein coupled receptor 22	.	.	.	.	pfam00001	7tm_1	7 transmembrane receptor (rhodopsin family). This family contains, amongst other G-protein-coupled receptors (GCPRs), members of the opsin family, which have been considered to be typical members of the rhodopsin superfamily. They share several motifs, mainly the seven transmembrane helices, GCPRs of the rhodopsin superfamily. All opsins bind a chromophore, such as 11-cis-retinal. The function of…	GO:0032870|cellular response to hormone stimulus;GO:0007186|G-protein coupled receptor signaling pathway;GO:1901652|response to peptide;	GO:0005887|integral component of plasma membrane;	GO:0004930|G-protein coupled receptor activity;GO:0042277|peptide binding;	K04319	GPR22; G protein-coupled receptor 22
ENSAPLG00000009364	7	176	25	68.3903	0	1	1	0.692664	98.7352	6.62549	6.64145e-09	9.56741e-07	up	yes	chrKB743257.1:664616-665706:-	gi|483510801|gb|EOA99892.1|	344	4e-36	Chromogranin-A, partial [Anas platyrhynchos]	gi|513188760|ref|XM_421330.4|	219	7e-110	PREDICTED: Gallus gallus chromogranin A (parathyroid secretory protein 1) (CHGA), transcript variant X2, mRNA	.	.	.	.	.	.	.	.	pfam01271	Granin	Granin (chromogranin or secretogranin).	.	.	.	.	.
ENSAPLG00000004989	1009	1449	1400	1241.45	587	587	364	516.474	2.4037	1.26526	1.09416e-05	0.000726955	up	yes	chrKB743109.1:94967-109164:-	gi|874474038|ref|XP_012955123.1|	1759	0	PREDICTED: serine/threonine-protein kinase 32C isoform X2 [Anas platyrhynchos]	gi|513192471|ref|XM_001232535.3|	856	0	PREDICTED: Gallus gallus serine/threonine kinase 32C (STK32C), transcript variant X1, mRNA	Q8QZV4	606	0	Serine/threonine-protein kinase 32C	.	.	.	.	pfam00069	Pkinase	Protein kinase domain.	.	.	GO:0005524|ATP binding;GO:0046872|metal ion binding;GO:0004674|protein serine/threonine kinase activity;	K08793	STK32, YANK; serine/threonine kinase 32 [EC:2.7.11.1]
ENSAPLG00000009361	1022	206	211	531.674	194	195	138	177.974	2.98736	1.57887	7.62679e-05	0.0038544	up	yes	chrKB742462.1:585262-610403:-	gi|483524178|gb|EOB08252.1|	2356	0	Voltage-dependent L-type calcium channel subunit beta-4, partial [Anas platyrhynchos]	gi|529445437|ref|XM_005242372.1|	1242	0	PREDICTED: Falco peregrinus calcium channel, voltage-dependent, beta 4 subunit (CACNB4), mRNA	O00305	889	0	Voltage-dependent L-type calcium channel subunit beta-4	.	.	.	.	pfam00625	Guanylate_kin	Guanylate kinase.	GO:0007628|adult walking behavior;GO:0007411|axon guidance;GO:0070588|calcium ion transmembrane transport;GO:0046058|cAMP metabolic process;GO:0006874|cellular calcium ion homeostasis;GO:0050908|detection of light stimulus involved in visual perception;GO:0014051|gamma-aminobutyric acid secretion;GO:0007214|gamma-aminobutyric acid signaling pathway;GO:0051899|membrane depolarization;GO:0048747|mu…	GO:0009898|cytoplasmic side of plasma membrane;GO:0005829|cytosol;GO:0005886|plasma membrane;GO:0045202|synapse;GO:0005891|voltage-gated calcium channel complex;	GO:0005245|voltage-gated calcium channel activity;	K04865	CACNB4; voltage-dependent calcium channel beta-4
ENSAPLG00000001170	21	775	24	275.802	1	11	5	5.58871	49.3499	5.62498	1.30181e-07	1.41311e-05	up	yes	chrKB742937.1:149367-150194:+	gi|483515363|gb|EOB02638.1|	1176	3e-160	Solute carrier family 35 member D3, partial [Anas platyrhynchos]	gi|541953011|ref|XM_005432854.1|	508	0	PREDICTED: Falco cherrug solute carrier family 35, member D3 (SLC35D3), partial mRNA	Q5M8T2	372	5e-126	Solute carrier family 35 member D3	.	.	.	.	pfam03151	TPT	Triose-phosphate Transporter family. This family includes transporters with a specificity for triose phosphate.	GO:0098656|anion transmembrane transport;GO:0034219|carbohydrate transmembrane transport;GO:0090481|pyrimidine nucleotide-sugar transmembrane transport;	GO:0016021|integral component of membrane;	GO:0015297|antiporter activity;GO:0015165|pyrimidine nucleotide-sugar transmembrane transporter activity;	K15281	SLC35D; solute carrier family 35
ENSAPLG00000001178	69	793	112	323.003	100	89	63	85.0974	3.79568	1.92436	4.31443e-05	0.00235168	up	yes	chrKB745096.1:27996-28388:+	gi|514790552|ref|XP_005030012.1|	436	1e-52	PREDICTED: cell cycle exit and neuronal differentiation protein 1 [Anas platyrhynchos]	gi|524997474|ref|XM_005046452.1|	312	2e-161	PREDICTED: Ficedula albicollis cell cycle exit and neuronal differentiation 1 (CEND1), transcript variant X5, mRNA	.	.	.	.	.	.	.	.	pfam06738	DUF1212	Protein of unknown function (DUF1212). This family represents a conserved region within a number of hypothetical membrane proteins of unknown function found in eukaryotes, bacteria and archaea.	.	.	.	.	.
ENSAPLG00000003245	14	1329	35	462.601	16	38	36	30.9257	14.9585	3.90289	4.21283e-11	9.83887e-09	up	yes	chrKB743400.1:496890-543927:-	gi|514759519|ref|XP_005022802.1|	2426	0	PREDICTED: aromatic-L-amino-acid decarboxylase isoform X1 [Anas platyrhynchos]	gi|543733085|ref|XM_005507503.1|	1182	0	PREDICTED: Columba livia fidgetin-like 1 (FIGNL1), transcript variant X4, mRNA	P20711	746	0	Aromatic-L-amino-acid decarboxylase	YPO1193	282	2e-87	COG0076	pfam00282	Pyridoxal_deC	Pyridoxal-dependent decarboxylase conserved domain.	GO:0042423|catecholamine biosynthetic process;GO:0006520|cellular amino acid metabolic process;GO:0034641|cellular nitrogen compound metabolic process;GO:0071312|cellular response to alkaloid;GO:0035690|cellular response to drug;GO:0071363|cellular response to growth factor stimulus;GO:0007623|circadian rhythm;GO:0042416|dopamine biosynthetic process;GO:0046219|indolalkylamine biosynthetic proces…	GO:0030424|axon;GO:0005829|cytosol;GO:0070062|extracellular exosome;GO:0043025|neuronal cell body;GO:0008021|synaptic vesicle;	GO:0016597|amino acid binding;GO:0004058|aromatic-L-amino-acid decarboxylase activity;GO:0019899|enzyme binding;GO:0036468|L-dopa decarboxylase activity;GO:0030170|pyridoxal phosphate binding;	K01593	DDC; aromatic-L-amino-acid decarboxylase [EC:4.1.1.28]
ENSAPLG00000010858	2802	19769	3375	8630.95	3741	3983	3361	3774.53	2.28663	1.19322	6.63028e-07	5.97656e-05	up	yes	chrKB743012.1:175862-322282:-	gi|483514277|gb|EOB01978.1|	17647	0	Ankyrin-2, partial [Anas platyrhynchos]	gi|543378059|ref|XM_005532176.1|	5303	0	PREDICTED: Pseudopodoces humilis ankyrin 2, neuronal (ANK2), mRNA	Q01484	539	5e-152	Ankyrin-2	all2748	204	1e-54	COG0666	pfam00791	ZU5	ZU5 domain. Domain present in ZO-1 and Unc5-like netrin receptors Domain of unknown function.	GO:0086014|atrial cardiac muscle cell action potential;GO:0086066|atrial cardiac muscle cell to AV node cell communication;GO:0003283|atrial septum development;GO:0007411|axon guidance;GO:0060048|cardiac muscle contraction;GO:0006874|cellular calcium ion homeostasis;GO:0034613|cellular protein localization;GO:0086046|membrane depolarization during SA node cell action potential;GO:1901021|positive…	GO:0031672|A band;GO:0016324|apical plasma membrane;GO:0016323|basolateral plasma membrane;GO:0043034|costamere;GO:0005856|cytoskeleton;GO:0005829|cytosol;GO:0005887|integral component of plasma membrane;GO:0014704|intercalated disc;GO:0005622|intracellular;GO:0031430|M band;GO:0097481|neuronal postsynaptic density;GO:0048471|perinuclear region of cytoplasm;GO:0005886|plasma membrane;GO:0045211|p…	GO:0051117|ATPase binding;GO:0019899|enzyme binding;GO:0044325|ion channel binding;GO:0015459|potassium channel regulator activity;GO:0030674|protein binding, bridging;GO:0019901|protein kinase binding;GO:0030507|spectrin binding;	K10380	ANK; ankyrin
ENSAPLG00000004510	929	75	168	439.509	39	36	28	34.926	12.584	3.65352	1.81981e-15	6.84159e-13	up	yes	chrKB744266.1:53436-57285:-	gi|347360892|ref|NP_990691.1|	567	7e-65	alkaline phosphatase, tissue-nonspecific isozyme precursor [Gallus gallus]	gi|347360891|ref|NM_205360.1|	136	3e-63	Gallus gallus alkaline phosphatase, liver/bone/kidney (ALPL), mRNA	Q92058	223	3e-66	Alkaline phosphatase, tissue-nonspecific isozyme	RSc0098	62	7e-10	COG1785	pfam00245	Alk_phosphatase	Alkaline phosphatase.	.	GO:0031225|anchored component of membrane;GO:0005886|plasma membrane;	GO:0004035|alkaline phosphatase activity;GO:0046872|metal ion binding;	K01077	E3.1.3.1, phoA, phoB; alkaline phosphatase [EC:3.1.3.1]
ENSAPLG00000009798	469	456	669	508.215	1599	1149	1024	1285.57	0.395322	-1.3389	0.000307745	0.0117819	down	yes	chrKB742489.1:1583172-1584156:-	gi|514707693|ref|XP_005010712.1|	388	3e-45	PREDICTED: C-C motif chemokine 4-like [Anas platyrhynchos]	gi|46017742|emb|BX933162.2|	110	4e-49	Gallus gallus finished cDNA, clone ChEST852d2	Q8HYQ2	75.5	2e-16	C-C motif chemokine 4	.	.	.	.	pfam00048	IL8	Small cytokines (intecrine/chemokine), interleukin-8 like. Includes a number of secreted growth factors and interferons involved in mitogenic, chemotactic, and inflammatory activity. Structure contains two highly conserved disulfide bonds.	GO:0060326|cell chemotaxis;GO:0006955|immune response;GO:0006954|inflammatory response;	GO:0005615|extracellular space;	.	K12964	CCL4; C-C motif chemokine 4
ENSAPLG00000005464	1	114	10	41.3412	1	1	0	0.635151	65.0888	6.02434	7.06536e-06	0.000507675	up	yes	chrKB744074.1:855530-858917:+	gi|483503575|gb|EOA96114.1|	1141	1e-156	Protein FAM3D, partial [Anas platyrhynchos]	gi|514777018|ref|XM_005026907.1|	632	0	PREDICTED: Anas platyrhynchos family with sequence similarity 3, member D (FAM3D), mRNA	Q96BQ1	276	4e-92	Protein FAM3D	.	.	.	.	pfam15455	Pro-rich_19	Proline-rich 19. This family includes proline-rich protein 19.	GO:0046676|negative regulation of insulin secretion;	GO:0005576|extracellular region;	GO:0005125|cytokine activity;	.	.
ENSAPLG00000002251	1048	4174	1815	2279.46	7300	6078	5836	6575.37	0.346667	-1.52838	4.01705e-06	0.000309594	down	yes	chrKB742736.1:707164-710641:+	gi|514725134|ref|XP_005014850.1|	808	2e-106	PREDICTED: extracellular fatty acid-binding protein-like [Anas platyrhynchos]	gi|7025469|gb|AF229030.1|	281	5e-144	Coturnix coturnix lipocalin Q83 mRNA, complete cds	P21760	230	3e-74	Extracellular fatty acid-binding protein	.	.	.	.	pfam00061	Lipocalin	Lipocalin / cytosolic fatty-acid binding protein family. Lipocalins are transporters for small hydrophobic molecules, such as lipids, steroid hormones, bilins, and retinoids. The family also encompasses the enzyme prostaglandin D synthase (EC:5.3.99.2). Alignment subsumes both the lipocalin and fatty acid binding protein signatures from PROSITE. This is supported on structural and functional grou…	GO:0006953|acute-phase response;GO:0044255|cellular lipid metabolic process;GO:0042742|defense response to bacterium;GO:0009792|embryo development ending in birth or egg hatching;GO:0055089|fatty acid homeostasis;GO:0015908|fatty acid transport;GO:0007507|heart development;GO:0006954|inflammatory response;GO:0045087|innate immune response;GO:0048747|muscle fiber development;GO:0043066|negative re…	GO:0005615|extracellular space;	GO:0050544|arachidonic acid binding;GO:0015245|fatty acid transporter activity;GO:0070539|linoleic acid binding;GO:0070538|oleic acid binding;GO:0070540|stearic acid binding;	.	.
ENSAPLG00000016270	7594	1185	1883	3912.39	1797	1654	1641	1746.31	2.24038	1.16374	6.25887e-07	5.67495e-05	up	yes	chrKB743885.1:814517-953070:+	gi|874491196|ref|XP_012960876.1|	3101	0	PREDICTED: guanylate cyclase soluble subunit alpha-2 [Anas platyrhynchos]	gi|541992605|ref|XM_005446638.1|	1645	0	PREDICTED: Falco cherrug guanylate cyclase 1, soluble, alpha 2 (GUCY1A2), mRNA	P33402	1074	0	Guanylate cyclase soluble subunit alpha-2	all0661	128	7e-31	COG2114	pfam07701	HNOBA	Heme NO binding associated. The HNOBA domain is found associated with the HNOB domain and pfam00211 in soluble cyclases and signalling proteins. The HNOB domain is predicted to function as a heme-dependent sensor for gaseous ligands, and transduce diverse downstream signals, in both bacteria and animals.	GO:0007596|blood coagulation;GO:0035556|intracellular signal transduction;GO:0030828|positive regulation of cGMP biosynthetic process;GO:0007165|signal transduction;	GO:0005737|cytoplasm;	GO:0005525|GTP binding;GO:0004383|guanylate cyclase activity;GO:0020037|heme binding;	K12318	GUCY1A; guanylate cyclase soluble subunit alpha [EC:4.6.1.2]
ENSAPLG00000014693	555	1670	250	847.978	60	88	45	64.2121	13.2059	3.72311	2.24023e-23	1.72654e-20	up	yes	chrKB743612.1:992897-1000350:+	gi|483506958|gb|EOA97749.1|	1297	3e-179	Stanniocalcin-1, partial [Anas platyrhynchos]	gi|513220465|ref|XM_004947560.1|	636	0	PREDICTED: Gallus gallus stanniocalcin 1 (STC1), transcript variant X3, mRNA	P52823	444	3e-157	Stanniocalcin-1	.	.	.	.	pfam03298	Stanniocalcin	Stanniocalcin family.	GO:0060348|bone development;GO:0006874|cellular calcium ion homeostasis;GO:0071320|cellular response to cAMP;GO:0071385|cellular response to glucocorticoid stimulus;GO:0071456|cellular response to hypoxia;GO:0035988|chondrocyte proliferation;GO:0046697|decidualization;GO:0007566|embryo implantation;GO:0001886|endothelial cell morphogenesis;GO:0003421|growth plate cartilage axis specification;GO:0…	GO:0016324|apical plasma membrane;GO:0005737|cytoplasm;GO:0005615|extracellular space;GO:0005634|nucleus;	.	.	.
ENSAPLG00000006742	20	215	22	86.0108	14	21	16	17.2923	4.97394	2.31439	0.0019395	0.0493323	up	yes	chrKB742462.1:152722-158986:+	gi|902930978|ref|XP_013053574.1|	782	9e-104	PREDICTED: ly6/PLAUR domain-containing protein 6 [Anser cygnoides domesticus]	gi|513195487|ref|XM_001234905.2|	276	2e-141	PREDICTED: Gallus gallus LY6/PLAUR domain containing 6 (LYPD6), transcript variant X1, mRNA	Q8BPP5	225	1e-73	Ly6/PLAUR domain-containing protein 6	.	.	.	.	pfam00021	UPAR_LY6	u-PAR/Ly-6 domain. This extracellular disulphide bond rich domain is related to pfam00087.	.	GO:0005576|extracellular region;	.	.	.
ENSAPLG00000006747	14	248	14	92.7471	5	13	11	9.90092	9.36752	3.22767	2.726e-05	0.00162232	up	yes	chrKB744634.1:212711-223156:+	gi|768399903|ref|XP_011595845.1|	2398	0	PREDICTED: synaptotagmin-7 [Aquila chrysaetos canadensis]	gi|529447495|ref|XM_005243392.1|	833	0	PREDICTED: Falco peregrinus synaptotagmin VII (SYT7), mRNA	O43581	587	0	Synaptotagmin-7	YOR086c	65.1	4e-10	COG5038	pfam00168	C2	C2 domain.	GO:0048791|calcium ion-dependent exocytosis of neurotransmitter;GO:0001778|plasma membrane repair;GO:0045956|positive regulation of calcium ion-dependent exocytosis;GO:0017158|regulation of calcium ion-dependent exocytosis;GO:0050796|regulation of insulin secretion;GO:0016079|synaptic vesicle exocytosis;	GO:0030054|cell junction;GO:0031045|dense core granule;GO:0070062|extracellular exosome;GO:0016021|integral component of membrane;GO:0005764|lysosome;GO:0005886|plasma membrane;GO:0030672|synaptic vesicle membrane;GO:0043195|terminal bouton;	GO:0005509|calcium ion binding;GO:0005544|calcium-dependent phospholipid binding;GO:0030276|clathrin binding;GO:0019905|syntaxin binding;	.	.
ENSAPLG00000002581	303	363	185	289.924	108	88	51	82.7608	3.50316	1.80866	0.000141575	0.00641832	up	yes	chrKB745998.1:8076-13279:+	gi|874503146|ref|XP_012964852.1|	2771	0	PREDICTED: LOW QUALITY PROTEIN: anoctamin-8, partial [Anas platyrhynchos]	gi|541985635|ref|XM_005444347.1|	515	0	PREDICTED: Falco cherrug anoctamin 8 (ANO8), mRNA	Q9HCE9	352	3e-104	Anoctamin-8	.	.	.	.	pfam04547	Anoctamin	Calcium-activated chloride channel. The family carries eight putative transmembrane domains, and, although it has no similarity to other known channel proteins, it is clearly a calcium-activated ionic channel. It is expressed in various secretory epithelia, the retina and sensory neurons, and mediates receptor-activated chloride currents in diverse physiological processes.	GO:1902476|chloride transmembrane transport;GO:0006821|chloride transport;GO:0034220|ion transmembrane transport;GO:0055085|transmembrane transport;	GO:0016021|integral component of membrane;GO:0005622|intracellular;GO:0005886|plasma membrane;	GO:0005229|intracellular calcium activated chloride channel activity;	.	.
ENSAPLG00000015341	1909	1245	2407	1783.88	5773	4327	4836	5144.11	0.346782	-1.5279	5.64731e-06	0.000422562	down	yes	chrKB744772.1:66288-76160:-	gi|543713528|ref|XP_005498066.1|	539	2e-66	PREDICTED: stromal cell-derived factor 1-like [Columba livia]	gi|41636796|emb|BX936268.1|	640	0	Gallus gallus finished cDNA, clone ChEST954l7	P48061	128	1e-35	Stromal cell-derived factor 1	.	.	.	.	pfam00048	IL8	Small cytokines (intecrine/chemokine), interleukin-8 like. Includes a number of secreted growth factors and interferons involved in mitogenic, chemotactic, and inflammatory activity. Structure contains two highly conserved disulfide bonds.	GO:0008344|adult locomotory behavior;GO:0001667|ameboidal-type cell migration;GO:0008015|blood circulation;GO:0007155|cell adhesion;GO:0060326|cell chemotaxis;GO:0006874|cellular calcium ion homeostasis;GO:0070098|chemokine-mediated signaling pathway;GO:0006935|chemotaxis;GO:0007186|G-protein coupled receptor signaling pathway;GO:0007281|germ cell development;GO:0008354|germ cell migration;GO:000…	GO:0009897|external side of plasma membrane;GO:0070062|extracellular exosome;GO:0005576|extracellular region;GO:0005615|extracellular space;	GO:0008009|chemokine activity;GO:0042379|chemokine receptor binding;GO:0045236|CXCR chemokine receptor binding;GO:0005102|receptor binding;	K10031	CXCL12; C-X-C motif chemokine 12
ENSAPLG00000008305	630	3206	414	1436.94	142	165	139	151.898	9.45988	3.24182	2.06396e-26	1.8714e-23	up	yes	chrKB742923.1:562208-731560:+	gi|514736363|ref|XP_005017516.1|	6615	0	PREDICTED: microtubule-associated tumor suppressor candidate 2 [Anas platyrhynchos]	gi|513165730|ref|XM_417117.3|	2001	0	PREDICTED: Gallus gallus microtubule associated tumor suppressor candidate 2 (MTUS2), transcript variant X2, mRNA	Q5JR59	1036	0	Microtubule-associated tumor suppressor candidate 2	.	.	.	.	pfam05557	MAD	Mitotic checkpoint protein. This family consists of several eukaryotic mitotic checkpoint (Mitotic arrest deficient or MAD) proteins. The mitotic spindle checkpoint monitors proper attachment of the bipolar spindle to the kinetochores of aligned sister chromatids and causes a cell cycle arrest in prometaphase when failures occur. Multiple components of the mitotic spindle checkpoint have been ide…	.	GO:0005737|cytoplasm;GO:0005874|microtubule;GO:0005634|nucleus;	GO:0008017|microtubule binding;GO:0042803|protein homodimerization activity;	.	.
ENSAPLG00000007655	37122	6042	24076	22907.7	9850	8922	5974	8337.08	2.74769	1.45822	5.28616e-07	4.90848e-05	up	yes	chrKB744125.1:85600-102853:-	gi|874494576|ref|XP_012962050.1|	2706	0	PREDICTED: aromatase [Anas platyrhynchos]	gi|211703|gb|J04047.1|CHKCYAR	1255	0	Chicken cytochrome P-450 aromatase gene, complete cds	Q92112	1000	0	Aromatase	BH0579	114	1e-26	COG2124	pfam00067	p450	Cytochrome P450. Cytochrome P450s are haem-thiolate proteins involved in the oxidative degradation of various compounds. They are particularly well known for their role in the degradation of environmental toxins and mutagens. They can be divided into 4 classes, according to the method by which electrons from NAD(P)H are delivered to the catalytic site. Sequence conservation is relatively low with…	.	GO:0016020|membrane;	GO:0020037|heme binding;GO:0005506|iron ion binding;GO:0004497|monooxygenase activity;GO:0016705|oxidoreductase activity, acting on paired donors, with incorporation or reduction of molecular oxygen;	K07434	CYP19A; aromatase [EC:1.14.14.14]
ENSAPLG00000013583	445	519	433	461.149	133	140	104	127.601	3.61398	1.85359	4.06017e-06	0.000311361	up	yes	chrKB744666.1:31629-63081:-	gi|483500126|gb|EOA94651.1|	2058	0	Coronin-7, partial [Anas platyrhynchos]	gi|53129366|emb|AJ719722.1|	571	0	Gallus gallus mRNA for hypothetical protein, clone 5k5	Q0V8F1	159	4e-39	Coronin-7	.	.	.	.	pfam08954	DUF1900	Domain of unknown function (DUF1900). This domain is predominantly found in the structural protein coronin, and is duplicated in some sequences. It has no known function.	GO:0030041|actin filament polymerization;GO:0006895|Golgi to endosome transport;GO:0015031|protein transport;	GO:0016023|cytoplasmic membrane-bounded vesicle;GO:0005829|cytosol;GO:0000139|Golgi membrane;GO:0005802|trans-Golgi network;	GO:0003779|actin binding;	K18619	CORO7; coronin-7
ENSAPLG00000015144	56	1096	40	402.089	168	107	70	116.148	3.46188	1.79156	0.00183823	0.0471455	up	yes	chrKB744800.1:110459-124004:-	gi|514788479|ref|XP_005031773.1|	1082	2e-145	PREDICTED: LOW QUALITY PROTEIN: transcription factor GATA-5, partial [Anas platyrhynchos]	gi|529448323|ref|XM_005243800.1|	688	0	PREDICTED: Falco peregrinus GATA binding protein 5 (GATA5), mRNA	P43692	413	4e-142	Transcription factor GATA-5	SPCC1393.08	103	1e-23	COG5641	pfam05349	GATA-N	GATA-type transcription activator, N-terminal. GATA transcription factors mediate cell differentiation in a diverse range of tissues. Mutation are often associated with certain congenital human disorders. The six classical vertebrate GATA proteins, GATA-1 to GATA-6, are highly homologous and have two tandem zinc fingers. The classical GATA transcription factors function transcription activators. …	GO:0045944|positive regulation of transcription from RNA polymerase II promoter;GO:0006351|transcription, DNA-templated;	GO:0005634|nucleus;	GO:0001158|enhancer sequence-specific DNA binding;GO:0003700|transcription factor activity, sequence-specific DNA binding;GO:0008270|zinc ion binding;	.	.
ENSAPLG00000004442	1850	5179	1633	2894.71	991	1245	723	990.446	2.92263	1.54727	5.49343e-10	9.84601e-08	up	yes	chrKB742489.1:954439-956831:+	gi|380764684|pdb|3UZD|A	1129	5e-154	Chain A, Crystal Structure Of 14-3-3 Gamma	gi|541972674|ref|XM_005439801.1|	573	0	PREDICTED: Falco cherrug tyrosine 3-monooxygenase/tryptophan 5-monooxygenase activation protein, gamma polypeptide (YWHAG), mRNA	P61983	438	3e-155	14-3-3 protein gamma	SPAC8E11.02c	286	3e-95	COG5040	pfam00244	2014-03-03	14-3-3 protein.	GO:0032869|cellular response to insulin stimulus;GO:0050790|regulation of catalytic activity;GO:0045664|regulation of neuron differentiation;GO:0048167|regulation of synaptic plasticity;GO:0007165|signal transduction;	GO:0005737|cytoplasm;GO:0031988|membrane-bounded vesicle;	GO:0003779|actin binding;GO:0030234|enzyme regulator activity;GO:0005159|insulin-like growth factor receptor binding;GO:0005080|protein kinase C binding;GO:0030971|receptor tyrosine kinase binding;	K16198	YWHAG_H; 14-3-3 protein gamma/eta
ENSAPLG00000005279	1031	219	329	569.014	90	159	156	139.289	4.08513	2.03038	1.52568e-05	0.000988104	up	yes	chrKB744332.1:481008-482211:+	gi|874496925|ref|XP_012962805.1|	923	2e-123	PREDICTED: endothelial protein C receptor, partial [Anas platyrhynchos]	gi|77736626|ref|NM_001034820.1|	230	1e-115	Gallus gallus protein C receptor, endothelial (PROCR), mRNA	Q28105	96.3	2e-22	Endothelial protein C receptor	.	.	.	.	pfam00129	MHC_I	Class I Histocompatibility antigen, domains alpha 1 and 2.	GO:0019882|antigen processing and presentation;GO:0007596|blood coagulation;GO:0006955|immune response;GO:0050819|negative regulation of coagulation;	GO:0009986|cell surface;GO:0005813|centrosome;GO:0070062|extracellular exosome;GO:0005925|focal adhesion;GO:0016021|integral component of membrane;	.	K06557	PROCR; protein C receptor, endothelial (EPCR)
ENSAPLG00000014071	151	1141	138	479.726	15	88	64	56.5402	8.48469	3.08486	0.000452568	0.0160365	up	yes	chrKB743631.1:291094-374524:+	gi|514767363|ref|XP_005024671.1|	5938	0	PREDICTED: protocadherin-17 isoform X3 [Anas platyrhynchos]	gi|543721283|ref|XM_005501786.1|	1743	0	PREDICTED: Columba livia protocadherin 17 (PCDH17), mRNA	O14917	2021	0	Protocadherin-17	.	.	.	.	pfam00028	Cadherin	Cadherin domain.	GO:0007156|homophilic cell adhesion via plasma membrane adhesion molecules;	GO:0016021|integral component of membrane;GO:0005886|plasma membrane;	GO:0005509|calcium ion binding;	K16499	PCDHD2; protocadherin delta 2
ENSAPLG00000014419	913	2108	306	1153.17	429	293	217	317.577	3.63114	1.86042	3.72034e-05	0.00207773	up	yes	chrKB743305.1:25218-28032:+	gi|874480483|ref|XP_012957335.1|	1177	3e-160	PREDICTED: gastric intrinsic factor, partial [Anas platyrhynchos]	.	.	.	.	P52787	111	2e-26	Gastric intrinsic factor	.	.	.	.	pfam01122	Cobalamin_bind	Eukaryotic cobalamin-binding protein.	GO:0015889|cobalamin transport;GO:0006824|cobalt ion transport;	GO:0016324|apical plasma membrane;GO:0005768|endosome;GO:0005615|extracellular space;GO:0005902|microvillus;	GO:0031419|cobalamin binding;	K14615	GIF, IF; gastric intrinsic factor
ENSAPLG00000010484	1741	1048	2162	1589.15	841	761	609	750.639	2.11706	1.08207	3.74497e-05	0.00208394	up	yes	chrKB742629.1:11513-14347:-	gi|483520986|gb|EOB06203.1|	1176	1e-159	Syndecan-1, partial [Anas platyrhynchos]	gi|513179084|ref|XM_419972.3|	339	4e-176	PREDICTED: Gallus gallus syndecan 1 (SDC1), mRNA	P47951	81.3	3e-16	Syndecan-1	.	.	.	.	pfam01034	Syndecan	Syndecan domain. Syndecans are transmembrane heparin sulfate proteoglycans which are implicated in the binding of extracellular matrix components and growth factors.	GO:0060140|modulation by virus of syncytium formation via plasma membrane fusion;	GO:0016021|integral component of membrane;	.	K06257	SDC1; syndecan 1
ENSAPLG00000003311	8	119	156	82.1449	311	421	254	330.55	0.24851	-2.00862	0.00195671	0.0496065	down	yes	chrKB743459.1:394261-396794:+	gi|514761669|ref|XP_005023306.1|	607	2e-77	PREDICTED: sentan [Anas platyrhynchos]	gi|41633716|emb|BX933188.1|	351	0	Gallus gallus finished cDNA, clone ChEST509c4	B7FF67	214	3e-69	Sentan	.	.	.	.	pfam01023	S_100	S-100/ICaBP type calcium binding domain. The S-100 domain is a subfamily of the EF-hand calcium binding proteins.	.	GO:0005929|cilium;	.	.	.
ENSAPLG00000006121	209	295	483	303.417	2912	341	229	1173.65	0.258525	-1.95162	0.000627205	0.0204058	down	yes	chrKB742572.1:456217-474990:+	gi|874452398|ref|XP_012947872.1|	1818	0	PREDICTED: testis-expressed sequence 9 protein isoform X2 [Anas platyrhynchos]	gi|541959653|ref|XM_005435511.1|	652	0	PREDICTED: Falco cherrug testis expressed 9 (TEX9), mRNA	.	.	.	.	.	.	.	.	pfam05701	WEMBL	Weak chloroplast movement under blue light. WEMBL consists of several plant proteins required for the chloroplast avoidance response under high intensity blue light. This avoidance response consists in the relocation of chloroplasts on the anticlinal side of exposed cells. Acts in association with PMI2 to maintain the velocity of chloroplast photo-relocation movement via the regulation of cp-acti…	.	.	.	.	.
ENSAPLG00000001401	162	510	1413	588.392	1333	1731	1255	1460.52	0.402864	-1.31164	0.000643038	0.0206927	down	yes	chrKB743625.1:1533286-1533747:-	gi|483506883|gb|EOA97724.1|	562	8e-71	Transmembrane protein 140, partial [Anas platyrhynchos]	gi|529435277|ref|XM_005244585.1|	269	2e-137	PREDICTED: Falco peregrinus transmembrane protein 140 (TMEM140), mRNA	Q5M826	90.1	3e-21	Transmembrane protein 140	.	.	.	.	pfam14985	TM140	TM140 protein family. This family of uncharacterized membrane proteins are called transmembrane protein 140. They are found in mammals.	.	GO:0016021|integral component of membrane;	.	.	.
ENSAPLG00000001407	1726	1338	358	1232.3	140	190	134	156.702	7.86394	2.97525	7.71669e-21	4.24804e-18	up	yes	chrKB743878.1:80346-80930:+	gi|874491107|ref|XP_012960847.1|	1058	7e-144	PREDICTED: cytochrome P450 1B1-like, partial [Anas platyrhynchos]	gi|543725537|ref|XM_005503842.1|	408	0	PREDICTED: Columba livia cytochrome P450 1B1-like (LOC102085752), mRNA	Q16678	321	8e-106	Cytochrome P450 1B1	.	.	.	.	pfam00067	p450	Cytochrome P450. Cytochrome P450s are haem-thiolate proteins involved in the oxidative degradation of various compounds. They are particularly well known for their role in the degradation of environmental toxins and mutagens. They can be divided into 4 classes, according to the method by which electrons from NAD(P)H are delivered to the catalytic site. Sequence conservation is relatively low with…	GO:0001525|angiogenesis;GO:0019369|arachidonic acid metabolic process;GO:0048514|blood vessel morphogenesis;GO:0007155|cell adhesion;GO:0006725|cellular aromatic compound metabolic process;GO:0070301|cellular response to hydrogen peroxide;GO:0071407|cellular response to organic cyclic compound;GO:0030199|collagen fibril organization;GO:0043542|endothelial cell migration;GO:0071603|endothelial cel…	GO:0005789|endoplasmic reticulum membrane;GO:0005739|mitochondrion;	GO:0070330|aromatase activity;GO:0020037|heme binding;GO:0005506|iron ion binding;GO:0004497|monooxygenase activity;GO:0016712|oxidoreductase activity, acting on paired donors, with incorporation or reduction of molecular oxygen, reduced flavin or flavoprotein as one donor, and incorporation of one atom of oxygen;GO:0019825|oxygen binding;	K07410	CYP1B1; cytochrome P450, family 1, subfamily B, polypeptide 1 [EC:1.14.14.1]
ENSAPLG00000010923	524	5	0	211.754	0	0	0	0	Inf	Inf	1.08554e-24	8.80659e-22	up	yes	chrKB743561.1:58694-113474:+	gi|118089149|ref|XP_420015.2|	9240	0	PREDICTED: otoferlin isoform X2 [Gallus gallus]	gi|513179417|ref|XM_420015.4|	2715	0	PREDICTED: Gallus gallus otoferlin (OTOF), transcript variant X2, mRNA	Q9HC10	3112	0	Otoferlin	SPAPYUK71.03c	58.5	2e-07	COG5038	pfam08150	FerB	FerB (NUC096) domain. This is central domain B in proteins of the Ferlin family.	GO:0061025|membrane fusion;GO:0007605|sensory perception of sound;GO:0016079|synaptic vesicle exocytosis;	GO:0016323|basolateral plasma membrane;GO:0030054|cell junction;GO:0005829|cytosol;GO:0005789|endoplasmic reticulum membrane;GO:0016021|integral component of membrane;GO:0030672|synaptic vesicle membrane;	GO:0005509|calcium ion binding;	.	.
ENSAPLG00000001036	3730	3019	4263	3573.89	1687	1672	1194	1538.2	2.32342	1.21625	1.15385e-07	1.29821e-05	up	yes	chrKB743356.1:91616-131275:-	gi|694860332|ref|XP_009471969.1|	6043	0	PREDICTED: pleckstrin homology domain-containing family H member 1 [Nipponia nippon]	gi|513187842|ref|XM_004941713.1|	2484	0	PREDICTED: Gallus gallus pleckstrin homology domain containing, family H (with MyTH4 domain) member 1 (PLEKHH1), transcript variant X4, mRNA	Q00IB7	1584	0	Pleckstrin homology domain-containing family H member 1	.	.	.	.	pfam00784	MyTH4	MyTH4 domain. Domain in myosin and kinesin tails, present twice in myosin-VIIa, and also present in 3 other myosins.	GO:0048514|blood vessel morphogenesis;GO:0001569|patterning of blood vessels;	GO:0005856|cytoskeleton;	.	.	.
ENSAPLG00000002783	4075	790	2312	2475.11	1085	1311	1050	1170.84	2.11396	1.07995	1.94266e-05	0.00123227	up	yes	chrKB742744.1:361117-411698:-	gi|483518804|gb|EOB04833.1|	3603	0	Transmembrane and TPR repeat-containing protein 4, partial [Anas platyrhynchos]	gi|529419170|ref|XM_005229395.1|	1938	0	PREDICTED: Falco peregrinus transmembrane and tetratricopeptide repeat containing 4 (TMTC4), mRNA	Q5T4D3	1174	0	Transmembrane and TPR repeat-containing protein 4	.	.	.	.	pfam08409	DUF1736	Domain of unknown function (DUF1736). This domain of unknown function is found in various hypothetical metazoan proteins.	.	GO:0016021|integral component of membrane;	.	.	.
ENSAPLG00000003788	11730	3428	7675	7767.56	3729	4062	3475	3839.02	2.02332	1.01672	2.0824e-05	0.00129952	up	yes	chrKB743829.1:951-15945:+	gi|483505261|gb|EOA96909.1|	1657	0	72 kDa type IV collagenase, partial [Anas platyrhynchos]	gi|326633235|ref|NM_204420.2|	756	0	Gallus gallus matrix metallopeptidase 2 (gelatinase A, 72kDa gelatinase, 72kDa type IV collagenase) (MMP2), mRNA	Q90611	72.4	1e-12	72 kDa type IV collagenase	.	.	.	.	pfam00413	Peptidase_M10	Matrixin. The members of this family are enzymes that cleave peptides. These proteases require zinc for catalysis.	GO:0001955|blood vessel maturation;GO:0060346|bone trabecula formation;GO:0071230|cellular response to amino acid stimulus;GO:0030574|collagen catabolic process;GO:0035987|endodermal cell differentiation;GO:0060325|face morphogenesis;GO:0001957|intramembranous ossification;GO:0045089|positive regulation of innate immune response;GO:0001666|response to hypoxia;	GO:0005615|extracellular space;GO:0005739|mitochondrion;GO:0005886|plasma membrane;GO:0005578|proteinaceous extracellular matrix;GO:0030017|sarcomere;	GO:0004222|metalloendopeptidase activity;GO:0008270|zinc ion binding;	K01398	MMP2; matrix metalloproteinase-2 (gelatinase A) [EC:3.4.24.24]
ENSAPLG00000001832	1515	2373	1635	1814.42	998	823	734	871.371	2.08226	1.05815	3.3603e-05	0.00192835	up	yes	chrKB743380.1:794844-796535:+	gi|514758778|ref|XP_005022630.1|	2724	0	PREDICTED: spermatogenesis-associated protein 13 isoform X3 [Anas platyrhynchos]	gi|513165861|ref|XM_417134.3|	1102	0	PREDICTED: Gallus gallus spermatogenesis associated 13 (SPATA13), transcript variant X2, mRNA	.	.	.	.	.	.	.	.	pfam10720	DUF2515	Protein of unknown function (DUF2515). This family is conserved in Firmicutes. Several members are annotated as YppC. The function is not known.	.	.	.	.	.
ENSAPLG00000007788	79	1103	159	443.267	191	128	96	140.42	3.15672	1.65843	0.000349733	0.0132452	up	yes	chrKB743121.1:105983-118336:-	gi|483512794|gb|EOB01122.1|	1152	5e-155	Chondrolectin, partial [Anas platyrhynchos]	gi|46017854|emb|BX933424.2|	980	0	Gallus gallus finished cDNA, clone ChEST69p23	Q9H9P2	346	7e-116	Chondrolectin	.	.	.	.	pfam00059	Lectin_C	Lectin C-type domain. This family includes both long and short form C-type	GO:0007517|muscle organ development;GO:0010975|regulation of neuron projection development;	GO:0005737|cytoplasm;GO:0016021|integral component of membrane;GO:0048471|perinuclear region of cytoplasm;	GO:0030246|carbohydrate binding;	K10078	CHODL; chondrolectin
ENSAPLG00000011448	3107	3165	3860	3273.15	1096	1962	1275	1457.37	2.24593	1.16731	0.000133009	0.00620956	up	yes	chrKB742734.1:1397404-1407292:-	gi|874459844|ref|XP_012950403.1|	1987	0	PREDICTED: LOW QUALITY PROTEIN: feline leukemia virus subgroup C receptor-related protein 1, partial [Anas platyrhynchos]	gi|513174969|ref|XM_419425.4|	981	0	PREDICTED: Gallus gallus feline leukemia virus subgroup C cellular receptor 1 (FLVCR1), mRNA	Q9Y5Y0	609	0	Feline leukemia virus subgroup C receptor-related protein 1	.	.	.	.	pfam07690	MFS_1	Major Facilitator Superfamily.	GO:0001568|blood vessel development;GO:0006879|cellular iron ion homeostasis;GO:0042733|embryonic digit morphogenesis;GO:0048704|embryonic skeletal system morphogenesis;GO:0030218|erythrocyte differentiation;GO:0043249|erythrocyte maturation;GO:0060323|head morphogenesis;GO:0097037|heme export;GO:0015886|heme transport;GO:0001701|in utero embryonic development;GO:0006839|mitochondrial transport;G…	GO:0005887|integral component of plasma membrane;GO:0031966|mitochondrial membrane;GO:0005739|mitochondrion;GO:0005886|plasma membrane;	GO:0015232|heme transporter activity;GO:0005215|transporter activity;	K08220	FLVCR, SLC49A1_2; MFS transporter, FLVCR family, feline leukemia virus subgroup C receptor-related protein
ENSAPLG00000005783	77	1430	229	570.174	108	114	109	113.398	5.02809	2.33001	3.54448e-09	5.40937e-07	up	yes	chrKB743291.1:2111753-2205036:-	gi|686605762|ref|XP_009279344.1|	10623	0	PREDICTED: protein unc-80 homolog isoform X2 [Aptenodytes forsteri]	gi|513192870|ref|XM_003641542.2|	5578	0	PREDICTED: Gallus gallus unc-80 homolog (C. elegans) (C2ORF21), transcript variant X1, mRNA	Q8N2C7	2500	0	Protein unc-80 homolog	.	.	.	.	pfam09483	HpaP	Type III secretion protein (HpaP). This entry represents proteins encoded by genes which are always found in type III secretion operons, although their function in the processes of secretion and virulence is unclear. Hpa stands for Hrp-associated gene, where Hrp stands for hypersensitivity response and virulence. see also PMID:18584024	GO:0034220|ion transmembrane transport;GO:0055085|transmembrane transport;	GO:0016021|integral component of membrane;GO:0005886|plasma membrane;	.	.	.
ENSAPLG00000010714	778	503	106	507.923	59	111	64	78.2278	6.49287	2.69886	1.49099e-10	3.19195e-08	up	yes	chrKB742650.1:50210-83623:-	gi|874455880|ref|XP_005013229.2|	1916	0	PREDICTED: alpha-2,8-sialyltransferase 8F, partial [Anas platyrhynchos]	gi|529418054|ref|XM_005228851.1|	893	0	PREDICTED: Falco peregrinus ST8 alpha-N-acetyl-neuraminide alpha-2,8-sialyltransferase 6 (ST8SIA6), partial mRNA	P61647	476	1e-165	Alpha-2,8-sialyltransferase 8F	.	.	.	.	pfam00777	Glyco_transf_29	Glycosyltransferase family 29 (sialyltransferase). Members of this family belong to glycosyltransferase family 29.	GO:0016051|carbohydrate biosynthetic process;GO:0044267|cellular protein metabolic process;GO:0001574|ganglioside biosynthetic process;GO:0009247|glycolipid biosynthetic process;GO:0009100|glycoprotein metabolic process;GO:0009311|oligosaccharide metabolic process;GO:0043687|post-translational protein modification;GO:0018279|protein N-linked glycosylation via asparagine;GO:0006493|protein O-linke…	GO:0000139|Golgi membrane;GO:0030173|integral component of Golgi membrane;	GO:0008373|sialyltransferase activity;	K06615	SIAT8F; alpha-N-acetyl-neuraminate alpha-2,8-sialyltransferase (sialyltransferase 8F) [EC:2.4.99.-]
ENSAPLG00000012448	53	104	166	97.6124	281	672	351	433.524	0.22516	-2.15098	0.000258257	0.0103397	down	yes	chrKB748162.1:94234-112496:-	gi|874504629|ref|XP_012965345.1|	4173	0	PREDICTED: calcium-transporting ATPase type 2C member 2 isoform X2 [Anas platyrhynchos]	gi|513203683|ref|XM_004944264.1|	2136	0	PREDICTED: Gallus gallus ATPase, Ca++ transporting, type 2C, member 2 (ATP2C2), transcript variant X3, mRNA	O75185	1369	0	Calcium-transporting ATPase type 2C member 2	.	.	.	.	pfam00122	E1-E2_ATPase	E1-E2 ATPase.	GO:0034220|ion transmembrane transport;GO:0055085|transmembrane transport;	GO:0000139|Golgi membrane;GO:0016021|integral component of membrane;	GO:0005524|ATP binding;GO:0005388|calcium-transporting ATPase activity;GO:0046872|metal ion binding;	K01537	E3.6.3.8; Ca2+-transporting ATPase [EC:3.6.3.8]
ENSAPLG00000010569	3824	2595	2567	3046.75	1495	1486	1108	1384.1	2.20125	1.13832	2.65169e-06	0.000213995	up	yes	chrKB744358.1:40951-62297:-	gi|293601661|ref|NP_001170800.1|	971	1e-129	LIM and SH3 domain protein 1 [Gallus gallus]	gi|293601660|ref|NM_001177329.1|	411	0	Gallus gallus LIM and SH3 protein 1 (LASP1), mRNA	O77506	349	1e-119	LIM and SH3 domain protein 1	.	.	.	.	pfam14604	SH3_9	Variant SH3 domain.	GO:0006811|ion transport;	GO:0005938|cell cortex;GO:0005856|cytoskeleton;	GO:0008270|zinc ion binding;	.	.
ENSAPLG00000016357	223	21	14	99.9642	0	1	1	0.692664	144.318	7.17311	3.99787e-12	1.00861e-09	up	yes	chrKB743335.1:400928-414977:+	gi|874481151|ref|XP_012957568.1|	1026	1e-138	PREDICTED: LOW QUALITY PROTEIN: dorsal root ganglia homeobox protein [Anas platyrhynchos]	gi|529438563|ref|XM_005238978.1|	523	0	PREDICTED: Falco peregrinus visual system homeobox 2-like (LOC101911226), mRNA	Q8BYH0	353	3e-121	Dorsal root ganglia homeobox protein	.	.	.	.	pfam00046	Homeobox	Homeobox domain.	GO:0007411|axon guidance;GO:0007409|axonogenesis;GO:0009593|detection of chemical stimulus;GO:0016048|detection of temperature stimulus;GO:0021516|dorsal spinal cord development;GO:0007399|nervous system development;GO:0030182|neuron differentiation;GO:0001764|neuron migration;GO:0050954|sensory perception of mechanical stimulus;GO:0006351|transcription, DNA-templated;GO:0021559|trigeminal nerve …	GO:0005634|nucleus;	GO:0003677|DNA binding;GO:0043565|sequence-specific DNA binding;GO:0003700|transcription factor activity, sequence-specific DNA binding;	.	.
ENSAPLG00000006311	15347	8000	13883	12303.7	33901	29847	34584	33971.4	0.362179	-1.46522	0.000211935	0.0088771	down	yes	chrKB742992.1:847717-881848:+	gi|514741007|ref|XP_005018397.1|	4170	0	PREDICTED: periostin isoform X2 [Anas platyrhynchos]	gi|543721449|ref|XM_005501867.1|	2184	0	PREDICTED: Columba livia periostin, osteoblast specific factor (POSTN), transcript variant X2, mRNA	Q15063	1243	0	Periostin	all5264	82	4e-16	COG2335	pfam02469	Fasciclin	Fasciclin domain. This extracellular domain is found repeated four times in grasshopper fasciclin I as well as in proteins from mammals, sea urchins, plants, yeast and bacteria.	GO:0007155|cell adhesion;GO:0030198|extracellular matrix organization;GO:0008593|regulation of Notch signaling pathway;GO:0001501|skeletal system development;GO:0009888|tissue development;	GO:0005615|extracellular space;GO:0005578|proteinaceous extracellular matrix;GO:0005802|trans-Golgi network;	GO:0050839|cell adhesion molecule binding;GO:0008201|heparin binding;	.	.
ENSAPLG00000009198	47	2888	191	1040.49	89	91	25	66.9899	15.5321	3.95718	1.63613e-08	2.19298e-06	up	yes	chrKB742777.1:446749-509973:+	gi|514726841|ref|XP_005015255.1|	4814	0	PREDICTED: short transient receptor potential channel 5 isoform X2 [Anas platyrhynchos]	gi|541957473|ref|XM_005434438.1|	2142	0	PREDICTED: Falco cherrug short transient receptor potential channel 5-like (LOC102055753), mRNA	Q9QX29	1583	0	Short transient receptor potential channel 5	.	.	.	.	pfam00520	Ion_trans	Ion transport protein. This family contains Sodium, Potassium, Calcium ion channels. This family is 6 transmembrane helices in which the last two helices flank a loop which determines ion selectivity. In some sub-families (e.g. Na channels) the domain is repeated four times, whereas in others (e.g. K channels) the protein forms as a tetramer in the membrane. A bacterial structure of the protein i…	GO:0070588|calcium ion transmembrane transport;GO:0051480|cytosolic calcium ion homeostasis;GO:0006828|manganese ion transport;	GO:0034704|calcium channel complex;GO:0005829|cytosol;GO:0005887|integral component of plasma membrane;	GO:0005262|calcium channel activity;GO:0070679|inositol 1,4,5 trisphosphate binding;GO:0015279|store-operated calcium channel activity;	K04968	TRPC5; transient receptor potential cation channel subfamily C member 5
ENSAPLG00000010776	2124	2077	1209	1852.77	956	963	533	819.621	2.26052	1.17665	0.000159419	0.00700082	up	yes	chrKB742677.1:1209184-1231770:+	gi|874457143|ref|XP_012949481.1|	3246	0	PREDICTED: LOW QUALITY PROTEIN: neuron navigator 1 [Anas platyrhynchos]	gi|543374159|ref|XM_005530238.1|	1487	0	PREDICTED: Pseudopodoces humilis neuron navigator 1 (NAV1), mRNA	Q8NEY1	777	0	Neuron navigator 1	.	.	.	.	pfam03154	Atrophin-1	Atrophin-1 family. Atrophin-1 is the protein product of the dentatorubral-pallidoluysian atrophy (DRPLA) gene. DRPLA OMIM:125370 is a progressive neurodegenerative disorder. It is caused by the expansion of a CAG repeat in the DRPLA gene on chromosome 12p. This results in an extended polyglutamine region in atrophin-1, that is thought to confer toxicity to the protein, possibly through altering i…	GO:0001578|microtubule bundle formation;GO:0001764|neuron migration;	GO:0005737|cytoplasm;GO:0005874|microtubule;	.	K16776	NAV1; neuron navigator 1
ENSAPLG00000010120	246	473	235	316.612	122	106	79	103.894	3.04745	1.6076	0.000351269	0.0132707	up	yes	chrKB743174.1:236346-241169:+	gi|483512088|gb|EOB00704.1|	942	8e-118	Exostosin-1b [Anas platyrhynchos]	gi|525021411|ref|XM_005058147.1|	148	1e-69	PREDICTED: Ficedula albicollis exostosin-1c-like (LOC101818678), transcript variant X1, mRNA	Q5IGR6	288	1e-85	Exostosin-1c	.	.	.	.	pfam03016	Exostosin	Exostosin family. The EXT family is a family of tumor suppressor genes. Mutations of EXT1 on 8q24.1, EXT2 on 11p11-13, and EXT3 on 19p have been associated with the autosomal dominant disorder known as hereditary multiple exostoses (HME). This is the most common known skeletal dysplasia. The chromosomal locations of other EXT genes suggest association with other forms of neoplasia. EXT1 and EXT2 …	GO:0006024|glycosaminoglycan biosynthetic process;GO:0015012|heparan sulfate proteoglycan biosynthetic process;GO:0006486|protein glycosylation;	GO:0030176|integral component of endoplasmic reticulum membrane;	GO:0050508|glucuronosyl-N-acetylglucosaminyl-proteoglycan 4-alpha-N-acetylglucosaminyltransferase activity;GO:0046872|metal ion binding;GO:0050509|N-acetylglucosaminyl-proteoglycan 4-beta-glucuronosyltransferase activity;	.	.
ENSAPLG00000013840	1	210	17	75.4638	13	15	3	10.0369	7.51864	2.91047	0.000486934	0.0169426	up	yes	chrKB742798.1:452788-453903:+	gi|483517995|gb|EOB04361.1|	886	1e-106	Protein piccolo [Anas platyrhynchos]	gi|543742547|ref|XM_005512066.1|	467	0	PREDICTED: Columba livia piccolo presynaptic cytomatrix protein (PCLO), mRNA	Q9PU36	254	1e-73	Protein piccolo (Fragment)	.	.	.	.	pfam05956	APC_basic	APC basic domain. This region of the APC family of proteins is known as the basic domain. It contains a high proportion of positively charged amino acids and interacts with microtubules.	GO:0007010|cytoskeleton organization;GO:0007416|synapse assembly;	GO:0030054|cell junction;GO:0048786|presynaptic active zone;GO:0045202|synapse;	GO:0005509|calcium ion binding;GO:0005544|calcium-dependent phospholipid binding;GO:0005522|profilin binding;	.	.
ENSAPLG00000013942	40	2278	79	804.074	13	50	36	33.4909	24.0087	4.58549	8.28894e-10	1.45188e-07	up	yes	chrKB746064.1:79492-92883:+	gi|514793341|ref|XP_005030663.1|	5377	0	PREDICTED: electroneutral sodium bicarbonate exchanger 1 isoform X1 [Anas platyrhynchos]	gi|541982622|ref|XM_005443297.1|	2164	0	PREDICTED: Falco cherrug solute carrier family 4, sodium bicarbonate cotransporter, member 8 (SLC4A8), mRNA	Q2Y0W8	1681	0	Electroneutral sodium bicarbonate exchanger 1	.	.	.	.	pfam00955	HCO3_cotransp	HCO3- transporter family. This family contains Band 3 anion exchange proteins that exchange CL-/HCO3-. This family also includes cotransporters of Na+/HCO3-.	GO:0098656|anion transmembrane transport;GO:0015701|bicarbonate transport;GO:0006811|ion transport;GO:0051453|regulation of intracellular pH;GO:0035725|sodium ion transmembrane transport;GO:0055085|transmembrane transport;	GO:0005887|integral component of plasma membrane;GO:0043005|neuron projection;GO:0032809|neuronal cell body membrane;GO:0005886|plasma membrane;	GO:0005452|inorganic anion exchanger activity;GO:0008510|sodium:bicarbonate symporter activity;	K13859	SLC4A8; solute carrier family 4 (sodium bicarbonate cotransporter), member 8
ENSAPLG00000015298	467	1488	1107	964.449	537	481	378	473.55	2.03663	1.02619	0.000907496	0.0272143	up	yes	chrKB745587.1:4521-7708:-	gi|514792335|ref|XP_005030429.1|	2988	0	PREDICTED: antigen peptide transporter 2 [Anas platyrhynchos]	gi|514792334|ref|XM_005030372.1|	2246	0	PREDICTED: Anas platyrhynchos transporter 2, ATP-binding cassette, sub-family B (MDR/TAP) (TAP2), mRNA	Q03519	517	5e-172	Antigen peptide transporter 2	BMEI0323	254	4e-73	COG1132	pfam00005	ABC_tran	ABC transporter. ABC transporters for a large family of proteins responsible for translocation of a variety of compounds across biological membranes. ABC transporters are the largest family of proteins in many completely sequenced bacteria. ABC transporters are composed of two copies of this domain and two copies of a transmembrane domain pfam00664. These four domains may belong to a single polyp…	GO:0019885|antigen processing and presentation of endogenous peptide antigen via MHC class I;GO:0002485|antigen processing and presentation of endogenous peptide antigen via MHC class I via ER pathway, TAP-dependent;GO:0002489|antigen processing and presentation of endogenous peptide antigen via MHC class Ib via ER pathway, TAP-dependent;GO:0042590|antigen processing and presentation of exogenous…	GO:0005789|endoplasmic reticulum membrane;GO:0043657|host cell;GO:0030176|integral component of endoplasmic reticulum membrane;GO:0016021|integral component of membrane;GO:0016020|membrane;GO:0042825|TAP complex;	GO:0005524|ATP binding;GO:0023029|MHC class Ib protein binding;GO:0015433|peptide antigen-transporting ATPase activity;GO:0046978|TAP1 binding;GO:0046980|tapasin binding;GO:0005215|transporter activity;	K05654	ABCB3, TAP2; ATP-binding cassette, subfamily B (MDR/TAP), member 3
ENSAPLG00000016428	104	3	2	43.2021	0	4	2	1.98142	21.8036	4.44649	0.000105504	0.00516264	up	yes	chrKB743359.1:329075-341834:-	gi|483509621|gb|EOA99217.1|	2617	0	Cytochrome P450 2J6, partial [Anas platyrhynchos]	gi|527248053|ref|XM_005142290.1|	1035	0	PREDICTED: Melopsittacus undulatus cytochrome P450 2J6-like (LOC101868968), mRNA	O54750	409	4e-136	Cytochrome P450 2J6	alr4833	106	5e-24	COG2124	pfam00067	p450	Cytochrome P450. Cytochrome P450s are haem-thiolate proteins involved in the oxidative degradation of various compounds. They are particularly well known for their role in the degradation of environmental toxins and mutagens. They can be divided into 4 classes, according to the method by which electrons from NAD(P)H are delivered to the catalytic site. Sequence conservation is relatively low with…	GO:0019369|arachidonic acid metabolic process;GO:0019373|epoxygenase P450 pathway;GO:0042738|exogenous drug catabolic process;GO:0043651|linoleic acid metabolic process;GO:0006805|xenobiotic metabolic process;	GO:0005737|cytoplasm;GO:0005783|endoplasmic reticulum;GO:0005789|endoplasmic reticulum membrane;GO:0070062|extracellular exosome;	GO:0008405|arachidonic acid 11,12-epoxygenase activity;GO:0008404|arachidonic acid 14,15-epoxygenase activity;GO:0008392|arachidonic acid epoxygenase activity;GO:0070330|aromatase activity;GO:0020037|heme binding;GO:0005506|iron ion binding;GO:0071614|linoleic acid epoxygenase activity;GO:0016712|oxidoreductase activity, acting on paired donors, with incorporation or reduction of molecular oxygen…	K07418	CYP2J; cytochrome P450, family 2, subfamily J [EC:1.14.14.1]
ENSAPLG00000001212	323	375	689	427.337	1017	1004	904	998.807	0.427847	-1.22483	0.000876598	0.0265982	down	yes	chrKB742617.1:554405-555178:-	gi|514716058|ref|XP_005012699.1|	1373	0	PREDICTED: neurotrophin-3 isoform X2 [Anas platyrhynchos]	gi|194205076|gb|EU740232.1|	728	0	Anas platyrhynchos neurotrophin 3 (NTF3) gene, exon 2 and partial cds	P25433	509	0	Neurotrophin-3	.	.	.	.	pfam00243	NGF	Nerve growth factor family.	GO:0090630|activation of GTPase activity;GO:0000187|activation of MAPK activity;GO:0032148|activation of protein kinase B activity;GO:0007411|axon guidance;GO:0007420|brain development;GO:0048484|enteric nervous system development;GO:0008544|epidermis development;GO:0007403|glial cell fate determination;GO:0050930|induction of positive chemotaxis;GO:0042490|mechanoreceptor differentiation;GO:0043…	GO:0016023|cytoplasmic membrane-bounded vesicle;GO:0005576|extracellular region;	GO:0042056|chemoattractant activity;	K04356	NTF3; neurotrophin 3
ENSAPLG00000004223	7678	4059	4465	5557.65	2159	1713	1516	1836.6	3.02605	1.59744	5.1787e-10	9.39111e-08	up	yes	chrKB743590.1:1429851-2016355:+	gi|902907913|ref|XP_013042783.1|	13668	0	PREDICTED: teneurin-4 isoform X5 [Anser cygnoides domesticus]	gi|513166522|ref|XM_425655.4|	5903	0	PREDICTED: Gallus gallus odz, odd Oz/ten-m homolog 4 (Drosophila) (ODZ4), transcript variant X6, mRNA	Q6N022	256	9e-67	Teneurin-4	.	.	.	.	pfam06484	Ten_N	Teneurin Intracellular Region. This family is found in the intracellular N-terminal region of the Teneurin family of proteins. These proteins are 'pair-rule' genes and are involved in tissue patterning, specifically probably neural patterning. The intracellular domain is cleaved in response to homophilic interaction of the extracellular domain, and translocates to the nucleus. Here it probably ca…	GO:0060912|cardiac cell fate specification;GO:0060038|cardiac muscle cell proliferation;GO:0032289|central nervous system myelin formation;GO:0001702|gastrulation with mouth forming second;GO:0048666|neuron development;GO:2000543|positive regulation of gastrulation;GO:0031643|positive regulation of myelination;GO:0048714|positive regulation of oligodendrocyte differentiation;GO:0097264|self prote…	GO:0005737|cytoplasm;GO:0005887|integral component of plasma membrane;GO:0043005|neuron projection;GO:0005634|nucleus;	GO:0042803|protein homodimerization activity;	.	.
ENSAPLG00000001070	700	938	1330	927.798	474	539	317	445.528	2.08247	1.05829	0.000646087	0.0207475	up	yes	chrKB742976.1:87104-91762:+	gi|694834368|ref|XP_009474629.1|	823	5e-102	PREDICTED: drebrin-like protein [Nipponia nippon]	gi|525021057|ref|XM_005057976.1|	309	2e-159	PREDICTED: Ficedula albicollis drebrin-like protein-like (LOC101817758), partial mRNA	Q9UJU6	263	3e-82	Drebrin-like protein	.	.	.	.	pfam00241	Cofilin_ADF	Cofilin/tropomyosin-type actin-binding protein. Severs actin filaments and binds to actin monomers.	GO:0007257|activation of JUN kinase activity;GO:0006915|apoptotic process;GO:0006921|cellular component disassembly involved in execution phase of apoptosis;GO:0002376|immune system process;GO:0048812|neuron projection morphogenesis;GO:0071800|podosome assembly;GO:0012501|programmed cell death;GO:0016601|Rac protein signal transduction;GO:0006898|receptor-mediated endocytosis;GO:0097178|ruffle as…	GO:0005938|cell cortex;GO:0030054|cell junction;GO:0030665|clathrin-coated vesicle membrane;GO:0005737|cytoplasm;GO:0005829|cytosol;GO:0030425|dendrite;GO:0070062|extracellular exosome;GO:0000139|Golgi membrane;GO:0030027|lamellipodium;GO:0005886|plasma membrane;GO:0002102|podosome;GO:0014069|postsynaptic density;GO:0001726|ruffle;	GO:0003779|actin binding;GO:0051015|actin filament binding;GO:0008047|enzyme activator activity;	.	.
ENSAPLG00000011952	6187	2878	4196	4494.66	2197	2024	1546	1953.94	2.3003	1.20182	2.85097e-07	2.83515e-05	up	yes	chrKB743226.1:1657737-1732932:-	gi|768354405|ref|XP_011574176.1|	4360	0	PREDICTED: fibroblast growth factor receptor 2 isoform X1 [Aquila chrysaetos canadensis]	gi|402744887|ref|NM_205319.2|	2224	0	Gallus gallus fibroblast growth factor receptor 2 (FGFR2), mRNA	P18461	1611	0	Fibroblast growth factor receptor 2	.	.	.	.	pfam07714	Pkinase_Tyr	Protein tyrosine kinase.	GO:0001525|angiogenesis;GO:0006915|apoptotic process;GO:0007409|axonogenesis;GO:0030282|bone mineralization;GO:0060667|branch elongation involved in salivary gland morphogenesis;GO:0048755|branching morphogenesis of a nerve;GO:0060449|bud elongation involved in lung branching;GO:0045165|cell fate commitment;GO:0007267|cell-cell signaling;GO:0060365|coronal suture morphogenesis;GO:0048701|embryoni…	GO:0005938|cell cortex;GO:0009986|cell surface;GO:0016023|cytoplasmic membrane-bounded vesicle;GO:0031012|extracellular matrix;GO:0005794|Golgi apparatus;GO:0005887|integral component of plasma membrane;GO:0005654|nucleoplasm;	GO:0005524|ATP binding;GO:0005007|fibroblast growth factor-activated receptor activity;	K05093	FGFR2; fibroblast growth factor receptor 2 [EC:2.7.10.1]
ENSAPLG00000001447	91	551	50	234.774	57	64	59	61.5723	3.81298	1.93092	0.000177697	0.00769388	up	yes	chrKB743489.1:273713-275629:-	gi|514762285|ref|XP_005023454.1|	3318	0	PREDICTED: leucine-rich repeat-containing protein 4C [Anas platyrhynchos]	gi|513187122|ref|XM_004941552.1|	1746	0	PREDICTED: Gallus gallus leucine rich repeat containing 4C (LRRC4C), transcript variant X2, mRNA	Q9HCJ2	1214	0	Leucine-rich repeat-containing protein 4C	SPy1798	74.7	5e-13	COG4886	pfam13855	LRR_8	Leucine rich repeat.	GO:0050770|regulation of axonogenesis;	GO:0030054|cell junction;GO:0005615|extracellular space;GO:0016021|integral component of membrane;GO:0016020|membrane;GO:0045211|postsynaptic membrane;	.	K07523	LRRC4C, NGL1; netrin-G1 ligand
ENSAPLG00000015079	18120	48309	38761	33199.3	5016	13491	9782	9572.01	3.46837	1.79426	0.000431578	0.0156526	up	yes	chrKB745279.1:69416-71948:+	gi|874502006|ref|XP_012964463.1|	1258	2e-171	PREDICTED: steroidogenic acute regulatory protein, mitochondrial [Anas platyrhynchos]	gi|543740103|ref|XM_005510887.1|	447	0	PREDICTED: Columba livia steroidogenic acute regulatory protein (STAR), mRNA	Q9DG09	441	8e-154	Steroidogenic acute regulatory protein, mitochondrial	.	.	.	.	pfam01852	START	START domain.	GO:0044255|cellular lipid metabolic process;GO:0008203|cholesterol metabolic process;GO:0008211|glucocorticoid metabolic process;GO:0050810|regulation of steroid biosynthetic process;GO:0006694|steroid biosynthetic process;	GO:0005739|mitochondrion;	GO:0015485|cholesterol binding;GO:0017127|cholesterol transporter activity;	K16931	STAR; steroidogenic acute regulatory protein, mitochondrial
ENSAPLG00000008296	34	833	87	316.246	55	28	12	31.6214	10.001	3.32208	0.000451676	0.0160365	up	yes	chrKB744815.1:3833-7788:-	gi|874500433|ref|XP_012963951.1|	3899	0	PREDICTED: LOW QUALITY PROTEIN: adenomatous polyposis coli protein 2, partial [Anas platyrhynchos]	gi|284520108|ref|NM_001171771.1|	909	0	Gallus gallus adenomatosis polyposis coli 2 (APC2), mRNA	Q9Z1K7	710	0	Adenomatous polyposis coli protein 2	.	.	.	.	pfam00514	Arm	Armadillo/beta-catenin-like repeat. Approx. 40 amino acid repeat. Tandem repeats form super-helix of helices that is proposed to mediate interaction of beta-catenin with its ligands. CAUTION: This family does not contain all known armadillo repeats.	GO:0090090|negative regulation of canonical Wnt signaling pathway;GO:0016055|Wnt signaling pathway;	GO:0000139|Golgi membrane;GO:0005874|microtubule;GO:0005886|plasma membrane;	.	.	.
ENSAPLG00000010345	0	106	115	64.3558	0	0	0	0	Inf	Inf	2.20985e-10	4.42372e-08	up	yes	chrKB748313.1:566-1057:-	gi|308206447|gb|ADO19734.1|	424	1e-48	MHC class I antigen heavy chain, partial [Anas platyrhynchos]	gi|308206446|gb|GU245875.1|	221	6e-111	Anas platyrhynchos isolate M49.4 MHC class I antigen heavy chain mRNA, partial cds	Q8HWB0	95.5	6e-23	Major histocompatibility complex class I-related gene protein	.	.	.	.	pfam00129	MHC_I	Class I Histocompatibility antigen, domains alpha 1 and 2.	GO:0002474|antigen processing and presentation of peptide antigen via MHC class I;GO:0002367|cytokine production involved in immune response;GO:0050829|defense response to Gram-negative bacterium;GO:0045087|innate immune response;GO:0032611|interleukin-1 beta production;GO:0032620|interleukin-17 production;	GO:0005783|endoplasmic reticulum;GO:0016021|integral component of membrane;GO:0042612|MHC class I protein complex;GO:0005886|plasma membrane;	GO:0042605|peptide antigen binding;	.	.
ENSAPLG00000005316	906	397	502	621.969	140	223	242	209.156	2.97371	1.57226	0.00102931	0.0301057	up	yes	chrKB743037.1:750017-788297:+	gi|514743137|ref|XP_005018896.1|	1103	6e-150	PREDICTED: LOW QUALITY PROTEIN: coiled-coil domain-containing protein 3, partial [Anas platyrhynchos]	gi|363727432|ref|XM_003640333.1|	583	0	PREDICTED: Gallus gallus coiled-coil domain containing 3 (CCDC3), mRNA	Q9D6Y1	339	8e-115	Coiled-coil domain-containing protein 3	.	.	.	.	pfam07321	YscO	Type III secretion protein YscO. This family contains the bacterial type III secretion protein YscO, which is approximately 150 residues long. YscO has been shown to be required for high-level expression and secretion of the anti-host proteins V antigen and Yops in Yersinia pestis.	.	GO:0005783|endoplasmic reticulum;GO:0005576|extracellular region;	.	.	.
ENSAPLG00000002997	19914	11745	11050	14693.2	6751	6204	5134	6150.83	2.38882	1.2563	1.2873e-06	0.000112741	up	yes	chrKB746071.1:58635-72864:+	gi|529438242|ref|XP_005238878.1|	6998	0	PREDICTED: C-type mannose receptor 2 [Falco peregrinus]	gi|529438241|ref|XM_005238821.1|	2402	0	PREDICTED: Falco peregrinus mannose receptor, C type 2 (MRC2), mRNA	Q9UBG0	2102	0	C-type mannose receptor 2	.	.	.	.	pfam00059	Lectin_C	Lectin C-type domain. This family includes both long and short form C-type	GO:0030574|collagen catabolic process;GO:0006897|endocytosis;GO:0001649|osteoblast differentiation;	GO:0005925|focal adhesion;GO:0016021|integral component of membrane;GO:0016020|membrane;	GO:0030246|carbohydrate binding;GO:0005518|collagen binding;	K06560	MRC; mannose receptor, C type
ENSAPLG00000015647	242	247	158	219.627	44	66	19	42.0014	5.22903	2.38654	6.7228e-05	0.00345418	up	yes	chrKB742809.1:168053-169107:-	gi|483517627|gb|EOB04089.1|	715	4e-93	hypothetical protein Anapl_05702, partial [Anas platyrhynchos]	gi|543725559|ref|XM_005503853.1|	241	7e-122	PREDICTED: Columba livia uncharacterized LOC102087755 (LOC102087755), mRNA	.	.	.	.	.	.	.	.	pfam00435	Spectrin	Spectrin repeat. Spectrin repeat-domains are found in several proteins involved in cytoskeletal structure. These include spectrin, alpha-actinin and dystrophin. The sequence repeat used in this family is taken from the structural repeat in reference. The spectrin domain- repeat forms a three helix bundle. The second helix is interrupted by proline in some sequences. The repeats are defined by a c…	.	.	.	.	.
ENSAPLG00000006295	589	1678	713	979.457	492	519	375	468.523	2.09052	1.06386	0.00084108	0.025792	up	yes	chrKB744204.1:1049334-1053280:+	gi|483502681|gb|EOA95684.1|	884	9e-118	High affinity copper uptake protein 1, partial [Anas platyrhynchos]	gi|513211973|ref|XM_004945771.1|	556	0	PREDICTED: Gallus gallus solute carrier family 31 (copper transporters), member 1 (SLC31A1), transcript variant X7, mRNA	Q5RAS6	285	2e-95	High affinity copper uptake protein 1	.	.	.	.	pfam04145	Ctr	Ctr copper transporter family. The redox active metal copper is an essential cofactor in critical biological processes such as respiration, iron transport, oxidative stress protection, hormone production, and pigmentation. A widely conserved family of high-affinity copper transport proteins (Ctr proteins) mediates copper uptake at the plasma membrane. A series of clustered methionine residues in …	.	GO:0016021|integral component of membrane;GO:0005886|plasma membrane;	GO:0005375|copper ion transmembrane transporter activity;	K14686	SLC31A1, CTR1; solute carrier family 31 (copper transporter), member 1
ENSAPLG00000002339	3441	37	2	1392.45	0	7	11	6.42712	216.652	7.75923	7.93343e-07	7.10964e-05	up	yes	chrKB742585.1:133820-134209:+	gi|902870939|ref|XP_013050948.1|	545	2e-69	PREDICTED: histone H2A type 2-C-like, partial [Anser cygnoides domesticus]	gi|541977160|ref|XM_005441317.1|	363	0	PREDICTED: Falco cherrug histone H2A-like (LOC102057647), mRNA	P70082	214	2e-70	Histone H2A.J	SPAC19G12.06c	181	3e-58	COG5262	pfam00125	Histone	Core histone H2A/H2B/H3/H4.	.	GO:0005654|nucleoplasm;GO:0000786|nucleosome;	GO:0003677|DNA binding;	K11251	H2A; histone H2A
ENSAPLG00000014323	260	7074	340	2574.92	394	186	135	241.529	10.6609	3.41426	1.99895e-05	0.00125763	up	yes	chrKB744591.1:341835-371584:+	gi|697439534|ref|XP_009688809.1|	8550	0	PREDICTED: kinesin-like protein KIF1A isoform X4 [Struthio camelus australis]	gi|525006360|ref|XM_005050796.1|	2097	0	PREDICTED: Ficedula albicollis kinesin family member 1A (KIF1A), transcript variant X1, mRNA	Q12756	2840	0	Kinesin-like protein KIF1A	SPAC1834.07	225	3e-61	COG5059	pfam00225	Kinesin	Kinesin motor domain.	GO:0008089|anterograde axon cargo transport;GO:0016192|vesicle-mediated transport;	GO:0005737|cytoplasm;GO:0005871|kinesin complex;GO:0005874|microtubule;GO:0043005|neuron projection;GO:0043025|neuronal cell body;	GO:0005524|ATP binding;GO:0008574|ATP-dependent microtubule motor activity, plus-end-directed;GO:0003774|motor activity;	K10392	KIF1; kinesin family member 1
ENSAPLG00000008972	60	468	42	192.36	59	79	32	56.0626	3.43116	1.7787	0.00170884	0.0447558	up	yes	chrKB744976.1:516-1439:-	gi|874501279|ref|XP_012964228.1|	882	5e-119	PREDICTED: hemopexin, partial [Anas platyrhynchos]	gi|529421996|ref|XM_005230795.1|	210	1e-104	PREDICTED: Falco peregrinus hemopexin (HPX), mRNA	P20059	140	7e-38	Hemopexin	.	.	.	.	pfam09646	Gp37	Gp37 protein. This protein of 154 residues consists of a unit of helices and beta sheets that crystallises into a beautiful asymmetrical dodecameric barrel-structure, of two six-membered rings one on top of the other. It is expressed in bacteria but is of viral origin as it is found in phage BcepMu and is probably a pathogenesis factor.	GO:0042168|heme metabolic process;GO:0020027|hemoglobin metabolic process;GO:0002925|positive regulation of humoral immune response mediated by circulating immunoglobulin;GO:0002639|positive regulation of immunoglobulin production;GO:0060335|positive regulation of interferon-gamma-mediated signaling pathway;GO:0042511|positive regulation of tyrosine phosphorylation of Stat1 protein;GO:0006810|tra…	GO:0072562|blood microparticle;GO:0070062|extracellular exosome;	GO:0046872|metal ion binding;	K18977	HPX; hemopexin [EC:3.2.1.35]
ENSAPLG00000004359	5312	19071	9414	10903.7	2704	4044	2719	3189.79	3.4183	1.77328	1.53188e-13	4.37268e-11	up	yes	chrKB743201.1:278806-285835:-	gi|874477322|ref|XP_012956229.1|	2386	0	PREDICTED: delta(24)-sterol reductase, partial [Anas platyrhynchos]	gi|543715333|ref|XM_005498887.1|	1006	0	PREDICTED: Columba livia 24-dehydrocholesterol reductase (DHCR24), mRNA	Q15392	799	0	Delta(24)-sterol reductase	Cgl0556	136	3e-34	COG0277	pfam01565	FAD_binding_4	FAD binding domain. This family consists of various enzymes that use FAD as a co-factor, most of the enzymes are similar to oxygen oxidoreductase. One of the enzymes Vanillyl-alcohol oxidase (VAO) has a solved structure, the alignment includes the FAD binding site, called the PP-loop, between residues 99-110. The FAD molecule is covalently bound in the known structure, however the residue that li…	GO:0042987|amyloid precursor protein catabolic process;GO:0006915|apoptotic process;GO:0007050|cell cycle arrest;GO:0006695|cholesterol biosynthetic process;GO:0030539|male genitalia development;GO:0061024|membrane organization;GO:0043066|negative regulation of apoptotic process;GO:0008285|negative regulation of cell proliferation;GO:0043154|negative regulation of cysteine-type endopeptidase acti…	GO:0005737|cytoplasm;GO:0005856|cytoskeleton;GO:0005829|cytosol;GO:0005783|endoplasmic reticulum;GO:0005789|endoplasmic reticulum membrane;GO:0000139|Golgi membrane;GO:0016021|integral component of membrane;GO:0016020|membrane;GO:0005634|nucleus;	GO:0000246|delta24(24-1) sterol reductase activity;GO:0050614|delta24-sterol reductase activity;GO:0019899|enzyme binding;GO:0050660|flavin adenine dinucleotide binding;GO:0016628|oxidoreductase activity, acting on the CH-CH group of donors, NAD or NADP as acceptor;GO:0042605|peptide antigen binding;GO:0008762|UDP-N-acetylmuramate dehydrogenase activity;	K09828	DHCR24; delta24-sterol reductase [EC:1.3.1.72]
ENSAPLG00000014022	1	250	15	88.4588	2	6	5	4.43557	19.943	4.31781	3.42288e-07	3.29752e-05	up	yes	chrKB743048.1:1040799-1070850:-	gi|902910055|ref|XP_013043788.1|	1740	0	PREDICTED: pro-neuregulin-1, membrane-bound isoform isoform X3 [Anser cygnoides domesticus]	gi|45383871|ref|NM_204117.1|	1164	0	Gallus gallus neuregulin 1 (NRG1), mRNA	Q05199	666	0	Pro-neuregulin-1, membrane-bound isoform	.	.	.	.	pfam02158	Neuregulin	Neuregulin family.	GO:0030154|cell differentiation;GO:0009790|embryo development;GO:0035556|intracellular signal transduction;GO:0007399|nervous system development;GO:0048513|organ development;	GO:0005615|extracellular space;GO:0016021|integral component of membrane;GO:0005622|intracellular;GO:0005886|plasma membrane;	GO:0005102|receptor binding;	K05455	NRG1; neuregulin 1
ENSAPLG00000006067	201	93	119	141.545	39	49	18	34.8544	4.06103	2.02184	0.00111182	0.0319136	up	yes	chrKB743510.1:270052-293710:-	gi|363743107|ref|XP_418021.3|	3988	0	PREDICTED: signal peptide, CUB domain, EGF-like 3 isoform X11 [Gallus gallus]	gi|513225101|ref|XM_418021.4|	875	0	PREDICTED: Gallus gallus signal peptide, CUB domain, EGF-like 3 (SCUBE3), transcript variant X11, mRNA	Q8IX30	81.3	3e-14	Signal peptide, CUB and EGF-like domain-containing protein 3	.	.	.	.	pfam00431	CUB	CUB domain.	GO:0051291|protein heterooligomerization;GO:0051260|protein homooligomerization;	GO:0009986|cell surface;GO:0005576|extracellular region;	GO:0005509|calcium ion binding;	.	.
ENSAPLG00000006068	3	20	26	14.4152	43	203	98	113.671	0.126814	-2.97921	0.00180293	0.0465501	down	yes	chrKB743200.1:157565-171066:-	gi|514751388|ref|XP_005020849.1|	4083	0	PREDICTED: lengsin [Anas platyrhynchos]	gi|84370206|ref|NM_001038586.1|	1546	0	Gallus gallus lengsin, lens protein with glutamine synthetase domain (LGSN), mRNA	Q1ZZS1	644	0	Lengsin	MK0338	156	1e-39	COG0174	pfam00120	Gln-synt_C	Glutamine synthetase, catalytic domain.	GO:0006542|glutamine biosynthetic process;	.	GO:0004356|glutamate-ammonia ligase activity;	.	.
ENSAPLG00000013179	307	483	116	314.844	85	71	63	74.676	4.21613	2.07592	8.60919e-06	0.000589787	up	yes	chrKB744921.1:2084-58248:+	gi|874500846|ref|XP_005029745.2|	1176	6e-160	PREDICTED: testican-3, partial [Anas platyrhynchos]	gi|529421390|ref|XM_005230496.1|	689	0	PREDICTED: Falco peregrinus sparc/osteonectin, cwcv and kazal-like domains proteoglycan (testican) 3 (SPOCK3), mRNA	Q8BKV0	403	1e-137	Testican-3	.	.	.	.	pfam10591	SPARC_Ca_bdg	Secreted protein acidic and rich in cysteine Ca binding region. The SPARC_Ca_bdg domain of Secreted Protein Acidic and Rich in Cysteine is responsible for the anti-spreading activity of human urothelial cells. It is rich in alpha-helices. This extracellular calcium-binding domain contains two EF-hands that each coordinates one Ca2+ ion, forming a helix-loop-helix structure that not only drives th…	GO:0010951|negative regulation of endopeptidase activity;GO:0019800|peptide cross-linking via chondroitin 4-sulfate glycosaminoglycan;GO:0007165|signal transduction;	GO:0031012|extracellular matrix;GO:0005615|extracellular space;GO:0005578|proteinaceous extracellular matrix;	GO:0005509|calcium ion binding;GO:0005539|glycosaminoglycan binding;GO:0008191|metalloendopeptidase inhibitor activity;	K08136	SPOCK; sparc/osteonectin, cwcv and kazal-like domains proteoglycan (testican)
ENSAPLG00000014627	3	313	0	106.781	4	2	11	6.28529	16.989	4.08652	0.00105259	0.0305625	up	yes	chrKB742482.1:92227-114203:-	gi|697431684|ref|XP_009670309.1|	1652	0	PREDICTED: calcium/calmodulin-dependent protein kinase type II subunit alpha [Struthio camelus australis]	gi|529424019|ref|XM_005231797.1|	410	0	PREDICTED: Falco peregrinus calcium/calmodulin-dependent protein kinase II alpha (CAMK2A), transcript variant X2, mRNA	Q5RCC4	630	0	Calcium/calmodulin-dependent protein kinase type II subunit alpha	.	.	.	.	pfam08332	CaMKII_AD	Calcium/calmodulin dependent protein kinase II Association. This domain is found at the C-terminus of the Calcium/calmodulin dependent protein kinases II (CaMKII). These proteins also have a Ser/Thr protein kinase domain (pfam00069) at their N-terminus. The function of the CaMKII association domain is the assembly of the single proteins into large (8 to 14 subunits) multimers.	GO:0006816|calcium ion transport;GO:0000082|G1/S transition of mitotic cell cycle;GO:0018105|peptidyl-serine phosphorylation;GO:0051928|positive regulation of calcium ion transport;GO:0010666|positive regulation of cardiac muscle cell apoptotic process;GO:0051092|positive regulation of NF-kappaB transcription factor activity;GO:0046777|protein autophosphorylation;GO:1902108|regulation of mitochon…	GO:0030054|cell junction;GO:0005739|mitochondrion;GO:0097481|neuronal postsynaptic density;GO:0005634|nucleus;GO:0042734|presynaptic membrane;	GO:0005524|ATP binding;GO:0004683|calmodulin-dependent protein kinase activity;	K04515	CAMK2; calcium/calmodulin-dependent protein kinase (CaM kinase) II [EC:2.7.11.17]
ENSAPLG00000015684	2656	658	1960	1774.18	644	803	719	740.156	2.39703	1.26125	2.47872e-06	0.00020109	up	yes	chrKB820850.1:440-2713:-	gi|514797946|ref|XP_005031715.1|	1035	7e-141	PREDICTED: centromere-associated protein E [Anas platyrhynchos]	gi|541964619|ref|XM_005437323.1|	309	1e-159	PREDICTED: Falco cherrug centromere protein E, 312kDa (CENPE), mRNA	.	.	.	.	.	.	.	.	pfam15294	Leu_zip	Leucine zipper. This family includes Leucine zipper transcription factor-like protein 1 (LZTFL1) and Leucine zipper protein 2 (LUZP2).	.	.	.	.	.
ENSAPLG00000014167	3	571	11	196.542	1	6	11	6.46617	30.3954	4.92578	0.000130864	0.00613112	up	yes	chrKB742957.1:405109-405566:+	gi|1168272|sp|P45882.1|ACBP_ANAPL	454	2e-56	RecName: Full=Acyl-CoA-binding protein; Short=ACBP; AltName: Full=Diazepam-binding inhibitor; Short=DBI; AltName: Full=Endozepine; Short=EP [Anas platyrhynchos]	gi|542142471|ref|XM_005480283.1|	215	8e-108	PREDICTED: Zonotrichia albicollis acyl-CoA-binding protein-like (LOC102074266), mRNA	P45882	179	7e-58	Acyl-CoA-binding protein	SPBC1539.06	89.7	2e-23	COG4281	pfam00887	ACBP	Acyl CoA binding protein.	GO:0006810|transport;	GO:0005783|endoplasmic reticulum;GO:0005794|Golgi apparatus;	GO:0000062|fatty-acyl-CoA binding;GO:0008289|lipid binding;	.	.
ENSAPLG00000004187	4059	1442	3614	3012.44	1268	1528	1184	1350.09	2.23129	1.15788	1.81297e-06	0.000153545	up	yes	chrKB744139.1:160907-171363:-	gi|694838096|ref|XP_009459617.1|	754	3e-94	PREDICTED: thioredoxin domain-containing protein 12 [Nipponia nippon]	gi|541974488|ref|XM_005440407.1|	951	0	PREDICTED: Falco cherrug thioredoxin domain containing 12 (endoplasmic reticulum) (TXNDC12), mRNA	O95881	250	2e-78	Thioredoxin domain-containing protein 12	MTH1745	48.9	5e-06	COG0526	pfam13899	Thioredoxin_7	Thioredoxin-like. Thioredoxins are small enzymes that participate in redox reactions, via the reversible oxidation of an active centre disulfide bond.	GO:0045454|cell redox homeostasis;	GO:0005788|endoplasmic reticulum lumen;	GO:0019153|protein-disulfide reductase (glutathione) activity;	K05360	TXNDC12; protein-disulfide reductase (glutathione) [EC:1.8.4.2]
ENSAPLG00000015911	14	349	350	210.38	50	70	58	60.6062	3.47126	1.79546	0.000496738	0.0171675	up	yes	chrKB743464.1:544678-549133:-	gi|874484265|ref|XP_012958647.1|	1637	0	PREDICTED: octopamine receptor-like [Anas platyrhynchos]	gi|543738215|ref|XM_005509972.1|	690	0	PREDICTED: Columba livia 5-hydroxytryptamine receptor 7-like (LOC102089694), mRNA	P97292	204	2e-60	Histamine H2 receptor	.	.	.	.	pfam00001	7tm_1	7 transmembrane receptor (rhodopsin family). This family contains, amongst other G-protein-coupled receptors (GCPRs), members of the opsin family, which have been considered to be typical members of the rhodopsin superfamily. They share several motifs, mainly the seven transmembrane helices, GCPRs of the rhodopsin superfamily. All opsins bind a chromophore, such as 11-cis-retinal. The function of…	GO:0007191|adenylate cyclase-activating dopamine receptor signaling pathway;GO:0048565|digestive tract development;GO:0003382|epithelial cell morphogenesis;GO:0001696|gastric acid secretion;GO:0001698|gastrin-induced gastric acid secretion;GO:0048732|gland development;GO:0001697|histamine-induced gastric acid secretion;GO:0006955|immune response;GO:0007613|memory;GO:0060158|phospholipase C-activa…	GO:0005887|integral component of plasma membrane;	GO:0004969|histamine receptor activity;	K04150	HRH2; histamine receptor H2
ENSAPLG00000010636	14	1363	23	471.085	12	27	14	17.6172	26.7402	4.74094	5.38765e-23	3.95454e-20	up	yes	chrKB744818.1:27136-30940:-	gi|543363616|ref|XP_005525175.1|	2810	0	PREDICTED: SLIT and NTRK-like protein 3 [Pseudopodoces humilis]	gi|543744389|ref|XM_005512959.1|	1493	0	PREDICTED: Columba livia SLIT and NTRK-like family, member 3 (SLITRK3), mRNA	O94933	153	1e-37	SLIT and NTRK-like protein 3	.	.	.	.	pfam13855	LRR_8	Leucine rich repeat.	GO:0007409|axonogenesis;GO:0051965|positive regulation of synapse assembly;	GO:0016021|integral component of membrane;	.	.	.
ENSAPLG00000010463	172	641	238	344.36	93	158	117	124.612	2.76346	1.46647	0.000962046	0.0282457	up	yes	chrKB742535.1:634713-1134522:+	gi|874450690|ref|XP_012947322.1|	4703	0	PREDICTED: contactin-associated protein-like 2 [Anas platyrhynchos]	gi|541954322|ref|XM_005433280.1|	2044	0	PREDICTED: Falco cherrug contactin associated protein-like 2 (CNTNAP2), mRNA	Q9CPW0	1507	0	Contactin-associated protein-like 2	.	.	.	.	pfam02210	Laminin_G_2	Laminin G domain. This family includes the Thrombospondin N-terminal-like domain, a Laminin G subfamily.	GO:0030534|adult behavior;GO:0007155|cell adhesion;GO:0045163|clustering of voltage-gated potassium channels;GO:0007612|learning;GO:0021761|limbic system development;GO:0031175|neuron projection development;GO:0008038|neuron recognition;GO:0071205|protein localization to juxtaparanode region of axon;GO:0035176|social behavior;GO:0042297|vocal learning;GO:0071625|vocalization behavior;	GO:0030673|axolemma;GO:0030424|axon;GO:0009986|cell surface;GO:0030425|dendrite;GO:0005769|early endosome;GO:0005794|Golgi apparatus;GO:0016021|integral component of membrane;GO:0044224|juxtaparanode region of axon;GO:0016020|membrane;GO:0043025|neuronal cell body;GO:0043204|perikaryon;GO:0008076|voltage-gated potassium channel complex;	GO:0019899|enzyme binding;	K07380	CNTNAP2; contactin associated protein-like 2
ENSAPLG00000003255	1351	936	1182	1151.3	663	528	480	570.284	2.01881	1.0135	0.000437305	0.0157491	up	yes	chrKB744072.1:4720-6507:-	gi|514776959|ref|XP_005026950.1|	2531	0	PREDICTED: chondroitin sulfate synthase 2 [Anas platyrhynchos]	gi|363736247|ref|XM_001232316.2|	1103	0	PREDICTED: Gallus gallus chondroitin polymerizing factor (CHPF), mRNA	Q6IQX7	592	0	Chondroitin sulfate synthase 2	.	.	.	.	pfam05679	CHGN	Chondroitin N-acetylgalactosaminyltransferase.	GO:0030206|chondroitin sulfate biosynthetic process;	GO:0005829|cytosol;GO:0032580|Golgi cisterna membrane;GO:0016021|integral component of membrane;GO:0005759|mitochondrial matrix;	GO:0047238|glucuronosyl-N-acetylgalactosaminyl-proteoglycan 4-beta-N-acetylgalactosaminyltransferase activity;GO:0046872|metal ion binding;GO:0050510|N-acetylgalactosaminyl-proteoglycan 3-beta-glucuronosyltransferase activity;GO:0016757|transferase activity, transferring glycosyl groups;	K00747	CHPF; chondroitin polymerizing factor [EC:2.4.1.175 2.4.1.226]
ENSAPLG00000000726	13932	13584	12496	13275	5310	6707	4541	5580.98	2.37862	1.25013	5.81068e-07	5.29975e-05	up	yes	chrKB742912.1:980682-981827:-	gi|514735938|ref|XP_005017426.1|	1872	0	PREDICTED: gap junction alpha-1 protein [Anas platyrhynchos]	gi|402691962|ref|NM_204586.2|	984	0	Gallus gallus gap junction protein, alpha 1, 43kDa (GJA1), mRNA	P14154	721	0	Gap junction alpha-1 protein	.	.	.	.	pfam00029	Connexin	Connexin.	GO:0007267|cell-cell signaling;GO:0007507|heart development;	GO:0005922|connexon complex;GO:0016021|integral component of membrane;	GO:0022857|transmembrane transporter activity;	K07372	GJA1, CX43; gap junction protein, alpha 1
ENSAPLG00000016121	5	956	17	328.7	16	23	22	20.9303	15.7045	3.97311	1.05112e-14	3.68227e-12	up	yes	chrKB744306.1:332782-337779:+	gi|514781968|ref|XP_005027979.1|	2377	0	PREDICTED: neuronal acetylcholine receptor subunit alpha-3 [Anas platyrhynchos]	gi|541956816|ref|XM_005434114.1|	1139	0	PREDICTED: Falco cherrug cholinergic receptor, nicotinic, alpha 3 (neuronal) (CHRNA3), mRNA	P09481	872	0	Neuronal acetylcholine receptor subunit alpha-3	.	.	.	.	pfam02931	Neur_chan_LBD	Neurotransmitter-gated ion-channel ligand binding domain. This family is the extracellular ligand binding domain of these ion channels. This domain forms a pentameric arrangement in the known structure.	GO:0035095|behavioral response to nicotine;GO:0098655|cation transmembrane transport;GO:0007399|nervous system development;GO:0050877|neurological system process;GO:0007274|neuromuscular synaptic transmission;GO:0042391|regulation of membrane potential;GO:0035094|response to nicotine;GO:0007165|signal transduction;GO:0060084|synaptic transmission involved in micturition;GO:0007271|synaptic transm…	GO:0005892|acetylcholine-gated channel complex;GO:0030054|cell junction;GO:0043005|neuron projection;GO:0045211|postsynaptic membrane;GO:0045202|synapse;	GO:0015464|acetylcholine receptor activity;GO:0004889|acetylcholine-activated cation-selective channel activity;	K04805	CHRNA3; nicotinic acetylcholine receptor alpha-3
ENSAPLG00000007151	38	6778	19	2306.24	12	27	1	12.4871	184.689	7.52896	2.98075e-07	2.94521e-05	up	yes	chrKB742651.1:1922835-1935587:+	gi|902922119|ref|XP_013049356.1|	2960	0	PREDICTED: LOW QUALITY PROTEIN: dopamine beta-hydroxylase [Anser cygnoides domesticus]	gi|449478273|ref|XM_004174352.1|	1098	0	PREDICTED: Taeniopygia guttata dopamine beta-hydroxylase (dopamine beta-monooxygenase) (DBH), mRNA	P15101	933	0	Dopamine beta-hydroxylase	.	.	.	.	pfam01082	Cu2_monooxygen	Copper type II ascorbate-dependent monooxygenase, N-terminal domain. The N and C-terminal domains of members of this family adopt the same PNGase F-like fold.	GO:0048149|behavioral response to ethanol;GO:0001974|blood vessel remodeling;GO:0001816|cytokine production;GO:0042420|dopamine catabolic process;GO:0042596|fear response;GO:0042593|glucose homeostasis;GO:0042309|homoiothermy;GO:0002443|leukocyte mediated immunity;GO:0050900|leukocyte migration;GO:0007626|locomotory behavior;GO:0042711|maternal behavior;GO:0007613|memory;GO:0042421|norepinephrine…	GO:0034466|chromaffin granule lumen;GO:0042584|chromaffin granule membrane;GO:0016021|integral component of membrane;GO:0030658|transport vesicle membrane;	GO:0005507|copper ion binding;GO:0004500|dopamine beta-monooxygenase activity;GO:0031418|L-ascorbic acid binding;	K00503	DBH; dopamine beta-monooxygenase [EC:1.14.17.1]
ENSAPLG00000007531	82	185	38	104.726	7	26	11	14.4497	7.24761	2.85751	0.000127567	0.00601319	up	yes	chrKB754307.1:1306-2642:+	gi|768407379|ref|XP_011599861.1|	430	1e-48	PREDICTED: phosphoribosylformylglycinamidine synthase, partial [Aquila chrysaetos canadensis]	gi|641785956|ref|XM_008176957.1|	98	1e-42	PREDICTED: Chrysemys picta bellii phosphoribosylformylglycinamidine synthase-like (LOC101941090), mRNA	O15067	130	2e-34	Phosphoribosylformylglycinamidine synthase	NMA0445_1	57.4	9e-10	COG0046	pfam09709	Cas_Csd1	CRISPR-associated protein (Cas_Csd1). CRISPR loci appear to be mobile elements with a wide host range. This entry represents proteins that tend to be found near CRISPR repeats. The species range, so far, is exclusively bacterial and mesophilic, although CRISPR loci are particularly common among the archaea and thermophilic bacteria. Clusters of short DNA repeats with nonhomologous spacers, which …	GO:0006189|'de novo' IMP biosynthetic process;GO:0006541|glutamine metabolic process;GO:0055086|nucleobase-containing small molecule metabolic process;GO:0006144|purine nucleobase metabolic process;GO:0006164|purine nucleotide biosynthetic process;GO:0009168|purine ribonucleoside monophosphate biosynthetic process;GO:0009156|ribonucleoside monophosphate biosynthetic process;GO:0044281|small molec…	GO:0005737|cytoplasm;GO:0005829|cytosol;GO:0070062|extracellular exosome;	GO:0005524|ATP binding;GO:0046872|metal ion binding;GO:0004642|phosphoribosylformylglycinamidine synthase activity;	K01952	purL, PFAS; phosphoribosylformylglycinamidine synthase [EC:6.3.5.3]
ENSAPLG00000002342	394	543	498	464.965	1302	1075	1600	1390.7	0.33434	-1.58061	0.000394573	0.0145925	down	yes	chrKB743430.1:70081-98327:-	gi|483508916|gb|EOA98812.1|	1872	0	Coiled-coil domain-containing protein 102B, partial [Anas platyrhynchos]	gi|513171591|ref|XM_004935219.1|	568	0	PREDICTED: Gallus gallus coiled-coil domain-containing protein 102B-like (LOC100859046), transcript variant X3, mRNA	Q3TMW1	180	4e-50	Coiled-coil domain-containing protein 102A	.	.	.	.	pfam09755	DUF2046	Uncharacterized conserved protein H4 (DUF2046). This is the conserved N-terminal 350 residues of a family of proteins of unknown function possibly containing a coiled-coil domain.	.	.	.	K16759	CCDC102A; coiled-coil domain-containing protein 102A
ENSAPLG00000002345	14	1213	34	423.225	39	23	18	27.1052	15.6141	3.96478	3.80842e-14	1.19802e-11	up	yes	chrKB743167.1:927759-928172:+	gi|874476160|ref|XP_012955852.1|	439	2e-52	PREDICTED: neuromodulin, partial [Anas platyrhynchos]	gi|449485368|ref|XM_002191159.2|	347	0	PREDICTED: Taeniopygia guttata growth associated protein 43 (GAP43), mRNA	Q98987	171	4e-52	Neuromodulin (Fragment)	.	.	.	.	pfam06614	Neuromodulin	Neuromodulin. This family consists of several neuromodulin (Axonal membrane protein GAP-43) sequences and is found in conjunction with pfam00612. GAP-43 is a neuronal calmodulin-binding phosphoprotein that is concentrated in growth cones and pre-synaptic terminals.	GO:0030154|cell differentiation;GO:0007399|nervous system development;GO:0040008|regulation of growth;	GO:0030054|cell junction;GO:0031527|filopodium membrane;GO:0032584|growth cone membrane;GO:0045202|synapse;	.	.	.
ENSAPLG00000005077	828	4042	2239	2252.19	998	1193	750	987.962	2.27963	1.1888	5.0469e-06	0.000379478	up	yes	chrKB744451.1:56043-91917:+	gi|690446550|ref|XP_009323778.1|	1152	6e-144	PREDICTED: MAP7 domain-containing protein 2 [Pygoscelis adeliae]	gi|543725323|ref|XM_005503739.1|	605	0	PREDICTED: Columba livia MAP7 domain containing 2 (MAP7D2), mRNA	Q5R7F9	247	3e-69	MAP7 domain-containing protein 2	.	.	.	.	pfam13254	DUF4045	Domain of unknown function (DUF4045). This presumed domain is functionally uncharacterized. This domain family is found in bacteria and eukaryotes, and is typically between 384 and 430 amino acids in length.	GO:0000226|microtubule cytoskeleton organization;	GO:0015630|microtubule cytoskeleton;	.	.	.
ENSAPLG00000013515	729	106	187	374.513	122	163	133	142.192	2.63385	1.39717	0.0014226	0.039094	up	yes	chrKB742459.1:2536420-2542973:-	gi|514706045|ref|XP_005010113.1|	759	8e-100	PREDICTED: parathyroid hormone-related protein isoform X1 [Anas platyrhynchos]	gi|62973|emb|X52131.1|	447	0	Chicken mRNA for parathyroid hormone-related peptide (PTH-RP)	P17251	286	5e-97	Parathyroid hormone-related protein	.	.	.	.	pfam01279	Parathyroid	Parathyroid hormone family.	GO:0007189|adenylate cyclase-activating G-protein coupled receptor signaling pathway;GO:0001958|endochondral ossification;GO:0007492|endoderm development;GO:0030855|epithelial cell differentiation;GO:0048286|lung alveolus development;GO:1903042|negative regulation of chondrocyte hypertrophy;GO:0043433|negative regulation of sequence-specific DNA binding transcription factor activity;GO:0002076|os…	GO:0005576|extracellular region;GO:0005794|Golgi apparatus;GO:0005654|nucleoplasm;	.	.	.
[truncated: 116 more rows]
