# Supplementary material for: Exploring differentially expressed key genes related to development of follicle by RNA-seq in Peking ducks (Anas Platyrhynchos)
Source: PLoS One. 2019 Jun 25;14(6):e0209061. doi: 10.1371/journal.pone.0209061 (PMC6592512; doi:10.1371/journal.pone.0209061)
Supplement: S5 File — (XLS) [file pone.0209061.s005.xls]

## Sheet: FL_YD_kegg_report
Name	Map	Count1	Count2	Count3	Count4	p	q	Gene_in_background	Gene_in_DE	Up_Gene	Up_Count	Down_Gene	Down_Count	Links	Result
Complement and coagulation cascades	map04610	34	21	276	4518	1.07258e-27	3.3679e-25	ENSAPLG00000004070|K03989;ENSAPLG00000009032|K03996;ENSAPLG00000001710|K03914;ENSAPLG00000011351|K03983;ENSAPLG00000014942|K03907;ENSAPLG00000002805|K03900;ENSAPLG00000003445|K03909;ENSAPLG00000011881|K03908;ENSAPLG00000011084|K04004;ENSAPLG00000016248|K04011;ENSAPLG00000006695|K03906;ENSAPLG00000002595|K01300;ENSAPLG00000002945|K01314;ENSAPLG00000008037|K03998;ENSAPLG00000004930|K03911;ENSAPLG00…	ENSAPLG00000004070|K03989;ENSAPLG00000011084|K04004;ENSAPLG00000016248|K04011;ENSAPLG00000006695|K03906;ENSAPLG00000002595|K01300;ENSAPLG00000008037|K03998;ENSAPLG00000004930|K03911;ENSAPLG00000003649|K03989;ENSAPLG00000009882|K03995;ENSAPLG00000003713|K03992;ENSAPLG00000004564|K03905;ENSAPLG00000007514|K03994;ENSAPLG00000008988|K04000;ENSAPLG00000006683|K03910;ENSAPLG00000005800|K03906;ENSAPLG00…	.	0	ENSAPLG00000004070|K03989;ENSAPLG00000011084|K04004;ENSAPLG00000016248|K04011;ENSAPLG00000006695|K03906;ENSAPLG00000002595|K01300;ENSAPLG00000008037|K03998;ENSAPLG00000004930|K03911;ENSAPLG00000003649|K03989;ENSAPLG00000009882|K03995;ENSAPLG00000003713|K03992;ENSAPLG00000004564|K03905;ENSAPLG00000007514|K03994;ENSAPLG00000008988|K04000;ENSAPLG00000006683|K03910;ENSAPLG00000005800|K03906;ENSAPLG00…	34	http://www.kegg.jp/pathway/map04610+K03989+K04004+K04011+K03906+K01300+K03998+K03911+K03989+K03995+K03992+K03905+K03994+K04000+K03910+K03906+K01331+K03912+K03984+K03997+K01315+K03984+K01344+K01321+K01313+K01333+K03999+K03987+K03991+K03992+K03994+K03904+K01321+K01320+K03993	yes
Metabolic pathways	map01100	130	822	180	3717	8.49478e-21	1.33368e-18	ENSAPLG00000006058|K07508;ENSAPLG00000011905|K02257;ENSAPLG00000008677|K00551;ENSAPLG00000007013|K08744;ENSAPLG00000006943|K04708;ENSAPLG00000005082|K01580;ENSAPLG00000005085|K00889;ENSAPLG00000002759|K00940;ENSAPLG00000014889|K11150;ENSAPLG00000002280|K11150;ENSAPLG00000002534|K00558;ENSAPLG00000005305|K03021;ENSAPLG00000005624|K01053;ENSAPLG00000005622|K01053;ENSAPLG00000003726|K03368;ENSAPLG00…	ENSAPLG00000005624|K01053;ENSAPLG00000007447|K07424;ENSAPLG00000016206|K00058;ENSAPLG00000003873|K01468;ENSAPLG00000013875|K01081;ENSAPLG00000014216|K01800;ENSAPLG00000014087|K01835;ENSAPLG00000014585|K01896;ENSAPLG00000009106|K00764;ENSAPLG00000016193|K01641;ENSAPLG00000011293|K00600;ENSAPLG00000008986|K01756;ENSAPLG00000008782|K01431;ENSAPLG00000001792|K01464;ENSAPLG00000013354|K00815;ENSAPLG00…	ENSAPLG00000002401|K07418;ENSAPLG00000016213|K13241	2	ENSAPLG00000005624|K01053;ENSAPLG00000007447|K07424;ENSAPLG00000016206|K00058;ENSAPLG00000003873|K01468;ENSAPLG00000013875|K01081;ENSAPLG00000014216|K01800;ENSAPLG00000014087|K01835;ENSAPLG00000014585|K01896;ENSAPLG00000009106|K00764;ENSAPLG00000016193|K01641;ENSAPLG00000011293|K00600;ENSAPLG00000008986|K01756;ENSAPLG00000008782|K01431;ENSAPLG00000001792|K01464;ENSAPLG00000013354|K00815;ENSAPLG00…	128	http://www.kegg.jp/pathway/map01100+K01053+K07424+K00058+K01468+K01081+K01800+K01835+K01896+K00764+K01641+K00600+K01756+K01431+K01464+K00815+K00699+K01796+K00456+K11160+K09680+K00288+K00207+K00613+K00894+K00281+K01587+K00488+K00616+K11517+K00542+K00029+K01081+K00315+K01712+K00814+K00162+K00967+K11154+K01830+K00451+K00858+K12047+K00789+K00627+K01745+K00515+K00699+K01079+K07418+K00856+K10214+K15680…	yes
Microbial metabolism in diverse environments	map01120	39	82	271	4457	1.99986e-18	2.09319e-16	ENSAPLG00000006058|K07508;ENSAPLG00000002757|K00485;ENSAPLG00000005624|K01053;ENSAPLG00000005622|K01053;ENSAPLG00000007447|K07424;ENSAPLG00000015438|K00090;ENSAPLG00000013103|K01596;ENSAPLG00000016206|K00058;ENSAPLG00000002474|K01948;ENSAPLG00000014216|K01800;ENSAPLG00000014087|K01835;ENSAPLG00000002714|K00128;ENSAPLG00000013259|K01077;ENSAPLG00000002451|K01966;ENSAPLG00000011882|K00844;ENSAPLG00…	ENSAPLG00000002757|K00485;ENSAPLG00000005624|K01053;ENSAPLG00000007447|K07424;ENSAPLG00000016206|K00058;ENSAPLG00000014216|K01800;ENSAPLG00000014087|K01835;ENSAPLG00000011293|K00600;ENSAPLG00000010471|K00616;ENSAPLG00000008240|K00029;ENSAPLG00000009804|K00814;ENSAPLG00000006176|K00162;ENSAPLG00000006938|K00451;ENSAPLG00000005443|K00627;ENSAPLG00000010694|K01079;ENSAPLG00000010197|K01015;ENSAPLG00…	.	0	ENSAPLG00000002757|K00485;ENSAPLG00000005624|K01053;ENSAPLG00000007447|K07424;ENSAPLG00000016206|K00058;ENSAPLG00000014216|K01800;ENSAPLG00000014087|K01835;ENSAPLG00000011293|K00600;ENSAPLG00000010471|K00616;ENSAPLG00000008240|K00029;ENSAPLG00000009804|K00814;ENSAPLG00000006176|K00162;ENSAPLG00000006938|K00451;ENSAPLG00000005443|K00627;ENSAPLG00000010694|K01079;ENSAPLG00000010197|K01015;ENSAPLG00…	39	http://www.kegg.jp/pathway/map01120+K00485+K01053+K07424+K00058+K01800+K01835+K00600+K00616+K00029+K00814+K00162+K00451+K00627+K01079+K01015+K00600+K03841+K16949+K01648+K00485+K07513+K00106+K00149+K07514+K00485+K00157+K01895+K00863+K01915+K01681+K00844+K00033+K00830+K00948+K01061+K08726+K01596+K00025+K15779	yes
Metabolism of xenobiotics by cytochrome P450	map00980	18	11	292	4528	3.59173e-15	2.81951e-13	ENSAPLG00000007447|K07424;ENSAPLG00000001387|K07410;ENSAPLG00000012844|K00129;ENSAPLG00000010726|K00799;ENSAPLG00000014719|K00699;ENSAPLG00000007262|K00799;ENSAPLG00000005224|K13299;ENSAPLG00000005953|K00799;ENSAPLG00000000943|K00699;ENSAPLG00000011838|K15680;ENSAPLG00000011200|K07408;ENSAPLG00000004953|K00799;ENSAPLG00000000925|K00699;ENSAPLG00000005503|K00799;ENSAPLG00000015369|K01253;ENSAPLG00…	ENSAPLG00000007447|K07424;ENSAPLG00000010726|K00799;ENSAPLG00000014719|K00699;ENSAPLG00000007262|K00799;ENSAPLG00000005224|K13299;ENSAPLG00000000943|K00699;ENSAPLG00000011838|K15680;ENSAPLG00000011200|K07408;ENSAPLG00000000925|K00699;ENSAPLG00000005503|K00799;ENSAPLG00000005354|K00799;ENSAPLG00000016336|K01253;ENSAPLG00000015892|K00079;ENSAPLG00000005725|K00799;ENSAPLG00000011522|K15680;ENSAPLG00…	.	0	ENSAPLG00000007447|K07424;ENSAPLG00000010726|K00799;ENSAPLG00000014719|K00699;ENSAPLG00000007262|K00799;ENSAPLG00000005224|K13299;ENSAPLG00000000943|K00699;ENSAPLG00000011838|K15680;ENSAPLG00000011200|K07408;ENSAPLG00000000925|K00699;ENSAPLG00000005503|K00799;ENSAPLG00000005354|K00799;ENSAPLG00000016336|K01253;ENSAPLG00000015892|K00079;ENSAPLG00000005725|K00799;ENSAPLG00000011522|K15680;ENSAPLG00…	18	http://www.kegg.jp/pathway/map00980+K07424+K00799+K00699+K00799+K13299+K00699+K15680+K07408+K00699+K00799+K00799+K01253+K00079+K00799+K15680+K00799+K00699+K15303	yes
Drug metabolism - cytochrome P450	map00982	17	9	293	4530	6.01906e-15	3.77997e-13	ENSAPLG00000002757|K00485;ENSAPLG00000007447|K07424;ENSAPLG00000012844|K00129;ENSAPLG00000010726|K00799;ENSAPLG00000014719|K00699;ENSAPLG00000007262|K00799;ENSAPLG00000005224|K13299;ENSAPLG00000013230|K00274;ENSAPLG00000005953|K00799;ENSAPLG00000000943|K00699;ENSAPLG00000004953|K00799;ENSAPLG00000000925|K00699;ENSAPLG00000005503|K00799;ENSAPLG00000006274|K00129;ENSAPLG00000006049|K07414;ENSAPLG00…	ENSAPLG00000002757|K00485;ENSAPLG00000007447|K07424;ENSAPLG00000010726|K00799;ENSAPLG00000014719|K00699;ENSAPLG00000007262|K00799;ENSAPLG00000005224|K13299;ENSAPLG00000000943|K00699;ENSAPLG00000000925|K00699;ENSAPLG00000005503|K00799;ENSAPLG00000005354|K00799;ENSAPLG00000002505|K00485;ENSAPLG00000016309|K00485;ENSAPLG00000008708|K00157;ENSAPLG00000005725|K00799;ENSAPLG00000007891|K00799;ENSAPLG00…	.	0	ENSAPLG00000002757|K00485;ENSAPLG00000007447|K07424;ENSAPLG00000010726|K00799;ENSAPLG00000014719|K00699;ENSAPLG00000007262|K00799;ENSAPLG00000005224|K13299;ENSAPLG00000000943|K00699;ENSAPLG00000000925|K00699;ENSAPLG00000005503|K00799;ENSAPLG00000005354|K00799;ENSAPLG00000002505|K00485;ENSAPLG00000016309|K00485;ENSAPLG00000008708|K00157;ENSAPLG00000005725|K00799;ENSAPLG00000007891|K00799;ENSAPLG00…	17	http://www.kegg.jp/pathway/map00982+K00485+K07424+K00799+K00699+K00799+K13299+K00699+K00699+K00799+K00799+K00485+K00485+K00157+K00799+K00799+K00699+K00274	yes
Staphylococcus aureus infection	map05150	15	5	295	4534	1.01891e-14	5.33227e-13	ENSAPLG00000004070|K03989;ENSAPLG00000011084|K04004;ENSAPLG00000014278|K06490;ENSAPLG00000003649|K03989;ENSAPLG00000003713|K03992;ENSAPLG00000004564|K03905;ENSAPLG00000007514|K03994;ENSAPLG00000005501|K01331;ENSAPLG00000010099|K01315;ENSAPLG00000001977|K04009;ENSAPLG00000000715|K06752;ENSAPLG00000015387|K05443;ENSAPLG00000010778|K01333;ENSAPLG00000014857|K06464;ENSAPLG00000002995|K03987;ENSAPLG00…	ENSAPLG00000004070|K03989;ENSAPLG00000011084|K04004;ENSAPLG00000014278|K06490;ENSAPLG00000003649|K03989;ENSAPLG00000003713|K03992;ENSAPLG00000004564|K03905;ENSAPLG00000007514|K03994;ENSAPLG00000005501|K01331;ENSAPLG00000010099|K01315;ENSAPLG00000010778|K01333;ENSAPLG00000002995|K03987;ENSAPLG00000005476|K03991;ENSAPLG00000015691|K03992;ENSAPLG00000007686|K03994;ENSAPLG00000006180|K03993	.	0	ENSAPLG00000004070|K03989;ENSAPLG00000011084|K04004;ENSAPLG00000014278|K06490;ENSAPLG00000003649|K03989;ENSAPLG00000003713|K03992;ENSAPLG00000004564|K03905;ENSAPLG00000007514|K03994;ENSAPLG00000005501|K01331;ENSAPLG00000010099|K01315;ENSAPLG00000010778|K01333;ENSAPLG00000002995|K03987;ENSAPLG00000005476|K03991;ENSAPLG00000015691|K03992;ENSAPLG00000007686|K03994;ENSAPLG00000006180|K03993	15	http://www.kegg.jp/pathway/map05150+K03989+K04004+K06490+K03989+K03992+K03905+K03994+K01331+K01315+K01333+K03987+K03991+K03992+K03994+K03993	yes
Chemical carcinogenesis	map05204	17	16	293	4523	1.48749e-12	6.67245e-11	ENSAPLG00000007447|K07424;ENSAPLG00000001387|K07410;ENSAPLG00000013877|K11987;ENSAPLG00000012844|K00129;ENSAPLG00000010726|K00799;ENSAPLG00000014719|K00699;ENSAPLG00000007262|K00799;ENSAPLG00000005224|K13299;ENSAPLG00000005953|K00799;ENSAPLG00000000943|K00699;ENSAPLG00000011838|K15680;ENSAPLG00000011200|K07408;ENSAPLG00000004953|K00799;ENSAPLG00000000925|K00699;ENSAPLG00000013397|K09097;ENSAPLG00…	ENSAPLG00000007447|K07424;ENSAPLG00000010726|K00799;ENSAPLG00000014719|K00699;ENSAPLG00000007262|K00799;ENSAPLG00000005224|K13299;ENSAPLG00000000943|K00699;ENSAPLG00000011838|K15680;ENSAPLG00000011200|K07408;ENSAPLG00000000925|K00699;ENSAPLG00000005503|K00799;ENSAPLG00000005354|K00799;ENSAPLG00000016336|K01253;ENSAPLG00000015892|K00079;ENSAPLG00000005725|K00799;ENSAPLG00000011522|K15680;ENSAPLG00…	.	0	ENSAPLG00000007447|K07424;ENSAPLG00000010726|K00799;ENSAPLG00000014719|K00699;ENSAPLG00000007262|K00799;ENSAPLG00000005224|K13299;ENSAPLG00000000943|K00699;ENSAPLG00000011838|K15680;ENSAPLG00000011200|K07408;ENSAPLG00000000925|K00699;ENSAPLG00000005503|K00799;ENSAPLG00000005354|K00799;ENSAPLG00000016336|K01253;ENSAPLG00000015892|K00079;ENSAPLG00000005725|K00799;ENSAPLG00000011522|K15680;ENSAPLG00…	17	http://www.kegg.jp/pathway/map05204+K07424+K00799+K00699+K00799+K13299+K00699+K15680+K07408+K00699+K00799+K00799+K01253+K00079+K00799+K15680+K00799+K00699	yes
Biosynthesis of secondary metabolites	map01110	46	190	264	4349	2.29548e-12	9.00974e-11	ENSAPLG00000006058|K07508;ENSAPLG00000011905|K02257;ENSAPLG00000005082|K01580;ENSAPLG00000002759|K00940;ENSAPLG00000005624|K01053;ENSAPLG00000005622|K01053;ENSAPLG00000014521|K00972;ENSAPLG00000013103|K01596;ENSAPLG00000005602|K12409;ENSAPLG00000013875|K01081;ENSAPLG00000014087|K01835;ENSAPLG00000002714|K00128;ENSAPLG00000012093|K02257;ENSAPLG00000009598|K01490;ENSAPLG00000009106|K00764;ENSAPLG00…	ENSAPLG00000005624|K01053;ENSAPLG00000013875|K01081;ENSAPLG00000014087|K01835;ENSAPLG00000009106|K00764;ENSAPLG00000016193|K01641;ENSAPLG00000011293|K00600;ENSAPLG00000008986|K01756;ENSAPLG00000013354|K00815;ENSAPLG00000008079|K01183;ENSAPLG00000009656|K02437;ENSAPLG00000010471|K00616;ENSAPLG00000012530|K11517;ENSAPLG00000004744|K01081;ENSAPLG00000006176|K00162;ENSAPLG00000005651|K00789;ENSAPLG00…	.	0	ENSAPLG00000005624|K01053;ENSAPLG00000013875|K01081;ENSAPLG00000014087|K01835;ENSAPLG00000009106|K00764;ENSAPLG00000016193|K01641;ENSAPLG00000011293|K00600;ENSAPLG00000008986|K01756;ENSAPLG00000013354|K00815;ENSAPLG00000008079|K01183;ENSAPLG00000009656|K02437;ENSAPLG00000010471|K00616;ENSAPLG00000012530|K11517;ENSAPLG00000004744|K01081;ENSAPLG00000006176|K00162;ENSAPLG00000005651|K00789;ENSAPLG00…	46	http://www.kegg.jp/pathway/map01110+K01053+K01081+K01835+K00764+K01641+K00600+K01756+K00815+K01183+K02437+K00616+K11517+K01081+K00162+K00789+K00627+K03781+K00600+K00602+K00505+K11517+K03841+K01648+K10703+K07513+K00106+K00963+K00149+K00966+K01183+K01895+K14157+K01681+K00844+K00033+K00830+K00948+K01061+K01081+K00021+K01596+K11787+K00025+K00274+K15779+K00700	yes
Glycine, serine and threonine metabolism	map00260	16	18	294	4521	4.10708e-11	1.43292e-09	ENSAPLG00000016206|K00058;ENSAPLG00000008403|K00544;ENSAPLG00000009964|K00382;ENSAPLG00000011293|K00600;ENSAPLG00000012964|K14085;ENSAPLG00000013230|K00274;ENSAPLG00000003331|K00613;ENSAPLG00000012359|K00281;ENSAPLG00000005951|K00542;ENSAPLG00000008567|K00315;ENSAPLG00000006230|K01837;ENSAPLG00000010694|K01079;ENSAPLG00000003693|K01754;ENSAPLG00000009679|K01697;ENSAPLG00000003905|K00600;ENSAPLG00…	ENSAPLG00000016206|K00058;ENSAPLG00000011293|K00600;ENSAPLG00000003331|K00613;ENSAPLG00000012359|K00281;ENSAPLG00000005951|K00542;ENSAPLG00000008567|K00315;ENSAPLG00000010694|K01079;ENSAPLG00000003905|K00600;ENSAPLG00000010832|K01758;ENSAPLG00000010737|K00049;ENSAPLG00000006807|K00827;ENSAPLG00000013858|K00830;ENSAPLG00000007295|K00314;ENSAPLG00000004892|K00273;ENSAPLG00000009685|K01697;ENSAPLG00…	.	0	ENSAPLG00000016206|K00058;ENSAPLG00000011293|K00600;ENSAPLG00000003331|K00613;ENSAPLG00000012359|K00281;ENSAPLG00000005951|K00542;ENSAPLG00000008567|K00315;ENSAPLG00000010694|K01079;ENSAPLG00000003905|K00600;ENSAPLG00000010832|K01758;ENSAPLG00000010737|K00049;ENSAPLG00000006807|K00827;ENSAPLG00000013858|K00830;ENSAPLG00000007295|K00314;ENSAPLG00000004892|K00273;ENSAPLG00000009685|K01697;ENSAPLG00…	16	http://www.kegg.jp/pathway/map00260+K00058+K00600+K00613+K00281+K00542+K00315+K01079+K00600+K01758+K00049+K00827+K00830+K00314+K00273+K01697+K00274	yes
Glyoxylate and dicarboxylate metabolism	map00630	12	10	298	4529	1.37213e-09	4.30848e-08	ENSAPLG00000002451|K01966;ENSAPLG00000011293|K00600;ENSAPLG00000009656|K02437;ENSAPLG00000012530|K11517;ENSAPLG00000005198|K01681;ENSAPLG00000010432|K03781;ENSAPLG00000004591|K00026;ENSAPLG00000003905|K00600;ENSAPLG00000012474|K01816;ENSAPLG00000014535|K00626;ENSAPLG00000009731|K11517;ENSAPLG00000006048|K00626;ENSAPLG00000010737|K00049;ENSAPLG00000011445|K15788;ENSAPLG00000010442|K01915;ENSAPLG00…	ENSAPLG00000011293|K00600;ENSAPLG00000009656|K02437;ENSAPLG00000012530|K11517;ENSAPLG00000010432|K03781;ENSAPLG00000003905|K00600;ENSAPLG00000009731|K11517;ENSAPLG00000010737|K00049;ENSAPLG00000010442|K01915;ENSAPLG00000015490|K01681;ENSAPLG00000013858|K00830;ENSAPLG00000009983|K00025;ENSAPLG00000012131|K01432	.	0	ENSAPLG00000011293|K00600;ENSAPLG00000009656|K02437;ENSAPLG00000012530|K11517;ENSAPLG00000010432|K03781;ENSAPLG00000003905|K00600;ENSAPLG00000009731|K11517;ENSAPLG00000010737|K00049;ENSAPLG00000010442|K01915;ENSAPLG00000015490|K01681;ENSAPLG00000013858|K00830;ENSAPLG00000009983|K00025;ENSAPLG00000012131|K01432	12	http://www.kegg.jp/pathway/map00630+K00600+K02437+K11517+K03781+K00600+K11517+K00049+K01915+K01681+K00830+K00025+K01432	yes
Bile secretion	map04976	17	39	293	4500	3.21938e-08	9.18987e-07	ENSAPLG00000010744|K08563;ENSAPLG00000009721|K05684;ENSAPLG00000005419|K08045;ENSAPLG00000015338|K13575;ENSAPLG00000009909|K05683;ENSAPLG00000011271|K13575;ENSAPLG00000015373|K04632;ENSAPLG00000005493|K08048;ENSAPLG00000003172|K14360;ENSAPLG00000007944|K14158;ENSAPLG00000009021|K01540;ENSAPLG00000013703|K05667;ENSAPLG00000011627|K14349;ENSAPLG00000013890|K04943;ENSAPLG00000012227|K05673;ENSAPLG00…	ENSAPLG00000009909|K05683;ENSAPLG00000003172|K14360;ENSAPLG00000015066|K05658;ENSAPLG00000008338|K08537;ENSAPLG00000002513|K05681;ENSAPLG00000003909|K03460;ENSAPLG00000015364|K14360;ENSAPLG00000013289|K08537;ENSAPLG00000008620|K05666;ENSAPLG00000002991|K05658;ENSAPLG00000016336|K01253;ENSAPLG00000008062|K00489;ENSAPLG00000009811|K05664;ENSAPLG00000006209|K00021;ENSAPLG00000015706|K14361;ENSAPLG00…	.	0	ENSAPLG00000009909|K05683;ENSAPLG00000003172|K14360;ENSAPLG00000015066|K05658;ENSAPLG00000008338|K08537;ENSAPLG00000002513|K05681;ENSAPLG00000003909|K03460;ENSAPLG00000015364|K14360;ENSAPLG00000013289|K08537;ENSAPLG00000008620|K05666;ENSAPLG00000002991|K05658;ENSAPLG00000016336|K01253;ENSAPLG00000008062|K00489;ENSAPLG00000009811|K05664;ENSAPLG00000006209|K00021;ENSAPLG00000015706|K14361;ENSAPLG00…	17	http://www.kegg.jp/pathway/map04976+K05683+K14360+K05658+K08537+K05681+K03460+K14360+K08537+K05666+K05658+K01253+K00489+K05664+K00021+K14361+K09877+K13885	yes
Primary bile acid biosynthesis	map00120	8	3	302	4536	3.56317e-08	9.32362e-07	ENSAPLG00000013275|K07439;ENSAPLG00000004778|K07440;ENSAPLG00000002867|K00251;ENSAPLG00000003367|K01796;ENSAPLG00000004381|K00488;ENSAPLG00000005757|K10214;ENSAPLG00000011556|K07430;ENSAPLG00000002172|K10223;ENSAPLG00000009938|K12405;ENSAPLG00000008062|K00489;ENSAPLG00000000707|K07431	ENSAPLG00000004778|K07440;ENSAPLG00000003367|K01796;ENSAPLG00000004381|K00488;ENSAPLG00000005757|K10214;ENSAPLG00000011556|K07430;ENSAPLG00000009938|K12405;ENSAPLG00000008062|K00489;ENSAPLG00000000707|K07431	.	0	ENSAPLG00000004778|K07440;ENSAPLG00000003367|K01796;ENSAPLG00000004381|K00488;ENSAPLG00000005757|K10214;ENSAPLG00000011556|K07430;ENSAPLG00000009938|K12405;ENSAPLG00000008062|K00489;ENSAPLG00000000707|K07431	8	http://www.kegg.jp/pathway/map00120+K07440+K01796+K00488+K10214+K07430+K12405+K00489+K07431	yes
Methane metabolism	map00680	11	12	299	4527	4.14265e-08	1.00061e-06	ENSAPLG00000002757|K00485;ENSAPLG00000016206|K00058;ENSAPLG00000011293|K00600;ENSAPLG00000004243|K01623;ENSAPLG00000010694|K01079;ENSAPLG00000004349|K00850;ENSAPLG00000012450|K00850;ENSAPLG00000007042|K01623;ENSAPLG00000014654|K01070;ENSAPLG00000003905|K00600;ENSAPLG00000013867|K03841;ENSAPLG00000015145|K01834;ENSAPLG00000002505|K00485;ENSAPLG00000003258|K01895;ENSAPLG00000016309|K00485;ENSAPLG00…	ENSAPLG00000002757|K00485;ENSAPLG00000016206|K00058;ENSAPLG00000011293|K00600;ENSAPLG00000010694|K01079;ENSAPLG00000003905|K00600;ENSAPLG00000013867|K03841;ENSAPLG00000002505|K00485;ENSAPLG00000016309|K00485;ENSAPLG00000015932|K01895;ENSAPLG00000007115|K00863;ENSAPLG00000013858|K00830	.	0	ENSAPLG00000002757|K00485;ENSAPLG00000016206|K00058;ENSAPLG00000011293|K00600;ENSAPLG00000010694|K01079;ENSAPLG00000003905|K00600;ENSAPLG00000013867|K03841;ENSAPLG00000002505|K00485;ENSAPLG00000016309|K00485;ENSAPLG00000015932|K01895;ENSAPLG00000007115|K00863;ENSAPLG00000013858|K00830	11	http://www.kegg.jp/pathway/map00680+K00485+K00058+K00600+K01079+K00600+K03841+K00485+K00485+K01895+K00863+K00830	yes
Drug metabolism - other enzymes	map00983	11	14	299	4525	1.21581e-07	2.5451e-06	ENSAPLG00000007447|K07424;ENSAPLG00000007199|K01951;ENSAPLG00000007365|K13421;ENSAPLG00000008782|K01431;ENSAPLG00000001792|K01464;ENSAPLG00000014719|K00699;ENSAPLG00000012045|K00207;ENSAPLG00000011706|K00757;ENSAPLG00000000943|K00699;ENSAPLG00000000925|K00699;ENSAPLG00000015399|K00876;ENSAPLG00000008904|K00760;ENSAPLG00000012409|K01195;ENSAPLG00000014446|K00857;ENSAPLG00000010946|K00106;ENSAPLG00…	ENSAPLG00000007447|K07424;ENSAPLG00000008782|K01431;ENSAPLG00000001792|K01464;ENSAPLG00000014719|K00699;ENSAPLG00000012045|K00207;ENSAPLG00000000943|K00699;ENSAPLG00000000925|K00699;ENSAPLG00000010946|K00106;ENSAPLG00000015275|K00876;ENSAPLG00000007683|K01489;ENSAPLG00000010167|K00699	.	0	ENSAPLG00000007447|K07424;ENSAPLG00000008782|K01431;ENSAPLG00000001792|K01464;ENSAPLG00000014719|K00699;ENSAPLG00000012045|K00207;ENSAPLG00000000943|K00699;ENSAPLG00000000925|K00699;ENSAPLG00000010946|K00106;ENSAPLG00000015275|K00876;ENSAPLG00000007683|K01489;ENSAPLG00000010167|K00699	11	http://www.kegg.jp/pathway/map00983+K07424+K01431+K01464+K00699+K00207+K00699+K00699+K00106+K00876+K01489+K00699	yes
Steroid hormone biosynthesis	map00140	12	18	298	4521	1.15031e-07	2.5451e-06	ENSAPLG00000007447|K07424;ENSAPLG00000001387|K07410;ENSAPLG00000009354|K00070;ENSAPLG00000002867|K00251;ENSAPLG00000011290|K13369;ENSAPLG00000002053|K00070;ENSAPLG00000014719|K00699;ENSAPLG00000010911|K00498|.;ENSAPLG00000000943|K00699;ENSAPLG00000011838|K15680;ENSAPLG00000011200|K07408;ENSAPLG00000011556|K07430;ENSAPLG00000000925|K00699;ENSAPLG00000010197|K01015;ENSAPLG00000007614|K00071;ENSAPLG…	ENSAPLG00000007447|K07424;ENSAPLG00000014719|K00699;ENSAPLG00000000943|K00699;ENSAPLG00000011838|K15680;ENSAPLG00000011200|K07408;ENSAPLG00000011556|K07430;ENSAPLG00000000925|K00699;ENSAPLG00000010197|K01015;ENSAPLG00000002789|K00545;ENSAPLG00000008062|K00489;ENSAPLG00000011522|K15680;ENSAPLG00000010167|K00699	.	0	ENSAPLG00000007447|K07424;ENSAPLG00000014719|K00699;ENSAPLG00000000943|K00699;ENSAPLG00000011838|K15680;ENSAPLG00000011200|K07408;ENSAPLG00000011556|K07430;ENSAPLG00000000925|K00699;ENSAPLG00000010197|K01015;ENSAPLG00000002789|K00545;ENSAPLG00000008062|K00489;ENSAPLG00000011522|K15680;ENSAPLG00000010167|K00699	12	http://www.kegg.jp/pathway/map00140+K07424+K00699+K00699+K15680+K07408+K07430+K00699+K01015+K00545+K00489+K15680+K00699	yes
Peroxisome	map04146	17	45	293	4494	1.70622e-07	3.34846e-06	ENSAPLG00000012234|K13350;ENSAPLG00000010847|K01897;ENSAPLG00000005107|K13356;ENSAPLG00000006010|K13239;ENSAPLG00000014842|K05678;ENSAPLG00000005224|K13299;ENSAPLG00000003367|K01796;ENSAPLG00000009888|K01897;ENSAPLG00000012862|K07753;ENSAPLG00000007489|K13356;ENSAPLG00000013047|K00649;ENSAPLG00000010251|K00803;ENSAPLG00000008521|K13336;ENSAPLG00000013822|K05676;ENSAPLG00000003266|K13352;ENSAPLG00…	ENSAPLG00000005224|K13299;ENSAPLG00000003367|K01796;ENSAPLG00000012530|K11517;ENSAPLG00000004121|K00477;ENSAPLG00000005757|K10214;ENSAPLG00000010432|K03781;ENSAPLG00000009938|K12405;ENSAPLG00000009731|K11517;ENSAPLG00000006202|K07513;ENSAPLG00000010946|K00106;ENSAPLG00000004574|K07514;ENSAPLG00000016213|K13241;ENSAPLG00000013858|K00830;ENSAPLG00000004892|K00273;ENSAPLG00000012184|K08726;ENSAPLG00…	ENSAPLG00000016213|K13241	1	ENSAPLG00000005224|K13299;ENSAPLG00000003367|K01796;ENSAPLG00000012530|K11517;ENSAPLG00000004121|K00477;ENSAPLG00000005757|K10214;ENSAPLG00000010432|K03781;ENSAPLG00000009938|K12405;ENSAPLG00000009731|K11517;ENSAPLG00000006202|K07513;ENSAPLG00000010946|K00106;ENSAPLG00000004574|K07514;ENSAPLG00000013858|K00830;ENSAPLG00000004892|K00273;ENSAPLG00000012184|K08726;ENSAPLG00000014661|K01897;ENSAPLG00…	16	http://www.kegg.jp/pathway/map04146+K13299+K01796+K11517+K00477+K10214+K03781+K12405+K11517+K07513+K00106+K07514+K13241+K00830+K00273+K08726+K01897+K08746	yes
Fat digestion and absorption	map04975	11	18	299	4521	7.48051e-07	1.38169e-05	ENSAPLG00000009721|K05684;ENSAPLG00000013007|K08751;ENSAPLG00000009909|K05683;ENSAPLG00000008444|K11160;ENSAPLG00000014219|K05641;ENSAPLG00000001196|K08750;ENSAPLG00000012451|K01047;ENSAPLG00000007016|K13509;ENSAPLG00000016195|K11155;ENSAPLG00000003624|K14460;ENSAPLG00000001112|K01047;ENSAPLG00000002876|K14463;ENSAPLG00000006393|K01047;ENSAPLG00000011246|K14457;ENSAPLG00000009178|K01047;ENSAPLG00…	ENSAPLG00000009909|K05683;ENSAPLG00000008444|K11160;ENSAPLG00000014219|K05641;ENSAPLG00000001196|K08750;ENSAPLG00000002876|K14463;ENSAPLG00000009178|K01047;ENSAPLG00000004098|K13509;ENSAPLG00000011670|K14462;ENSAPLG00000007323|K01080;ENSAPLG00000010428|K14461;ENSAPLG00000013154|K13885	.	0	ENSAPLG00000009909|K05683;ENSAPLG00000008444|K11160;ENSAPLG00000014219|K05641;ENSAPLG00000001196|K08750;ENSAPLG00000002876|K14463;ENSAPLG00000009178|K01047;ENSAPLG00000004098|K13509;ENSAPLG00000011670|K14462;ENSAPLG00000007323|K01080;ENSAPLG00000010428|K14461;ENSAPLG00000013154|K13885	11	http://www.kegg.jp/pathway/map04975+K05683+K11160+K05641+K08750+K14463+K01047+K13509+K14462+K01080+K14461+K13885	yes
PPAR signaling pathway	map03320	14	36	296	4503	1.63176e-06	2.84651e-05	ENSAPLG00000014523|K08756;ENSAPLG00000013103|K01596;ENSAPLG00000007497|K10226;ENSAPLG00000013007|K08751;ENSAPLG00000010847|K01897;ENSAPLG00000013839|K08761;ENSAPLG00000015970|K08765;ENSAPLG00000006597|K08754;ENSAPLG00000010729|K00249;ENSAPLG00000009542|K06272;ENSAPLG00000008614|K08745;ENSAPLG00000008611|K08755;ENSAPLG00000012592|K08761;ENSAPLG00000009888|K01897;ENSAPLG00000004751|K04504;ENSAPLG00…	ENSAPLG00000007497|K10226;ENSAPLG00000004381|K00488;ENSAPLG00000010641|K07294;ENSAPLG00000005757|K10214;ENSAPLG00000001196|K08750;ENSAPLG00000005348|K08749;ENSAPLG00000015712|K08768;ENSAPLG00000006202|K07513;ENSAPLG00000008062|K00489;ENSAPLG00000004574|K07514;ENSAPLG00000000707|K07431;ENSAPLG00000002914|K01596;ENSAPLG00000014661|K01897;ENSAPLG00000001898|K08746	.	0	ENSAPLG00000007497|K10226;ENSAPLG00000004381|K00488;ENSAPLG00000010641|K07294;ENSAPLG00000005757|K10214;ENSAPLG00000001196|K08750;ENSAPLG00000005348|K08749;ENSAPLG00000015712|K08768;ENSAPLG00000006202|K07513;ENSAPLG00000008062|K00489;ENSAPLG00000004574|K07514;ENSAPLG00000000707|K07431;ENSAPLG00000002914|K01596;ENSAPLG00000014661|K01897;ENSAPLG00000001898|K08746	14	http://www.kegg.jp/pathway/map03320+K10226+K00488+K07294+K10214+K08750+K08749+K08768+K07513+K00489+K07514+K07431+K01596+K01897+K08746	yes
Systemic lupus erythematosus	map05322	14	38	296	4501	2.73757e-06	4.5242e-05	ENSAPLG00000004070|K03989;ENSAPLG00000008670|K11088;ENSAPLG00000009032|K03996;ENSAPLG00000012256|K11087;ENSAPLG00000002333|K11251;ENSAPLG00000004263|K11251;ENSAPLG00000005243|K11251;ENSAPLG00000003569|K11251;ENSAPLG00000008037|K03998;ENSAPLG00000008618|K05699;ENSAPLG00000012876|K04687;ENSAPLG00000003649|K03989;ENSAPLG00000009882|K03995;ENSAPLG00000012271|K03161;ENSAPLG00000002263|K11251;ENSAPLG00…	ENSAPLG00000004070|K03989;ENSAPLG00000008037|K03998;ENSAPLG00000003649|K03989;ENSAPLG00000009882|K03995;ENSAPLG00000007514|K03994;ENSAPLG00000008988|K04000;ENSAPLG00000002315|K11251;ENSAPLG00000005501|K01331;ENSAPLG00000007417|K05412;ENSAPLG00000008086|K03997;ENSAPLG00000016425|K03999;ENSAPLG00000002995|K03987;ENSAPLG00000002339|K11251;ENSAPLG00000007686|K03994	ENSAPLG00000002315|K11251;ENSAPLG00000002339|K11251	2	ENSAPLG00000004070|K03989;ENSAPLG00000008037|K03998;ENSAPLG00000003649|K03989;ENSAPLG00000009882|K03995;ENSAPLG00000007514|K03994;ENSAPLG00000008988|K04000;ENSAPLG00000005501|K01331;ENSAPLG00000007417|K05412;ENSAPLG00000008086|K03997;ENSAPLG00000016425|K03999;ENSAPLG00000002995|K03987;ENSAPLG00000007686|K03994	12	http://www.kegg.jp/pathway/map05322+K03989+K03998+K03989+K03995+K03994+K04000+K11251+K01331+K05412+K03997+K03999+K03987+K11251+K03994	yes
Tryptophan metabolism	map00380	11	26	299	4513	1.16263e-05	0.000182532	ENSAPLG00000001387|K07410;ENSAPLG00000002714|K00128;ENSAPLG00000003855|K00825;ENSAPLG00000003421|K00502;ENSAPLG00000012964|K14085;ENSAPLG00000013230|K00274;ENSAPLG00000004412|K00164;ENSAPLG00000011200|K07408;ENSAPLG00000011743|K00452;ENSAPLG00000012137|K00453;ENSAPLG00000010432|K03781;ENSAPLG00000014014|K00486;ENSAPLG00000008142|K01556;ENSAPLG00000014535|K00626;ENSAPLG00000003803|K07515;ENSAPLG00…	ENSAPLG00000011200|K07408;ENSAPLG00000011743|K00452;ENSAPLG00000012137|K00453;ENSAPLG00000010432|K03781;ENSAPLG00000014014|K00486;ENSAPLG00000013859|K03392;ENSAPLG00000008067|K00149;ENSAPLG00000004574|K07514;ENSAPLG00000008708|K00157;ENSAPLG00000012540|K00274;ENSAPLG00000012131|K01432	.	0	ENSAPLG00000011200|K07408;ENSAPLG00000011743|K00452;ENSAPLG00000012137|K00453;ENSAPLG00000010432|K03781;ENSAPLG00000014014|K00486;ENSAPLG00000013859|K03392;ENSAPLG00000008067|K00149;ENSAPLG00000004574|K07514;ENSAPLG00000008708|K00157;ENSAPLG00000012540|K00274;ENSAPLG00000012131|K01432	11	http://www.kegg.jp/pathway/map00380+K07408+K00452+K00453+K03781+K00486+K03392+K00149+K07514+K00157+K00274+K01432	yes
Retinol metabolism	map00830	10	21	300	4518	1.30956e-05	0.000195811	ENSAPLG00000014889|K11150;ENSAPLG00000002280|K11150;ENSAPLG00000007447|K07424;ENSAPLG00000010047|K11157;ENSAPLG00000011290|K13369;ENSAPLG00000014719|K00699;ENSAPLG00000003112|K12665;ENSAPLG00000008946|K11154;ENSAPLG00000014342|K11146;ENSAPLG00000005065|K00678;ENSAPLG00000009612|K11154;ENSAPLG00000009615|K11149;ENSAPLG00000008948|K11154;ENSAPLG00000010038|K00515;ENSAPLG00000000943|K00699;ENSAPLG00…	ENSAPLG00000007447|K07424;ENSAPLG00000014719|K00699;ENSAPLG00000008948|K11154;ENSAPLG00000010038|K00515;ENSAPLG00000000943|K00699;ENSAPLG00000011200|K07408;ENSAPLG00000000925|K00699;ENSAPLG00000004796|K07249;ENSAPLG00000008708|K00157;ENSAPLG00000010167|K00699	.	0	ENSAPLG00000007447|K07424;ENSAPLG00000014719|K00699;ENSAPLG00000008948|K11154;ENSAPLG00000010038|K00515;ENSAPLG00000000943|K00699;ENSAPLG00000011200|K07408;ENSAPLG00000000925|K00699;ENSAPLG00000004796|K07249;ENSAPLG00000008708|K00157;ENSAPLG00000010167|K00699	10	http://www.kegg.jp/pathway/map00830+K07424+K00699+K11154+K00515+K00699+K07408+K00699+K07249+K00157+K00699	yes
Tyrosine metabolism	map00350	8	12	302	4527	1.6314e-05	0.000232845	ENSAPLG00000014216|K01800;ENSAPLG00000012844|K00129;ENSAPLG00000013837|K01827;ENSAPLG00000013354|K00815;ENSAPLG00000010762|K01555;ENSAPLG00000013230|K00274;ENSAPLG00000006938|K00451;ENSAPLG00000008121|K14454;ENSAPLG00000006274|K00129;ENSAPLG00000004557|K00276;ENSAPLG00000012676|K00505;ENSAPLG00000003245|K01593;ENSAPLG00000004193|K00276;ENSAPLG00000002789|K00545;ENSAPLG00000005747|K00457;ENSAPLG00…	ENSAPLG00000014216|K01800;ENSAPLG00000013354|K00815;ENSAPLG00000006938|K00451;ENSAPLG00000012676|K00505;ENSAPLG00000002789|K00545;ENSAPLG00000005747|K00457;ENSAPLG00000008708|K00157;ENSAPLG00000012540|K00274	.	0	ENSAPLG00000014216|K01800;ENSAPLG00000013354|K00815;ENSAPLG00000006938|K00451;ENSAPLG00000012676|K00505;ENSAPLG00000002789|K00545;ENSAPLG00000005747|K00457;ENSAPLG00000008708|K00157;ENSAPLG00000012540|K00274	8	http://www.kegg.jp/pathway/map00350+K01800+K00815+K00451+K00505+K00545+K00457+K00157+K00274	yes
Starch and sucrose metabolism	map00500	10	22	300	4517	1.79827e-05	0.000245503	ENSAPLG00000004794|K11809;ENSAPLG00000014087|K01835;ENSAPLG00000011882|K00844;ENSAPLG00000009234|K05349;ENSAPLG00000013373|K08678;ENSAPLG00000014719|K00699;ENSAPLG00000010355|K00688;ENSAPLG00000009807|K01513;ENSAPLG00000016252|K00693;ENSAPLG00000009305|K12047;ENSAPLG00000010817|K01084;ENSAPLG00000002353|K00844;ENSAPLG00000000943|K00699;ENSAPLG00000000801|K01084;ENSAPLG00000000925|K00699;ENSAPLG00…	ENSAPLG00000014087|K01835;ENSAPLG00000014719|K00699;ENSAPLG00000009305|K12047;ENSAPLG00000000943|K00699;ENSAPLG00000000925|K00699;ENSAPLG00000009870|K00963;ENSAPLG00000011408|K00844;ENSAPLG00000010167|K00699;ENSAPLG00000008271|K15779;ENSAPLG00000016424|K00700	.	0	ENSAPLG00000014087|K01835;ENSAPLG00000014719|K00699;ENSAPLG00000009305|K12047;ENSAPLG00000000943|K00699;ENSAPLG00000000925|K00699;ENSAPLG00000009870|K00963;ENSAPLG00000011408|K00844;ENSAPLG00000010167|K00699;ENSAPLG00000008271|K15779;ENSAPLG00000016424|K00700	10	http://www.kegg.jp/pathway/map00500+K01835+K00699+K12047+K00699+K00699+K00963+K00844+K00699+K15779+K00700	yes
Prion diseases	map05020	8	13	302	4526	2.49024e-05	0.000325806	ENSAPLG00000009032|K03996;ENSAPLG00000015867|K09553;ENSAPLG00000006116|K04371;ENSAPLG00000011045|K04369;ENSAPLG00000008037|K03998;ENSAPLG00000009276|K06491;ENSAPLG00000009882|K03995;ENSAPLG00000002018|K09203;ENSAPLG00000007514|K03994;ENSAPLG00000008988|K04000;ENSAPLG00000003208|K09490;ENSAPLG00000007610|K04345;ENSAPLG00000016236|K04345;ENSAPLG00000003280|K04565;ENSAPLG00000008086|K03997;ENSAPLG00…	ENSAPLG00000008037|K03998;ENSAPLG00000009882|K03995;ENSAPLG00000007514|K03994;ENSAPLG00000008988|K04000;ENSAPLG00000008086|K03997;ENSAPLG00000016425|K03999;ENSAPLG00000002995|K03987;ENSAPLG00000007686|K03994	.	0	ENSAPLG00000008037|K03998;ENSAPLG00000009882|K03995;ENSAPLG00000007514|K03994;ENSAPLG00000008988|K04000;ENSAPLG00000008086|K03997;ENSAPLG00000016425|K03999;ENSAPLG00000002995|K03987;ENSAPLG00000007686|K03994	8	http://www.kegg.jp/pathway/map05020+K03998+K03995+K03994+K04000+K03997+K03999+K03987+K03994	yes
Glutathione metabolism	map00480	10	25	300	4514	4.30632e-05	0.000540874	ENSAPLG00000002355|K00432;ENSAPLG00000009531|K01581;ENSAPLG00000010726|K00799;ENSAPLG00000007262|K00799;ENSAPLG00000005224|K13299;ENSAPLG00000001202|K00432;ENSAPLG00000006891|K00432;ENSAPLG00000012598|K11205;ENSAPLG00000013124|K00802;ENSAPLG00000005953|K00799;ENSAPLG00000006932|K01581;ENSAPLG00000009301|K10808;ENSAPLG00000004953|K00799;ENSAPLG00000005503|K00799;ENSAPLG00000014550|K10807;ENSAPLG00…	ENSAPLG00000010726|K00799;ENSAPLG00000007262|K00799;ENSAPLG00000005224|K13299;ENSAPLG00000005503|K00799;ENSAPLG00000005354|K00799;ENSAPLG00000003104|K11204;ENSAPLG00000005574|K11140;ENSAPLG00000005725|K00799;ENSAPLG00000006367|K00033;ENSAPLG00000007891|K00799	.	0	ENSAPLG00000010726|K00799;ENSAPLG00000007262|K00799;ENSAPLG00000005224|K13299;ENSAPLG00000005503|K00799;ENSAPLG00000005354|K00799;ENSAPLG00000003104|K11204;ENSAPLG00000005574|K11140;ENSAPLG00000005725|K00799;ENSAPLG00000006367|K00033;ENSAPLG00000007891|K00799	10	http://www.kegg.jp/pathway/map00480+K00799+K00799+K13299+K00799+K00799+K11204+K11140+K00799+K00033+K00799	yes
Biosynthesis of amino acids	map01230	12	38	298	4501	5.04146e-05	0.000608853	ENSAPLG00000016206|K00058;ENSAPLG00000002474|K01948;ENSAPLG00000003855|K00825;ENSAPLG00000001906|K00030;ENSAPLG00000011293|K00600;ENSAPLG00000012964|K14085;ENSAPLG00000013354|K00815;ENSAPLG00000010701|K01940;ENSAPLG00000004243|K01623;ENSAPLG00000004000|K01803;ENSAPLG00000012495|K14677;ENSAPLG00000008522|K00286;ENSAPLG00000010471|K00616;ENSAPLG00000009804|K00814;ENSAPLG00000010113|K00611;ENSAPLG00…	ENSAPLG00000016206|K00058;ENSAPLG00000011293|K00600;ENSAPLG00000013354|K00815;ENSAPLG00000010471|K00616;ENSAPLG00000009804|K00814;ENSAPLG00000010694|K01079;ENSAPLG00000003905|K00600;ENSAPLG00000010832|K01758;ENSAPLG00000010442|K01915;ENSAPLG00000015490|K01681;ENSAPLG00000004141|K00948;ENSAPLG00000009685|K01697	.	0	ENSAPLG00000016206|K00058;ENSAPLG00000011293|K00600;ENSAPLG00000013354|K00815;ENSAPLG00000010471|K00616;ENSAPLG00000009804|K00814;ENSAPLG00000010694|K01079;ENSAPLG00000003905|K00600;ENSAPLG00000010832|K01758;ENSAPLG00000010442|K01915;ENSAPLG00000015490|K01681;ENSAPLG00000004141|K00948;ENSAPLG00000009685|K01697	12	http://www.kegg.jp/pathway/map01230+K00058+K00600+K00815+K00616+K00814+K01079+K00600+K01758+K01915+K01681+K00948+K01697	yes
Ascorbate and aldarate metabolism	map00053	6	7	304	4532	7.60993e-05	0.000885006	ENSAPLG00000005624|K01053;ENSAPLG00000005622|K01053;ENSAPLG00000012254|K00103;ENSAPLG00000002714|K00128;ENSAPLG00000012964|K14085;ENSAPLG00000014719|K00699;ENSAPLG00000000943|K00699;ENSAPLG00000000925|K00699;ENSAPLG00000003288|K00128;ENSAPLG00000008067|K00149;ENSAPLG00000008579|K00128;ENSAPLG00000012168|K00012;ENSAPLG00000010167|K00699	ENSAPLG00000005624|K01053;ENSAPLG00000014719|K00699;ENSAPLG00000000943|K00699;ENSAPLG00000000925|K00699;ENSAPLG00000008067|K00149;ENSAPLG00000010167|K00699	.	0	ENSAPLG00000005624|K01053;ENSAPLG00000014719|K00699;ENSAPLG00000000943|K00699;ENSAPLG00000000925|K00699;ENSAPLG00000008067|K00149;ENSAPLG00000010167|K00699	6	http://www.kegg.jp/pathway/map00053+K01053+K00699+K00699+K00699+K00149+K00699	yes
Biosynthesis of unsaturated fatty acids	map01040	7	13	303	4526	0.00015319	0.00171791	ENSAPLG00000003669|K10244;ENSAPLG00000007497|K10226;ENSAPLG00000012862|K07753;ENSAPLG00000010786|K00507;ENSAPLG00000013863|K10703;ENSAPLG00000011982|K10203;ENSAPLG00000001151|K10224;ENSAPLG00000010626|K00232;ENSAPLG00000003803|K07515;ENSAPLG00000008364|K10224;ENSAPLG00000011893|K00059;ENSAPLG00000012370|K10203;ENSAPLG00000005562|K10703;ENSAPLG00000006202|K07513;ENSAPLG00000010942|K10703;ENSAPLG00…	ENSAPLG00000007497|K10226;ENSAPLG00000011982|K10203;ENSAPLG00000008364|K10224;ENSAPLG00000012370|K10203;ENSAPLG00000005562|K10703;ENSAPLG00000006202|K07513;ENSAPLG00000002641|K10205	.	0	ENSAPLG00000007497|K10226;ENSAPLG00000011982|K10203;ENSAPLG00000008364|K10224;ENSAPLG00000012370|K10203;ENSAPLG00000005562|K10703;ENSAPLG00000006202|K07513;ENSAPLG00000002641|K10205	7	http://www.kegg.jp/pathway/map01040+K10226+K10203+K10224+K10203+K10703+K07513+K10205	yes
Alanine, aspartate and glutamate metabolism	map00250	8	19	302	4520	0.000193574	0.00208174	ENSAPLG00000005082|K01580;ENSAPLG00000002474|K01948;ENSAPLG00000009106|K00764;ENSAPLG00000012742|K01425;ENSAPLG00000008986|K01756;ENSAPLG00000010701|K01940;ENSAPLG00000016311|K01953;ENSAPLG00000012308|K13524;ENSAPLG00000009804|K00814;ENSAPLG00000012941|K00820;ENSAPLG00000000806|K00820;ENSAPLG00000008121|K14454;ENSAPLG00000014364|K00272;ENSAPLG00000013478|K00261;ENSAPLG00000007020|K01580;ENSAPLG00…	ENSAPLG00000009106|K00764;ENSAPLG00000008986|K01756;ENSAPLG00000009804|K00814;ENSAPLG00000011598|K13566;ENSAPLG00000010442|K01915;ENSAPLG00000010670|K00294;ENSAPLG00000006807|K00827;ENSAPLG00000013858|K00830	.	0	ENSAPLG00000009106|K00764;ENSAPLG00000008986|K01756;ENSAPLG00000009804|K00814;ENSAPLG00000011598|K13566;ENSAPLG00000010442|K01915;ENSAPLG00000010670|K00294;ENSAPLG00000006807|K00827;ENSAPLG00000013858|K00830	8	http://www.kegg.jp/pathway/map00250+K00764+K01756+K00814+K13566+K01915+K00294+K00827+K00830	yes
One carbon pool by folate	map00670	6	9	304	4530	0.000198893	0.00208174	ENSAPLG00000011293|K00600;ENSAPLG00000010573|K11787;ENSAPLG00000010974|K00288;ENSAPLG00000006539|K13403;ENSAPLG00000015719|K00604;ENSAPLG00000008126|K00289;ENSAPLG00000003905|K00600;ENSAPLG00000014306|K00602;ENSAPLG00000009934|K00548;ENSAPLG00000015661|K00560;ENSAPLG00000009771|K00297;ENSAPLG00000010485|K13402;ENSAPLG00000012869|K13403;ENSAPLG00000015898|K13990;ENSAPLG00000008933|K11787	ENSAPLG00000011293|K00600;ENSAPLG00000010974|K00288;ENSAPLG00000003905|K00600;ENSAPLG00000014306|K00602;ENSAPLG00000015898|K13990;ENSAPLG00000008933|K11787	.	0	ENSAPLG00000011293|K00600;ENSAPLG00000010974|K00288;ENSAPLG00000003905|K00600;ENSAPLG00000014306|K00602;ENSAPLG00000015898|K13990;ENSAPLG00000008933|K11787	6	http://www.kegg.jp/pathway/map00670+K00600+K00288+K00600+K00602+K13990+K11787	yes
Pyruvate metabolism	map00620	9	29	301	4510	0.000495902	0.00502301	ENSAPLG00000013103|K01596;ENSAPLG00000002714|K00128;ENSAPLG00000009964|K00382;ENSAPLG00000012964|K14085;ENSAPLG00000002559|K00011;ENSAPLG00000007070|K00011;ENSAPLG00000004164|K00027;ENSAPLG00000008240|K00029;ENSAPLG00000015224|K11262;ENSAPLG00000006176|K00162;ENSAPLG00000005659|K01067;ENSAPLG00000005443|K00627;ENSAPLG00000006235|K00011;ENSAPLG00000006405|K00029;ENSAPLG00000001448|K00102;ENSAPLG00…	ENSAPLG00000008240|K00029;ENSAPLG00000006176|K00162;ENSAPLG00000005443|K00627;ENSAPLG00000010737|K00049;ENSAPLG00000008067|K00149;ENSAPLG00000015932|K01895;ENSAPLG00000002914|K01596;ENSAPLG00000009983|K00025;ENSAPLG00000006678|K11262	.	0	ENSAPLG00000008240|K00029;ENSAPLG00000006176|K00162;ENSAPLG00000005443|K00627;ENSAPLG00000010737|K00049;ENSAPLG00000008067|K00149;ENSAPLG00000015932|K01895;ENSAPLG00000002914|K01596;ENSAPLG00000009983|K00025;ENSAPLG00000006678|K11262	9	http://www.kegg.jp/pathway/map00620+K00029+K00162+K00627+K00049+K00149+K01895+K01596+K00025+K11262	yes
Pentose phosphate pathway	map00030	7	18	303	4521	0.000719351	0.00705863	ENSAPLG00000005624|K01053;ENSAPLG00000005622|K01053;ENSAPLG00000015438|K00090;ENSAPLG00000014087|K01835;ENSAPLG00000004243|K01623;ENSAPLG00000010471|K00616;ENSAPLG00000013334|K00852;ENSAPLG00000005752|K01783;ENSAPLG00000004349|K00850;ENSAPLG00000012450|K00850;ENSAPLG00000007042|K01623;ENSAPLG00000010107|K01810;ENSAPLG00000010628|K00948;ENSAPLG00000013867|K03841;ENSAPLG00000015366|K00090;ENSAPLG00…	ENSAPLG00000005624|K01053;ENSAPLG00000014087|K01835;ENSAPLG00000010471|K00616;ENSAPLG00000013867|K03841;ENSAPLG00000006367|K00033;ENSAPLG00000004141|K00948;ENSAPLG00000008271|K15779	.	0	ENSAPLG00000005624|K01053;ENSAPLG00000014087|K01835;ENSAPLG00000010471|K00616;ENSAPLG00000013867|K03841;ENSAPLG00000006367|K00033;ENSAPLG00000004141|K00948;ENSAPLG00000008271|K15779	7	http://www.kegg.jp/pathway/map00030+K01053+K01835+K00616+K03841+K00033+K00948+K15779	yes
Pentose and glucuronate interconversions	map00040	6	13	304	4526	0.00086643	0.00824421	ENSAPLG00000002714|K00128;ENSAPLG00000002559|K00011;ENSAPLG00000007070|K00011;ENSAPLG00000014719|K00699;ENSAPLG00000002489|K13247;ENSAPLG00000006235|K00011;ENSAPLG00000000943|K00699;ENSAPLG00000005752|K01783;ENSAPLG00000000925|K00699;ENSAPLG00000003288|K00128;ENSAPLG00000012716|K00854;ENSAPLG00000012409|K01195;ENSAPLG00000009870|K00963;ENSAPLG00000016029|K03331;ENSAPLG00000001435|K14756;ENSAPLG00…	ENSAPLG00000014719|K00699;ENSAPLG00000000943|K00699;ENSAPLG00000000925|K00699;ENSAPLG00000012716|K00854;ENSAPLG00000009870|K00963;ENSAPLG00000010167|K00699	.	0	ENSAPLG00000014719|K00699;ENSAPLG00000000943|K00699;ENSAPLG00000000925|K00699;ENSAPLG00000012716|K00854;ENSAPLG00000009870|K00963;ENSAPLG00000010167|K00699	6	http://www.kegg.jp/pathway/map00040+K00699+K00699+K00699+K00854+K00963+K00699	yes
ABC transporters	map02010	9	32	301	4507	0.00089908	0.00830327	ENSAPLG00000006948|K05652;ENSAPLG00000006940|K05651;ENSAPLG00000003817|K05668;ENSAPLG00000009721|K05684;ENSAPLG00000003461|K05657;ENSAPLG00000009909|K05683;ENSAPLG00000008841|K05679;ENSAPLG00000004992|K05647;ENSAPLG00000011889|K05647;ENSAPLG00000006114|K05648;ENSAPLG00000009025|K05032;ENSAPLG00000003561|K05674;ENSAPLG00000013703|K05667;ENSAPLG00000014842|K05678;ENSAPLG00000008805|K05662;ENSAPLG00…	ENSAPLG00000009909|K05683;ENSAPLG00000015066|K05658;ENSAPLG00000014219|K05641;ENSAPLG00000002513|K05681;ENSAPLG00000007981|K05644;ENSAPLG00000008620|K05666;ENSAPLG00000002991|K05658;ENSAPLG00000009046|K05665;ENSAPLG00000009811|K05664	.	0	ENSAPLG00000009909|K05683;ENSAPLG00000015066|K05658;ENSAPLG00000014219|K05641;ENSAPLG00000002513|K05681;ENSAPLG00000007981|K05644;ENSAPLG00000008620|K05666;ENSAPLG00000002991|K05658;ENSAPLG00000009046|K05665;ENSAPLG00000009811|K05664	9	http://www.kegg.jp/pathway/map02010+K05683+K05658+K05641+K05681+K05644+K05666+K05658+K05665+K05664	yes
Histidine metabolism	map00340	6	14	304	4525	0.0011721	0.0105154	ENSAPLG00000003873|K01468;ENSAPLG00000002714|K00128;ENSAPLG00000012844|K00129;ENSAPLG00000012964|K14085;ENSAPLG00000013230|K00274;ENSAPLG00000013109|K01712;ENSAPLG00000003775|K01745;ENSAPLG00000006274|K00129;ENSAPLG00000003288|K00128;ENSAPLG00000011939|K00546;ENSAPLG00000008937|K05604;ENSAPLG00000003245|K01593;ENSAPLG00000004294|K05604;ENSAPLG00000008067|K00149;ENSAPLG00000003930|K00546;ENSAPLG00…	ENSAPLG00000003873|K01468;ENSAPLG00000013109|K01712;ENSAPLG00000003775|K01745;ENSAPLG00000008067|K00149;ENSAPLG00000015898|K13990;ENSAPLG00000012540|K00274	.	0	ENSAPLG00000003873|K01468;ENSAPLG00000013109|K01712;ENSAPLG00000003775|K01745;ENSAPLG00000008067|K00149;ENSAPLG00000015898|K13990;ENSAPLG00000012540|K00274	6	http://www.kegg.jp/pathway/map00340+K01468+K01712+K01745+K00149+K13990+K00274	yes
Glycolysis / Gluconeogenesis	map00010	9	34	301	4505	0.00129227	0.0112715	ENSAPLG00000013103|K01596;ENSAPLG00000014087|K01835;ENSAPLG00000002714|K00128;ENSAPLG00000011882|K00844;ENSAPLG00000009964|K00382;ENSAPLG00000012844|K00129;ENSAPLG00000012964|K14085;ENSAPLG00000007260|K00002;ENSAPLG00000004243|K01623;ENSAPLG00000004000|K01803;ENSAPLG00000015943|K08074;ENSAPLG00000012617|K01785;ENSAPLG00000006176|K00162;ENSAPLG00000005443|K00627;ENSAPLG00000006230|K01837;ENSAPLG00…	ENSAPLG00000014087|K01835;ENSAPLG00000006176|K00162;ENSAPLG00000005443|K00627;ENSAPLG00000013867|K03841;ENSAPLG00000008067|K00149;ENSAPLG00000015932|K01895;ENSAPLG00000011408|K00844;ENSAPLG00000002914|K01596;ENSAPLG00000008271|K15779	.	0	ENSAPLG00000014087|K01835;ENSAPLG00000006176|K00162;ENSAPLG00000005443|K00627;ENSAPLG00000013867|K03841;ENSAPLG00000008067|K00149;ENSAPLG00000015932|K01895;ENSAPLG00000011408|K00844;ENSAPLG00000002914|K01596;ENSAPLG00000008271|K15779	9	http://www.kegg.jp/pathway/map00010+K01835+K00162+K00627+K03841+K00149+K01895+K00844+K01596+K15779	yes
Citrate cycle (TCA cycle)	map00020	6	15	304	4524	0.00155401	0.0131881	ENSAPLG00000013103|K01596;ENSAPLG00000001906|K00030;ENSAPLG00000009964|K00382;ENSAPLG00000007028|K00234;ENSAPLG00000004412|K00164;ENSAPLG00000006176|K00162;ENSAPLG00000005443|K00627;ENSAPLG00000005198|K01681;ENSAPLG00000004591|K00026;ENSAPLG00000016277|K00164;ENSAPLG00000016067|K01648;ENSAPLG00000012565|K00164;ENSAPLG00000009194|K00658;ENSAPLG00000008450|K00161;ENSAPLG00000009075|K00030;ENSAPLG00…	ENSAPLG00000006176|K00162;ENSAPLG00000005443|K00627;ENSAPLG00000016067|K01648;ENSAPLG00000015490|K01681;ENSAPLG00000002914|K01596;ENSAPLG00000009983|K00025	.	0	ENSAPLG00000006176|K00162;ENSAPLG00000005443|K00627;ENSAPLG00000016067|K01648;ENSAPLG00000015490|K01681;ENSAPLG00000002914|K01596;ENSAPLG00000009983|K00025	6	http://www.kegg.jp/pathway/map00020+K00162+K00627+K01648+K01681+K01596+K00025	yes
Arginine and proline metabolism	map00330	9	37	301	4502	0.00213096	0.0176085	ENSAPLG00000002474|K01948;ENSAPLG00000002714|K00128;ENSAPLG00000006717|K00933;ENSAPLG00000012742|K01425;ENSAPLG00000012964|K14085;ENSAPLG00000010931|K00933;ENSAPLG00000009531|K01581;ENSAPLG00000010701|K01940;ENSAPLG00000007914|K00318;ENSAPLG00000013230|K00274;ENSAPLG00000011222|K00318;ENSAPLG00000003331|K00613;ENSAPLG00000012495|K14677;ENSAPLG00000008522|K00286;ENSAPLG00000013124|K00802;ENSAPLG00…	ENSAPLG00000003331|K00613;ENSAPLG00000005951|K00542;ENSAPLG00000008104|K01480;ENSAPLG00000008067|K00149;ENSAPLG00000016213|K13241;ENSAPLG00000010442|K01915;ENSAPLG00000010670|K00294;ENSAPLG00000004892|K00273;ENSAPLG00000012540|K00274	ENSAPLG00000016213|K13241	1	ENSAPLG00000003331|K00613;ENSAPLG00000005951|K00542;ENSAPLG00000008104|K01480;ENSAPLG00000008067|K00149;ENSAPLG00000010442|K01915;ENSAPLG00000010670|K00294;ENSAPLG00000004892|K00273;ENSAPLG00000012540|K00274	8	http://www.kegg.jp/pathway/map00330+K00613+K00542+K01480+K00149+K13241+K01915+K00294+K00273+K00274	yes
Ubiquinone and other terpenoid-quinone biosynthesis	map00130	4	6	306	4533	0.002528	0.0203536	ENSAPLG00000013354|K00815;ENSAPLG00000013830|K06126;ENSAPLG00000000867|K10106;ENSAPLG00000012017|K06125;ENSAPLG00000008322|K00355;ENSAPLG00000012406|K05357;ENSAPLG00000005747|K00457;ENSAPLG00000006613|K00591;ENSAPLG00000015103|K06127;ENSAPLG00000008274|K00355	ENSAPLG00000013354|K00815;ENSAPLG00000008322|K00355;ENSAPLG00000005747|K00457;ENSAPLG00000008274|K00355	.	0	ENSAPLG00000013354|K00815;ENSAPLG00000008322|K00355;ENSAPLG00000005747|K00457;ENSAPLG00000008274|K00355	4	http://www.kegg.jp/pathway/map00130+K00815+K00355+K00457+K00355	yes
Porphyrin and chlorophyll metabolism	map00860	6	18	304	4521	0.00327518	0.0257102	ENSAPLG00000011905|K02257;ENSAPLG00000003819|K00214;ENSAPLG00000002475|K00510;ENSAPLG00000012093|K02257;ENSAPLG00000011314|K01764;ENSAPLG00000001027|K05901;ENSAPLG00000014719|K00699;ENSAPLG00000007205|K00522;ENSAPLG00000010210|K01599;ENSAPLG00000005263|K00798;ENSAPLG00000000943|K00699;ENSAPLG00000000925|K00699;ENSAPLG00000015242|K01772;ENSAPLG00000008265|K00510;ENSAPLG00000007230|K01698;ENSAPLG00…	ENSAPLG00000014719|K00699;ENSAPLG00000000943|K00699;ENSAPLG00000000925|K00699;ENSAPLG00000008265|K00510;ENSAPLG00000007796|K13624;ENSAPLG00000010167|K00699	.	0	ENSAPLG00000014719|K00699;ENSAPLG00000000943|K00699;ENSAPLG00000000925|K00699;ENSAPLG00000008265|K00510;ENSAPLG00000007796|K13624;ENSAPLG00000010167|K00699	6	http://www.kegg.jp/pathway/map00860+K00699+K00699+K00699+K00510+K13624+K00699	yes
Glycerophospholipid metabolism	map00564	12	68	298	4471	0.00442834	0.0339146	ENSAPLG00000008677|K00551;ENSAPLG00000007013|K08744;ENSAPLG00000012073|K00901;ENSAPLG00000011921|K00995;ENSAPLG00000009748|K00006;ENSAPLG00000002829|K13506;ENSAPLG00000010043|K00901;ENSAPLG00000015828|K01613;ENSAPLG00000002843|K16342;ENSAPLG00000012776|K08729;ENSAPLG00000005313|K13515;ENSAPLG00000003305|K00968;ENSAPLG00000003565|K13510;ENSAPLG00000004475|K06128;ENSAPLG00000014840|K16343;ENSAPLG00…	ENSAPLG00000009748|K00006;ENSAPLG00000012663|K00894;ENSAPLG00000014755|K00967;ENSAPLG00000009178|K01047;ENSAPLG00000001995|K00629;ENSAPLG00000004098|K13509;ENSAPLG00000009814|K13523;ENSAPLG00000009483|K00993;ENSAPLG00000013386|K15728;ENSAPLG00000007323|K01080;ENSAPLG00000006651|K00650;ENSAPLG00000006844|K00006	.	0	ENSAPLG00000009748|K00006;ENSAPLG00000012663|K00894;ENSAPLG00000014755|K00967;ENSAPLG00000009178|K01047;ENSAPLG00000001995|K00629;ENSAPLG00000004098|K13509;ENSAPLG00000009814|K13523;ENSAPLG00000009483|K00993;ENSAPLG00000013386|K15728;ENSAPLG00000007323|K01080;ENSAPLG00000006651|K00650;ENSAPLG00000006844|K00006	12	http://www.kegg.jp/pathway/map00564+K00006+K00894+K00967+K01047+K00629+K13509+K13523+K00993+K15728+K01080+K00650+K00006	yes
Glycerolipid metabolism	map00561	9	43	301	4496	0.0050752	0.0379432	ENSAPLG00000012073|K00901;ENSAPLG00000008405|K14076;ENSAPLG00000002714|K00128;ENSAPLG00000002829|K13506;ENSAPLG00000010043|K00901;ENSAPLG00000012964|K14085;ENSAPLG00000002559|K00011;ENSAPLG00000007070|K00011;ENSAPLG00000008809|K01046;ENSAPLG00000007260|K00002;ENSAPLG00000008444|K11160;ENSAPLG00000012041|K00901;ENSAPLG00000011126|K01189;ENSAPLG00000004745|K00901;ENSAPLG00000016440|K00629;ENSAPLG00…	ENSAPLG00000008444|K11160;ENSAPLG00000014018|K01046;ENSAPLG00000001995|K00629;ENSAPLG00000008067|K00149;ENSAPLG00000007115|K00863;ENSAPLG00000004098|K13509;ENSAPLG00000009814|K13523;ENSAPLG00000013386|K15728;ENSAPLG00000007323|K01080	.	0	ENSAPLG00000008444|K11160;ENSAPLG00000014018|K01046;ENSAPLG00000001995|K00629;ENSAPLG00000008067|K00149;ENSAPLG00000007115|K00863;ENSAPLG00000004098|K13509;ENSAPLG00000009814|K13523;ENSAPLG00000013386|K15728;ENSAPLG00000007323|K01080	9	http://www.kegg.jp/pathway/map00561+K11160+K01046+K00629+K00149+K00863+K13509+K13523+K15728+K01080	yes
Cysteine and methionine metabolism	map00270	6	21	304	4518	0.0061242	0.0447209	ENSAPLG00000002534|K00558;ENSAPLG00000008403|K00544;ENSAPLG00000015767|K00772;ENSAPLG00000001901|K08967;ENSAPLG00000013354|K00815;ENSAPLG00000013485|K00456;ENSAPLG00000013124|K00802;ENSAPLG00000001637|K01011;ENSAPLG00000010288|K00789;ENSAPLG00000012683|K00789;ENSAPLG00000005651|K00789;ENSAPLG00000008121|K14454;ENSAPLG00000011747|K09880;ENSAPLG00000009679|K01697;ENSAPLG00000009934|K00548;ENSAPLG00…	ENSAPLG00000013354|K00815;ENSAPLG00000013485|K00456;ENSAPLG00000005651|K00789;ENSAPLG00000010832|K01758;ENSAPLG00000009685|K01697;ENSAPLG00000007974|K01251	.	0	ENSAPLG00000013354|K00815;ENSAPLG00000013485|K00456;ENSAPLG00000005651|K00789;ENSAPLG00000010832|K01758;ENSAPLG00000009685|K01697;ENSAPLG00000007974|K01251	6	http://www.kegg.jp/pathway/map00270+K00815+K00456+K00789+K01758+K01697+K01251	yes
Purine metabolism	map00230	17	121	293	4418	0.00642326	0.0458387	ENSAPLG00000002759|K00940;ENSAPLG00000005305|K03021;ENSAPLG00000005416|K13293;ENSAPLG00000005419|K08045;ENSAPLG00000003463|K13760;ENSAPLG00000013875|K01081;ENSAPLG00000013871|K02999;ENSAPLG00000014087|K01835;ENSAPLG00000007199|K01951;ENSAPLG00000009598|K01490;ENSAPLG00000010965|K13756;ENSAPLG00000009106|K00764;ENSAPLG00000009760|K12321;ENSAPLG00000006906|K00759;ENSAPLG00000008192|K03024;ENSAPLG00…	ENSAPLG00000013875|K01081;ENSAPLG00000014087|K01835;ENSAPLG00000009106|K00764;ENSAPLG00000008986|K01756;ENSAPLG00000009439|K01587;ENSAPLG00000004744|K01081;ENSAPLG00000008434|K00364;ENSAPLG00000010871|K00856;ENSAPLG00000014306|K00602;ENSAPLG00000005616|K13987;ENSAPLG00000014454|K01510;ENSAPLG00000010946|K00106;ENSAPLG00000004141|K00948;ENSAPLG00000011054|K01081;ENSAPLG00000008933|K11787;ENSAPLG00…	.	0	ENSAPLG00000013875|K01081;ENSAPLG00000014087|K01835;ENSAPLG00000009106|K00764;ENSAPLG00000008986|K01756;ENSAPLG00000009439|K01587;ENSAPLG00000004744|K01081;ENSAPLG00000008434|K00364;ENSAPLG00000010871|K00856;ENSAPLG00000014306|K00602;ENSAPLG00000005616|K13987;ENSAPLG00000014454|K01510;ENSAPLG00000010946|K00106;ENSAPLG00000004141|K00948;ENSAPLG00000011054|K01081;ENSAPLG00000008933|K11787;ENSAPLG00…	17	http://www.kegg.jp/pathway/map00230+K01081+K01835+K00764+K01756+K01587+K01081+K00364+K00856+K00602+K13987+K01510+K00106+K00948+K01081+K11787+K13296+K15779	yes
