# Supplementary material for: Exploring differentially expressed key genes related to development of follicle by RNA-seq in Peking ducks (Anas Platyrhynchos)
Source: PLoS One. 2019 Jun 25;14(6):e0209061. doi: 10.1371/journal.pone.0209061 (PMC6592512; doi:10.1371/journal.pone.0209061)
Supplement: S6 File — (XLS) [file pone.0209061.s006.xls]

## Sheet: FL_OD_kegg_report
Name	Map	Count1	Count2	Count3	Count4	p	q	Gene_in_background	Gene_in_DE	Up_Gene	Up_Count	Down_Gene	Down_Count	Links	Result
Steroid hormone biosynthesis	map00140	8	22	164	4655	6.39272e-06	0.00100366	ENSAPLG00000007447|K07424;ENSAPLG00000001387|K07410;ENSAPLG00000009354|K00070;ENSAPLG00000002867|K00251;ENSAPLG00000011290|K13369;ENSAPLG00000002053|K00070;ENSAPLG00000014719|K00699;ENSAPLG00000010911|.|K00498;ENSAPLG00000000943|K00699;ENSAPLG00000011838|K15680;ENSAPLG00000011200|K07408;ENSAPLG00000011556|K07430;ENSAPLG00000000925|K00699;ENSAPLG00000010197|K01015;ENSAPLG00000007614|K00071;ENSAPLG…	ENSAPLG00000009354|K00070;ENSAPLG00000002053|K00070;ENSAPLG00000010911|.|K00498;ENSAPLG00000007614|K00071;ENSAPLG00000007655|K07434;ENSAPLG00000001407|K07410;ENSAPLG00000006153|K00513;ENSAPLG00000012297|K00512	ENSAPLG00000009354|K00070;ENSAPLG00000002053|K00070;ENSAPLG00000010911|.|K00498;ENSAPLG00000007614|K00071;ENSAPLG00000007655|K07434;ENSAPLG00000001407|K07410;ENSAPLG00000006153|K00513;ENSAPLG00000012297|K00512	8	.	0	http://www.kegg.jp/pathway/map00140+K00070+K00070+.|K00498+K00071+K07434+K07410+K00513+K00512	yes
ECM-receptor interaction	map04512	12	56	160	4621	3.48566e-06	0.00100366	ENSAPLG00000009936|K04659;ENSAPLG00000002805|K03900;ENSAPLG00000013272|K06480;ENSAPLG00000014580|K06258;ENSAPLG00000009908|K06261;ENSAPLG00000016190|K06238;ENSAPLG00000013937|K06241;ENSAPLG00000009236|K06585;ENSAPLG00000014735|K06238;ENSAPLG00000004246|K06248;ENSAPLG00000013948|K06251;ENSAPLG00000008462|K06240;ENSAPLG00000004602|K06236;ENSAPLG00000004387|K06258;ENSAPLG00000008249|K05636;ENSAPLG00…	ENSAPLG00000014580|K06258;ENSAPLG00000013948|K06251;ENSAPLG00000004387|K06258;ENSAPLG00000004438|K06260;ENSAPLG00000003018|K06252;ENSAPLG00000002637|K06236;ENSAPLG00000012650|K06236;ENSAPLG00000010484|K06257;ENSAPLG00000009689|K06236;ENSAPLG00000001323|K06252;ENSAPLG00000007858|K06236;ENSAPLG00000003004|K06250	ENSAPLG00000014580|K06258;ENSAPLG00000013948|K06251;ENSAPLG00000004387|K06258;ENSAPLG00000004438|K06260;ENSAPLG00000003018|K06252;ENSAPLG00000002637|K06236;ENSAPLG00000012650|K06236;ENSAPLG00000010484|K06257;ENSAPLG00000009689|K06236;ENSAPLG00000001323|K06252;ENSAPLG00000007858|K06236;ENSAPLG00000003004|K06250	12	.	0	http://www.kegg.jp/pathway/map04512+K06258+K06251+K06258+K06260+K06252+K06236+K06236+K06257+K06236+K06252+K06236+K06250	yes
Ovarian steroidogenesis	map04913	9	34	163	4643	1.43729e-05	0.00150436	ENSAPLG00000013068|K04526;ENSAPLG00000005419|K08045;ENSAPLG00000001387|K07410;ENSAPLG00000009354|K00070;ENSAPLG00000013877|K11987;ENSAPLG00000015373|K04632;ENSAPLG00000002843|K16342;ENSAPLG00000014259|K04527;ENSAPLG00000002053|K00070;ENSAPLG00000005493|K08048;ENSAPLG00000003338|K00461;ENSAPLG00000008465|K16342;ENSAPLG00000008504|K05087;ENSAPLG00000013009|K16342;ENSAPLG00000010911|.|K00498;ENSAPLG…	ENSAPLG00000009354|K00070;ENSAPLG00000002053|K00070;ENSAPLG00000010911|.|K00498;ENSAPLG00000002401|K07418;ENSAPLG00000007655|K07434;ENSAPLG00000001407|K07410;ENSAPLG00000016428|K07418;ENSAPLG00000015079|K16931;ENSAPLG00000012297|K00512	ENSAPLG00000009354|K00070;ENSAPLG00000002053|K00070;ENSAPLG00000010911|.|K00498;ENSAPLG00000002401|K07418;ENSAPLG00000007655|K07434;ENSAPLG00000001407|K07410;ENSAPLG00000016428|K07418;ENSAPLG00000015079|K16931;ENSAPLG00000012297|K00512	9	.	0	http://www.kegg.jp/pathway/map04913+K00070+K00070+.|K00498+K07418+K07434+K07410+K07418+K16931+K00512	yes
Amphetamine addiction	map05031	8	43	164	4634	0.000367808	0.0288729	ENSAPLG00000005419|K08045;ENSAPLG00000010707|K08155;ENSAPLG00000012329|K09048;ENSAPLG00000011336|K09048;ENSAPLG00000015373|K04632;ENSAPLG00000001773|K04374;ENSAPLG00000001774|K04374;ENSAPLG00000012813|K09048;ENSAPLG00000013896|K06269;ENSAPLG00000015995|K02183;ENSAPLG00000013230|K00274;ENSAPLG00000007954|K02183;ENSAPLG00000012499|K04850;ENSAPLG00000012015|K05200;ENSAPLG00000006343|K05869;ENSAPLG00…	ENSAPLG00000010707|K08155;ENSAPLG00000012015|K05200;ENSAPLG00000006343|K05869;ENSAPLG00000000926|K09048;ENSAPLG00000002293|K08155;ENSAPLG00000003245|K01593;ENSAPLG00000014627|K04515;ENSAPLG00000012540|K00274	ENSAPLG00000010707|K08155;ENSAPLG00000012015|K05200;ENSAPLG00000006343|K05869;ENSAPLG00000000926|K09048;ENSAPLG00000002293|K08155;ENSAPLG00000003245|K01593;ENSAPLG00000014627|K04515;ENSAPLG00000012540|K00274	8	.	0	http://www.kegg.jp/pathway/map05031+K08155+K05200+K05869+K09048+K08155+K01593+K04515+K00274	yes
Protein digestion and absorption	map04974	8	48	164	4629	0.000705452	0.0443024	ENSAPLG00000003442|K16629;ENSAPLG00000016190|K06238;ENSAPLG00000015553|K05849;ENSAPLG00000015554|K05612;ENSAPLG00000002595|K01300;ENSAPLG00000008970|K08187;ENSAPLG00000014735|K06238;ENSAPLG00000009021|K01540;ENSAPLG00000008866|K09632;ENSAPLG00000006099|K16628;ENSAPLG00000012044|K16617;ENSAPLG00000004602|K06236;ENSAPLG00000005930|K05334;ENSAPLG00000008564|K14210;ENSAPLG00000009077|K16630;ENSAPLG00…	ENSAPLG00000015553|K05849;ENSAPLG00000012044|K16617;ENSAPLG00000002637|K06236;ENSAPLG00000012650|K06236;ENSAPLG00000003846|K06823;ENSAPLG00000013114|K01389;ENSAPLG00000009689|K06236;ENSAPLG00000007858|K06236	ENSAPLG00000015553|K05849;ENSAPLG00000012044|K16617;ENSAPLG00000002637|K06236;ENSAPLG00000012650|K06236;ENSAPLG00000003846|K06823;ENSAPLG00000013114|K01389;ENSAPLG00000009689|K06236;ENSAPLG00000007858|K06236	8	.	0	http://www.kegg.jp/pathway/map04974+K05849+K16617+K06236+K06236+K06823+K01389+K06236+K06236	yes
